# Supplementary material for: TENT-5 polyadenylates and regulates male-specific transcripts in Caenorhabditis elegans
Source: G3 (Bethesda). 2026 Mar 23;16(5):jkag058. doi: 10.1093/g3journal/jkag058 (PMC13148395; doi:10.1093/g3journal/jkag058)
Supplement: jkag058_Supplementary_Data [file jkag058_supplementary_data.zip]

Archive with 7 entries (7 files):
- Reference.docx
- Supplementary_Materials_G3-2025-406466.pdf
- Supplementary_Movie_S1_G3-2025-406466.mp4
- Supplementary_Table_S1_G3-2025-406466.xlsx
- Supplementary_Table_S2_G3-2025-406466.xlsx
- Supplementary_Table_S3_G3-2025-406466.xlsx
- Supplementary_Table_S4_G3-2025-406466.xlsx
