# Supplementary material for: TENT-5 polyadenylates and regulates male-specific transcripts in Caenorhabditis elegans
Source: G3 (Bethesda). 2026 Mar 23;16(5):jkag058. doi: 10.1093/g3journal/jkag058 (PMC13148395; doi:10.1093/g3journal/jkag058)
Supplement: jkag058_Supplementary_Data [file jkag058_supplementary_data.zip › Supplementary_Table_S1_G3-2025-406466.xlsx]

## Sheet: ST1.1 all detected genes
Supplementary Table 1.1: Differential expression of genes between wild-type (N2) hermaphrodites and males.
gene WB ID	gene name	baseMean hermaphrodites	baseMean males	baseMean	expression level	log2FoldChange	lfcSE	stat	pvalue	padj	significance
WBGene00006927	vit-3	1184.96	21.2702	603.114	high	-5.6875	0.314956	-17.9378	5.97713e-72	5.43141e-68	Sig
WBGene00006929	vit-5	1244.81	39.4093	642.109	high	-4.87398	0.282611	-17.1969	2.80325e-66	1.27366e-62	Sig
WBGene00006928	vit-4	1062.49	20.9653	541.727	high	-5.45412	0.325184	-16.6729	2.0628e-62	6.24822e-59	Sig
WBGene00006930	vit-6	1685.25	72.9099	879.078	high	-4.43162	0.271938	-16.274	1.5095e-59	3.42921e-56	Sig
WBGene00006925	vit-1	815.286	18.6263	416.956	medium	-5.22976	0.340576	-15.2579	1.45839e-52	2.65048e-49	Sig
WBGene00044272	nspa-4	54.9318	911.598	483.265	medium	4.03264	0.272797	14.7654	2.44975e-49	3.71014e-46	Sig
WBGene00006926	vit-2	1376.78	61.6167	719.197	high	-4.35499	0.299931	-14.4967	1.27207e-47	1.65133e-44	Sig
WBGene00022002	Y59E9AR.7	167.078	1334.96	751.018	high	2.9796	0.231126	12.8887	5.20888e-38	5.91663e-35	Sig
WBGene00003466	msp-79	95.6815	887.858	491.77	medium	3.19299	0.250026	12.7647	2.58276e-37	2.60772e-34	Sig
WBGene00000781	cpr-1	26.5736	445.09	235.832	medium	4.02659	0.328097	12.241	1.87716e-34	1.70578e-31	Sig
WBGene00003464	msp-77	106.681	855.782	481.232	medium	2.98587	0.246534	12.1068	9.71857e-34	8.02843e-31	Sig
WBGene00003426	msp-19	168.241	1139.18	653.711	high	2.74734	0.227929	12.0511	1.91458e-33	1.44982e-30	Sig
WBGene00003452	msp-59	176.311	1235.25	705.779	high	2.79418	0.23335	11.9718	4.99386e-33	3.49071e-30	Sig
WBGene00003446	msp-53	144.407	994.258	569.332	high	2.77045	0.234169	11.8281	2.79397e-32	1.81349e-29	Sig
WBGene00003450	msp-57	170.544	1119.36	644.951	high	2.70275	0.228847	11.808	3.5503e-32	2.15077e-29	Sig
WBGene00003425	msp-10	97.3136	799.387	448.35	medium	3.02138	0.257452	11.7307	8.87031e-32	4.99461e-29	Sig
WBGene00003467	msp-81	157.64	1245.36	701.499	high	2.96197	0.25253	11.7263	9.34394e-32	4.99461e-29	Sig
WBGene00003465	msp-78	110.532	907.872	509.202	high	3.01703	0.258088	11.6856	1.51022e-31	7.62411e-29	Sig
WBGene00003449	msp-56	109.439	892.143	500.791	high	3.0073	0.261025	11.5168	1.08543e-30	5.19119e-28	Sig
WBGene00022751	msrp-2	129.118	884.913	507.015	high	2.75923	0.240334	11.4777	1.70798e-30	7.76022e-28	Sig
WBGene00003470	msp-152	246.16	1409.26	827.712	high	2.50504	0.219229	11.4252	3.12795e-30	1.35351e-27	Sig
WBGene00018731	F53A9.8	13.4553	313.515	163.485	medium	4.47245	0.389404	11.4146	3.53642e-30	1.4607e-27	Sig
WBGene00009682	msd-2	102.629	730.195	416.412	medium	2.81524	0.248028	11.3464	7.73033e-30	3.05415e-27	Sig
WBGene00007307	spch-1	45.6284	496.599	271.114	medium	3.40854	0.300411	11.3334	8.96599e-30	3.39475e-27	Sig
WBGene00003435	msp-40	133.574	903.622	518.598	high	2.74236	0.242705	11.2961	1.3713e-29	4.98441e-27	Sig
WBGene00003444	msp-51	172.106	1102.57	637.337	high	2.66562	0.238343	11.1818	5.006e-29	1.7496e-26	Sig
WBGene00022754	nspd-1	67.0568	559.179	313.118	medium	3.04033	0.271874	11.1757	5.36318e-29	1.80501e-26	Sig
WBGene00009680	msd-1	99.5669	717.013	408.29	medium	2.83047	0.254947	11.098	1.28273e-28	4.16292e-26	Sig
WBGene00003458	msp-65	96.5898	706.207	401.398	medium	2.85189	0.257861	11.0554	2.06442e-28	6.46874e-26	Sig
WBGene00003442	msp-49	104.176	707.307	405.742	medium	2.74522	0.248317	11.0515	2.15465e-28	6.52643e-26	Sig
WBGene00003463	msp-76	135.962	906.422	521.192	high	2.72164	0.246827	11.0237	2.93826e-28	8.61289e-26	Sig
WBGene00006039	ssp-10	54.9464	495.892	275.419	medium	3.14606	0.287681	10.9268	8.57844e-28	2.43601e-25	Sig
WBGene00017294	F09E10.1	8.72895	245.023	126.876	medium	4.71768	0.43217	10.8003	3.43222e-27	9.29762e-25	Sig
WBGene00010633	nspd-2	92.807	648.584	370.696	medium	2.79085	0.258332	10.799	3.4788e-27	9.29762e-25	Sig
WBGene00003448	msp-55	67.3761	520.795	294.086	medium	2.92659	0.271524	10.7719	4.67209e-27	1.21301e-24	Sig
WBGene00003468	msp-113	191.348	1077.14	634.247	high	2.48213	0.230858	10.7501	5.91913e-27	1.49409e-24	Sig
WBGene00003432	msp-36	177.049	1127.51	652.277	high	2.65488	0.248108	10.6985	1.03444e-26	2.54053e-24	Sig
WBGene00006040	ssp-11	90.4335	651.778	371.106	medium	2.82729	0.264925	10.6676	1.44313e-26	3.45098e-24	Sig
WBGene00006051	ssq-2	63.3912	490.095	276.743	medium	2.9317	0.275849	10.6211	2.37725e-26	5.53899e-24	Sig
WBGene00006050	ssq-1	66.5176	521.294	293.906	medium	2.94414	0.278681	10.5581	4.66059e-26	1.05877e-23	Sig
WBGene00006038	ssp-9	68.3167	594.115	331.216	medium	3.09441	0.293532	10.5352	5.94375e-26	1.31734e-23	Sig
WBGene00021398	Y38C1AA.7	49.8684	418.316	234.092	medium	3.04741	0.291445	10.447	1.5125e-25	3.27241e-23	Sig
WBGene00006053	ssq-4	57.7067	473.469	265.588	medium	3.01125	0.288778	10.4201	2.00736e-25	4.24207e-23	Sig
WBGene00003469	msp-142	69.647	512.257	290.952	medium	2.85338	0.274223	10.3996	2.48892e-25	5.14019e-23	Sig
WBGene00003457	msp-64	109.541	668.117	388.829	medium	2.5904	0.250037	10.357	3.88805e-25	7.85128e-23	Sig
WBGene00003443	msp-50	108.313	646.26	377.287	medium	2.56143	0.250498	10.2223	1.5749e-24	3.11111e-22	Sig
WBGene00003434	msp-38	60.9181	451.415	256.166	medium	2.8701	0.281543	10.1875	2.25389e-24	4.35768e-22	Sig
WBGene00016058	nspd-3	82.3786	561.139	321.759	medium	2.75207	0.272615	10.0905	6.08333e-24	1.15165e-21	Sig
WBGene00003438	msp-45	133.894	766.522	450.208	medium	2.50239	0.248339	10.0742	7.18547e-24	1.33254e-21	Sig
WBGene00020840	spch-3	68.3343	495.684	282.009	medium	2.83762	0.281856	10.0619	8.14194e-24	1.47972e-21	Sig
WBGene00043743	Y59E9AL.2	35.37	324.842	180.106	medium	3.16496	0.317525	9.95417	2.41827e-23	4.30879e-21	Sig
WBGene00016447	msd-4	96.4229	574.008	335.215	medium	2.55597	0.256779	9.95069	2.50444e-23	4.37651e-21	Sig
WBGene00012781	nspd-7	40.4831	344.673	192.578	medium	3.06449	0.309942	9.87626	5.27655e-23	9.0468e-21	Sig
WBGene00009681	gipc-2	41.0047	340.252	190.628	medium	3.02732	0.30834	9.80754	1.04479e-22	1.75816e-20	Sig
WBGene00000784	cpr-4	44.8901	364.627	204.759	medium	3.00205	0.306721	9.77812	1.39787e-22	2.30953e-20	Sig
WBGene00003431	msp-33	122.911	679.857	401.384	medium	2.4533	0.251135	9.76644	1.5686e-22	2.54533e-20	Sig
WBGene00007308	C04G2.9	87.1899	547.897	317.543	medium	2.63934	0.270365	9.75833	1.69933e-22	2.70908e-20	Sig
WBGene00007458	ule-4	271.257	13.3757	142.316	medium	-4.05832	0.423864	-9.51259	1.8598e-21	2.91379e-19	Sig
WBGene00017386	nspd-5	68.9907	444.666	256.828	medium	2.66932	0.280627	9.5071	1.96056e-21	2.96928e-19	Sig
WBGene00003424	msp-3	75.8003	536.365	306.083	medium	2.79157	0.293476	9.50749	1.95313e-21	2.96928e-19	Sig
WBGene00017542	F17E9.5	78.6778	478.657	278.667	medium	2.58169	0.275041	9.38266	6.43308e-21	9.58317e-19	Sig
WBGene00015102	cpg-2	277.141	21.5379	149.339	medium	-3.5307	0.378928	-9.28362	1.6382e-20	2.40103e-18	Sig
WBGene00000732	col-159	528.513	60.9619	294.738	medium	-3.16511	0.34182	-9.25101	2.22372e-20	3.20745e-18	Sig
WBGene00008377	D1054.10	214.289	7.28469	110.787	medium	-4.47069	0.486923	-9.06652	1.2288e-19	1.7447e-17	Sig
WBGene00003429	msp-31	100.944	596.145	348.544	medium	2.53537	0.282831	8.96154	3.20169e-19	4.47596e-17	Sig
WBGene00000473	cey-2	450.548	67.8303	259.189	medium	-2.66276	0.298755	-8.90516	5.33084e-19	7.33959e-17	Sig
WBGene00014665	C04G2.3	21.0737	225.323	123.198	medium	3.37263	0.379039	8.87509	6.98792e-19	9.47749e-17	Sig
WBGene00016638	perm-4	265.587	18.7602	142.174	medium	-3.60253	0.405193	-8.85372	8.46525e-19	1.13123e-16	Sig
WBGene00013474	Y69E1A.2	49.9856	326.754	188.37	medium	2.68601	0.30382	8.83435	1.00681e-18	1.32593e-16	Sig
WBGene00020990	W03D8.9	22.6384	218.674	120.656	medium	3.22786	0.367183	8.77144	1.7639e-18	2.2898e-16	Sig
WBGene00021993	Y59E9AL.3	32.5951	254.208	143.402	medium	2.93343	0.336213	8.71346	2.94739e-18	3.77225e-16	Sig
WBGene00021113	gsp-3	18.1143	196.537	107.326	medium	3.39749	0.39014	8.68188	3.89273e-18	4.91295e-16	Sig
WBGene00016440	gipc-1	25.0939	222.143	123.619	medium	3.11436	0.365482	8.50508	1.81465e-17	2.22834e-15	Sig
WBGene00009069	F23A7.4	716.639	165.851	441.245	medium	-2.11463	0.24857	-8.50534	1.81064e-17	2.22834e-15	Sig
WBGene00043147	nspd-6	27.1626	225.713	126.438	medium	3.02378	0.357258	8.44973	2.91974e-17	3.53756e-15	Sig
WBGene00016752	C48E7.7	39.2056	268.949	154.077	medium	2.75675	0.328647	8.38006	5.28985e-17	6.32485e-15	Sig
WBGene00006650	tts-1	35.0008	250.713	142.857	medium	2.81297	0.337362	8.3288	8.16656e-17	9.6376e-15	Sig
WBGene00020715	nspd-4	31.5696	234.838	133.204	medium	2.86855	0.345781	8.28508	1.18033e-16	1.37509e-14	Sig
WBGene00017808	nspd-9	7.88799	140.852	74.3698	medium	4.06049	0.486024	8.27602	1.27365e-16	1.46502e-14	Sig
WBGene00010790	sodh-1	19.3918	207.529	113.46	medium	3.34453	0.403894	8.25898	1.46919e-16	1.66881e-14	Sig
WBGene00016541	C39H7.1	19.1222	199.668	109.395	medium	3.31657	0.402429	8.21902	2.0517e-16	2.3017e-14	Sig
WBGene00020350	T08B2.12	38.2298	253.052	145.641	medium	2.69963	0.330258	8.16648	3.17523e-16	3.51869e-14	Sig
WBGene00019026	F58A6.9	37.4211	264.453	150.937	medium	2.78631	0.34103	8.16174	3.30225e-16	3.61537e-14	Sig
WBGene00006044	ssp-16	18.8028	202.784	110.794	medium	3.37331	0.413876	8.12742	4.38511e-16	4.74375e-14	Sig
WBGene00002017	hsp-16.11	154.414	5.1651	79.7894	medium	-4.48755	0.544108	-8.09865	5.55722e-16	5.94099e-14	Sig
WBGene00013858	ssp-34	23.664	198.181	110.922	medium	3.02834	0.377718	8.00194	1.2247e-15	1.29405e-13	Sig
WBGene00007733	smz-1	21.3433	183.82	102.581	medium	3.06133	0.382854	7.97872	1.47863e-15	1.5444e-13	Sig
WBGene00000465	cpg-1	212.408	18.9796	115.694	medium	-3.29606	0.412343	-7.96309	1.67797e-15	1.7327e-13	Sig
WBGene00044638	F23A7.8	443.146	97.7758	270.461	medium	-2.17656	0.273805	-7.94602	1.926e-15	1.96647e-13	Sig
WBGene00009308	F32A11.3	17.8447	172.939	95.3919	medium	3.22862	0.405373	7.94177	1.99311e-15	2.01237e-13	Sig
WBGene00015907	C17F3.1	27.2798	208.853	118.066	medium	2.89795	0.365076	7.9256	2.27047e-15	2.26723e-13	Sig
WBGene00006056	sss-1	28.3727	219.451	123.912	medium	2.91187	0.368902	7.88148	3.23519e-15	3.19545e-13	Sig
WBGene00019684	K12H6.4	0	467.383	233.691	medium	9.65382	1.10264	7.86305	3.74903e-15	3.66316e-13	Sig
WBGene00013854	cyc-2.2	26.389	199.278	112.833	medium	2.88584	0.366659	7.85804	3.90198e-15	3.77205e-13	Sig
WBGene00019689	K12H6.9	0	474.385	237.192	medium	9.66392	1.10383	7.8557	3.9755e-15	3.80267e-13	Sig
WBGene00012087	T27E7.1	18.4337	168.068	93.2507	medium	3.13915	0.399625	7.83458	4.70427e-15	4.45289e-13	Sig
WBGene00008202	clec-197	0	454.602	227.301	medium	9.61391	1.10533	7.8216	5.21579e-15	4.88617e-13	Sig
WBGene00010314	F59B2.12	0	381	190.5	medium	9.39751	1.11337	7.66067	1.8496e-14	1.71503e-12	Sig
WBGene00008620	F09C6.10	0	380.316	190.158	medium	9.39144	1.11466	7.64596	2.07396e-14	1.90365e-12	Sig
WBGene00020860	nspd-10	39.2056	238.773	138.989	medium	2.58746	0.338694	7.63281	2.29697e-14	2.08726e-12	Sig
WBGene00013290	Y57G11A.2	17.7949	161.367	89.5809	medium	3.13968	0.410773	7.62256	2.48702e-14	2.23758e-12	Sig
WBGene00012294	nspa-8	12.7989	143.02	77.9093	medium	3.41442	0.446713	7.60996	2.74171e-14	2.44254e-12	Sig
WBGene00194703	F26B1.8	30.459	202.885	116.672	medium	2.70153	0.35497	7.60124	2.93308e-14	2.58766e-12	Sig
WBGene00010485	ant-1.3	13.9593	148.977	81.468	medium	3.34763	0.439884	7.58082	3.43369e-14	3.00019e-12	Sig
WBGene00002114	ins-31	0	354.1	177.05	medium	9.30143	1.11871	7.57285	3.65123e-14	3.15988e-12	Sig
WBGene00011214	R10E9.2	22.5036	177.264	99.8838	medium	2.94144	0.388249	7.56138	3.98806e-14	3.41882e-12	Sig
WBGene00013723	Y106G6H.13	19.2746	162.903	91.0886	medium	3.02963	0.40012	7.5539	4.22401e-14	3.58725e-12	Sig
WBGene00013181	Y53H1B.2	19.0226	160.623	89.823	medium	3.04162	0.407828	7.44002	1.00672e-13	8.47047e-12	Sig
WBGene00000715	col-142	215.144	26.9967	121.07	medium	-3.05936	0.410694	-7.43213	1.06866e-13	8.90913e-12	Sig
WBGene00020662	T21H3.1	192.31	670.721	431.515	medium	1.79553	0.241961	7.42008	1.17052e-13	9.66958e-12	Sig
WBGene00008175	C48B4.12	0	308.793	154.397	medium	9.12224	1.12837	7.41296	1.23515e-13	1.01115e-11	Sig
WBGene00009154	F26D2.16	0	300.036	150.018	medium	9.09204	1.12841	7.40116	1.34998e-13	1.0953e-11	Sig
WBGene00014472	MTCE.33	77.617	387.322	232.469	medium	2.29888	0.311257	7.38308	1.54671e-13	1.2438e-11	Sig
WBGene00016351	C33F10.1	26.893	185.366	106.13	medium	2.74191	0.37192	7.36176	1.81502e-13	1.44624e-11	Sig
WBGene00013120	fipr-28	0	293.213	146.606	medium	9.05753	1.13131	7.36064	1.83028e-13	1.44624e-11	Sig
WBGene00006585	tni-3	7.6858	122.872	65.279	medium	3.85471	0.520021	7.3495	1.98956e-13	1.55854e-11	Sig
WBGene00045242	C05B5.11	0	282.019	141.01	medium	9.01469	1.13159	7.34199	2.10439e-13	1.63441e-11	Sig
WBGene00008590	F08H9.2	30.459	194.187	112.323	medium	2.6355	0.359077	7.33106	2.28335e-13	1.75837e-11	Sig
WBGene00011748	T13F2.9	31.8714	207.938	119.905	medium	2.67672	0.364971	7.32543	2.38127e-13	1.81837e-11	Sig
WBGene00008916	clec-221	0.840957	211.542	106.191	medium	7.30722	0.841726	7.31714	2.53302e-13	1.91813e-11	Sig
WBGene00017059	msrp-5	10.865	125.966	68.4156	medium	3.45068	0.469499	7.31138	2.64422e-13	1.98579e-11	Sig
WBGene00015655	C09G12.5	0	279.763	139.881	medium	8.9927	1.1355	7.29677	2.94766e-13	2.19552e-11	Sig
WBGene00017128	E04F6.9	11.3866	126.074	68.7304	medium	3.41005	0.467531	7.2577	3.93731e-13	2.90881e-11	Sig
WBGene00008201	C49C3.11	0	255.291	127.645	medium	8.88622	1.13871	7.22677	4.94626e-13	3.62473e-11	Sig
WBGene00014247	ZK1307.4	10.9324	121.701	66.3168	medium	3.41086	0.470725	7.20857	5.65424e-13	4.07779e-11	Sig
WBGene00010885	M7.9	0	255.837	127.919	medium	8.88224	1.14044	7.20902	5.63551e-13	4.07779e-11	Sig
WBGene00044450	fipr-18	0	248.541	124.271	medium	8.85144	1.14067	7.19544	6.22579e-13	4.45462e-11	Sig
WBGene00010531	K03D3.5	0	249.307	124.654	medium	8.8484	1.14235	7.17854	7.04592e-13	5.00205e-11	Sig
WBGene00015847	C16C8.9	0	246.567	123.283	medium	8.83675	1.14246	7.17315	7.32916e-13	5.14869e-11	Sig
WBGene00017490	pud-2.1	322.438	976.208	649.323	high	1.59088	0.221796	7.17247	7.3658e-13	5.14869e-11	Sig
WBGene00020945	clec-219	0	246.262	123.131	medium	8.833	1.14309	7.16588	7.72896e-13	5.35639e-11	Sig
WBGene00018048	clec-137	0	250.245	125.122	medium	8.84629	1.14372	7.16496	7.78083e-13	5.35639e-11	Sig
WBGene00018096	clec-207	0	239.624	119.812	medium	8.80569	1.14277	7.15871	8.14368e-13	5.56403e-11	Sig
WBGene00006052	ssq-3	12.0928	125.174	68.6335	medium	3.29405	0.459719	7.13417	9.7374e-13	6.60327e-11	Sig
WBGene00000668	col-93	754.654	220.83	487.742	medium	-1.77223	0.24917	-7.11164	1.14675e-12	7.7189e-11	Sig
WBGene00044244	F26D10.13	0	226.836	113.418	medium	8.73075	1.14567	7.10419	1.21032e-12	8.08687e-11	Sig
WBGene00009394	clec-63	243.335	760.97	502.153	high	1.63574	0.230425	7.09842	1.26193e-12	8.37017e-11	Sig
WBGene00010351	cbd-1	177.641	23.0365	100.339	medium	-2.84121	0.399332	-7.09577	1.28638e-12	8.47051e-11	Sig
WBGene00016399	C34D4.3	26.8754	191.591	109.233	medium	2.77995	0.391299	7.0941	1.30197e-12	8.51149e-11	Sig
WBGene00017975	F32B5.1	10.0915	115.257	62.6741	medium	3.44142	0.482551	7.09123	1.32926e-12	8.62787e-11	Sig
WBGene00020187	gsp-4	20.8891	154.179	87.5341	medium	2.84429	0.40048	7.08804	1.36026e-12	8.76644e-11	Sig
WBGene00013473	Y69E1A.1	27.2124	178.58	102.896	medium	2.67408	0.378919	7.04744	1.82243e-12	1.16623e-10	Sig
WBGene00044222	T16G12.10	0	211.106	105.553	medium	8.64544	1.1504	7.02845	2.08837e-12	1.32707e-10	Sig
WBGene00007301	C04F12.7	35.7392	211.437	123.588	medium	2.52152	0.358562	7.02586	2.12752e-12	1.34255e-10	Sig
WBGene00017791	try-8	0	210.106	105.053	medium	8.63681	1.15196	7.01064	2.37228e-12	1.48668e-10	Sig
WBGene00013928	clec-94	0	211.397	105.698	medium	8.63937	1.15301	7.00168	2.52905e-12	1.57407e-10	Sig
WBGene00189937	Y6G8.15	0	213.137	106.569	medium	8.63354	1.15625	6.96967	3.17679e-12	1.96378e-10	Sig
WBGene00022444	Y110A2AL.7	0	202.163	101.082	medium	8.58748	1.15463	6.96772	3.22127e-12	1.97782e-10	Sig
WBGene00022282	Y74C10AR.2	0	209.251	104.626	medium	8.61221	1.15703	6.95455	3.53696e-12	2.15707e-10	Sig
WBGene00000670	col-95	25.4133	179.93	102.672	medium	2.79487	0.401885	6.94338	3.82825e-12	2.31916e-10	Sig
WBGene00016845	C50F7.5	1.68191	99.226	50.454	medium	5.52283	0.746181	6.91892	4.55085e-12	2.73865e-10	Sig
WBGene00017500	pud-2.2	331.231	961.541	646.386	high	1.52892	0.221185	6.91217	4.77296e-12	2.85342e-10	Sig
WBGene00044449	fipr-20	0	199.274	99.6371	medium	8.55254	1.15979	6.90712	4.94607e-12	2.93758e-10	Sig
WBGene00010091	ssp-35	24.253	164.472	94.3625	medium	2.7324	0.395077	6.905	5.02037e-12	2.9587e-10	Sig
WBGene00018097	clec-208	0	195.559	97.7797	medium	8.53566	1.15943	6.90425	5.04676e-12	2.9587e-10	Sig
WBGene00017183	scl-15	0	190.469	95.2343	medium	8.51167	1.15865	6.90279	5.09893e-12	2.97013e-10	Sig
WBGene00044192	F46B6.13	0	192.466	96.2328	medium	8.51889	1.15964	6.89613	5.3439e-12	3.09299e-10	Sig
WBGene00020826	T26A8.3	0	185.207	92.6034	medium	8.47825	1.15952	6.88266	5.87448e-12	3.37857e-10	Sig
WBGene00003096	lys-7	12.295	121.798	67.0464	medium	3.25817	0.471641	6.87893	6.03053e-12	3.41921e-10	Sig
WBGene00045178	fipr-27	0	187.605	93.8027	medium	8.48991	1.16044	6.87828	6.05802e-12	3.41921e-10	Sig
WBGene00015913	C17F4.7	481.777	1322.14	901.958	high	1.44967	0.210726	6.87929	6.01505e-12	3.41921e-10	Sig
WBGene00013076	Y51A2D.8	0	182.027	91.0137	medium	8.45617	1.16058	6.86489	6.65415e-12	3.73248e-10	Sig
WBGene00000479	cgh-1	265.657	57.3179	161.488	medium	-2.19077	0.318954	-6.86344	6.72228e-12	3.74757e-10	Sig
WBGene00010254	F58E6.5	8.66155	104.975	56.8183	medium	3.50097	0.507255	6.85515	7.1238e-12	3.94719e-10	Sig
WBGene00017613	F20A1.1	14.8676	127.878	71.3726	medium	3.04159	0.442942	6.84524	7.63478e-12	4.15433e-10	Sig
WBGene00009429	irg-5	15.5914	129.328	72.4596	medium	2.99969	0.436843	6.84686	7.54893e-12	4.15433e-10	Sig
WBGene00303365	M151.10	0	185.984	92.992	medium	8.47027	1.16324	6.84526	7.63388e-12	4.15433e-10	Sig
WBGene00194801	Y6G8.16	0	183.816	91.9081	medium	8.45987	1.16293	6.84431	7.68475e-12	4.15663e-10	Sig
WBGene00011176	R09E10.6	50.979	245.618	148.299	medium	2.25582	0.329505	6.8424	7.7877e-12	4.18739e-10	Sig
WBGene00015024	B0205.10	8.79635	104.451	56.6235	medium	3.48956	0.507589	6.82895	8.55407e-12	4.5724e-10	Sig
WBGene00044274	nspa-7	1.29513	106.303	53.7988	medium	5.95327	0.791505	6.82792	8.61568e-12	4.5784e-10	Sig
WBGene00009959	F53B6.4	20.4173	151.524	85.9706	medium	2.82989	0.417938	6.75759	1.40307e-11	7.4126e-10	Sig
WBGene00000878	cyn-2	22.7556	151.706	87.2309	medium	2.69343	0.399025	6.73876	1.59749e-11	8.39097e-10	Sig
WBGene00008030	scl-8	0	165.945	82.9724	medium	8.32746	1.17062	6.72562	1.74849e-11	9.13135e-10	Sig
WBGene00008541	F07A5.2	16.5495	132.08	74.3146	medium	2.94621	0.439082	6.69189	2.20304e-11	1.14394e-09	Sig
WBGene00001595	gld-1	134.869	14.3871	74.6283	medium	-3.08559	0.459844	-6.67853	2.41343e-11	1.24607e-09	Sig
WBGene00012637	Y38H8A.3	8.27477	100.528	54.4012	medium	3.51111	0.522734	6.66907	2.57432e-11	1.32163e-09	Sig
WBGene00011968	T23G11.1	33.7555	181.492	107.624	medium	2.39941	0.359949	6.65985	2.74107e-11	1.39933e-09	Sig
WBGene00015782	C14F11.7	0	155.395	77.6976	medium	8.24522	1.17493	6.65664	2.80157e-11	1.42223e-09	Sig
WBGene00003543	nas-24	0	151.011	75.5054	medium	8.2168	1.17436	6.65185	2.89427e-11	1.46112e-09	Sig
WBGene00021543	Y43B11AR.1	8.72895	102.428	55.5784	medium	3.4701	0.518587	6.64718	2.98754e-11	1.49988e-09	Sig
WBGene00017498	pud-4	30.6612	182.087	106.374	medium	2.55059	0.384258	6.6302	3.35238e-11	1.6738e-09	Sig
WBGene00012557	Y37D8A.19	190.49	20.3071	105.398	medium	-3.00541	0.452362	-6.62178	3.54901e-11	1.76229e-09	Sig
WBGene00021236	pud-1.2	385.425	1062.48	723.952	high	1.45836	0.220338	6.61852	3.62808e-11	1.79176e-09	Sig
WBGene00016179	C28C12.3	0	145.846	72.9229	medium	8.17249	1.1767	6.61476	3.72159e-11	1.82801e-09	Sig
WBGene00012379	Y1A5A.1	3.04445	81.853	42.4487	medium	4.56947	0.670915	6.61159	3.8022e-11	1.85756e-09	Sig
WBGene00235365	F49F1.15	0	145.455	72.7277	medium	8.16741	1.17776	6.60316	4.02496e-11	1.95252e-09	Sig
WBGene00019646	K11D12.6	0	146.564	73.2818	medium	8.17444	1.17808	6.60262	4.03955e-11	1.95252e-09	Sig
WBGene00000733	col-160	703.664	231.354	467.509	medium	-1.59076	0.241425	-6.58821	4.45175e-11	2.14037e-09	Sig
WBGene00086567	C05C10.8	0	140.461	70.2306	medium	8.12431	1.1794	6.57299	4.93154e-11	2.35858e-09	Sig
WBGene00010084	F55B11.2	95.2625	2.47286	48.8677	medium	-4.60456	0.67907	-6.55095	5.71708e-11	2.71996e-09	Sig
WBGene00022621	ZC477.7	10.1589	102.941	56.5499	medium	3.26739	0.496418	6.54805	5.82934e-11	2.75892e-09	Sig
WBGene00008231	tag-329	0	136.795	68.3974	medium	8.09006	1.18108	6.54566	5.92341e-11	2.78892e-09	Sig
WBGene00020070	rmd-6	6.13868	89.6248	47.8817	medium	3.73759	0.565373	6.54153	6.08911e-11	2.85215e-09	Sig
WBGene00015856	C16C8.19	0	134.552	67.2762	medium	8.06847	1.18315	6.51901	7.07727e-11	3.29801e-09	Sig
WBGene00016322	C32E8.4	17.3905	126.903	72.1469	medium	2.81097	0.431015	6.50642	7.69647e-11	3.56825e-09	Sig
WBGene00000656	col-80	743.517	257.499	500.508	high	-1.52879	0.235069	-6.50296	7.87564e-11	3.63279e-09	Sig
WBGene00021718	Y49F6B.6	0	132.214	66.1068	medium	8.04601	1.18445	6.49922	8.0735e-11	3.68663e-09	Sig
WBGene00011373	T02D1.7	0	136.245	68.1223	medium	8.07384	1.18545	6.49978	8.04393e-11	3.68663e-09	Sig
WBGene00013884	ZC412.3	7.7532	94.5593	51.1562	medium	3.48898	0.534084	6.48406	8.92849e-11	4.05666e-09	Sig
WBGene00012039	T26E3.6	0	128.413	64.2066	medium	8.00917	1.18604	6.47196	9.67423e-11	4.37362e-09	Sig
WBGene00013125	clec-92	0	131.12	65.56	medium	8.01152	1.18663	6.46803	9.92912e-11	4.46663e-09	Sig
WBGene00013927	clec-95	0	127.669	63.8347	medium	8.00074	1.18729	6.45742	1.065e-10	4.76733e-09	Sig
WBGene00007190	rmd-3	24.8419	150.256	87.5489	medium	2.56926	0.397474	6.45485	1.08327e-10	4.82535e-09	Sig
WBGene00017573	F18E9.7	0	122.188	61.0941	medium	7.94481	1.18964	6.41682	1.39153e-10	6.1682e-09	Sig
WBGene00011954	T23F11.2	7.43382	89.9297	48.6818	medium	3.48882	0.539874	6.41159	1.44007e-10	6.35098e-09	Sig
WBGene00009895	scl-2	8.66155	94.5593	51.6104	medium	3.34777	0.518918	6.41089	1.44674e-10	6.35098e-09	Sig
WBGene00020414	T10E9.4	14.2289	112.784	63.5064	medium	2.92874	0.45566	6.40765	1.47783e-10	6.45629e-09	Sig
WBGene00001603	gln-2	12.8663	112.49	62.6783	medium	3.06997	0.477502	6.40545	1.49931e-10	6.49375e-09	Sig
WBGene00014454	MTCE.7	63.8951	259.165	161.53	medium	2.00855	0.313464	6.4053	1.5007e-10	6.49375e-09	Sig
WBGene00018822	F54D12.9	0	120.385	60.1924	medium	7.9261	1.19131	6.39493	1.60616e-10	6.91715e-09	Sig
WBGene00004165	pqn-84	0	118.752	59.3762	medium	7.9085	1.19241	6.37882	1.78456e-10	7.64919e-09	Sig
WBGene00009031	F21H7.5	21.1411	134.98	78.0606	medium	2.62851	0.412352	6.36341	1.9732e-10	8.41804e-09	Sig
WBGene00010226	F58A4.1	0	123.453	61.7264	medium	7.93735	1.19542	6.36162	1.99634e-10	8.47697e-09	Sig
WBGene00017978	msrp-1	25.6829	148.393	87.0379	medium	2.49819	0.392262	6.36052	2.01071e-10	8.49828e-09	Sig
WBGene00013930	clec-96	0	117.889	58.9447	medium	7.88219	1.19369	6.35873	2.03426e-10	8.558e-09	Sig
WBGene00194700	B0025.5	10.5457	100.26	55.4028	medium	3.18623	0.49891	6.35575	2.0741e-10	8.6854e-09	Sig
WBGene00020084	R105.1	11.8906	106.998	59.4442	medium	3.08025	0.482924	6.3531	2.11012e-10	8.79571e-09	Sig
WBGene00003456	msp-63	5.9541	88.7619	47.358	medium	3.75839	0.585448	6.35112	2.13755e-10	8.86939e-09	Sig
WBGene00009268	F30A10.11	0.840957	109.542	55.1912	medium	6.39902	0.877242	6.29514	3.07128e-10	1.26858e-08	Sig
WBGene00022892	ZK1290.11	0	109.664	54.8321	medium	7.8054	1.19906	6.28294	3.32239e-10	1.36609e-08	Sig
WBGene00010474	K01D12.15	10.6629	100.078	55.3702	medium	3.14261	0.498087	6.28029	3.37933e-10	1.38324e-08	Sig
WBGene00012484	car-1	241.791	58.1954	149.993	medium	-2.0587	0.328723	-6.25879	3.87987e-10	1.581e-08	Sig
WBGene00020179	T02H6.9	0	106.559	53.2795	medium	7.76286	1.20046	6.25611	3.94691e-10	1.60114e-08	Sig
WBGene00044451	fipr-19	0	105.51	52.7552	medium	7.75621	1.20137	6.24536	4.22828e-10	1.70766e-08	Sig
WBGene00012965	fipr-17	0	108.128	54.0642	medium	7.78087	1.20237	6.24458	4.24934e-10	1.70857e-08	Sig
WBGene00012357	W09D6.4	13.8421	107.667	60.7547	medium	2.90337	0.463539	6.24389	4.26816e-10	1.70858e-08	Sig
WBGene00018243	F40G9.7	0	102.904	51.4519	medium	7.72296	1.20316	6.21795	5.03706e-10	2.00753e-08	Sig
WBGene00017227	F07G6.8	0	104.997	52.4987	medium	7.74004	1.20555	6.20194	5.57702e-10	2.20341e-08	Sig
WBGene00006452	heh-1	44.0491	197.828	120.938	medium	2.15232	0.346805	6.2025	5.55718e-10	2.20341e-08	Sig
WBGene00044365	nspf-2	0	101.539	50.7695	medium	7.70669	1.20448	6.20043	5.63095e-10	2.21509e-08	Sig
WBGene00011177	R09E10.8	0	101.855	50.9276	medium	7.70931	1.2054	6.19281	5.91016e-10	2.29511e-08	Sig
WBGene00044366	nspf-3	0	105.265	52.6326	medium	7.73891	1.20649	6.19325	5.89358e-10	2.29511e-08	Sig
WBGene00013956	ZK265.3	13.0509	109.776	61.4132	medium	2.98167	0.479819	6.19316	5.89714e-10	2.29511e-08	Sig
WBGene00022886	ZK1290.1	0	102.476	51.2381	medium	7.71502	1.2057	6.19209	5.93728e-10	2.29583e-08	Sig
WBGene00009209	F28C6.10	0	104.912	52.456	medium	7.73488	1.20668	6.19012	6.01194e-10	2.31485e-08	Sig
WBGene00017106	E02H9.9	0	100.029	50.0146	medium	7.68162	1.20555	6.18255	6.30751e-10	2.41126e-08	Sig
WBGene00015688	C10G11.8	16.9363	120.009	68.4727	medium	2.75454	0.444537	6.18235	6.3154e-10	2.41126e-08	Sig
WBGene00004241	puf-5	86.9556	5.60387	46.2797	medium	-3.80406	0.606572	-6.17122	6.77666e-10	2.57655e-08	Sig
WBGene00020140	ant-1.4	6.97964	83.6193	45.2995	medium	3.46351	0.556708	6.17026	6.8177e-10	2.58135e-08	Sig
WBGene00012207	W02B12.12	6.20608	79.7817	42.9939	medium	3.56254	0.57345	6.15217	7.6432e-10	2.8819e-08	Sig
WBGene00012926	Y47D3A.13	12.547	101.089	56.818	medium	2.94331	0.477255	6.14545	7.97353e-10	2.99403e-08	Sig
WBGene00015683	C10G8.4	89.5956	4.81183	47.2037	medium	-3.8215	0.612084	-6.14273	8.11149e-10	3.0333e-08	Sig
WBGene00013894	ZC434.8	81.5406	306.093	193.817	medium	1.89586	0.30883	6.13749	8.38373e-10	3.12225e-08	Sig
WBGene00010651	K08C9.2	13.3703	112.248	62.8094	medium	2.97663	0.483528	6.13589	8.46837e-10	3.1409e-08	Sig
WBGene00019688	K12H6.8	0	94.6931	47.3466	medium	7.61339	1.20993	6.11994	9.36089e-10	3.45782e-08	Sig
WBGene00007337	C05C12.5	5.8193	77.4428	41.631	medium	3.60943	0.583626	6.11905	9.41344e-10	3.46315e-08	Sig
WBGene00017784	F25E5.3	0	94.1317	47.0659	medium	7.60781	1.21173	6.10155	1.05045e-09	3.84898e-08	Sig
WBGene00011795	T16A9.5	19.005	125.197	72.1008	medium	2.67591	0.437746	6.10062	1.05655e-09	3.85579e-08	Sig
WBGene00014169	ZK945.7	9.56991	90.5507	50.0603	medium	3.1634	0.516321	6.09471	1.09635e-09	3.98502e-08	Sig
WBGene00018379	F43C11.2	0	92.1719	46.086	medium	7.57144	1.21267	6.08146	1.19096e-09	4.31167e-08	Sig
WBGene00022072	cpg-9	89.6776	6.09101	47.8843	medium	-3.59713	0.584341	-6.07816	1.21567e-09	4.38366e-08	Sig
WBGene00006047	ssp-19	12.3624	101.137	56.7499	medium	2.97851	0.488425	6.07617	1.23084e-09	4.42081e-08	Sig
WBGene00002019	hsp-16.48	101.855	10.0624	55.9589	medium	-3.15774	0.516653	-6.0702	1.27753e-09	4.57043e-08	Sig
WBGene00011961	T23G4.5	0	90.6846	45.3423	medium	7.56059	1.21392	6.06609	1.31065e-09	4.67054e-08	Sig
WBGene00018049	clec-138	0	92.7299	46.365	medium	7.57719	1.21644	6.0491	1.4566e-09	5.17038e-08	Sig
WBGene00003536	nas-17	0	88.8811	44.4406	medium	7.53307	1.21675	6.0314	1.62547e-09	5.74733e-08	Sig
WBGene00077531	F40G9.15	0	87.1891	43.5945	medium	7.5033	1.21654	6.01969	1.74747e-09	6.15477e-08	Sig
WBGene00013933	clec-99	0.454177	184.378	92.4159	medium	7.65787	0.956005	6.01566	1.79153e-09	6.28556e-08	Sig
WBGene00004984	spn-4	101.738	7.28469	54.5114	medium	-3.43294	0.565715	-6.01032	1.85154e-09	6.47112e-08	Sig
WBGene00022642	lipl-5	130.973	435.418	283.195	medium	1.72828	0.288044	5.99932	1.98149e-09	6.89876e-08	Sig
WBGene00018047	clec-136	0	87.9181	43.959	medium	7.5103	1.2204	5.99127	2.08211e-09	7.19398e-08	Sig
WBGene00020661	smz-2	14.2289	103.878	59.0535	medium	2.81731	0.468824	5.99178	2.07558e-09	7.19398e-08	Sig
WBGene00018968	F56D2.8	0	87.3972	43.6986	medium	7.48355	1.21943	5.99047	2.09237e-09	7.20202e-08	Sig
WBGene00016161	C27D6.3	17.0711	111.81	64.4404	medium	2.65513	0.443748	5.97047	2.36572e-09	8.1122e-08	Sig
WBGene00004374	rme-2	98.5589	10.6351	54.597	medium	-3.08212	0.513497	-5.96397	2.46183e-09	8.41003e-08	Sig
WBGene00020353	T08B6.4	7.23162	84.6307	45.9312	medium	3.40675	0.567567	5.95715	2.56679e-09	8.73574e-08	Sig
WBGene00018122	ttbk-2	9.88929	89.8329	49.8611	medium	3.08432	0.515504	5.95453	2.60819e-09	8.84353e-08	Sig
WBGene00011277	R53.8	0	84.166	42.083	medium	7.45488	1.22383	5.94217	2.81267e-09	9.50139e-08	Sig
WBGene00012913	Y46G5A.23	0	83.8128	41.9064	medium	7.44974	1.22411	5.938	2.88514e-09	9.71011e-08	Sig
WBGene00016459	C35E7.7	0	80.6221	40.3111	medium	7.40736	1.22185	5.92687	3.08757e-09	1.03531e-07	Sig
WBGene00011120	R07E5.15	10.865	90.904	50.8845	medium	2.99766	0.504948	5.91142	3.39169e-09	1.1331e-07	Sig
WBGene00010466	K01D12.7	20.6019	141.131	80.8663	medium	2.71556	0.458754	5.90835	3.45559e-09	1.15022e-07	Sig
WBGene00050968	R11G10.4	0	78.9897	39.4949	medium	7.38073	1.22321	5.90195	3.59223e-09	1.19134e-07	Sig
WBGene00015845	C16C8.7	0	78.5509	39.2755	medium	7.3737	1.22416	5.89175	3.82135e-09	1.26271e-07	Sig
WBGene00013297	Y57G11B.5	75.9557	1.76633	38.861	medium	-4.67945	0.757666	-5.88831	3.90164e-09	1.28457e-07	Sig
WBGene00014252	ZK1320.2	24.6221	137.014	80.8181	medium	2.4321	0.413321	5.87656	4.18883e-09	1.37415e-07	Sig
WBGene00015516	C06A8.6	8.27477	81.2319	44.7534	medium	3.19078	0.540979	5.86228	4.56554e-09	1.49234e-07	Sig
WBGene00017072	D2096.5	0	76.6991	38.3495	medium	7.34217	1.22621	5.85962	4.63921e-09	1.51099e-07	Sig
WBGene00011685	T10B10.9	0	76.9669	38.4834	medium	7.34516	1.22713	5.85603	4.74071e-09	1.53657e-07	Sig
WBGene00021035	W05F2.3	88.4001	5.87163	47.1358	medium	-3.52973	0.595481	-5.85565	4.7516e-09	1.53657e-07	Sig
WBGene00016680	C45G9.9	9.7047	85.3372	47.521	medium	3.05975	0.520934	5.84508	5.06339e-09	1.6316e-07	Sig
WBGene00011063	cpg-3	79.8411	3.17939	41.5103	medium	-4.05479	0.678529	-5.83684	5.32001e-09	1.70281e-07	Sig
WBGene00044206	T26H5.9	0.454177	159.225	79.8395	medium	7.43688	0.964867	5.83678	5.32187e-09	1.70281e-07	Sig
WBGene00012500	hpo-2	0	74.7618	37.3809	medium	7.30574	1.22975	5.81565	6.04001e-09	1.92581e-07	Sig
WBGene00017851	F27C1.1	38.851	171.552	105.202	medium	2.10796	0.36233	5.81417	6.09358e-09	1.9361e-07	Sig
WBGene00044159	F26C11.4	0	72.9842	36.4921	medium	7.27444	1.22783	5.80757	6.33869e-09	2.00696e-07	Sig
WBGene00015521	fipr-16	0	74.0552	37.0276	medium	7.29376	1.23016	5.80566	6.41115e-09	2.02285e-07	Sig
WBGene00044364	nspf-1	0	72.6793	36.3397	medium	7.2717	1.22861	5.8011	6.58809e-09	2.06434e-07	Sig
WBGene00008029	scl-7	0	72.6793	36.3397	medium	7.2717	1.22861	5.8011	6.58809e-09	2.06434e-07	Sig
WBGene00206524	C54E10.11	0	71.7534	35.8767	medium	7.2551	1.22963	5.78454	7.27127e-09	2.27059e-07	Sig
WBGene00017824	clec-217	0	71.9356	35.9678	medium	7.25685	1.23149	5.77464	7.71184e-09	2.39992e-07	Sig
WBGene00017540	F17E9.3	0	71.3146	35.6573	medium	7.24704	1.23078	5.77262	7.80503e-09	2.42063e-07	Sig
WBGene00019856	R03H10.4	0	70.8275	35.4137	medium	7.23818	1.2307	5.76756	8.04284e-09	2.48589e-07	Sig
WBGene00020067	clec-158	0	71.2291	35.6146	medium	7.24423	1.23195	5.76396	8.21647e-09	2.5224e-07	Sig
WBGene00010049	F54D5.3	37.8431	164.45	101.146	medium	2.09333	0.362941	5.76413	8.20821e-09	2.5224e-07	Sig
WBGene00045355	D1086.17	10.2937	90.0264	50.1601	medium	3.07285	0.530829	5.76237	8.29402e-09	2.53763e-07	Sig
WBGene00021128	W10C8.5	52.4235	205.224	128.824	medium	1.9427	0.33794	5.74637	9.11808e-09	2.7804e-07	Sig
WBGene00015058	B0222.10	0	69.0611	34.5306	medium	7.20476	1.2321	5.7383	9.56311e-09	2.90635e-07	Sig
WBGene00009344	F32H2.7	12.7315	94.7787	53.7551	medium	2.8163	0.489746	5.73205	9.9226e-09	3.00556e-07	Sig
WBGene00010578	K04H8.3	0	68.7562	34.3781	medium	7.19872	1.23368	5.72513	1.03352e-08	3.12014e-07	Sig
WBGene00009487	clec-232	0	68.8901	34.4451	medium	7.20044	1.23419	5.72323	1.04516e-08	3.14481e-07	Sig
WBGene00006449	alg-4	4.13739	64.372	34.2547	medium	3.77017	0.651192	5.69937	1.2025e-08	3.60631e-07	Sig
WBGene00017021	D1022.2	0	66.9899	33.495	medium	7.16485	1.23503	5.69592	1.22708e-08	3.65591e-07	Sig
WBGene00019430	K06A5.2	26.6908	137.319	82.0049	medium	2.31957	0.406775	5.69603	1.22631e-08	3.65591e-07	Sig
WBGene00044081	D1086.11	68.0823	2.33898	35.2106	medium	-4.47472	0.752947	-5.68977	1.27211e-08	3.77766e-07	Sig
WBGene00001452	flp-9	3.29643	60.4973	31.8969	medium	3.98716	0.687009	5.67992	1.34758e-08	3.98875e-07	Sig
WBGene00007777	C27D8.1	7.04704	73.252	40.1495	medium	3.27085	0.571786	5.67762	1.36584e-08	4.02968e-07	Sig
WBGene00009748	F46A8.5	0	67.2352	33.6176	medium	7.13902	1.23646	5.67269	1.40574e-08	4.13398e-07	Sig
WBGene00044356	W02D7.12	0	64.8703	32.4352	medium	7.12258	1.23679	5.65906	1.52204e-08	4.44719e-07	Sig
WBGene00013696	Y106G6A.4	16.365	102.197	59.2811	medium	2.59667	0.45783	5.65922	1.52065e-08	4.44719e-07	Sig
WBGene00016433	C35B1.3	0	66.8673	33.4336	medium	7.15075	1.24083	5.65356	1.57156e-08	4.57717e-07	Sig
WBGene00017099	E02H9.1	0	63.6283	31.8141	medium	7.09212	1.23715	5.63803	1.72007e-08	4.99371e-07	Sig
WBGene00303369	Y49F6B.20	0	65.8075	32.9037	medium	7.13098	1.2415	5.63724	1.72802e-08	5.0008e-07	Sig
WBGene00010886	M7.10	0	67.6222	33.8111	medium	7.1529	1.24422	5.63573	1.74321e-08	5.02873e-07	Sig
WBGene00011046	R05H10.7	0	63.3605	31.6803	medium	7.08134	1.23771	5.6282	1.82104e-08	5.23665e-07	Sig
WBGene00018324	F42A6.2	0	64.1267	32.0633	medium	7.1034	1.24067	5.62456	1.85981e-08	5.33126e-07	Sig
WBGene00006533	tba-7	1.22774	60.315	30.7714	medium	5.13761	0.846879	5.60664	2.06297e-08	5.89502e-07	Sig
WBGene00015094	B0261.6	18.3663	106.693	62.5296	medium	2.48883	0.443224	5.60516	2.08067e-08	5.92698e-07	Sig
WBGene00022594	ZC328.5	0	62.4942	31.2471	medium	7.06885	1.24278	5.59069	2.26172e-08	6.38694e-07	Sig
WBGene00235368	F49F1.18	0	63.4685	31.7343	medium	7.08298	1.2442	5.59159	2.25005e-08	6.38694e-07	Sig
WBGene00013523	Y73F8A.14	7.50122	74.386	40.9436	medium	3.18932	0.56672	5.59057	2.26323e-08	6.38694e-07	Sig
WBGene00016054	C24D10.2	9.11573	78.1493	43.6325	medium	3.0129	0.538255	5.56909	2.56068e-08	7.18177e-07	Sig
WBGene00255375	F08B4.8	30.8956	145.359	88.1271	medium	2.20309	0.395204	5.56957	2.55369e-08	7.18177e-07	Sig
WBGene00010946	M176.10	0	59.8875	29.9437	medium	7.0158	1.24407	5.54978	2.86037e-08	7.97681e-07	Sig
WBGene00044273	nspa-6	0.38678	121.043	60.7148	medium	7.09307	0.981262	5.54969	2.86171e-08	7.97681e-07	Sig
WBGene00007987	C36H8.1	6.72766	69.9758	38.3517	medium	3.25836	0.584169	5.53502	3.11191e-08	8.64768e-07	Sig
WBGene00016637	C44B12.3	0	58.1583	29.0791	medium	6.9751	1.24364	5.52679	3.26136e-08	9.03535e-07	Sig
WBGene00015821	clec-135	0	57.9389	28.9695	medium	6.97145	1.24405	5.52205	3.35064e-08	9.25449e-07	Sig
WBGene00021142	clec-133	0	57.9873	28.9936	medium	6.97425	1.2452	5.51718	3.4448e-08	9.48574e-07	Sig
WBGene00011929	T22G5.1	0	57.6712	28.8356	medium	6.96137	1.24421	5.51499	3.48799e-08	9.57564e-07	Sig
WBGene00194783	K03B8.14	0	60.3375	30.1687	medium	7.00932	1.25029	5.51091	3.5699e-08	9.77098e-07	Sig
WBGene00235301	B0513.90	0	57.5373	28.7686	medium	6.95551	1.24449	5.5098	3.59249e-08	9.77393e-07	Sig
WBGene00021118	clec-125	0	57.634	28.817	medium	6.96617	1.24555	5.51005	3.58723e-08	9.77393e-07	Sig
WBGene00007601	C15C6.2	22.9578	117.109	70.0332	medium	2.3122	0.419174	5.50906	3.60763e-08	9.78582e-07	Sig
WBGene00194731	Y39A1A.27	0	57.9018	28.9509	medium	6.971	1.24664	5.50692	3.65157e-08	9.87553e-07	Sig
WBGene00002020	hsp-16.49	87.1547	10.8545	49.0046	medium	-2.93163	0.529655	-5.50232	3.74828e-08	1.0107e-06	Sig
WBGene00017788	F25E5.7	0.38678	117.923	59.155	medium	7.05453	0.988156	5.50084	3.77978e-08	1.01618e-06	Sig
WBGene00011401	T03F6.6	10.7302	82.7305	46.7304	medium	2.85665	0.517384	5.49985	3.80112e-08	1.0189e-06	Sig
WBGene00015348	C02F5.5	9.6871	85.4824	47.5847	medium	3.04122	0.55242	5.47895	4.27866e-08	1.14353e-06	Sig
WBGene00009457	F36A2.10	24.6573	124.869	74.7633	medium	2.30533	0.420415	5.47735	4.31753e-08	1.15054e-06	Sig
WBGene00010526	K03B8.11	0	57.0242	28.5121	medium	6.94288	1.25149	5.46209	4.70572e-08	1.25032e-06	Sig
WBGene00012475	Y18D10A.2	2.06869	53.432	27.7503	medium	4.37656	0.773905	5.44011	5.32463e-08	1.41064e-06	Sig
WBGene00021212	Y18H1A.8	0	54.3691	27.1846	medium	6.88858	1.2502	5.43487	5.48378e-08	1.44858e-06	Sig
WBGene00017810	clec-157	0	55.745	27.8725	medium	6.91102	1.25387	5.42877	5.6744e-08	1.49459e-06	Sig
WBGene00044462	C44B12.9	0	53.882	26.941	medium	6.87657	1.25018	5.42743	5.71727e-08	1.49928e-06	Sig
WBGene00013158	Y53F4B.11	5.36512	63.104	34.2346	medium	3.41917	0.623415	5.42718	5.72519e-08	1.49928e-06	Sig
WBGene00271780	F11A6.16	0	53.6997	26.8499	medium	6.86598	1.24954	5.42466	5.80642e-08	1.51618e-06	Sig
WBGene00009377	F34D10.8	15.9782	96.6417	56.31	medium	2.55504	0.470276	5.42107	5.92432e-08	1.54253e-06	Sig
WBGene00017279	F09C12.8	3.36383	55.5516	29.4577	medium	3.84672	0.696722	5.4112	6.26023e-08	1.62533e-06	Sig
WBGene00008707	F11E6.3	568.879	202.144	385.512	medium	-1.50532	0.278268	-5.4092	6.33076e-08	1.63896e-06	Sig
WBGene00010114	F55D12.6	4.27218	59.2552	31.7637	medium	3.63452	0.662607	5.40628	6.43479e-08	1.66116e-06	Sig
WBGene00008724	F13A7.1	9.56991	77.4315	43.5007	medium	2.91631	0.537229	5.40423	6.50873e-08	1.67549e-06	Sig
WBGene00006048	ssp-31	11.6386	87.2971	49.4678	medium	2.84805	0.525311	5.40186	6.59526e-08	1.69297e-06	Sig
WBGene00009754	F46A9.1	1.68191	52.7367	27.2093	medium	4.63369	0.816494	5.38973	7.05653e-08	1.80627e-06	Sig
WBGene00195148	W02B12.16	0	53.4061	26.703	medium	6.85357	1.25733	5.37341	7.72634e-08	1.97217e-06	Sig
WBGene00009692	F44E5.5	67.6457	3.17939	35.4126	medium	-3.82665	0.697418	-5.3666	8.02349e-08	2.04228e-06	Sig
WBGene00015520	fip-3	0	51.4575	25.7287	medium	6.81485	1.2549	5.3621	8.2262e-08	2.07643e-06	Sig
WBGene00138715	Y6G8.14	0	51.4575	25.7287	medium	6.81485	1.2549	5.3621	8.2262e-08	2.07643e-06	Sig
WBGene00000868	cyb-3	99.9889	14.7404	57.3646	medium	-2.62179	0.487013	-5.36292	8.18858e-08	2.07643e-06	Sig
WBGene00017455	F14D2.7	0	50.751	25.3755	medium	6.79658	1.25574	5.34594	8.99468e-08	2.26412e-06	Sig
WBGene00016358	C33F10.12	3.68321	58.3664	31.0248	medium	3.75411	0.690437	5.34531	9.02622e-08	2.26578e-06	Sig
WBGene00019647	K11D12.7	10.1413	80.7077	45.4245	medium	2.89366	0.539547	5.34047	9.27069e-08	2.32074e-06	Sig
WBGene00007714	C25D7.1	6.86245	67.332	37.0972	medium	3.19323	0.594112	5.3358	9.51247e-08	2.37472e-06	Sig
WBGene00010611	K07A1.4	3.43123	55.0644	29.2478	medium	3.81727	0.701777	5.33434	9.5892e-08	2.38732e-06	Sig
WBGene00018459	F45D11.14	0.840957	60.315	30.578	medium	5.54368	0.919229	5.32847	9.9044e-08	2.45905e-06	Sig
WBGene00021289	Y25C1A.2	0	52.7479	26.374	medium	6.82377	1.26287	5.32472	1.01108e-07	2.50345e-06	Sig
WBGene00010653	K08C9.6	0	49.2412	24.6206	medium	6.74535	1.2565	5.30998	1.09636e-07	2.70413e-06	Sig
WBGene00000474	cey-3	163.465	41.5177	102.491	medium	-1.97793	0.3722	-5.3097	1.09808e-07	2.70413e-06	Sig
WBGene00016825	C50E10.1	8.07258	73.6052	40.8389	medium	3.06946	0.575906	5.29884	1.1654e-07	2.86216e-06	Sig
WBGene00020905	T28H11.7	13.6399	87.2858	50.4629	medium	2.61784	0.494394	5.28067	1.28715e-07	3.15265e-06	Sig
WBGene00009890	scl-9	0	48.1926	24.0963	medium	6.72664	1.26055	5.27537	1.32486e-07	3.21899e-06	Sig
WBGene00009459	F36A2.12	10.4783	80.6334	45.5558	medium	2.88379	0.544374	5.2756	1.3232e-07	3.21899e-06	Sig
WBGene00017501	pud-3	87.4595	315.175	201.317	medium	1.8442	0.349474	5.27576	1.32207e-07	3.21899e-06	Sig
WBGene00018945	F56C3.8	0.454177	95.1803	47.8172	medium	6.75208	0.995999	5.27331	1.33984e-07	3.2467e-06	Sig
WBGene00021114	W09C3.7	21.2085	107.228	64.2185	medium	2.29893	0.435596	5.2703	1.36198e-07	3.29156e-06	Sig
WBGene00009884	F49C12.15	15.0698	89.9668	52.5183	medium	2.51678	0.477539	5.25861	1.45149e-07	3.49858e-06	Sig
WBGene00012809	Y43F8A.2	6.27348	62.3491	34.3113	medium	3.1955	0.603531	5.25198	1.5047e-07	3.61724e-06	Sig
WBGene00007331	pho-11	96.455	15.9712	56.2131	medium	-2.58574	0.491037	-5.2485	1.53345e-07	3.67664e-06	Sig
WBGene00004239	puf-3	66.8048	5.38448	36.0946	medium	-3.36742	0.63381	-5.24226	1.58619e-07	3.79307e-06	Sig
WBGene00000525	clc-4	0	46.0246	23.0123	medium	6.66362	1.26184	5.22869	1.70718e-07	4.07169e-06	Sig
WBGene00022162	Y71G12B.27	5.36512	59.3036	32.3344	medium	3.31991	0.628748	5.22766	1.71666e-07	4.08357e-06	Sig
WBGene00022122	trap-1	185.898	50.4832	118.191	medium	-1.83284	0.351086	-5.21666	1.82175e-07	4.32226e-06	Sig
WBGene00017621	F20A1.10	10.865	76.9928	43.9289	medium	2.74109	0.524079	5.21169	1.87133e-07	4.42732e-06	Sig
WBGene00011979	T24B8.5	25.3137	124.88	75.0971	medium	2.27784	0.436634	5.21124	1.87578e-07	4.42732e-06	Sig
WBGene00012169	ttbk-4	5.11314	58.0244	31.5688	medium	3.37535	0.641568	5.20451	1.94507e-07	4.57897e-06	Sig
WBGene00009746	F46A8.3	0	45.3665	22.6832	medium	6.64633	1.2644	5.20377	1.95283e-07	4.58536e-06	Sig
WBGene00012595	Y38E10A.17	7.88799	67.1126	37.5003	medium	2.98322	0.5701	5.20288	1.9622e-07	4.59549e-06	Sig
WBGene00011910	alg-3	2.90965	50.7397	26.8247	medium	3.8829	0.730686	5.19201	2.08037e-07	4.84726e-06	Sig
WBGene00022821	ZK813.2	57.1177	2.69224	29.905	medium	-4.01378	0.748631	-5.19232	2.07695e-07	4.84726e-06	Sig
WBGene00021623	Y47D7A.11	0.38678	89.1264	44.7566	medium	6.66016	1.00389	5.18663	2.14133e-07	4.96384e-06	Sig
WBGene00000667	col-92	166.741	38.8626	102.802	medium	-2.15197	0.414548	-5.18709	2.1361e-07	4.96384e-06	Sig
WBGene00119201	C08E8.11	0	44.7938	22.3969	medium	6.62886	1.26606	5.18378	2.17434e-07	5.02754e-06	Sig
WBGene00009898	dod-23	66.6378	6.52979	36.5838	medium	-3.27185	0.624763	-5.1772	2.25245e-07	5.19492e-06	Sig
WBGene00018378	F43C11.1	0	44.3067	22.1533	medium	6.61449	1.266	5.17504	2.27863e-07	5.24201e-06	Sig
WBGene00019406	acdh-8	11.3192	77.4911	44.4052	medium	2.71561	0.52413	5.1632	2.4276e-07	5.5706e-06	Sig
WBGene00012871	Y45F10B.3	4.59156	56.1354	30.3635	medium	3.46899	0.663973	5.15942	2.4772e-07	5.67011e-06	Sig
WBGene00018389	F43C11.12	0	43.5518	21.7759	medium	6.58613	1.26621	5.1563	2.51876e-07	5.73633e-06	Sig
WBGene00019685	K12H6.5	0	43.5518	21.7759	medium	6.58613	1.26621	5.1563	2.51876e-07	5.73633e-06	Sig
WBGene00001607	gln-6	106.465	20.8685	63.6665	medium	-2.34917	0.454751	-5.15457	2.54214e-07	5.77511e-06	Sig
WBGene00016414	C34F11.2	13.5725	87.8844	50.7284	medium	2.60312	0.503968	5.15221	2.57433e-07	5.83366e-06	Sig
WBGene00014158	ZK938.1	13.8245	89.9185	51.8715	medium	2.60936	0.505769	5.14614	2.65899e-07	6.01051e-06	Sig
WBGene00044579	C06E2.9	0	44.4034	22.2017	medium	6.60317	1.27346	5.12865	2.91823e-07	6.58014e-06	Sig
WBGene00010612	K07A1.5	3.68321	52.7367	28.2099	medium	3.64773	0.700611	5.12044	3.04831e-07	6.85644e-06	Sig
WBGene00010085	F55B11.3	58.9344	2.47286	30.7036	medium	-3.93423	0.747196	-5.11635	3.11497e-07	6.98908e-06	Sig
WBGene00009035	gfat-2	66.4502	4.81183	35.631	medium	-3.40544	0.657578	-5.1052	3.30453e-07	7.39612e-06	Sig
WBGene00194714	ZC204.17	0	41.8338	20.9169	medium	6.5361	1.27014	5.1035	3.33425e-07	7.4443e-06	Sig
WBGene00015689	spch-2	9.04833	71.0952	40.0718	medium	2.88818	0.563263	5.10298	3.34339e-07	7.44641e-06	Sig
WBGene00011753	T13F3.6	107.724	21.7945	64.7595	medium	-2.31541	0.453664	-5.09356	3.51408e-07	7.80744e-06	Sig
WBGene00194922	F13E9.19	0	42.7485	21.3743	medium	6.52675	1.272	5.08991	3.58226e-07	7.9395e-06	Sig
WBGene00015848	C16C8.10	0	41.3838	20.6919	medium	6.49741	1.27236	5.06863	4.00693e-07	8.85911e-06	Sig
WBGene00004969	spe-15	7.18183	62.8734	35.0276	medium	3.01991	0.592454	5.06507	4.08249e-07	9.00426e-06	Sig
WBGene00008912	F17C8.7	6.91224	64.4316	35.6719	medium	3.10076	0.608009	5.06445	4.09575e-07	9.01165e-06	Sig
WBGene00017139	clec-141	0	39.982	19.991	low	6.47549	1.27475	5.04082	4.63552e-07	1.01746e-05	Sig
WBGene00050898	T19B10.12	0	40.1159	20.0579	medium	6.47979	1.27538	5.04021	4.65021e-07	1.01823e-05	Sig
WBGene00008584	irg-4	9.43511	71.0952	40.2652	medium	2.82895	0.561319	5.01737	5.2383e-07	1.14424e-05	Sig
WBGene00045038	ule-2	59.0194	4.32469	31.672	medium	-3.52724	0.690672	-5.01621	5.2702e-07	1.14845e-05	Sig
WBGene00012605	Y38F1A.1	2.90965	47.3893	25.1495	medium	3.79194	0.739259	5.01555	5.28812e-07	1.1496e-05	Sig
WBGene00010228	clec-161	0	39.0077	19.5039	low	6.4383	1.27575	5.01234	5.37729e-07	1.16619e-05	Sig
WBGene00235364	F49F1.4	0	42.1128	21.0564	medium	6.50866	1.28563	5.00676	5.53542e-07	1.19763e-05	Sig
WBGene00011911	T22B3.3	5.29773	63.167	34.2324	medium	3.36655	0.667193	4.99804	5.79171e-07	1.2501e-05	Sig
WBGene00011777	T14G10.8	3.68321	49.8622	26.7727	medium	3.55661	0.701621	4.98851	6.08475e-07	1.3097e-05	Sig
WBGene00017114	E03H12.7	6.27348	58.0728	32.1731	medium	3.09978	0.616643	4.98813	6.09665e-07	1.3097e-05	Sig
WBGene00013311	sec-61	241.888	79.7221	160.805	medium	-1.61885	0.324988	-4.97987	6.3627e-07	1.36363e-05	Sig
WBGene00015051	B0218.7	9.5523	78.4171	43.9847	medium	2.91696	0.583488	4.97685	6.46277e-07	1.38182e-05	Sig
WBGene00009171	clec-263	0	38.1302	19.0651	low	6.41067	1.28	4.97254	6.60818e-07	1.40959e-05	Sig
WBGene00016534	C39D10.7	54.5626	1.76633	28.1645	medium	-4.21203	0.812659	-4.97092	6.66348e-07	1.41806e-05	Sig
WBGene00016357	C33F10.11	9.36772	70.9017	40.1347	medium	2.80228	0.561849	4.96652	6.81633e-07	1.4472e-05	Sig
WBGene00012481	Y18D10A.11	51.0962	2.33898	26.7176	medium	-4.06271	0.789077	-4.95604	7.19455e-07	1.52394e-05	Sig
WBGene00014240	htas-1	9.7047	71.1436	40.4242	medium	2.8125	0.565325	4.95375	7.27979e-07	1.53841e-05	Sig
WBGene00006058	sst-20	3.68321	51.993	27.8381	medium	3.62873	0.721501	4.94802	7.4971e-07	1.58065e-05	Sig
WBGene00044674	B0280.17	7.88799	62.7507	35.3194	medium	2.89802	0.583061	4.94292	7.69628e-07	1.61889e-05	Sig
WBGene00016178	mesp-1	87.4595	15.3986	51.429	medium	-2.46998	0.498496	-4.93876	7.86227e-07	1.64999e-05	Sig
WBGene00195180	C41D11.10	0	36.8026	18.4013	low	6.36093	1.28122	4.93499	8.01569e-07	1.67831e-05	Sig
WBGene00011134	ssp-33	8.86375	65.2607	37.0622	medium	2.79686	0.5646	4.93109	8.17741e-07	1.70823e-05	Sig
WBGene00235363	F49F1.2	0	36.9736	18.4868	low	6.3518	1.28124	4.93	8.22283e-07	1.71378e-05	Sig
WBGene00021005	ule-1	51.8521	1.0598	26.456	medium	-4.70537	0.88595	-4.92539	8.41931e-07	1.75071e-05	Sig
WBGene00009995	F53F4.13	20.3002	97.4338	58.867	medium	2.22226	0.45152	4.9149	8.8826e-07	1.84284e-05	Sig
WBGene00005012	F26F4.2	9.06594	71.984	40.525	medium	2.92709	0.592876	4.91374	8.93544e-07	1.84958e-05	Sig
WBGene00077519	T27C10.8	5.7519	55.5999	30.6759	medium	3.1361	0.633273	4.91016	9.10015e-07	1.87939e-05	Sig
WBGene00011038	R05H5.3	84.9864	14.2532	49.6198	medium	-2.48322	0.50404	-4.90872	9.16731e-07	1.88896e-05	Sig
WBGene00015929	C17H12.3	4.38937	54.1497	29.2696	medium	3.43221	0.693127	4.89027	1.00697e-06	2.07022e-05	Sig
WBGene00044377	Y49F6B.13	0	35.7912	17.8956	low	6.32426	1.28573	4.88863	1.01542e-06	2.08287e-05	Sig
WBGene00017525	F16G10.10	0	35.4751	17.7375	low	6.30124	1.28446	4.88124	1.05423e-06	2.15754e-05	Sig
WBGene00004904	snf-5	10.3435	69.1467	39.7451	medium	2.66158	0.543321	4.8808	1.05657e-06	2.15754e-05	Sig
WBGene00018083	F36A4.4	5.48231	63.0928	34.2875	medium	3.31278	0.673903	4.87137	1.10826e-06	2.25802e-05	Sig
WBGene00001455	flp-12	2.97705	45.7197	24.3484	medium	3.74172	0.751867	4.87016	1.11507e-06	2.26682e-05	Sig
WBGene00012036	clec-103	0	35.7057	17.8528	low	6.31695	1.28872	4.869	1.12166e-06	2.27512e-05	Sig
WBGene00008743	F13D12.9	2.45547	44.2099	23.3327	medium	3.88049	0.776258	4.86601	1.13876e-06	2.30465e-05	Sig
WBGene00015083	egg-1	62.9194	6.09101	34.5052	medium	-3.09705	0.630004	-4.86377	1.15169e-06	2.32565e-05	Sig
WBGene00008759	F13E9.10	0	35.2185	17.6093	low	6.30119	1.28816	4.86175	1.16352e-06	2.34432e-05	Sig
WBGene00002073	ima-2	78.7628	12.8402	45.8015	medium	-2.55003	0.523107	-4.85463	1.20613e-06	2.42481e-05	Sig
WBGene00007905	C33G3.5	0	33.6232	16.8116	low	6.23196	1.28929	4.81281	1.48826e-06	2.98538e-05	Sig
WBGene00021381	Y37E11B.10	9.38532	68.0981	38.7417	medium	2.7989	0.579466	4.80918	1.51551e-06	3.03336e-05	Sig
WBGene00013391	Y62H9A.3	53.5693	0.70653	27.1379	medium	-5.14666	0.951114	-4.80776	1.52628e-06	3.04819e-05	Sig
WBGene00003955	pcn-1	80.0901	12.6208	46.3554	medium	-2.55669	0.529726	-4.80589	1.54061e-06	3.07007e-05	Sig
WBGene00001457	flp-14	5.36512	52.5061	28.9356	medium	3.1376	0.64789	4.79917	1.59327e-06	3.16806e-05	Sig
WBGene00007159	B0379.7	7.7532	61.5942	34.6737	medium	2.86253	0.593447	4.7978	1.60417e-06	3.18278e-05	Sig
WBGene00013647	Y105C5B.5	25.9349	111.445	68.69	medium	2.05169	0.427324	4.79732	1.60805e-06	3.18351e-05	Sig
WBGene00021120	W09G12.6	0	33.1845	16.5922	low	6.21929	1.29096	4.79608	1.61802e-06	3.19629e-05	Sig
WBGene00018297	F41F3.3	10.7302	74.2375	42.4839	medium	2.7235	0.566036	4.79367	1.63755e-06	3.22786e-05	Sig
WBGene00016627	C44B7.5	55.134	2.82612	28.9801	medium	-3.68195	0.750386	-4.79204	1.65092e-06	3.24716e-05	Sig
WBGene00012296	spe-46	7.11444	57.2324	32.1734	medium	2.90624	0.603859	4.78338	1.72372e-06	3.38303e-05	Sig
WBGene00009470	F36D3.4	8.84614	67.5142	38.1802	medium	2.81536	0.586136	4.78113	1.74312e-06	3.41374e-05	Sig
WBGene00010241	F58D2.2	3.29643	45.2697	24.2831	medium	3.55482	0.730521	4.78037	1.74974e-06	3.41934e-05	Sig
WBGene00007765	C27B7.9	7.23162	61.9475	34.5895	medium	2.95077	0.614277	4.77508	1.79637e-06	3.49541e-05	Sig
WBGene00019760	calu-1	122.525	31.1504	76.8375	medium	-1.96237	0.410461	-4.77535	1.79395e-06	3.49541e-05	Sig
WBGene00021650	Y47G6A.26	4.13739	47.6571	25.8972	medium	3.35287	0.693171	4.77396	1.80641e-06	3.50744e-05	Sig
WBGene00023425	try-9	0	32.7828	16.3914	low	6.1896	1.29214	4.77228	1.82148e-06	3.52917e-05	Sig
WBGene00015846	C16C8.8	0	32.8796	16.4398	low	6.20677	1.2947	4.76947	1.84713e-06	3.57126e-05	Sig
WBGene00013684	Y105E8A.27	2.65767	44.1244	23.3911	medium	3.83787	0.786366	4.75972	1.93861e-06	3.74016e-05	Sig
WBGene00002090	ins-7	1.61452	40.5546	21.0846	medium	4.26051	0.855347	4.75862	1.94925e-06	3.74479e-05	Sig
WBGene00019744	M02H5.8	17.2059	85.1179	51.1619	medium	2.26051	0.474223	4.75896	1.94595e-06	3.74479e-05	Sig
WBGene00009313	F32B4.2	5.8193	53.0787	29.449	medium	3.04804	0.636987	4.74719	2.06264e-06	3.95427e-05	Sig
WBGene00002186	kel-10	3.43123	45.7085	24.5699	medium	3.53742	0.732837	4.74561	2.0788e-06	3.97686e-05	Sig
WBGene00018649	F49F1.9	0	32.5151	16.2575	low	6.16241	1.29494	4.74225	2.11354e-06	4.03481e-05	Sig
WBGene00007320	C05B5.2	11.369	72.7164	42.0427	medium	2.58165	0.54373	4.73331	2.20886e-06	4.20795e-05	Sig
WBGene00016274	C30G12.2	47.9345	1.76633	24.8504	medium	-4.0365	0.820959	-4.72412	2.31111e-06	4.39353e-05	Sig
WBGene00018531	F47B3.7	6.66026	55.295	30.9776	medium	2.94907	0.621325	4.71455	2.42251e-06	4.59569e-05	Sig
WBGene00284853	C32E8.13	0	31.0649	15.5324	low	6.12509	1.29699	4.70693	2.51469e-06	4.76063e-05	Sig
WBGene00007793	C28D4.5	6.40827	54.4063	30.4073	medium	2.98018	0.628958	4.70532	2.53474e-06	4.78305e-05	Sig
WBGene00044633	F54H12.7	6.59286	56.2693	31.4311	medium	2.9837	0.629761	4.70513	2.53706e-06	4.78305e-05	Sig
WBGene00013987	ZK512.8	7.7532	61.7877	34.7704	medium	2.89239	0.611716	4.70187	2.57793e-06	4.85003e-05	Sig
WBGene00007248	catp-4	7.56861	57.3663	32.4674	medium	2.83148	0.599506	4.69698	2.64039e-06	4.95727e-05	Sig
WBGene00017325	F10C1.3	5.29773	51.1414	28.2195	medium	3.11334	0.657677	4.69115	2.71668e-06	5.07951e-05	Sig
WBGene00022257	puf-11	58.1256	3.88592	31.0058	medium	-3.37568	0.707907	-4.69125	2.71544e-06	5.07951e-05	Sig
WBGene00012123	T28D6.3	18.4337	91.8074	55.1205	medium	2.24493	0.478904	4.68135	2.8499e-06	5.31767e-05	Sig
WBGene00023424	C53D6.10	2.52287	40.8595	21.6912	medium	3.76442	0.784109	4.6801	2.86732e-06	5.33921e-05	Sig
WBGene00010547	K03H1.12	1.54712	40.5546	21.0509	medium	4.26327	0.870689	4.67802	2.89657e-06	5.38264e-05	Sig
WBGene00077522	T10D4.15	0	30.5406	15.2703	low	6.10481	1.30198	4.66949	3.01944e-06	5.59091e-05	Sig
WBGene00018135	F37A4.5	3.22903	44.0389	23.634	medium	3.53445	0.743575	4.66939	3.02095e-06	5.59091e-05	Sig
WBGene00000860	cwp-2	0	30.2245	15.1122	low	6.08018	1.29986	4.66505	3.08547e-06	5.67812e-05	Sig
WBGene00044475	F56D6.13	1.9339	41.7855	21.8597	medium	4.03378	0.835784	4.66496	3.08682e-06	5.67812e-05	Sig
WBGene00021472	Y39G10AR.16	4.65896	47.9248	26.2919	medium	3.22757	0.684183	4.66564	3.07664e-06	5.67812e-05	Sig
WBGene00021358	Y37E11AL.2	5.56732	51.2269	28.3971	medium	3.07655	0.654733	4.65962	3.16789e-06	5.81547e-05	Sig
WBGene00017058	msrp-6	9.9743	67.3803	38.6773	medium	2.68956	0.57728	4.64205	3.44966e-06	6.31998e-05	Sig
WBGene00022705	ZK354.2	7.36642	56.8791	32.1228	medium	2.83296	0.607027	4.64061	3.47387e-06	6.35153e-05	Sig
WBGene00016942	C55B7.3	4.27218	46.1101	25.1912	medium	3.27779	0.699173	4.63116	3.63624e-06	6.63505e-05	Sig
WBGene00006623	try-5	0	29.2985	14.6493	low	6.03956	1.30286	4.62471	3.75119e-06	6.83108e-05	Sig
WBGene00009030	clec-233	0.38678	56.671	28.5289	medium	6.03969	1.05434	4.62134	3.81266e-06	6.92913e-05	Sig
WBGene00011320	T01C3.3	46.5222	2.69224	24.6072	medium	-3.71813	0.782553	-4.61612	3.90977e-06	7.09144e-05	Sig
WBGene00008572	F08B12.4	57.0503	170.589	113.82	medium	1.56615	0.340025	4.60489	4.12683e-06	7.47023e-05	Sig
WBGene00019780	M60.4	14.6654	79.1607	46.9131	medium	2.35873	0.511568	4.60115	4.20156e-06	7.59037e-05	Sig
WBGene00017619	F20A1.8	0	28.7259	14.3629	low	6.01534	1.30484	4.59967	4.23166e-06	7.62958e-05	Sig
WBGene00017691	ilys-5	444.74	194.797	319.768	medium	-1.1949	0.25981	-4.59879	4.24953e-06	7.64663e-05	Sig
WBGene00044212	Y68A4A.13	0	28.6404	14.3202	low	6.0165	1.30614	4.59377	4.3531e-06	7.81751e-05	Sig
WBGene00015089	B0252.5	6.07129	53.0416	29.5564	medium	2.98409	0.645398	4.58951	4.44291e-06	7.96307e-05	Sig
WBGene00022090	Y69A2AR.19	4.91095	48.1814	26.5462	medium	3.121	0.674499	4.58241	4.59638e-06	8.22191e-05	Sig
WBGene00011467	decr-1.3	1.29513	37.2898	19.2924	low	4.44012	0.911678	4.57794	4.69575e-06	8.38315e-05	Sig
WBGene00021763	Y51F10.2	43.9144	2.33898	23.1267	medium	-3.84556	0.811196	-4.57599	4.7397e-06	8.44503e-05	Sig
WBGene00018314	F41H10.1	21.3931	94.0721	57.7326	medium	2.08418	0.455159	4.57381	4.78929e-06	8.51669e-05	Sig
WBGene00219849	C36C9.10	121.148	30.4067	75.7772	medium	-1.91049	0.418023	-4.56426	5.01248e-06	8.89617e-05	Sig
WBGene00004392	rnr-2	68.3519	10.6351	39.4935	medium	-2.56022	0.5583	-4.56262	5.05204e-06	8.9489e-05	Sig
WBGene00235282	F17E9.18	0	28.8226	14.4113	low	6.01477	1.3128	4.56139	5.08156e-06	8.98368e-05	Sig
WBGene00022876	ZK1248.5	4.38937	48.8991	26.6443	medium	3.28622	0.712608	4.55793	5.16607e-06	9.11535e-05	Sig
WBGene00022874	nep-25	0	28.3355	14.1677	low	5.99739	1.31167	4.5555	5.22605e-06	9.18552e-05	Sig
WBGene00021620	Y47D7A.7	0.38678	57.2099	28.7983	medium	5.97781	1.06419	4.55579	5.21899e-06	9.18552e-05	Sig
WBGene00016434	C35B1.4	44.8901	2.69224	23.7912	medium	-3.67039	0.783834	-4.55118	5.33469e-06	9.35836e-05	Sig
WBGene00014246	ZK1307.3	3.68321	43.2469	23.465	medium	3.35832	0.728603	4.54231	5.56406e-06	9.74193e-05	Sig
WBGene00013392	Y62H9A.4	45.5289	0.70653	23.1177	medium	-4.92128	0.969702	-4.53788	5.68238e-06	9.92995e-05	Sig
WBGene00013771	Y113G7C.1	1.61452	37.0704	19.3424	low	4.13257	0.873002	4.53277	5.82157e-06	0.000101537	Sig
WBGene00006416	sams-5	6.27348	50.5687	28.4211	medium	2.895	0.635384	4.52507	6.0376e-06	0.000105103	Sig
WBGene00009215	thn-2	10.2263	63.104	36.6651	medium	2.56497	0.566701	4.51061	6.46402e-06	0.000112311	Sig
WBGene00000883	cyn-7	665.153	308.856	487.005	medium	-1.09032	0.242184	-4.50173	6.74013e-06	0.000116885	Sig
WBGene00021553	tyr-5	0	26.7402	13.3701	low	5.91488	1.31232	4.50089	6.76696e-06	0.000117126	Sig
WBGene00002018	hsp-16.41	43.7298	1.76633	22.748	medium	-3.90825	0.836237	-4.49711	6.88821e-06	0.000118998	Sig
WBGene00016437	C35B1.8	0	26.7885	13.3943	low	5.92311	1.31457	4.49502	6.95647e-06	0.00011995	Sig
WBGene00012480	clec-104	0.454177	49.5944	25.0243	medium	5.8309	1.05518	4.48252	7.37679e-06	0.000126956	Sig
WBGene00017077	D2096.10	0	26.3869	13.1935	low	5.89527	1.31372	4.48201	7.39445e-06	0.00012702	Sig
WBGene00009751	F46A8.8	0	26.3014	13.1507	low	5.89719	1.31499	4.47678	7.57759e-06	0.00012992	Sig
WBGene00012979	Y48B6A.5	1.61452	36.4865	19.0505	low	4.0776	0.874	4.4723	7.73843e-06	0.000132428	Sig
WBGene00010900	M28.9	3.29643	40.5063	21.9014	medium	3.39921	0.748142	4.46888	7.86312e-06	0.000134309	Sig
WBGene00012020	gyg-2	53.4169	4.81183	29.1143	medium	-3.09998	0.685016	-4.46716	7.92645e-06	0.000135136	Sig
WBGene00010292	F59A1.6	0	26.0336	13.0168	low	5.87531	1.31518	4.46272	8.0927e-06	0.000137712	Sig
WBGene00004990	spp-5	423.889	843.916	633.903	high	0.990976	0.222104	4.46171	8.13081e-06	0.000138102	Sig
WBGene00000859	cwp-1	0	26.082	13.041	low	5.88583	1.31698	4.46033	8.18323e-06	0.000138733	Sig
WBGene00003751	nlp-13	0.908355	37.4236	19.166	low	4.84492	0.984128	4.45975	8.20564e-06	0.000138854	Sig
WBGene00007610	C15H7.3	1.22774	35.1218	18.1748	low	4.35414	0.919673	4.45442	8.41212e-06	0.000142084	Sig
WBGene00003538	nas-19	0	25.8143	12.9071	low	5.86758	1.3162	4.45279	8.47636e-06	0.000142903	Sig
WBGene00003762	nlp-24	114.083	30.4922	72.2876	medium	-1.84976	0.415447	-4.44714	8.70229e-06	0.00014644	Sig
WBGene00001944	his-70	3.36383	40.3353	21.8495	medium	3.39637	0.752135	4.4422	8.90446e-06	0.000149565	Sig
WBGene00020841	T27A3.5	5.23033	48.4975	26.8639	medium	3.04857	0.680569	4.44002	8.99499e-06	0.000150807	Sig
WBGene00016040	C24A11.1	5.36512	46.7312	26.0481	medium	2.98309	0.667494	4.43155	9.35582e-06	0.000156568	Sig
WBGene00044177	C30G7.3	5.49992	46.8167	26.1583	medium	2.96243	0.663916	4.42618	9.59177e-06	0.000160221	Sig
WBGene00004987	spp-2	10.0915	60.2295	35.1605	medium	2.49915	0.563021	4.42419	9.68029e-06	0.000161403	Sig
WBGene00021616	Y47D7A.2	0	26.6434	13.3217	low	5.84937	1.32142	4.42168	9.79367e-06	0.000162995	Sig
WBGene00021288	clec-123	6.27348	49.204	27.7388	medium	2.86235	0.643416	4.41856	9.93622e-06	0.000165065	Sig
WBGene00017673	icmt-1	0.773559	36.6204	18.697	low	4.82974	0.98874	4.41373	1.01606e-05	0.000168484	Sig
WBGene00013988	ZK512.10	8.02279	54.5885	31.3056	medium	2.68683	0.606107	4.41173	1.02547e-05	0.000169735	Sig
WBGene00013325	Y57G11C.36	3.22903	40.8112	22.0201	medium	3.40306	0.758989	4.41024	1.03255e-05	0.000170596	Sig
WBGene00020105	R148.7	5.43252	46.5489	25.9907	medium	2.954	0.664929	4.4069	1.04862e-05	0.000172936	Sig
WBGene00011330	T01D3.6	21.2085	88.3456	54.7771	medium	2.02567	0.460281	4.39588	1.10327e-05	0.000181619	Sig
WBGene00007274	C03C11.1	7.11444	51.1414	29.1279	medium	2.74014	0.620155	4.39413	1.11217e-05	0.000182753	Sig
WBGene00020986	W03D8.3	2.45547	36.8026	19.629	low	3.63067	0.806717	4.39248	1.12064e-05	0.000183813	Sig
WBGene00021144	clec-130	0	24.84	12.42	low	5.79675	1.32098	4.38646	1.15211e-05	0.000188635	Sig
WBGene00003230	mex-5	91.1925	19.7716	55.4821	medium	-2.0907	0.476623	-4.37668	1.20503e-05	0.000196944	Sig
WBGene00022753	ZK484.7	1.68191	34.1104	17.8961	low	3.99247	0.876235	4.37443	1.2175e-05	0.000198624	Sig
WBGene00010125	dod-22	4.91095	44.9165	24.9137	medium	3.01996	0.685938	4.36237	1.2866e-05	0.000209422	Sig
WBGene00009581	F40F9.3	8.79635	56.4887	32.6425	medium	2.61046	0.595922	4.36208	1.28829e-05	0.000209422	Sig
WBGene00008825	F14H3.6	41.1395	0.70653	20.923	medium	-4.77724	0.984136	-4.35901	1.30651e-05	0.000211943	Sig
WBGene00009562	flp-22	4.52417	43.113	23.8186	medium	3.08875	0.701229	4.35869	1.30846e-05	0.000211943	Sig
WBGene00016398	C34D4.2	1.16034	34.6346	17.8975	low	4.33276	0.936558	4.355	1.33066e-05	0.000215155	Sig
WBGene00023490	F36A2.14	3.81801	40.4208	22.1194	medium	3.23634	0.733412	4.35397	1.33692e-05	0.000215783	Sig
WBGene00086554	D1081.12	5.04574	44.3438	24.6948	medium	2.98885	0.681214	4.34878	1.36897e-05	0.000220565	Sig
WBGene00004432	rpl-20	682.965	296.794	489.879	medium	-1.17623	0.271019	-4.33959	1.42746e-05	0.000229581	Sig
WBGene00008659	clec-151	1.22774	33.0506	17.1392	low	4.27487	0.929246	4.33574	1.45268e-05	0.000233225	Sig
WBGene00009321	F32B6.4	12.8165	67.782	40.2993	medium	2.35681	0.542522	4.33395	1.46454e-05	0.000234714	Sig
WBGene00018773	F53G12.8	2.06869	34.7685	18.4186	low	3.75041	0.839803	4.33345	1.46789e-05	0.000234836	Sig
WBGene00017387	mpst-4	3.22903	39.1416	21.1853	medium	3.36546	0.764848	4.32829	1.50275e-05	0.00023957	Sig
WBGene00004965	spe-11	10.0241	58.3777	34.2009	medium	2.46295	0.56716	4.32837	1.50216e-05	0.00023957	Sig
WBGene00012786	Y43C5B.3	4.20479	41.8822	23.0435	medium	3.16665	0.724045	4.32223	1.54457e-05	0.000245806	Sig
WBGene00016462	C35E7.10	3.36383	38.3012	20.8325	medium	3.31103	0.755551	4.31409	1.60262e-05	0.000254598	Sig
WBGene00007305	ttbk-5	2.06869	34.1959	18.1323	low	3.73008	0.842134	4.29898	1.71587e-05	0.000271816	Sig
WBGene00011501	rmd-1	64.7009	10.6351	37.668	medium	-2.48203	0.574577	-4.29883	1.71698e-05	0.000271816	Sig
WBGene00194659	linc-1	0	24.2786	12.1393	low	5.76031	1.33654	4.29397	1.7551e-05	0.000277367	Sig
WBGene00001392	far-8	11.9082	63.6767	37.7924	medium	2.36599	0.550349	4.28805	1.80246e-05	0.000284357	Sig
WBGene00044447	ZK688.10	1.16034	33.5749	17.3676	low	4.28281	0.943348	4.27909	1.87657e-05	0.000295024	Sig
WBGene00194742	F37C12.21	0.38678	42.8565	21.6216	medium	5.64823	1.08464	4.27929	1.87492e-05	0.000295024	Sig
WBGene00010246	F58D5.7	5.9541	46.244	26.0991	medium	2.84367	0.660023	4.27857	1.881e-05	0.00029521	Sig
WBGene00008125	C47A4.5	2.97705	37.193	20.085	medium	3.41045	0.783055	4.27655	1.89816e-05	0.000297389	Sig
WBGene00009097	fipr-2	8.27477	54.2836	31.2792	medium	2.63006	0.612767	4.27255	1.93253e-05	0.000302253	Sig
WBGene00194933	T12A7.10	0	22.5494	11.2747	low	5.67667	1.33016	4.26383	2.00949e-05	0.00031375	Sig
WBGene00013148	Y53F4A.2	5.11314	43.8567	24.4849	medium	2.95606	0.68782	4.26147	2.03086e-05	0.000316542	Sig
WBGene00008074	nkb-2	2.38808	35.7428	19.0654	low	3.59211	0.823546	4.25844	2.05861e-05	0.000320318	Sig
WBGene00009691	F44E5.4	38.6166	2.33898	20.4778	medium	-3.66008	0.832128	-4.25578	2.0832e-05	0.000323591	Sig
WBGene00010719	K09E4.1	6.07129	48.6201	27.3457	medium	2.83578	0.662303	4.25355	2.10412e-05	0.000326282	Sig
WBGene00235281	Y4C6A.68	1.29513	32.0763	16.6857	low	4.1978	0.933741	4.24909	2.14638e-05	0.000332268	Sig
WBGene00010324	F59C6.3	0	22.7204	11.3602	low	5.65482	1.33161	4.24517	2.18423e-05	0.000337553	Sig
WBGene00011919	T22C1.9	2.90965	35.9622	19.4359	low	3.39346	0.784853	4.24371	2.19853e-05	0.000339185	Sig
WBGene00010723	cpg-7	17.5077	80.3915	48.9496	medium	2.12776	0.500983	4.24113	2.224e-05	0.000342534	Sig
WBGene00045394	ZK813.7	132.027	3.53265	67.7799	medium	-4.44097	1.02573	-4.23389	2.29686e-05	0.000353158	Sig
WBGene00044388	C27D6.11	3.61581	39.8853	21.7505	medium	3.22325	0.751908	4.2292	2.34527e-05	0.000359991	Sig
WBGene00007448	C08F8.6	2.45547	34.4636	18.4596	low	3.53451	0.818022	4.22148	2.42709e-05	0.000371922	Sig
WBGene00013105	fip-7	0	21.9283	10.9642	low	5.62072	1.33294	4.21441	2.50431e-05	0.000383109	Sig
WBGene00003742	nlp-4	2.45547	34.3298	18.3926	low	3.52407	0.817624	4.21165	2.53508e-05	0.000387164	Sig
WBGene00015931	C17H12.5	2.84225	36.4865	19.6644	low	3.4024	0.793874	4.2067	2.59124e-05	0.000395077	Sig
WBGene00010007	F53H4.2	40.1637	2.11959	21.1417	medium	-3.58247	0.828186	-4.19885	2.6828e-05	0.000408351	Sig
WBGene00005000	spp-15	13.9593	68.0013	40.9803	medium	2.22281	0.528714	4.19559	2.72158e-05	0.000413561	Sig
WBGene00020155	T02B11.3	21.2085	84.5081	52.8583	medium	1.96413	0.46767	4.19519	2.72647e-05	0.000413613	Sig
WBGene00017378	F11C7.6	0	22.0138	11.0069	low	5.60309	1.33585	4.19307	2.75201e-05	0.000416792	Sig
WBGene00015634	C09D4.3	2.0013	33.0506	17.5259	low	3.69631	0.858015	4.18191	2.89066e-05	0.000437062	Sig
WBGene00016612	C43G2.3	3.75061	37.8624	20.8065	medium	3.1557	0.745318	4.17901	2.92779e-05	0.00044194	Sig
WBGene00007196	B0513.4	46.824	3.53265	25.1783	medium	-3.19262	0.752176	-4.17333	3.0018e-05	0.000452361	Sig
WBGene00015028	B0207.5	0	21.1363	10.5682	low	5.58002	1.33632	4.17204	3.01878e-05	0.000454166	Sig
WBGene00014826	R13H4.2	24.7921	94.6931	59.7426	medium	1.90564	0.456927	4.16733	3.08192e-05	0.0004629	Sig
WBGene00001606	gln-5	54.5948	8.29611	31.4455	medium	-2.57962	0.615582	-4.16357	3.13316e-05	0.000469819	Sig
WBGene00010715	K09C8.2	0	21.0508	10.5254	low	5.58082	1.33906	4.1624	3.14926e-05	0.000471455	Sig
WBGene00017215	F07F6.1	0.773559	31.723	16.2483	low	4.62111	1.01078	4.15866	3.20115e-05	0.000478435	Sig
WBGene00044030	Y17G7B.23	0	21.0024	10.5012	low	5.56273	1.33709	4.15745	3.21821e-05	0.000480195	Sig
WBGene00007977	gska-3	4.59156	39.9336	22.2626	medium	2.96361	0.708872	4.14057	3.46443e-05	0.000516086	Sig
WBGene00012144	T28H10.3	9.56991	58.6713	34.1206	medium	2.49051	0.600101	4.13725	3.5149e-05	0.000522747	Sig
WBGene00010035	F54C8.1	5.29773	42.9791	24.1384	medium	2.86516	0.687125	4.13683	3.52131e-05	0.000522846	Sig
WBGene00007060	wht-6	0	20.5636	10.2818	low	5.54389	1.33973	4.13369	3.56984e-05	0.000529187	Sig
WBGene00012761	Y41C4A.18	4.91095	41.6144	23.2627	medium	2.93002	0.7029	4.1314	3.60562e-05	0.00053362	Sig
WBGene00015756	C14C6.2	3.04445	35.6944	19.3694	low	3.33872	0.795698	4.12442	3.7167e-05	0.000549165	Sig
WBGene00004419	rpl-7A	979.213	511.18	745.197	high	-0.926952	0.224851	-4.12237	3.74988e-05	0.000553168	Sig
WBGene00018359	F42G8.8	0.840957	30.4438	15.6424	low	4.55025	1.00796	4.11818	3.8187e-05	0.000562407	Sig
WBGene00019510	K07H8.10	128.766	42.9308	85.8484	medium	-1.57958	0.383931	-4.11177	3.92629e-05	0.000577317	Sig
WBGene00019062	F58F12.2	2.59027	33.7087	18.1495	low	3.45421	0.822776	4.10956	3.96408e-05	0.000581932	Sig
WBGene00004487	rps-18	1107.7	569.58	838.637	high	-0.946936	0.230619	-4.10591	4.02723e-05	0.000590249	Sig
WBGene00004473	rps-4	1030.34	547.313	788.829	high	-0.90338	0.220089	-4.10448	4.05217e-05	0.000592948	Sig
WBGene00011466	T05C12.1	4.59156	39.8853	22.2384	medium	2.94631	0.711594	4.10178	4.09981e-05	0.000598954	Sig
WBGene00235106	F08H9.15	2.06869	31.8198	16.9442	low	3.64336	0.863504	4.09994	4.13261e-05	0.000602778	Sig
WBGene00008218	nasp-2	77.872	17.652	47.762	medium	-2.0454	0.498258	-4.0954	4.21439e-05	0.000613721	Sig
WBGene00021591	Y46D2A.3	0	19.8571	9.92856	low	5.49143	1.34322	4.084	4.42664e-05	0.000642569	Sig
WBGene00022650	ZK84.2	4.65896	39.4949	22.0769	medium	2.94419	0.714092	4.08423	4.42237e-05	0.000642569	Sig
WBGene00016839	C50F2.5	2.77486	35.4379	19.1064	low	3.39762	0.817992	4.07548	4.59203e-05	0.000665515	Sig
WBGene00016605	C43E11.5	5.49992	42.0048	23.7524	medium	2.79774	0.682665	4.06873	4.72697e-05	0.000683981	Sig
WBGene00016420	C34G6.3	3.61581	37.2414	20.4286	medium	3.13651	0.761962	4.06285	4.84766e-05	0.0006997	Sig
WBGene00012827	Y43F8C.5	7.88799	48.8879	28.3879	medium	2.5218	0.618081	4.06269	4.85101e-05	0.0006997	Sig
WBGene00015605	C08E3.13	2.38808	39.8222	21.1051	medium	3.72158	0.895124	4.05984	4.91056e-05	0.000707167	Sig
WBGene00009877	F49C12.7	4.33958	39.0077	21.6736	medium	3.02282	0.737114	4.05862	4.93634e-05	0.000709756	Sig
WBGene00014197	ZK1053.2	2.0013	31.723	16.8622	low	3.62063	0.86711	4.05821	4.94497e-05	0.000709873	Sig
WBGene00019642	K11C4.1	2.52287	32.6489	17.5859	low	3.42063	0.825596	4.0554	5.00475e-05	0.000717321	Sig
WBGene00020223	T05A7.6	2.84225	34.0249	18.4336	low	3.3338	0.807345	4.05414	5.03184e-05	0.000720068	Sig
WBGene00194647	Y51H4A.935	1.22774	28.8598	15.0437	low	4.08038	0.95303	4.05283	5.06026e-05	0.000722579	Sig
WBGene00016028	flp-24	4.59156	38.7883	21.6899	medium	2.9274	0.715551	4.05239	5.06962e-05	0.000722579	Sig
WBGene00013556	Y75B8A.23	10.0241	54.053	32.0385	medium	2.35121	0.578478	4.05223	5.07324e-05	0.000722579	Sig
WBGene00009186	trcs-1	60.9357	8.91714	34.9264	medium	-2.50408	0.614604	-4.05	5.12167e-05	0.000728335	Sig
WBGene00018548	clec-79	4.27218	37.9479	21.11	medium	2.99637	0.732577	4.04758	5.17499e-05	0.000734768	Sig
WBGene00044306	F58F9.8	0	19.5522	9.77611	low	5.47191	1.35071	4.04383	5.25842e-05	0.000745449	Sig
WBGene00019626	K10C9.7	0.840957	28.9936	14.9173	low	4.49986	1.01735	4.04224	5.29438e-05	0.000749378	Sig
WBGene00010613	K07A1.6	22.9578	0	11.4789	low	-5.34419	1.27377	-4.03664	5.42215e-05	0.000765271	Sig
WBGene00045416	Y37H2A.14	1.22774	29.0308	15.1293	low	4.06392	0.953632	4.03658	5.42351e-05	0.000765271	Sig
WBGene00015696	C10H11.7	2.97705	33.5377	18.2574	low	3.28567	0.800052	4.03596	5.43787e-05	0.000766108	Sig
WBGene00010896	M28.5	274.014	110.772	192.393	medium	-1.26295	0.31291	-4.0351	5.45799e-05	0.000767751	Sig
WBGene00008393	D1086.6	35.4052	1.41306	18.4091	low	-3.85436	0.913158	-4.03221	5.52546e-05	0.000776041	Sig
WBGene00007688	C18E9.8	2.06869	30.7971	16.4329	low	3.57104	0.86168	4.0312	5.54935e-05	0.000778194	Sig
WBGene00007986	C36F7.5	0.773559	29.3469	15.0602	low	4.52976	1.02542	4.03059	5.56378e-05	0.000779014	Sig
WBGene00010301	F59A1.16	0	20.6863	10.3431	low	5.45765	1.35451	4.02856	5.61203e-05	0.000783357	Sig
WBGene00009643	F42G4.6	2.97705	33.4038	18.1904	low	3.27529	0.799047	4.02877	5.60695e-05	0.000783357	Sig
WBGene00010491	K02B7.3	5.8193	42.1871	24.0032	medium	2.7358	0.675904	4.02023	5.81409e-05	0.00080961	Sig
WBGene00022194	Y71H2B.4	40.3483	120.069	80.2085	medium	1.55481	0.38662	4.02008	5.81793e-05	0.00080961	Sig
WBGene00004476	rps-7	1175.32	622.439	898.881	high	-0.906001	0.225394	-4.01951	5.83191e-05	0.000810315	Sig
WBGene00002120	ins-37	2.65767	33.7087	18.1832	low	3.42867	0.836649	4.01584	5.92353e-05	0.000821788	Sig
WBGene00000012	abf-1	0.38678	34.1587	17.2728	low	5.33045	1.10722	4.0121	6.01816e-05	0.000833643	Sig
WBGene00009501	F37A8.1	0.840957	28.2871	14.564	low	4.46291	1.02063	4.00058	6.31878e-05	0.000873953	Sig
WBGene00015312	C01G8.1	41.8809	2.82612	22.3535	medium	-3.29992	0.808544	-3.99568	6.45094e-05	0.000890877	Sig
WBGene00001459	flp-16	1.54712	30.6632	16.1052	low	3.82954	0.922945	3.99408	6.49471e-05	0.000894203	Sig
WBGene00015855	C16C8.18	2.90965	33.72	18.3148	low	3.31608	0.815447	3.99434	6.48746e-05	0.000894203	Sig
WBGene00011474	aldo-1	44.8227	127.524	86.1735	medium	1.49317	0.37442	3.98681	6.69687e-05	0.000920642	Sig
WBGene00011491	T05F1.5	5.61711	43.6002	24.6086	medium	2.80016	0.697473	3.98582	6.72471e-05	0.000923073	Sig
WBGene00018123	F36H12.9	2.84225	32.9167	17.8795	low	3.27061	0.807803	3.97775	6.95713e-05	0.000953536	Sig
WBGene00194717	ZC239.22	0	19.7604	9.88019	low	5.39731	1.3578	3.97423	7.06076e-05	0.000966282	Sig
WBGene00014116	ZK858.2	10.0241	52.7738	31.3989	medium	2.31792	0.582165	3.96982	7.19256e-05	0.000982839	Sig
WBGene00009948	F52H3.6	7.29902	47.3038	27.3014	medium	2.57262	0.645097	3.96859	7.22992e-05	0.000986461	Sig
WBGene00000698	col-124	585.071	290.137	437.604	medium	-1.01663	0.256389	-3.96504	7.33825e-05	0.00099974	Sig
WBGene00018336	F42A9.7	5.36512	40.8112	23.0881	medium	2.76411	0.692383	3.96359	7.38313e-05	0.00100435	Sig
WBGene00007082	acs-10	6.79505	44.5632	25.6791	medium	2.59938	0.652974	3.96056	7.47731e-05	0.00101564	Sig
WBGene00050914	T12B5.15	35.1004	1.76633	18.4334	low	-3.6032	0.878686	-3.95922	7.51951e-05	0.00101944	Sig
WBGene00015627	C09B9.2	6.40827	43.3324	24.8703	medium	2.65429	0.666621	3.95896	7.52776e-05	0.00101944	Sig
WBGene00010289	F58H1.6	2.97705	32.4779	17.7275	low	3.23667	0.804947	3.95339	7.70503e-05	0.0010419	Sig
WBGene00022143	Y71G12B.3	3.81801	35.0363	19.4271	low	3.02524	0.757735	3.9452	7.9733e-05	0.00107657	Sig
WBGene00013887	nspa-5	0	18.1392	9.06958	low	5.36409	1.3574	3.94447	7.99762e-05	0.00107826	Sig
WBGene00015937	C17H12.12	3.81801	35.3412	19.5796	low	3.02197	0.757571	3.94264	8.05896e-05	0.00108491	Sig
WBGene00020915	nol-58	89.156	21.8912	55.5236	medium	-1.90483	0.482371	-3.94138	8.10142e-05	0.00108902	Sig
WBGene00017175	irld-3	1.16034	28.1532	14.6568	low	4.04801	0.972868	3.94082	8.12033e-05	0.00108919	Sig
WBGene00012177	decr-1.2	1.61452	28.9081	15.2613	low	3.77254	0.922283	3.94063	8.12664e-05	0.00108919	Sig
WBGene00022155	Y71G12B.17	2.13609	29.6518	15.8939	low	3.50782	0.86749	3.93824	8.20822e-05	0.00109688	Sig
WBGene00011392	sbt-1	11.3866	55.8193	33.603	medium	2.23038	0.564971	3.93825	8.20765e-05	0.00109688	Sig
WBGene00013999	ZK550.5	6.97964	45.5004	26.24	medium	2.59941	0.65676	3.93702	8.25006e-05	0.00110086	Sig
WBGene00004470	rps-1	1011.03	542.999	777.017	high	-0.886031	0.225168	-3.93485	8.32477e-05	0.0011092	Sig
WBGene00015076	B0238.12	0	17.8714	8.9357	low	5.33736	1.35513	3.93369	8.36508e-05	0.00111294	Sig
WBGene00015331	C02B10.6	2.59027	31.1987	16.8945	low	3.36019	0.837404	3.93104	8.4579e-05	0.00112364	Sig
WBGene00002016	hsp-16.2	33.6031	1.41306	17.5081	low	-3.78716	0.921293	-3.93022	8.48676e-05	0.00112583	Sig
WBGene00014179	ZK1010.5	5.29773	40.2014	22.7496	medium	2.77488	0.701506	3.92571	8.6475e-05	0.00114548	Sig
WBGene00011489	T05F1.2	31.4348	1.27918	16.357	low	-4.28755	1.00278	-3.92391	8.71233e-05	0.00115127	Sig
WBGene00017499	pud-1.1	17.6103	73.4713	45.5408	medium	2.02562	0.515593	3.92379	8.71656e-05	0.00115127	Sig
WBGene00017553	nep-8	0.840957	27.8371	14.339	low	4.39468	1.02883	3.91955	8.87163e-05	0.00117005	Sig
WBGene00020674	T22B7.7	31.6194	1.0598	16.3396	low	-4.00924	0.962782	-3.91548	9.0224e-05	0.00118821	Sig
WBGene00017693	flp-23	0	17.652	8.82601	low	5.32337	1.35768	3.9149	9.04425e-05	0.00118936	Sig
WBGene00000067	act-5	214.878	92.0009	153.439	medium	-1.21068	0.309347	-3.91281	9.12284e-05	0.00119797	Sig
WBGene00006509	tag-164	4.45677	37.5946	21.0257	medium	2.88973	0.732129	3.90997	9.23057e-05	0.00121036	Sig
WBGene00019160	nlp-49	2.97705	32.6602	17.8186	low	3.25497	0.819262	3.90582	9.39078e-05	0.00122635	Sig
WBGene00013713	Y106G6G.4	6.59286	43.113	24.8529	medium	2.59258	0.660146	3.90576	9.39299e-05	0.00122635	Sig
WBGene00004471	rps-2	827.223	428.059	627.641	high	-0.93527	0.239446	-3.90579	9.3919e-05	0.00122635	Sig
WBGene00000066	act-4	498.684	1187.97	843.325	high	1.23479	0.316205	3.90506	9.42015e-05	0.00122813	Sig
WBGene00014029	ZK637.12	5.04574	38.3495	21.6976	medium	2.79783	0.712055	3.89756	9.71648e-05	0.00126495	Sig
WBGene00000608	col-19	376.989	177.327	277.158	medium	-1.08966	0.279588	-3.89707	9.73617e-05	0.0012657	Sig
WBGene00007613	C15H11.1	4.45677	37.3753	20.916	medium	2.88528	0.733858	3.89468	9.83295e-05	0.00127646	Sig
WBGene00016675	C45G9.4	0	17.4326	8.71632	low	5.30612	1.36121	3.89086	9.98881e-05	0.00129484	Sig
WBGene00007778	C27D8.2	6.97964	44.1728	25.5762	medium	2.55012	0.653218	3.88417	0.000102682	0.00132916	Sig
WBGene00019068	faah-3	7.63601	45.8424	26.7392	medium	2.48096	0.636654	3.88068	0.000104165	0.00134644	Sig
WBGene00015629	C09B9.4	6.02149	41.6516	23.8365	medium	2.66953	0.68504	3.87374	0.000107179	0.00138343	Sig
WBGene00012755	Y41C4A.8	1.16034	27.2273	14.1938	low	4.00118	0.980189	3.87015	0.000108769	0.00140196	Sig
WBGene00012253	clec-50	156.969	330.837	243.903	medium	1.06326	0.274766	3.86959	0.000109019	0.0014032	Sig
WBGene00001423	fib-1	207.564	86.5793	147.072	medium	-1.23173	0.318322	-3.8684	0.000109553	0.00140807	Sig
WBGene00000802	crt-1	174.022	362.218	268.12	medium	1.04765	0.271562	3.85775	0.000114435	0.00146875	Sig
WBGene00013524	Y73F8A.15	1.61452	27.3612	14.4879	low	3.68942	0.925616	3.84437	0.000120863	0.00154687	Sig
WBGene00010196	F57C2.4	35.0682	2.11959	18.5939	low	-3.39202	0.857909	-3.84444	0.00012083	0.00154687	Sig
WBGene00004454	rpl-36.A	1191.04	673.011	932.027	high	-0.817828	0.212782	-3.84343	0.000121329	0.00155065	Sig
WBGene00008235	C50F4.10	2.45547	29.6518	16.0536	low	3.30797	0.844636	3.83596	0.000125074	0.00159627	Sig
WBGene00012504	clec-108	0	16.7261	8.36305	low	5.24517	1.36534	3.83446	0.000125842	0.00160275	Sig
WBGene00018120	F36H12.4	6.40827	42.1016	24.2549	medium	2.62283	0.680157	3.83428	0.000125934	0.00160275	Sig
WBGene00004267	rab-3	2.13609	28.3726	15.2544	low	3.44493	0.875845	3.83382	0.00012617	0.00160351	Sig
WBGene00012615	dct-16	1069.65	535.97	802.809	high	-1.0017	0.261356	-3.83269	0.00012675	0.00160863	Sig
WBGene00044122	T28B8.6	1.29513	26.0336	13.6644	low	3.90019	0.968858	3.82974	0.000128278	0.00162498	Sig
WBGene00007209	BE10.1	4.06999	35.0363	19.5531	low	2.91303	0.752746	3.82951	0.000128396	0.00162498	Sig
WBGene00013055	Y50E8A.12	0.38678	29.4324	14.9096	low	5.11067	1.12359	3.82846	0.000128949	0.00162744	Sig
WBGene00011951	T23F6.3	3.29643	32.1247	17.7105	low	3.07022	0.790749	3.82853	0.000128913	0.00162744	Sig
WBGene00017671	pgal-1	2.97705	30.9794	16.9782	low	3.17285	0.81683	3.82114	0.000132836	0.00167417	Sig
WBGene00010869	M05B5.1	3.8854	35.4863	19.6858	low	3.04049	0.786837	3.81915	0.00013391	0.00168537	Sig
WBGene00011918	T22C1.8	2.97705	30.8455	16.9113	low	3.16227	0.814932	3.81772	0.000134691	0.00169286	Sig
WBGene00013567	Y75B12B.1	36.0761	2.47286	19.2745	low	-3.25622	0.834637	-3.81042	0.000138732	0.00174124	Sig
WBGene00007354	C06A1.3	6.45807	43.0646	24.7614	medium	2.58845	0.676015	3.80822	0.000139971	0.00175309	Sig
WBGene00044080	D1086.10	139.716	3.88592	71.801	medium	-4.31023	1.11032	-3.80806	0.000140062	0.00175309	Sig
WBGene00006924	vig-1	353.213	172.538	262.876	medium	-1.0171	0.267164	-3.80664	0.000140869	0.00176077	Sig
WBGene00012334	W07G1.7	0	16.5067	8.25336	low	5.22456	1.36978	3.80555	0.00014149	0.0017661	Sig
WBGene00043466	R05G6.3	0	16.3728	8.18642	low	5.21337	1.36759	3.80491	0.000141855	0.00176822	Sig
WBGene00006553	tbx-34	3.61581	35.133	19.3744	low	3.07062	0.79712	3.80327	0.000142801	0.00177758	Sig
WBGene00001067	dpy-5	2.06869	27.8	14.9343	low	3.43642	0.880425	3.80261	0.000143179	0.00177985	Sig
WBGene00010366	H05L14.1	3.75061	33.0506	18.4006	low	2.95266	0.767596	3.80209	0.000143482	0.00178117	Sig
WBGene00010874	M05D6.1	2.84225	30.7116	16.7769	low	3.17451	0.821202	3.80093	0.000144157	0.00178711	Sig
WBGene00044005	F37C12.18	1.22774	25.461	13.3444	low	3.8932	0.974646	3.79661	0.000146687	0.00181554	Sig
WBGene00015820	C16A11.7	3.61581	34.062	18.8389	low	2.99776	0.780213	3.79634	0.000146849	0.00181554	Sig
WBGene00010155	F56F3.4	2.97705	30.7971	16.8871	low	3.14212	0.814713	3.79591	0.000147103	0.0018162	Sig
WBGene00010265	F58G1.3	5.36512	38.4834	21.9243	medium	2.71273	0.70952	3.79551	0.00014734	0.00181666	Sig
WBGene00008485	ugt-43	0.454177	28.7259	14.59	low	5.05089	1.12282	3.79462	0.000147868	0.0018207	Sig
WBGene00021427	Y38F2AR.9	221.356	95.8013	158.579	medium	-1.18174	0.311431	-3.79367	0.000148437	0.00182523	Sig
WBGene00013477	Y69E1A.5	15.9606	69.6597	42.8101	medium	2.03386	0.535706	3.79174	0.000149597	0.00183701	Sig
WBGene00021141	clec-134	0	16.3245	8.16223	low	5.18486	1.36659	3.79032	0.000150454	0.00184504	Sig
WBGene00011428	nlp-80	3.43123	32.2102	17.8207	low	3.03658	0.790841	3.78971	0.000150826	0.00184711	Sig
WBGene00011493	T05F1.8	3.36383	32.3069	17.8354	low	3.07932	0.802303	3.78501	0.0001537	0.00187919	Sig
WBGene00002263	lea-1	34.9832	103.744	69.3637	medium	1.55072	0.409552	3.78476	0.000153859	0.00187919	Sig
WBGene00018124	F36H12.10	5.43252	37.8624	21.6475	medium	2.6743	0.701794	3.78419	0.00015421	0.00188095	Sig
WBGene00020588	T19H12.2	108.885	32.3069	70.5959	medium	-1.65629	0.437309	-3.78311	0.000154881	0.0018866	Sig
WBGene00010969	R01E6.5	0	17.9941	8.99703	low	5.21808	1.37901	3.78265	0.000155165	0.00188753	Sig
WBGene00017964	F31F7.1	8.34217	46.073	27.2076	medium	2.38703	0.629804	3.77551	0.000159682	0.00193989	Sig
WBGene00007156	B0379.2	4.20479	34.512	19.3584	low	2.8871	0.757278	3.77392	0.000160702	0.00194967	Sig
WBGene00021608	Y46H3D.1	4.45677	36.0106	20.2337	medium	2.84046	0.746128	3.77167	0.000162159	0.00196472	Sig
WBGene00011464	T05B9.1	53.8886	11.0739	32.4813	medium	-2.25397	0.595561	-3.77021	0.000163113	0.00197364	Sig
WBGene00022732	ZK418.2	3.36383	31.4181	17.391	low	3.0248	0.791759	3.76931	0.000163701	0.00197812	Sig
WBGene00018182	F38E1.10	0	15.8857	7.94285	low	5.1632	1.36935	3.76472	0.000166733	0.00201209	Sig
WBGene00010605	K06G5.1	60.0771	151.427	105.752	medium	1.31048	0.348087	3.76431	0.000167006	0.00201271	Sig
WBGene00021579	clec-73	4.77615	38.3012	21.5387	medium	2.80904	0.74038	3.76256	0.000168183	0.00202421	Sig
WBGene00011336	ubxn-5	7.88799	44.2583	26.0732	medium	2.3892	0.633658	3.75554	0.000172971	0.00207909	Sig
WBGene00013657	Y105C5B.18	7.11444	42.0532	24.5838	medium	2.46313	0.653138	3.75375	0.000174211	0.00209123	Sig
WBGene00010486	K01H12.4	8.86375	46.7312	27.7975	medium	2.32281	0.616791	3.7533	0.000174519	0.00209215	Sig
WBGene00004416	rpl-5	992.449	547.677	770.063	high	-0.847123	0.225795	-3.75161	0.000175702	0.00210356	Sig
WBGene00013033	Y49E10.10	2.0013	27.6661	14.8337	low	3.43226	0.891718	3.74937	0.000177278	0.00211964	Sig
WBGene00007457	C08F11.10	3.29643	31.1987	17.2476	low	3.03042	0.797294	3.7489	0.000177609	0.0021208	Sig
WBGene00020136	nlp-45	0	15.7518	7.87591	low	5.14041	1.3703	3.74667	0.000179198	0.00213697	Sig
WBGene00044741	Y57G11C.52	0.38678	27.6661	14.0264	low	5.01658	1.13245	3.74619	0.000179543	0.00213828	Sig
WBGene00017548	F18A1.7	62.2308	13.6806	37.9557	medium	-2.06754	0.550759	-3.74242	0.000182255	0.00216773	Sig
WBGene00009811	F47B8.10	15.6412	65.4058	40.5235	medium	2.02257	0.540561	3.73542	0.0001874	0.00222312	Sig
WBGene00023069	rncs-1	41.3739	120.18	80.777	medium	1.49549	0.400236	3.73564	0.00018724	0.00222312	Sig
WBGene00015698	kca-1	39.9792	5.60387	22.7915	medium	-2.68474	0.711805	-3.73474	0.000187906	0.0022262	Sig
WBGene00044634	C29E4.14	1.9339	28.7259	15.3299	low	3.4895	0.910677	3.73001	0.000191475	0.00226554	Sig
WBGene00004439	rpl-25.2	679.921	365.955	522.938	high	-0.880841	0.236226	-3.72863	0.000192527	0.00227503	Sig
WBGene00010556	rack-1	912.807	497.815	705.311	high	-0.863267	0.232066	-3.71979	0.000199387	0.00235302	Sig
WBGene00017444	F13H8.12	1.61452	25.8998	13.7571	low	3.58802	0.932298	3.71851	0.0002004	0.00236191	Sig
WBGene00045381	F28B1.9	0	15.4469	7.72346	low	5.12708	1.37657	3.7159	0.00020248	0.00238237	Sig
WBGene00002005	hsp-1	676.226	359.827	518.026	high	-0.895365	0.240957	-3.71568	0.00020266	0.00238237	Sig
WBGene00009195	hpo-33	0	15.3986	7.69928	low	5.10404	1.37333	3.71198	0.00020564	0.00240806	Sig
WBGene00021287	Y24D9B.1	0	15.3986	7.69928	low	5.10404	1.37333	3.71198	0.00020564	0.00240806	Sig
WBGene00044728	Y53F4B.45	4.59156	34.7314	19.6615	low	2.77534	0.741107	3.71217	0.000205487	0.00240806	Sig
WBGene00015909	clec-124	0	15.313	7.65652	low	5.11251	1.37496	3.71118	0.000206298	0.00241265	Sig
WBGene00007244	C01G12.3	5.11314	36.0961	20.6046	medium	2.6912	0.721045	3.70505	0.000211351	0.00246857	Sig
WBGene00008383	D1081.5	2.0013	27.0934	14.5474	low	3.40606	0.896164	3.70333	0.000212789	0.00247932	Sig
WBGene00004412	rpl-1	1035.97	569.398	802.685	high	-0.852145	0.230097	-3.70329	0.000212817	0.00247932	Sig
WBGene00016084	cht-3	28.071	0.70653	14.3887	low	-4.2374	1.04375	-3.7029	0.000213153	0.00248005	Sig
WBGene00001397	fat-5	0.454177	26.7402	13.5972	low	4.94587	1.13322	3.70176	0.000214112	0.00248168	Sig
WBGene00044062	snb-6	1.54712	26.8257	14.1864	low	3.6382	0.948783	3.7023	0.000213655	0.00248168	Sig
WBGene00018158	comp-1	2.52287	28.0194	15.2711	low	3.2134	0.851309	3.70198	0.000213921	0.00248168	Sig
WBGene00015997	C18H7.7	2.84225	29.5663	16.2043	low	3.12655	0.830847	3.70133	0.000214472	0.00248268	Sig
WBGene00000266	bre-1	3.29643	31.2359	17.2662	low	3.0001	0.801003	3.69671	0.000218411	0.00252506	Sig
WBGene00015944	C18A3.7	5.56732	37.643	21.6052	medium	2.64711	0.711848	3.69418	0.000220601	0.00254714	Sig
WBGene00013800	Y116A8C.23	1.61452	25.9853	13.7999	low	3.575	0.937007	3.6886	0.000225495	0.00259377	Sig
WBGene00020317	pdf-1	5.04574	35.6573	20.3515	medium	2.69216	0.724312	3.68877	0.000225341	0.00259377	Sig
WBGene00004413	rpl-2	1244.31	682.118	963.216	high	-0.855637	0.231929	-3.68911	0.000225041	0.00259377	Sig
WBGene00004415	rpl-4	1079.49	584.417	831.952	high	-0.872316	0.236575	-3.68714	0.000226787	0.00260533	Sig
WBGene00007332	C05C10.5	37.5061	4.67795	21.092	medium	-2.76374	0.740974	-3.68505	0.000228659	0.00262352	Sig
WBGene00016493	C37A2.7	1051.11	597.309	824.211	high	-0.807018	0.219104	-3.68317	0.00023035	0.00263958	Sig
WBGene00010621	egg-6	36.2285	4.32469	20.2766	medium	-2.83296	0.75955	-3.68001	0.000233226	0.00266917	Sig
WBGene00009143	F26A3.5	2.59027	28.4581	15.5242	low	3.20418	0.854879	3.67898	0.000234167	0.00267658	Sig
WBGene00010046	F54D1.1	3.81801	32.0763	17.9471	low	2.88119	0.775319	3.67646	0.000236492	0.00269975	Sig
WBGene00012671	Y39B6A.9	0.38678	27.35	13.8684	low	4.95027	1.14513	3.67605	0.000236871	0.00270069	Sig
WBGene00016681	C45G9.10	0	15.8486	7.92428	low	5.13169	1.39148	3.67357	0.000239183	0.00272363	Sig
WBGene00000754	col-181	992.13	572.703	782.416	high	-0.788102	0.214552	-3.67317	0.000239564	0.00272455	Sig
WBGene00012768	eef-1B.2	162.671	65.6624	114.167	medium	-1.27688	0.348043	-3.66739	0.000245038	0.00278333	Sig
WBGene00005003	spp-18	7.63601	46.5377	27.0868	medium	2.46251	0.66973	3.66359	0.000248701	0.0028214	Sig
WBGene00011001	R04B5.1	0	14.8259	7.41295	low	5.05523	1.37791	3.66306	0.000249216	0.00282372	Sig
WBGene00050956	C14A6.13	3.29643	30.1389	16.7177	low	2.97782	0.802909	3.65962	0.000252591	0.0028584	Sig
WBGene00020072	R13H9.6	3.61581	32.5263	18.0711	low	2.95795	0.799663	3.65461	0.000257568	0.0029111	Sig
WBGene00012912	Y46G5A.22	2.0013	26.6063	14.3038	low	3.37121	0.899825	3.65255	0.000259647	0.00292731	Sig
WBGene00017075	nap-1	212.238	92.8042	152.521	medium	-1.15978	0.317443	-3.65259	0.000259612	0.00292731	Sig
WBGene00021880	Y54G2A.15	4.00259	33.6232	18.8129	low	2.85471	0.774329	3.64945	0.000262806	0.00295925	Sig
WBGene00009897	skpo-1	27.6168	1.0598	14.3383	low	-3.81808	0.987434	-3.64891	0.00026336	0.00296182	Sig
WBGene00014117	clec-91	37.5237	4.1053	20.8145	medium	-2.82296	0.763262	-3.64846	0.000263814	0.00296326	Sig
WBGene00014084	snb-7	0	15.1308	7.5654	low	5.03857	1.38124	3.64523	0.000267148	0.00298594	Sig
WBGene00011855	clec-183	0	15.1308	7.5654	low	5.03857	1.38124	3.64523	0.000267148	0.00298594	Sig
WBGene00015097	B0273.1	5.18054	36.1816	20.6811	medium	2.67117	0.727642	3.64561	0.000266762	0.00298594	Sig
WBGene00001749	gst-1	122.61	46.3295	84.4696	medium	-1.3929	0.381925	-3.64527	0.000267108	0.00298594	Sig
WBGene00020282	mps-3	1.74931	25.5094	13.6293	low	3.54877	0.942985	3.64402	0.000268413	0.0029964	Sig
WBGene00018841	F54H5.5	1.61452	24.8883	13.2514	low	3.54636	0.940878	3.64355	0.000268902	0.00299817	Sig
WBGene00010092	F55C5.2	1.68191	24.8028	13.2424	low	3.53469	0.940861	3.63456	0.000278456	0.00310089	Sig
WBGene00016594	C42D4.1	99.2651	220.953	160.109	medium	1.13187	0.311755	3.63053	0.000282841	0.00314587	Sig
WBGene00011561	ttr-15	264.409	122.724	193.566	medium	-1.07894	0.297227	-3.62937	0.000284117	0.0031562	Sig
WBGene00012502	clec-107	0	14.4726	7.23632	low	5.01692	1.38108	3.62695	0.000286792	0.00318203	Sig
WBGene00013882	msa-1	9.11573	45.6714	27.3936	medium	2.24014	0.615867	3.62606	0.000287773	0.00318902	Sig
WBGene00014104	ZK849.6	3.81801	31.1987	17.5084	low	2.86173	0.781035	3.62442	0.00028961	0.00320157	Sig
WBGene00004446	rpl-32	1223.32	704.013	963.666	high	-0.789225	0.217747	-3.62443	0.000289598	0.00320157	Sig
WBGene00021096	W08F4.7	0	14.3871	7.19356	low	5.02085	1.38438	3.61813	0.000296736	0.00327636	Sig
WBGene00004492	rps-23	1494.83	866.633	1180.73	high	-0.778746	0.215324	-3.61656	0.000298543	0.00329231	Sig
WBGene00022888	rnh-1.1	2.59027	27.4467	15.0185	low	3.16791	0.860743	3.61305	0.000302611	0.00333312	Sig
WBGene00010510	ent-3	2.06869	25.6804	13.8745	low	3.31338	0.895208	3.61186	0.000304007	0.00334444	Sig
WBGene00001487	frk-1	2.45547	27.3983	14.9269	low	3.17556	0.863404	3.6084	0.000308094	0.00338531	Sig
WBGene00021154	Y4C6A.4	4.52417	33.4893	19.0068	low	2.70952	0.744753	3.60807	0.000308488	0.00338555	Sig
WBGene00001483	fog-3	0	14.3388	7.16938	low	4.9875	1.38351	3.60057	0.000317515	0.00347622	Sig
WBGene00011042	R05H10.1	0	14.3388	7.16938	low	4.9875	1.38351	3.60057	0.000317515	0.00347622	Sig
WBGene00019431	K06A5.3	2.90965	28.2387	15.5742	low	3.03402	0.830144	3.59923	0.00031916	0.00349002	Sig
WBGene00017384	F11G11.4	9.7047	46.5973	28.151	medium	2.19111	0.607221	3.59852	0.000320034	0.00349537	Sig
WBGene00003786	npa-1	42.754	114.781	78.7674	medium	1.41846	0.394456	3.59485	0.000324574	0.0035407	Sig
WBGene00012831	Y43F8C.9	10.4109	48.5346	29.4727	medium	2.13477	0.592816	3.59251	0.000327508	0.00356415	Sig
WBGene00007584	C14C10.1	11.5712	51.2752	31.4232	medium	2.0782	0.577215	3.59259	0.000327405	0.00356415	Sig
WBGene00004901	snf-2	0	14.1194	7.05968	low	4.97732	1.38443	3.58961	0.000331179	0.00359979	Sig
WBGene00014121	ZK858.8	4.06999	33.0877	18.5788	low	2.79806	0.773107	3.58559	0.000336317	0.00365127	Sig
WBGene00017541	F17E9.4	32.8471	2.47286	17.66	low	-3.12673	0.852669	-3.58474	0.000337412	0.00365879	Sig
WBGene00008154	C47E12.11	1.74931	24.6206	13.1849	low	3.47553	0.940856	3.58118	0.000342049	0.00370023	Sig
WBGene00021858	Y54F10BM.3	1.74931	24.6206	13.1849	low	3.47553	0.940856	3.58118	0.000342049	0.00370023	Sig
WBGene00004427	rpl-15	1173.22	669.962	921.592	high	-0.798528	0.223163	-3.57813	0.000346061	0.00373919	Sig
WBGene00044476	F56D6.14	0.908355	22.7687	11.8386	low	4.09568	1.06264	3.57706	0.000347485	0.00375012	Sig
WBGene00013904	ugt-6	0	14.3016	7.15081	low	5.00284	1.39389	3.57663	0.000348056	0.00375182	Sig
WBGene00010136	F55H12.5	4.70875	37.5091	21.1089	medium	2.7841	0.772907	3.57239	0.00035374	0.00380538	Sig
WBGene00004422	rpl-11.1	747.045	423.529	585.287	high	-0.81004	0.226748	-3.5723	0.000353862	0.00380538	Sig
WBGene00009550	F38H4.6	2.06869	26.1304	14.0995	low	3.35782	0.917392	3.57025	0.00035664	0.00383072	Sig
WBGene00019255	H32C10.1	1.74931	24.4012	13.0753	low	3.46896	0.942302	3.56895	0.000358414	0.00384522	Sig
WBGene00021350	Y37E3.8	1457.5	872.095	1164.8	high	-0.737026	0.207109	-3.55859	0.000372851	0.00399539	Sig
WBGene00012223	W03C9.8	3.75061	30.1389	16.9448	low	2.82186	0.785725	3.55279	0.000381165	0.00407968	Sig
WBGene00009099	F25B3.2	0	13.7661	6.88305	low	4.93635	1.38798	3.55096	0.000383822	0.00408639	Sig
WBGene00021117	clec-126	0	13.8145	6.90724	low	4.95922	1.39242	3.55106	0.000383677	0.00408639	Sig
WBGene00018550	F47C12.7	0	13.8145	6.90724	low	4.95922	1.39242	3.55106	0.000383677	0.00408639	Sig
WBGene00009605	F40G12.10	3.61581	30.931	17.2734	low	2.86581	0.797801	3.55196	0.000382376	0.00408639	Sig
WBGene00021968	Y57G7A.5	4.20479	31.4181	17.8115	low	2.7383	0.764129	3.55081	0.000384041	0.00408639	Sig
WBGene00018119	F36H12.3	0	13.6806	6.8403	low	4.94432	1.39029	3.54765	0.00038868	0.00412746	Sig
WBGene00004976	spe-41	1.68191	23.6947	12.6883	low	3.44928	0.942008	3.54736	0.000389116	0.00412746	Sig
WBGene00012638	Y38H8A.4	3.29643	28.9453	16.1208	low	2.90937	0.809819	3.54726	0.000389263	0.00412746	Sig
WBGene00013817	Y116F11A.3	0	13.9484	6.97418	low	4.96665	1.39648	3.54398	0.000394137	0.00417427	Sig
WBGene00206357	C09D4.9	2.0013	25.3271	13.6642	low	3.30146	0.90969	3.54118	0.000398345	0.00420903	Sig
WBGene00015084	B0244.9	7.04704	40.324	23.6855	medium	2.37901	0.669033	3.54135	0.000398089	0.00420903	Sig
WBGene00014082	ZK795.2	3.81801	32.002	17.91	low	2.90709	0.81352	3.53378	0.000409664	0.0043236	Sig
WBGene00004488	rps-19	1122.12	652.165	887.144	high	-0.774471	0.219184	-3.53334	0.00041034	0.0043257	Sig
WBGene00001460	flp-17	0.773559	22.0622	11.4179	low	4.09903	1.07357	3.53046	0.000414837	0.00436805	Sig
WBGene00009185	F27C8.5	3.68321	30.0051	16.8441	low	2.81869	0.79105	3.52466	0.000424019	0.00445956	Sig
WBGene00004443	rpl-29	845.777	469.186	657.481	high	-0.836411	0.237413	-3.52288	0.00042689	0.00448456	Sig
WBGene00009773	lipl-2	3.75061	30.31	17.0303	low	2.80338	0.787997	3.52109	0.000429782	0.00450973	Sig
WBGene00004475	rps-6	864.439	484.889	674.664	high	-0.821981	0.233485	-3.52036	0.000430969	0.00451697	Sig
WBGene00016083	C25A8.2	3.36383	29.2502	16.307	low	2.89044	0.811734	3.51844	0.000434094	0.00453803	Sig
WBGene00000218	asp-5	191.114	359.488	275.301	medium	0.907064	0.257793	3.51852	0.000433968	0.00453803	Sig
WBGene00004440	rpl-26	854.96	489.288	672.124	high	-0.795182	0.226012	-3.51821	0.000434476	0.00453803	Sig
WBGene00138714	T02D1.9	0	13.4612	6.73061	low	4.92054	1.39536	3.5158	0.000438424	0.00457401	Sig
WBGene00003934	pat-10	462.637	823.155	642.896	high	0.821968	0.233819	3.51541	0.000439075	0.00457554	Sig
WBGene00011132	R08A2.1	5.29773	34.9508	20.1243	medium	2.57598	0.728248	3.5134	0.000442417	0.00460509	Sig
WBGene00015339	C02E7.6	3.8854	30.4922	17.1888	low	2.80999	0.792054	3.51172	0.000445216	0.00462892	Sig
WBGene00009938	F52F12.5	3.68321	29.7857	16.7344	low	2.8133	0.793255	3.50804	0.000451429	0.00468815	Sig
WBGene00045245	ttr-34	15.6412	0	7.8206	low	-4.77575	1.32909	-3.49883	0.000467309	0.00484753	Sig
WBGene00013087	Y51B9A.5	8.07258	43.3324	25.7025	medium	2.30748	0.657439	3.49685	0.000470793	0.00487811	Sig
WBGene00008313	C54G4.3	5.49992	34.5491	20.0245	medium	2.51923	0.716604	3.49439	0.000475139	0.00491753	Sig
WBGene00012660	Y39A1A.24	17.9795	64.0783	41.0289	medium	1.80548	0.516698	3.49023	0.000482598	0.00498904	Sig
WBGene00010980	R02D5.7	2.06869	24.4496	13.2591	low	3.26007	0.912694	3.48748	0.00048759	0.00502833	Sig
WBGene00004971	spe-17	2.97705	27.0934	15.0352	low	2.96828	0.838786	3.48772	0.000487156	0.00502833	Sig
WBGene00016636	perm-2	258.856	15.9824	137.419	medium	-3.53301	1.00843	-3.48723	0.000488058	0.00502833	Sig
WBGene00001189	egl-21	8.59416	43.113	25.8536	medium	2.23134	0.638986	3.48041	0.000500652	0.00514641	Sig
WBGene00004480	rps-11	1213.58	701.514	957.547	high	-0.781458	0.224523	-3.48045	0.000500574	0.00514641	Sig
WBGene00012250	W04E12.5	0	13.1079	6.55397	low	4.88058	1.39845	3.4794	0.000502542	0.00516	Sig
WBGene00012486	Y18D10A.21	0	13.279	6.63948	low	4.85822	1.3956	3.47689	0.000507261	0.00520258	Sig
WBGene00022632	ZC581.2	1.29513	22.1477	11.7214	low	3.64021	1.00296	3.47407	0.000512635	0.00523913	Sig
WBGene00018530	F47B3.6	1.81671	24.7545	13.2856	low	3.44561	0.963451	3.47457	0.000511668	0.00523913	Sig
WBGene00003784	nos-2	29.7529	2.11959	15.9362	low	-3.16646	0.887953	-3.47381	0.000513132	0.00523913	Sig
WBGene00002225	klp-15	36.0264	5.03122	20.5288	medium	-2.59564	0.739383	-3.4741	0.000512561	0.00523913	Sig
WBGene00012880	Y45F10C.4	51.9195	9.2704	30.595	medium	-2.23046	0.638807	-3.47331	0.000514076	0.00524288	Sig
WBGene00018448	F45D11.1	1.68191	23.3043	12.4931	low	3.44511	0.961191	3.47292	0.00051482	0.00524459	Sig
WBGene00009401	F35C11.2	0	12.9741	6.48703	low	4.86258	1.39686	3.4724	0.000515823	0.00524721	Sig
WBGene00001172	egl-3	7.11444	39.6175	23.366	medium	2.34347	0.672312	3.47219	0.000516233	0.00524721	Sig
WBGene00022761	ZK546.4	4.79376	34.9136	19.8537	low	2.7419	0.783494	3.47179	0.000517003	0.00524917	Sig
WBGene00013590	Y81G3A.1	1.29513	22.3783	11.8367	low	3.69001	1.01675	3.47094	0.000518649	0.00526	Sig
WBGene00009363	F33E2.7	0	13.0596	6.52979	low	4.84983	1.39574	3.46929	0.00052183	0.00528636	Sig
WBGene00004986	spp-1	55.3684	137.427	96.3977	medium	1.31329	0.379017	3.46417	0.000531865	0.00537925	Sig
WBGene00004445	rpl-31	716.507	405.669	561.088	high	-0.808895	0.233505	-3.46401	0.000532182	0.00537925	Sig
WBGene00004425	rpl-13	1101.23	634.487	867.861	high	-0.785083	0.226753	-3.46219	0.000535799	0.00540978	Sig
WBGene00004414	rpl-3	1143.09	672.011	907.55	high	-0.759485	0.219473	-3.46042	0.000539335	0.00543945	Sig
WBGene00020948	era-1	40.9373	7.01693	23.9771	medium	-2.36275	0.678282	-3.4597	0.000540786	0.00543955	Sig
WBGene00016781	C49G7.3	17.8447	64.3461	41.0954	medium	1.82189	0.525983	3.45952	0.000541142	0.00543955	Sig
WBGene00004417	rpl-6	947.843	547.982	747.913	high	-0.780932	0.225695	-3.46003	0.000540115	0.00543955	Sig
WBGene00011379	T02E1.7	2.32068	27.5322	14.9264	low	3.19645	0.906499	3.45795	0.000544309	0.00546035	Sig
WBGene00012213	W02D9.7	100.947	3.88592	52.4165	medium	-3.90812	1.10993	-3.4579	0.000544413	0.00546035	Sig
WBGene00013412	Y64G10A.2	0	12.8402	6.42009	low	4.83716	1.3973	3.45486	0.000550586	0.00551618	Sig
WBGene00007538	C12D8.9	0.840957	20.8685	10.8547	low	3.98697	1.07373	3.44967	0.000561282	0.00561715	Sig
WBGene00010124	F55G11.4	3.36383	28.1049	15.7343	low	2.84335	0.815063	3.44758	0.000565625	0.00565438	Sig
WBGene00010478	K01G5.5	89.0212	29.7857	59.4035	medium	-1.53531	0.445556	-3.44252	0.000576321	0.00575498	Sig
WBGene00012837	Y43F8C.16	0	12.7547	6.37734	low	4.83936	1.40167	3.44193	0.000577576	0.00576118	Sig
WBGene00011749	ssp-36	2.38808	26.5579	14.473	low	3.1237	0.891371	3.4404	0.000580865	0.00578129	Sig
WBGene00021088	W08E12.7	125.587	51.0075	88.2971	medium	-1.28598	0.373636	-3.4404	0.000580849	0.00578129	Sig
WBGene00018301	F41G3.5	2.13609	24.0963	13.1162	low	3.21939	0.914978	3.43914	0.000583564	0.00580181	Sig
WBGene00018232	F40E3.5	1.29513	21.7945	11.5448	low	3.6137	1.0069	3.43748	0.000587152	0.00583109	Sig
WBGene00007923	C34C12.4	14.5483	55.3322	34.9402	medium	1.86869	0.543305	3.43477	0.000593067	0.00588341	Sig
WBGene00000219	asp-6	299.612	539.206	419.409	medium	0.83729	0.24395	3.43222	0.000598655	0.00593237	Sig
WBGene00004452	rpl-38	1144.12	663.079	903.598	high	-0.777372	0.226515	-3.43179	0.000599614	0.0059354	Sig
WBGene00001246	elo-8	1.61452	22.951	12.2828	low	3.4374	0.971071	3.42814	0.000607739	0.00600927	Sig
WBGene00044511	clec-181	0	12.7063	6.35315	low	4.80414	1.39997	3.42622	0.000612043	0.00603869	Sig
WBGene00013834	clec-261	0	12.7063	6.35315	low	4.80414	1.39997	3.42622	0.000612043	0.00603869	Sig
WBGene00000277	cab-1	9.7047	44.5632	27.134	medium	2.11304	0.615383	3.42533	0.000614052	0.00605194	Sig
WBGene00003759	nlp-21	5.36512	33.4038	19.3845	low	2.49668	0.725235	3.42113	0.000623615	0.00613953	Sig
WBGene00004435	rpl-23	1103.3	658.684	880.993	high	-0.737222	0.215562	-3.41994	0.000626352	0.0061598	Sig
WBGene00008394	D1086.7	21.2759	0.353265	10.8146	low	-4.40794	1.18508	-3.41792	0.000631012	0.00619893	Sig
WBGene00015572	C07G1.6	2.84225	26.3869	14.6146	low	2.95272	0.851257	3.41721	0.000632668	0.00620848	Sig
WBGene00004456	rpl-43	1101.33	642.114	871.722	high	-0.768974	0.225073	-3.41648	0.000634369	0.00621846	Sig
WBGene00016356	C33F10.8	0.908355	20.783	10.8457	low	3.95772	1.08033	3.41531	0.000637102	0.00623852	Sig
WBGene00019086	F59A6.4	0.38678	21.5751	10.9809	low	4.64312	1.17254	3.41413	0.000639867	0.00625885	Sig
WBGene00195009	F17E9.16	0	12.4869	6.24346	low	4.79208	1.40127	3.41293	0.000642696	0.00627301	Sig
WBGene00184956	F49C5.12	0	12.4869	6.24346	low	4.79208	1.40127	3.41293	0.000642696	0.00627301	Sig
WBGene00014154	ZK930.4	1.68191	22.1961	11.939	low	3.36241	0.955863	3.41223	0.00064433	0.00628221	Sig
WBGene00018563	F47D12.7	4.13739	29.7857	16.9615	low	2.67278	0.77643	3.41161	0.000645815	0.00628995	Sig
WBGene00004469	rps-0	1106.23	639.433	872.83	high	-0.780244	0.22881	-3.40992	0.000649826	0.00632224	Sig
WBGene00009641	F42G4.2	2.13609	23.6947	12.9154	low	3.17659	0.911343	3.40933	0.00065123	0.00632912	Sig
WBGene00019785	M70.3	4.27218	30.6632	17.4677	low	2.66663	0.775947	3.40848	0.000653249	0.0063405	Sig
WBGene00020854	T27C4.1	8.34217	41.1757	24.7589	medium	2.22884	0.651675	3.40826	0.000653797	0.0063405	Sig
WBGene00001167	eef-2	743.042	431.959	587.501	high	-0.773715	0.227051	-3.40756	0.000655463	0.00634989	Sig
WBGene00016512	C38C3.3	4.38937	32.2585	18.324	low	2.68326	0.781022	3.40638	0.000658298	0.00637056	Sig
WBGene00003231	mex-6	47.6474	9.13652	28.3919	medium	-2.18012	0.637145	-3.40454	0.000662754	0.00640686	Sig
WBGene00020216	trap-2	85.4406	29.2985	57.3696	medium	-1.5166	0.445486	-3.40136	0.000670525	0.00647509	Sig
WBGene00003156	mcm-4	28.8621	3.26489	16.0635	low	-2.9501	0.852124	-3.39797	0.000678886	0.00654887	Sig
WBGene00013310	Y57G11C.14	2.06869	23.3898	12.7292	low	3.19407	0.919542	3.39413	0.000688473	0.00663431	Sig
WBGene00008539	F02H6.6	0	12.2675	6.13377	low	4.7749	1.40419	3.3918	0.000694351	0.00667679	Sig
WBGene00008960	F19H6.5	0	12.2675	6.13377	low	4.7749	1.40419	3.3918	0.000694351	0.00667679	Sig
WBGene00004960	spe-6	2.38808	25.5094	13.9487	low	3.11346	0.900745	3.3911	0.000696128	0.0066868	Sig
WBGene00012905	Y46G5A.14	5.16293	35.0363	20.0996	medium	2.57803	0.755389	3.38989	0.000699197	0.00670919	Sig
WBGene00016416	C34F11.5	0.454177	21.2218	10.838	low	4.58777	1.17092	3.38712	0.00070631	0.00675605	Sig
WBGene00003749	nlp-11	2.59027	25.4126	14.0014	low	3.03017	0.879851	3.38712	0.000706311	0.00675605	Sig
WBGene00004431	rpl-19	1215.84	714.269	965.052	high	-0.758166	0.22381	-3.38747	0.000705402	0.00675605	Sig
WBGene00013862	wdr-5.3	14.4985	0	7.24923	low	-4.65311	1.3423	-3.38395	0.000714514	0.00682073	Sig
WBGene00012012	T25B9.6	0.454177	20.9169	10.6855	low	4.589	1.17241	3.38335	0.000716075	0.00682073	Sig
WBGene00006541	tbh-1	27.0278	1.76633	14.3971	low	-3.23998	0.928015	-3.38359	0.000715437	0.00682073	Sig
WBGene00016707	C46E10.1	3.11184	28.3242	15.718	low	2.95946	0.863418	3.38375	0.000715036	0.00682073	Sig
WBGene00011173	acs-18	2.84225	26.0336	14.4379	low	2.93188	0.853976	3.38294	0.000717132	0.00682364	Sig
WBGene00003026	lin-41	25.5657	1.98571	13.7757	low	-3.29768	0.942904	-3.38212	0.000719293	0.00683705	Sig
WBGene00044664	F59A6.11	0	12.353	6.17652	low	4.75664	1.40446	3.38146	0.000721005	0.00684616	Sig
WBGene00000707	col-133	78.9297	22.1849	50.5573	medium	-1.90022	0.561954	-3.37933	0.00072663	0.00689237	Sig
WBGene00015558	C06G4.4	2.45547	24.9367	13.6961	low	3.07663	0.89437	3.37676	0.000733454	0.00694984	Sig
WBGene00001449	flp-6	2.13609	23.3414	12.7387	low	3.1529	0.91452	3.37324	0.000742882	0.00703184	Sig
WBGene00020862	fip-2	20.1156	65.6624	42.889	medium	1.67746	0.497298	3.37024	0.00075103	0.00710157	Sig
WBGene00011741	T12G3.6	23.497	0.70653	12.1018	low	-3.97446	1.08435	-3.36992	0.000751891	0.00710232	Sig
WBGene00007735	C25G4.8	0	12.0482	6.02408	low	4.75224	1.40873	3.36269	0.000771883	0.00727603	Sig
WBGene00019409	K05F1.8	0	12.0482	6.02408	low	4.75224	1.40873	3.36269	0.000771883	0.00727603	Sig
WBGene00000988	dhs-25	42.0976	8.29611	25.1969	medium	-2.21111	0.654404	-3.36094	0.000776786	0.00730265	Sig
WBGene00004513	rrn-1.2	14.0267	67.7673	40.897	medium	2.21004	0.656104	3.36096	0.000776732	0.00730265	Sig
WBGene00004481	rps-12	1175.2	701.503	938.353	high	-0.736183	0.219044	-3.36082	0.000777117	0.00730265	Sig
WBGene00006725	ubl-1	906.692	525.444	716.068	high	-0.775554	0.230801	-3.36017	0.000778959	0.0073124	Sig
WBGene00044529	irld-1	1.54712	22.7687	12.1579	low	3.40979	0.983343	3.35925	0.000781543	0.00732152	Sig
WBGene00018138	folt-2	50.4398	11.3788	30.9093	medium	-2.22949	0.662079	-3.35939	0.000781153	0.00732152	Sig
WBGene00004442	rpl-28	831.442	472.719	652.081	high	-0.801025	0.238946	-3.3522	0.000801722	0.00750283	Sig
WBGene00017618	F20A1.6	0	11.9143	5.95714	low	4.72867	1.40814	3.34943	0.00080979	0.00756275	Sig
WBGene00002064	iff-1	584.658	339.412	462.035	medium	-0.779083	0.232581	-3.34961	0.000809247	0.00756275	Sig
WBGene00004433	rpl-21	1021.48	596.405	808.943	high	-0.765431	0.228742	-3.34617	0.000819358	0.00764426	Sig
WBGene00022093	Y69A2AR.22	2.38808	24.7545	13.5713	low	3.0546	0.896443	3.3455	0.000821348	0.00765496	Sig
WBGene00009416	F35E2.9	1.61452	21.709	11.6617	low	3.33501	0.967415	3.34395	0.000825944	0.00768204	Sig
WBGene00004915	snr-2	71.7333	22.1961	46.9647	medium	-1.63245	0.487497	-3.34398	0.000825842	0.00768204	Sig
WBGene00008841	F15A4.6	6.52546	36.0961	21.3108	medium	2.34153	0.697526	3.34123	0.000834084	0.00774982	Sig
WBGene00014129	ZK892.5	3.81801	28.0194	15.9187	low	2.69658	0.799834	3.33896	0.000840942	0.00780555	Sig
WBGene00020419	acdh-4	3.75061	28.1049	15.9277	low	2.69915	0.800738	3.33826	0.000843056	0.0078172	Sig
WBGene00016181	C28C12.11	5.18054	32.344	18.7623	low	2.51343	0.748753	3.33589	0.00085026	0.00787595	Sig
WBGene00004958	spe-4	3.54841	29.9567	16.7526	low	2.80511	0.832137	3.33542	0.000851717	0.00788142	Sig
WBGene00013299	irld-18	1.68191	21.5751	11.6285	low	3.30011	0.962541	3.33014	0.00086803	0.0080242	Sig
WBGene00001855	hil-4	115.815	44.6599	80.2373	medium	-1.32087	0.396454	-3.3297	0.000869401	0.0080287	Sig
WBGene00000496	chs-1	34.614	4.45857	19.5363	low	-2.59842	0.77188	-3.32747	0.000876382	0.00807676	Sig
WBGene00020684	T22D1.5	41.7285	7.72346	24.726	medium	-2.24141	0.669613	-3.32757	0.00087606	0.00807676	Sig
WBGene00017647	F20H11.4	1.68191	21.4041	11.543	low	3.31799	0.968082	3.32685	0.000878338	0.00808658	Sig
WBGene00004491	rps-22	688.333	403.672	546.003	high	-0.761092	0.228797	-3.32639	0.000879798	0.00809182	Sig
WBGene00004493	rps-24	1172.12	702.782	937.453	high	-0.729898	0.219458	-3.32585	0.000881504	0.00809932	Sig
WBGene00011801	T16G1.7	0	11.7804	5.8902	low	4.69647	1.40997	3.32407	0.000887146	0.00814293	Sig
WBGene00219411	T14G12.11	0	11.6949	5.84744	low	4.70626	1.41255	3.32096	0.000897076	0.00822576	Sig
WBGene00019972	R09A1.2	2.06869	22.5494	12.309	low	3.13335	0.922751	3.32067	0.000898029	0.0082262	Sig
WBGene00013766	prmt-1	110.502	43.4179	76.9601	medium	-1.33021	0.400475	-3.31998	0.00090025	0.00823824	Sig
WBGene00012728	Y39G8B.9	2.06869	23.293	12.6809	low	3.13689	0.924948	3.31912	0.00090302	0.00825527	Sig
WBGene00004420	rpl-9	975.87	573.454	774.662	high	-0.756317	0.227922	-3.31822	0.000905946	0.0082737	Sig
WBGene00004441	rpl-27	1044.89	609.562	827.227	high	-0.76621	0.231129	-3.31497	0.000916514	0.00836181	Sig
WBGene00020802	btb-2	2.32068	25.8998	14.1102	low	3.10757	0.92048	3.31366	0.000920818	0.00839265	Sig
WBGene00021621	Y47D7A.9	0	13.45	6.72499	low	4.73213	1.42814	3.30975	0.000933784	0.00850006	Sig
WBGene00017317	attf-2	45.5289	10.5012	28.015	medium	-2.05303	0.618077	-3.30955	0.000934474	0.00850006	Sig
WBGene00004448	rpl-34	769.631	440.984	605.307	high	-0.790289	0.238818	-3.30904	0.000936154	0.00850683	Sig
WBGene00015106	B0280.11	1.61452	21.3557	11.4851	low	3.30922	0.971	3.30727	0.000942084	0.00855217	Sig
WBGene00016669	ilys-2	0	11.561	5.7805	low	4.68053	1.41236	3.3053	0.000948757	0.0085989	Sig
WBGene00019151	pck-3	2.90965	25.0222	13.9659	low	2.87939	0.85897	3.30463	0.000951017	0.0085989	Sig
WBGene00007239	C01G10.14	2.90965	25.1932	14.0514	low	2.8618	0.854175	3.30471	0.000950753	0.0085989	Sig
WBGene00022760	ZK546.3	4.65896	30.0051	17.332	low	2.5375	0.762289	3.30492	0.000950019	0.0085989	Sig
WBGene00012482	clec-106	0.454177	20.0394	10.2468	low	4.5222	1.19188	3.29963	0.000968132	0.00873626	Sig
WBGene00004478	rps-9	1383.52	824.201	1103.86	high	-0.7384	0.223763	-3.29985	0.000967369	0.00873626	Sig
WBGene00008498	F01D5.8	2.52287	23.6947	13.1088	low	2.96619	0.88487	3.2961	0.000980384	0.00883805	Sig
WBGene00018811	pmt-2	155.861	60.7763	108.319	medium	-1.28425	0.389467	-3.29567	0.000981856	0.00884254	Sig
WBGene00018121	F36H12.5	3.43123	26.6063	15.0188	low	2.75661	0.828408	3.29132	0.00099718	0.00897166	Sig
WBGene00022849	acs-6	4.00259	29.5179	16.7603	low	2.6595	0.801143	3.29014	0.00100137	0.00900045	Sig
WBGene00015026	B0207.1	0	11.8659	5.93295	low	4.66009	1.41589	3.28724	0.00101173	0.00907561	Sig
WBGene00010499	K02B12.6	0	11.8659	5.93295	low	4.66009	1.41589	3.28724	0.00101173	0.00907561	Sig
WBGene00016511	C37H5.13	2.06869	22.1961	12.1324	low	3.10916	0.925703	3.28554	0.00101788	0.00912179	Sig
WBGene00004391	rnr-1	49.1447	10.1963	29.6705	medium	-2.06325	0.625312	-3.2852	0.0010191	0.00912369	Sig
WBGene00004474	rps-5	1070.24	622.145	846.191	high	-0.770906	0.234688	-3.28472	0.00102085	0.00913038	Sig
WBGene00007633	C16D2.1	2.90965	24.7545	13.8321	low	2.85085	0.856287	3.28348	0.00102533	0.00916141	Sig
WBGene00019165	mpz-4	3.8854	27.9338	15.9096	low	2.68621	0.811234	3.2801	0.0010377	0.00926289	Sig
WBGene00015032	B0207.9	2.84225	24.8883	13.8653	low	2.87608	0.865027	3.27725	0.00104822	0.00934757	Sig
WBGene00001242	elo-4	0.454177	19.37	9.91208	low	4.46179	1.18499	3.27614	0.00105237	0.00937541	Sig
WBGene00045399	Y47G6A.33	86.8353	31.723	59.2792	medium	-1.4507	0.442888	-3.27331	0.00106295	0.00946035	Sig
WBGene00021996	Y59E9AL.6	2.06869	23.9512	13.0099	low	3.14402	0.941118	3.27213	0.00106741	0.00949074	Sig
WBGene00017902	F28E10.4	1.68191	20.783	11.2325	low	3.26037	0.968641	3.27047	0.0010737	0.00953735	Sig
WBGene00008001	C38C10.3	2.38808	24.0963	13.2422	low	3.02948	0.909702	3.2698	0.00107622	0.00955044	Sig
WBGene00010353	memi-3	27.2798	2.11959	14.6997	low	-3.0479	0.909401	-3.26788	0.00108356	0.00959683	Sig
WBGene00011155	rbm-3.1	233.428	116.938	175.183	medium	-0.977399	0.299024	-3.26814	0.00108256	0.00959683	Sig
WBGene00008832	obr-2	4.72636	31.102	17.9142	low	2.54296	0.773385	3.26668	0.00108817	0.00962821	Sig
WBGene00014229	ZK1128.3	0.38678	19.0651	9.72593	low	4.48646	1.19529	3.26366	0.00109982	0.00972189	Sig
WBGene00009759	ttr-12	4.13739	28.1532	16.1453	low	2.59264	0.787778	3.26307	0.00110213	0.00973281	Sig
WBGene00012212	W02D9.6	27.2124	2.11959	14.666	low	-3.04441	0.911597	-3.25635	0.00112854	0.00995019	Sig
WBGene00004472	rps-3	1167.82	717.195	942.507	high	-0.696997	0.214045	-3.25625	0.00112894	0.00995019	Sig
WBGene00014085	ZK809.1	1.22774	19.5894	10.4085	low	3.48787	1.02765	3.25501	0.00113389	0.00998413	Sig
WBGene00007335	C05C12.1	1.68191	20.8685	11.2752	low	3.24639	0.970536	3.25202	0.00114587	0.0100799	Sig
WBGene00017853	F27C1.3	1.68191	20.5636	11.1228	low	3.25176	0.971936	3.25091	0.00115034	0.0101037	Sig
WBGene00077563	peel-1	2.84225	24.669	13.7556	low	2.86813	0.869656	3.2508	0.0011508	0.0101037	Sig
WBGene00013700	Y106G6D.3	5.9541	32.9651	19.4596	low	2.36448	0.723954	3.24933	0.00115678	0.0101464	Sig
WBGene00045306	ZC250.5	0.773559	18.7118	9.74269	low	3.86977	1.11024	3.24623	0.00116945	0.0102477	Sig
WBGene00004426	rpl-14	984.186	598.09	791.138	high	-0.712529	0.21951	-3.24593	0.00117068	0.0102485	Sig
WBGene00008944	F19B2.5	46.7566	8.91714	27.8369	medium	-2.1387	0.655545	-3.24546	0.00117259	0.0102554	Sig
WBGene00194787	T16G1.13	7.50122	37.193	22.3471	medium	2.18829	0.672094	3.24511	0.00117406	0.0102584	Sig
WBGene00009685	F44D12.8	2.52287	23.122	12.8224	low	2.93612	0.890115	3.24415	0.001178	0.0102829	Sig
WBGene00015780	C14F11.4	18.8204	0.353265	9.58685	low	-4.23166	1.20537	-3.24386	0.0011792	0.0102835	Sig
WBGene00003773	nlt-1	40.1959	107.474	73.8348	medium	1.37287	0.423566	3.24058	0.00119287	0.0103827	Sig
WBGene00013238	trap-4	148.761	67.1126	107.937	medium	-1.13965	0.351568	-3.24079	0.00119198	0.0103827	Sig
WBGene00021335	spp-23	16.6843	56.6114	36.6479	medium	1.71223	0.52825	3.23808	0.00120336	0.010464	Sig
WBGene00018978	ttr-58	0	11.2932	5.64662	low	4.60166	1.41987	3.23568	0.00121353	0.0105323	Sig
WBGene00018643	drd-50	4.65896	29.4808	17.0699	low	2.53041	0.776207	3.23592	0.00121251	0.0105323	Sig
WBGene00018081	F36A4.2	3.29643	25.461	14.3787	low	2.73169	0.835957	3.23034	0.00123643	0.0107106	Sig
WBGene00003460	msp-71	3.22903	25.8143	14.5216	low	2.76075	0.844501	3.23041	0.00123611	0.0107106	Sig
WBGene00008388	D1086.1	1.36253	20.612	10.9873	low	3.517	1.04814	3.22764	0.00124816	0.0108019	Sig
WBGene00018347	F42C5.5	1.68191	20.4781	11.08	low	3.25545	0.980279	3.22666	0.00125245	0.0108184	Sig
WBGene00235297	F56D6.20	1.68191	20.4781	11.08	low	3.25545	0.980279	3.22666	0.00125245	0.0108184	Sig
WBGene00016004	C18H9.6	10.0739	46.9393	28.5066	medium	2.08734	0.64643	3.22205	0.00127279	0.0109837	Sig
WBGene00022652	ZK84.5	5.04574	31.1616	18.1037	low	2.50741	0.773407	3.2198	0.0012828	0.0110596	Sig
WBGene00001245	elo-7	1.22774	19.0651	10.1464	low	3.47924	1.03621	3.21947	0.00128429	0.0110616	Sig
WBGene00003155	mcm-3	32.7973	5.03122	18.9143	low	-2.46233	0.75744	-3.2192	0.00128547	0.0110616	Sig
WBGene00008332	C55A6.3	0.454177	18.4441	9.44912	low	4.39339	1.19319	3.2153	0.0013031	0.0112019	Sig
WBGene00010082	F55A11.11	4.00259	28.5065	16.2545	low	2.62439	0.809006	3.21504	0.00130424	0.0112019	Sig
WBGene00004477	rps-8	1361.19	843.452	1102.32	high	-0.684016	0.212777	-3.21466	0.001306	0.0112065	Sig
WBGene00001793	gsy-1	32.226	5.25061	18.7383	low	-2.47782	0.763871	-3.214	0.00130898	0.0112214	Sig
WBGene00007597	C15A11.2	0.840957	17.8714	9.35618	low	3.78142	1.10137	3.20901	0.00133193	0.0114074	Sig
WBGene00007791	C28A5.6	1.22774	19.0167	10.1222	low	3.45197	1.03236	3.20866	0.00133355	0.0114105	Sig
WBGene00011011	R04D3.3	12.6144	0	6.30718	low	-4.45386	1.36154	-3.20481	0.00135151	0.0115533	Sig
WBGene00011438	T04F3.3	2.20349	22.33	12.2667	low	3.07399	0.94021	3.20432	0.00135383	0.0115623	Sig
WBGene00007169	B0393.4	0.773559	18.5296	9.65156	low	3.81888	1.11241	3.20369	0.0013568	0.0115659	Sig
WBGene00012937	Y47D3A.31	7.7532	37.643	22.6981	medium	2.17928	0.677757	3.20385	0.00135602	0.0115659	Sig
WBGene00001647	gna-2	31.3674	4.1053	17.7363	low	-2.57526	0.794638	-3.2008	0.00137044	0.0116713	Sig
WBGene00021633	Y47G6A.3	4.97834	29.8712	17.4248	low	2.42576	0.75354	3.19919	0.00137813	0.0117257	Sig
WBGene00016491	acdh-5	4.59156	28.7743	16.6829	low	2.50649	0.778208	3.19694	0.00138895	0.0118067	Sig
WBGene00194784	T11F9.22	0	10.769	5.38448	low	4.5802	1.42689	3.19643	0.0013914	0.0118165	Sig
WBGene00013656	Y105C5B.17	1.29513	19.0167	10.1559	low	3.42697	1.03105	3.19508	0.0013979	0.0118606	Sig
WBGene00011133	R08A2.2	0.840957	17.7859	9.31343	low	3.78478	1.10787	3.19361	0.00140508	0.0119104	Sig
WBGene00008961	F19H6.6	0	10.9028	5.45142	low	4.59216	1.43118	3.1923	0.00141144	0.0119532	Sig
WBGene00014997	AC7.3	0.840957	17.7375	9.28924	low	3.75988	1.10277	3.18915	0.00142692	0.012073	Sig
WBGene00009962	F53B6.7	4.06999	27.7145	15.8922	low	2.58721	0.804554	3.18758	0.00143469	0.0121275	Sig
WBGene00004132	ifet-1	62.263	19.5894	40.9262	medium	-1.65922	0.519934	-3.18691	0.001438	0.0121442	Sig
WBGene00004917	snr-4	82.0944	29.8712	55.9828	medium	-1.44052	0.452203	-3.18313	0.00145694	0.0122926	Sig
WBGene00044679	K02B12.9	0	10.94	5.46999	low	4.54523	1.42575	3.18278	0.0014587	0.0122961	Sig
WBGene00000377	cct-1	78.3936	26.082	52.2378	medium	-1.50437	0.472361	-3.18099	0.00146774	0.0123609	Sig
WBGene00002083	inf-1	175.906	82.2546	129.08	medium	-1.07018	0.336478	-3.17976	0.00147397	0.0124018	Sig
WBGene00020003	R11E3.1	1.61452	20.1249	10.8697	low	3.24472	0.991412	3.17839	0.00148097	0.0124348	Sig
WBGene00009463	F36D1.4	7.7532	37.2898	22.5215	medium	2.16526	0.678863	3.17819	0.001482	0.0124348	Sig
WBGene00006706	ubc-9	53.5341	13.4612	33.4976	medium	-1.84852	0.579913	-3.17832	0.00148132	0.0124348	Sig
WBGene00018745	F53C3.1	1.22774	19.1022	10.165	low	3.43312	1.03819	3.17649	0.00149068	0.0124961	Sig
WBGene00022707	ZK354.6	3.22903	25.5094	14.3692	low	2.75716	0.857814	3.17557	0.00149544	0.0125245	Sig
WBGene00015046	nlp-34	0.38678	17.652	9.0194	low	4.3714	1.20737	3.16569	0.00154716	0.0129457	Sig
WBGene00014168	ZK945.6	0.840957	17.823	9.332	low	3.7403	1.10724	3.16389	0.00155677	0.0130022	Sig
WBGene00016445	C35D10.8	1.61452	19.8571	10.7358	low	3.2133	0.98685	3.16394	0.00155648	0.0130022	Sig
WBGene00008907	clec-109	0	10.5012	5.25061	low	4.52372	1.42668	3.16215	0.00156608	0.0130679	Sig
WBGene00004408	rla-0	1255.85	775.242	1015.55	high	-0.688295	0.217694	-3.16171	0.00156847	0.0130759	Sig
WBGene00012609	Y38F1A.7	0.840957	17.5665	9.20374	low	3.76706	1.11544	3.15986	0.00157847	0.0131352	Sig
WBGene00002008	hsp-4	71.6659	152.048	111.857	medium	1.06945	0.338421	3.15993	0.00157808	0.0131352	Sig
WBGene00007224	C01G6.2	1.68191	19.7716	10.7268	low	3.20331	0.986002	3.15897	0.00158329	0.0131631	Sig
WBGene00015193	clec-117	2.0013	21.2702	11.6357	low	3.06058	0.948918	3.15569	0.00160119	0.013295	Sig
WBGene00016658	C45B2.1	267.404	144.459	205.931	medium	-0.888795	0.281642	-3.15553	0.00160207	0.013295	Sig
WBGene00017660	F21C10.11	2.84225	23.6947	13.2685	low	2.79356	0.873695	3.15437	0.00160844	0.0133357	Sig
WBGene00016653	ssb-1	51.8023	14.4726	33.1375	medium	-1.78809	0.565762	-3.15348	0.00161336	0.0133643	Sig
WBGene00021370	nape-2	4.52417	28.8969	16.7105	low	2.47591	0.781093	3.14843	0.00164148	0.0135848	Sig
WBGene00004410	rla-2	827.856	499.923	663.89	high	-0.718524	0.228621	-3.14277	0.00167356	0.0138377	Sig
WBGene00019561	K09C6.7	4.65896	28.5549	16.6069	low	2.48644	0.785964	3.14079	0.00168494	0.0139191	Sig
WBGene00011171	R09E10.1	0.840957	17.1649	9.00292	low	3.71852	1.10913	3.13969	0.00169127	0.013952	Sig
WBGene00011289	R102.2	9.11573	39.1416	24.1287	medium	2.02284	0.642599	3.13956	0.00169199	0.013952	Sig
WBGene00021384	Y37F4.3	0	10.2818	5.14091	low	4.50317	1.43023	3.13757	0.00170352	0.0140344	Sig
WBGene00002193	kin-5	3.43123	24.9738	14.2025	low	2.6651	0.841303	3.13537	0.0017164	0.0141149	Sig
WBGene00004302	ran-1	190.156	90.3797	140.268	medium	-1.03453	0.329854	-3.13556	0.00171524	0.0141149	Sig
WBGene00007081	AH6.3	0.454177	17.3843	8.91922	low	4.29888	1.20408	3.13358	0.00172687	0.0141882	Sig
WBGene00020313	T07E3.2	1.74931	19.8571	10.8032	low	3.16842	0.985901	3.13027	0.00174646	0.0143361	Sig
WBGene00012547	Y37D8A.5	1.61452	20.5265	11.0705	low	3.27033	1.01473	3.12991	0.0017486	0.0143407	Sig
WBGene00012249	W04E12.4	0.840957	17.0794	8.96016	low	3.72426	1.11458	3.12907	0.00175359	0.0143558	Sig
WBGene00004495	rps-26	1096.17	671.327	883.749	high	-0.698487	0.223214	-3.12916	0.00175309	0.0143558	Sig
WBGene00001394	fat-2	146.965	273.199	210.082	medium	0.896873	0.286759	3.12749	0.00176304	0.0144201	Sig
WBGene00009096	fipr-1	8.40957	37.2898	22.8497	medium	2.07487	0.661596	3.12677	0.00176738	0.0144426	Sig
WBGene00004428	rpl-16	1048.34	600.727	824.533	high	-0.788965	0.252368	-3.12614	0.00177119	0.0144608	Sig
WBGene00020635	T20H4.2	1.29513	18.2247	9.7599	low	3.37909	1.04011	3.12539	0.0017757	0.0144715	Sig
WBGene00003159	mcm-7	45.8659	11.8659	28.8659	medium	-1.9847	0.633487	-3.12565	0.00177414	0.0144715	Sig
WBGene00235374	R11E3.19	0	10.8061	5.40305	low	4.48561	1.43552	3.12055	0.00180516	0.0146655	Sig
WBGene00015030	B0207.7	0.773559	17.5665	9.17004	low	3.7785	1.13135	3.12042	0.00180595	0.0146655	Sig
WBGene00008354	gcsh-1	23.749	2.33898	13.044	low	-2.95927	0.925231	-3.12102	0.00180225	0.0146655	Sig
WBGene00004409	rla-1	1529.01	943.745	1236.38	high	-0.688128	0.220494	-3.12079	0.00180366	0.0146655	Sig
WBGene00007639	C17D12.5	0.840957	17.3471	9.09404	low	3.74588	1.12494	3.11905	0.00181434	0.0147204	Sig
WBGene00017955	F31E8.5	3.68321	25.8626	14.7729	low	2.62468	0.833502	3.11782	0.00182197	0.0147691	Sig
WBGene00016800	C50C3.2	1.29513	18.3102	9.80266	low	3.36591	1.03981	3.11605	0.0018329	0.0148313	Sig
WBGene00009941	F52F12.8	3.29643	24.4496	13.873	low	2.6873	0.852617	3.11609	0.00183269	0.0148313	Sig
WBGene00004429	rpl-17	1079.15	661.131	870.139	high	-0.698268	0.224142	-3.11523	0.00183803	0.0148596	Sig
WBGene00013712	dlc-6	1.9339	21.9767	11.9553	low	3.10559	0.97518	3.11413	0.00184489	0.0149018	Sig
WBGene00018605	F48E3.4	23.5292	2.33898	12.9341	low	-2.95125	0.925305	-3.11229	0.00185643	0.0149389	Sig
WBGene00017636	F20D6.6	6.34088	32.4295	19.3852	low	2.2308	0.713886	3.11209	0.0018577	0.0149389	Sig
WBGene00000248	ben-1	10.0241	40.6402	25.3321	medium	1.94624	0.62389	3.11273	0.00185364	0.0149389	Sig
WBGene00004243	puf-7	44.2689	10.2818	27.2754	medium	-1.99109	0.637307	-3.1126	0.00185444	0.0149389	Sig
WBGene00004700	rsp-3	85.9798	32.344	59.1619	medium	-1.37655	0.441978	-3.11226	0.0018566	0.0149389	Sig
WBGene00012172	W01B6.5	0	10.1479	5.07397	low	4.46664	1.43211	3.11026	0.00186921	0.0150182	Sig
WBGene00010574	K04H4.5	10.7479	44.3551	27.5515	medium	2.00078	0.641952	3.10985	0.00187183	0.0150259	Sig
WBGene00010555	K04C1.5	11.7734	0	5.8867	low	-4.34873	1.37301	-3.10879	0.00187858	0.0150668	Sig
WBGene00236786	C17H12.37	0	10.0624	5.03122	low	4.4752	1.43589	3.10293	0.00191614	0.0153039	Sig
WBGene00004455	rpl-42	0	10.0624	5.03122	low	4.4752	1.43589	3.10293	0.00191614	0.0153039	Sig
WBGene00020409	T10D4.7	0	10.1963	5.09816	low	4.49153	1.43948	3.10347	0.00191265	0.0153039	Sig
WBGene00303233	D1014.13	2.0013	20.783	11.3922	low	3.01781	0.951944	3.10372	0.00191101	0.0153039	Sig
WBGene00011986	T24D1.3	27.5494	3.97142	15.7604	low	-2.57665	0.819833	-3.10287	0.00191656	0.0153039	Sig
WBGene00013194	Y54E2A.9	2.45547	21.9283	12.1919	low	2.85819	0.907249	3.10046	0.00193223	0.0154154	Sig
WBGene00003795	npp-9	70.6902	24.1818	47.436	medium	-1.49356	0.481291	-3.09968	0.00193727	0.0154421	Sig
WBGene00008341	ttr-44	19.0724	59.7536	39.413	medium	1.62063	0.523209	3.09455	0.00197109	0.0156979	Sig
WBGene00012191	W02A2.8	1.22774	18.1763	9.70202	low	3.36582	1.0465	3.09331	0.00197938	0.0157501	Sig
WBGene00017134	EEED8.3	22.0495	1.41306	11.7313	low	-3.20105	0.997428	-3.09192	0.00198863	0.0158099	Sig
WBGene00009705	F44F4.10	0	9.92856	4.96428	low	4.44681	1.43535	3.08702	0.00202172	0.0160427	Sig
WBGene00008092	gmeb-3	0	9.92856	4.96428	low	4.44681	1.43535	3.08702	0.00202172	0.0160427	Sig
WBGene00001564	icl-1	64.0621	164.003	114.033	medium	1.30555	0.422969	3.08663	0.00202441	0.0160427	Sig
WBGene00004494	rps-25	1625.97	1030.12	1328.04	high	-0.652334	0.211345	-3.08654	0.00202498	0.0160427	Sig
WBGene00009714	F44G4.5	3.43123	24.4012	13.9162	low	2.63688	0.845935	3.08553	0.00203191	0.0160836	Sig
WBGene00022443	Y110A2AL.6	0	10.3302	5.1651	low	4.4925	1.44683	3.08471	0.00203753	0.016114	Sig
WBGene00020627	T20F5.5	0.840957	16.8971	8.86904	low	3.66763	1.11607	3.08415	0.00204133	0.0161301	Sig
WBGene00077569	F53F4.18	1.22774	17.652	9.43988	low	3.36322	1.04998	3.07843	0.00208092	0.0164286	Sig
WBGene00018134	F37A4.4	1.68191	19.0167	10.3493	low	3.12034	0.987998	3.07585	0.00209902	0.0165428	Sig
WBGene00194691	ZK1098.12	1.68191	19.0167	10.3493	low	3.12034	0.987998	3.07585	0.00209902	0.0165428	Sig
WBGene00303208	Y71H2AM.29	5.7519	30.76	18.2559	low	2.29679	0.743135	3.07444	0.00210899	0.0166069	Sig
WBGene00013284	daf-22	14.683	54.3467	34.5149	medium	1.7912	0.582596	3.07191	0.00212692	0.0167336	Sig
WBGene00044216	C47E8.10	0	10.2335	5.11673	low	4.42384	1.43886	3.06937	0.0021451	0.0168475	Sig
WBGene00006656	twk-1	0	10.2335	5.11673	low	4.42384	1.43886	3.06937	0.0021451	0.0168475	Sig
WBGene00013349	Y59A8B.12	26.6088	3.04551	14.8272	low	-2.74378	0.878757	-3.0689	0.00214845	0.0168592	Sig
WBGene00022006	mpst-5	0.454177	16.5067	8.48045	low	4.24011	1.21926	3.06524	0.00217496	0.0170525	Sig
WBGene00013279	Y57A10B.7	0.840957	16.5067	8.67384	low	3.67568	1.12533	3.06393	0.00218448	0.0171124	Sig
WBGene00004496	rps-27	926.116	555.155	740.636	high	-0.726069	0.237034	-3.06305	0.00219093	0.0171482	Sig
WBGene00001856	hil-5	111.827	46.9506	79.3886	medium	-1.22452	0.399636	-3.06266	0.00219376	0.0171555	Sig
WBGene00001444	flp-1	4.72636	27.8	16.2632	low	2.41824	0.78458	3.06234	0.00219611	0.0171591	Sig
WBGene00007336	C05C12.4	3.75061	24.8883	14.3195	low	2.54804	0.82466	3.06177	0.00220033	0.0171763	Sig
WBGene00019947	htz-1	106.06	43.0275	74.5438	medium	-1.24558	0.406607	-3.06153	0.00220209	0.0171763	Sig
WBGene00044312	K04C2.8	2.52287	21.4041	11.9635	low	2.83784	0.91252	3.06091	0.00220666	0.0171972	Sig
WBGene00175035	F54C9.14	0.908355	17.031	8.96968	low	3.6458	1.1222	3.05973	0.00221539	0.0172505	Sig
WBGene00018068	F35H10.2	2.0013	20.4781	11.2397	low	3.01346	0.964646	3.0578	0.00222966	0.0173467	Sig
WBGene00018601	F48C1.9	0	9.79468	4.89734	low	4.40694	1.43788	3.05624	0.00224131	0.0174119	Sig
WBGene00004489	rps-20	935.015	575.611	755.313	high	-0.690264	0.225854	-3.05617	0.00224187	0.0174119	Sig
WBGene00007559	C14A4.8	0.454177	16.239	8.34657	low	4.20992	1.21635	3.05223	0.00227147	0.0176267	Sig
WBGene00020035	egg-5	32.0736	5.95714	19.0153	low	-2.27335	0.739498	-3.05137	0.002278	0.0176622	Sig
WBGene00007463	vgln-1	136.25	62.6169	99.4332	medium	-1.09319	0.358348	-3.04968	0.00229083	0.0177466	Sig
WBGene00017672	F21F3.2	0.773559	16.5922	8.68289	low	3.68695	1.13286	3.04749	0.00230761	0.0178613	Sig
WBGene00022709	ZK354.8	4.20479	25.9481	15.0765	low	2.46979	0.8044	3.04657	0.00231469	0.0179009	Sig
WBGene00195178	ZC581.10	2.97705	22.8543	12.9157	low	2.70041	0.876062	3.04593	0.00231965	0.017924	Sig
WBGene00010563	K04G2.4	6.13868	31.9424	19.0405	low	2.22403	0.727609	3.04381	0.00233604	0.0180354	Sig
WBGene00015236	B0511.11	1.61452	18.8457	10.2301	low	3.15075	1.00858	3.038	0.00238157	0.0183713	Sig
WBGene00004447	rpl-33	863.935	510.373	687.154	high	-0.745406	0.245473	-3.0365	0.00239345	0.0184473	Sig
WBGene00016769	C49C8.5	8.79635	37.7657	23.281	medium	1.99374	0.655806	3.03319	0.00241984	0.0186348	Sig
WBGene00018999	F57B9.8	1.9339	21.1363	11.5351	low	3.04054	0.981383	3.03237	0.00242639	0.0186536	Sig
WBGene00015095	B0261.7	41.0047	9.92856	25.4666	medium	-1.9439	0.638638	-3.03245	0.00242573	0.0186536	Sig
WBGene00016286	C31H1.1	0.840957	16.1051	8.47302	low	3.61796	1.12216	3.02886	0.00245476	0.0188398	Sig
WBGene00010065	F54F7.3	18.8702	1.27918	10.0747	low	-3.51931	1.09365	-3.02897	0.00245392	0.0188398	Sig
WBGene00000783	cpr-3	4.20479	25.8998	15.0523	low	2.44518	0.802363	3.02528	0.002484	0.0190482	Sig
WBGene00009271	glna-3	1.22774	17.1649	9.19631	low	3.31195	1.05361	3.02454	0.00249008	0.0190787	Sig
WBGene00002100	ins-17	0.454177	15.8857	8.16994	low	4.17558	1.22025	3.02306	0.00250231	0.0191402	Sig
WBGene00022382	Y94H6A.10	96.6251	39.7142	68.1696	medium	-1.24755	0.412435	-3.02315	0.00250156	0.0191402	Sig
WBGene00015994	C18H7.4	1.68191	18.4441	10.063	low	3.08296	0.993998	3.02195	0.00251154	0.0191946	Sig
WBGene00021596	spsb-2	19.7288	1.63245	10.6806	low	-3.21894	1.02373	-3.0213	0.0025169	0.0192052	Sig
WBGene00008027	scl-5	2.52287	21.2218	11.8723	low	2.79163	0.910369	3.02127	0.00251715	0.0192052	Sig
WBGene00010627	nol-56	128.45	57.4034	92.9265	medium	-1.15494	0.382437	-3.01915	0.00253488	0.0193242	Sig
WBGene00013636	Y105C5A.12	0.773559	16.6406	8.70708	low	3.69696	1.14808	3.01666	0.00255576	0.0194184	Sig
WBGene00004993	spp-8	17.2557	56.6485	36.9521	medium	1.63981	0.543202	3.01647	0.00255738	0.0194184	Sig
WBGene00000065	act-3	363.607	659.356	511.481	high	0.843248	0.279473	3.01733	0.00255012	0.0194184	Sig
WBGene00004434	rpl-22	940.242	578.132	759.187	high	-0.691475	0.229232	-3.01641	0.00255789	0.0194184	Sig
WBGene00004479	rps-10	950.061	587.611	768.836	high	-0.684293	0.226852	-3.0164	0.00255792	0.0194184	Sig
WBGene00003750	nlp-12	2.84225	22.5977	12.72	low	2.74974	0.900344	3.01284	0.00258817	0.0196316	Sig
WBGene00009531	F38B2.4	19.5266	59.4746	39.5006	medium	1.54951	0.514436	3.01021	0.00261066	0.0197857	Sig
WBGene00019730	asns-2	12.6641	46.3295	29.4968	medium	1.79173	0.59446	3.00964	0.00261556	0.0198063	Sig
WBGene00001424	fis-1	1.61452	18.4441	10.0293	low	3.09892	1.00252	3.00913	0.00261996	0.0198231	Sig
WBGene00004485	rps-16	1055.89	659.011	857.449	high	-0.671688	0.223434	-3.00614	0.0026459	0.0200027	Sig
WBGene00235359	F56D6.22	0.454177	15.6663	8.06024	low	4.16037	1.22419	3.00553	0.00265121	0.0200262	Sig
WBGene00007306	C04G2.5	2.13609	19.7716	10.9539	low	2.9317	0.956965	3.00458	0.00265947	0.0200719	Sig
WBGene00014307	F07H5.3	89.5604	176.338	132.949	medium	0.977393	0.325373	3.00367	0.00266747	0.0201156	Sig
WBGene00009250	F29D10.1	0	9.35591	4.67795	low	4.36069	1.44604	3.0016	0.00268568	0.0202194	Sig
WBGene00009324	ttbk-3	0	9.35591	4.67795	low	4.36069	1.44604	3.0016	0.00268568	0.0202194	Sig
WBGene00018792	F54C1.8	1.68191	20.0877	10.8848	low	3.20459	1.03948	3.00066	0.00269393	0.0202647	Sig
WBGene00004444	rpl-30	697.56	420.592	559.076	high	-0.717863	0.239356	-2.99904	0.00270834	0.0203562	Sig
WBGene00018127	F36H12.14	0	9.62367	4.81183	low	4.38753	1.45547	2.99352	0.00275778	0.0207107	Sig
WBGene00004499	rps-30	912.165	553.073	732.619	high	-0.71094	0.237547	-2.99275	0.00276472	0.0207457	Sig
WBGene00219316	F21A3.11	0.840957	15.6663	8.25363	low	3.59388	1.12981	2.99021	0.00278784	0.0208883	Sig
WBGene00020446	T12B3.3	20.183	60.7279	40.4554	medium	1.57537	0.526393	2.99016	0.00278833	0.0208883	Sig
WBGene00012933	mib-1	4.97834	27.4467	16.2125	low	2.31608	0.77016	2.98962	0.00279328	0.0209082	Sig
WBGene00004304	ran-3	41.3241	10.2818	25.803	medium	-1.89952	0.633782	-2.98646	0.00282226	0.0211077	Sig
WBGene00007573	C14B1.2	31.4524	6.17652	18.8145	low	-2.27078	0.755783	-2.98465	0.00283906	0.0212159	Sig
WBGene00077685	C04F12.12	2.06869	19.2845	10.6766	low	2.90898	0.957015	2.9803	0.00287968	0.0215018	Sig
WBGene00195182	C17G10.10	0	9.22203	4.61101	low	4.326	1.44661	2.97929	0.00288916	0.0215549	Sig
WBGene00016807	C50D2.3	2.45547	20.8685	11.662	low	2.77931	0.919838	2.97636	0.00291696	0.0217444	Sig
WBGene00017717	F22F4.4	16.7517	53.2238	34.9878	medium	1.64342	0.551746	2.9753	0.00292702	0.0218015	Sig
WBGene00018783	cbs-2	1.22774	16.7261	8.97692	low	3.28794	1.06377	2.97495	0.00293034	0.0218083	Sig
WBGene00000757	col-184	541.295	324.292	432.793	medium	-0.728739	0.245198	-2.97193	0.00295938	0.0220065	Sig
WBGene00009269	F30A10.12	2.97705	21.8428	12.4099	low	2.6572	0.883689	2.9712	0.00296637	0.0220404	Sig
WBGene00003406	mrg-1	35.203	7.58958	21.3963	medium	-2.09422	0.702125	-2.96721	0.00300513	0.0223101	Sig
WBGene00017112	E03H12.5	3.22903	23.122	13.1755	low	2.59956	0.86746	2.96477	0.00302912	0.0224699	Sig
WBGene00013304	ptp-5.2	1.61452	18.0053	9.8099	low	3.07863	1.01127	2.96372	0.00303946	0.0225282	Sig
WBGene00013142	Y53C12A.7	2.06869	19.1506	10.6096	low	2.88987	0.956598	2.96313	0.00304533	0.0225533	Sig
WBGene00011378	T02E1.6	4.52417	26.6918	15.608	low	2.36686	0.793975	2.96234	0.0030531	0.0225741	Sig
WBGene00021872	clec-85	15.3892	49.9477	32.6685	medium	1.64118	0.553469	2.96236	0.00305289	0.0225741	Sig
WBGene00016010	C23G10.1	0.840957	15.8373	8.33914	low	3.55936	1.1327	2.96016	0.00307483	0.0227029	Sig
WBGene00008661	F10G8.1	2.52287	20.4298	11.4763	low	2.75247	0.916225	2.96009	0.00307552	0.0227029	Sig
WBGene00021428	Y38F2AR.10	2.0013	19.8087	10.905	low	2.92046	0.968498	2.95739	0.0031026	0.0228842	Sig
WBGene00019216	H20J04.1	0	9.13652	4.56826	low	4.32372	1.4539	2.95639	0.00311265	0.0229397	Sig
WBGene00000013	abf-2	0.38678	14.9598	7.67328	low	4.12588	1.2375	2.95127	0.00316475	0.0232594	Sig
WBGene00008298	C54D10.3	15.1196	50.4832	32.8014	medium	1.68686	0.570825	2.95148	0.0031626	0.0232594	Sig
WBGene00004424	rpl-12	840.151	516.441	678.296	high	-0.691178	0.234148	-2.95179	0.00315935	0.0232594	Sig
WBGene00000696	col-122	1215.96	793.935	1004.95	high	-0.612578	0.207573	-2.95112	0.00316627	0.0232594	Sig
WBGene00013053	Y50E8A.10	0.840957	15.3986	8.11975	low	3.54626	1.13195	2.94992	0.00317856	0.0233309	Sig
WBGene00020146	got-1.2	22.3689	63.3605	42.8647	medium	1.45719	0.493835	2.94923	0.00318566	0.0233641	Sig
WBGene00019834	R02F2.5	0	9.30754	4.65377	low	4.28744	1.45113	2.94791	0.00319931	0.0234453	Sig
WBGene00018525	F47B3.1	1.74931	18.3102	10.0297	low	3.02995	1.00468	2.94479	0.00323173	0.0236637	Sig
WBGene00000552	cmd-1	79.4367	157.712	118.574	medium	0.988294	0.335792	2.94294	0.00325109	0.0237863	Sig
WBGene00004092	ppt-1	0	9.08815	4.54408	low	4.27836	1.45067	2.94059	0.00327585	0.023929	Sig
WBGene00022038	Y65B4BL.6	0	9.08815	4.54408	low	4.27836	1.45067	2.94059	0.00327585	0.023929	Sig
WBGene00018163	F38A5.6	1.74931	18.9683	10.3588	low	3.04407	1.01169	2.94028	0.00327917	0.023934	Sig
WBGene00007794	C28D4.7	1.22774	16.5067	8.86723	low	3.27201	1.07192	2.9391	0.00329164	0.0240057	Sig
WBGene00016461	C35E7.9	2.45547	20.2104	11.3329	low	2.75914	0.924557	2.93878	0.00329507	0.0240115	Sig
WBGene00008920	eef-1G	506.215	300.475	403.345	medium	-0.737071	0.250818	-2.93851	0.00329794	0.0240131	Sig
WBGene00194674	F23D12.11	61.8938	130.094	95.9939	medium	1.0724	0.364971	2.9379	0.00330442	0.024041	Sig
WBGene00003410	mrp-4	17.6601	0.70653	9.18331	low	-3.57954	1.13291	-2.93477	0.00333794	0.0242655	Sig
WBGene00012549	Y37D8A.8	0.908355	15.8002	8.35427	low	3.55534	1.14496	2.93299	0.00335713	0.0243854	Sig
WBGene00013879	ZC376.8	1.61452	17.7859	9.70021	low	3.0655	1.01855	2.93041	0.00338519	0.0245697	Sig
WBGene00020370	T08H10.3	2.90965	21.2702	12.0899	low	2.64065	0.890314	2.92976	0.00339222	0.024601	Sig
WBGene00004486	rps-17	840.016	519	679.508	high	-0.684048	0.2337	-2.92695	0.00342302	0.0248046	Sig
WBGene00016163	C27D9.1	17.5253	0.70653	9.11592	low	-3.57037	1.1339	-2.92526	0.00344172	0.0249111	Sig
WBGene00016890	lst-5	3.81801	23.9141	13.866	low	2.45665	0.833161	2.92512	0.0034432	0.0249111	Sig
WBGene00018580	F47G6.3	0.840957	15.0937	7.96731	low	3.54278	1.14055	2.92472	0.0034477	0.0249238	Sig
WBGene00004421	rpl-10	1386.39	880.727	1133.56	high	-0.646526	0.221073	-2.92444	0.00345074	0.0249259	Sig
WBGene00018930	F56B3.6	7.11444	31.7714	19.4429	low	2.0604	0.702333	2.9237	0.00345894	0.0249497	Sig
WBGene00012344	ola-1	77.3152	26.9224	52.1188	medium	-1.42569	0.487054	-2.92365	0.00345951	0.0249497	Sig
WBGene00015306	C01G5.4	0	8.86876	4.43438	low	4.26105	1.45281	2.92176	0.00348057	0.0250817	Sig
WBGene00013978	ZK507.1	0.773559	15.6179	8.19575	low	3.56775	1.14835	2.92133	0.00348537	0.0250963	Sig
WBGene00004336	ret-1	123.788	57.7938	90.7907	medium	-1.12206	0.384215	-2.91992	0.0035012	0.0251903	Sig
WBGene00008508	F01G10.5	0.38678	14.9114	7.64909	low	4.08209	1.24157	2.91879	0.00351388	0.0252216	Sig
WBGene00013079	ttr-26	5.7519	28.9453	17.3486	low	2.18805	0.746208	2.91889	0.00351285	0.0252216	Sig
WBGene00021768	Y51F10.7	48.8429	108.337	78.5898	medium	1.1475	0.393052	2.91891	0.00351259	0.0252216	Sig
WBGene00010323	dhhc-12	1.22774	16.5439	8.8858	low	3.22643	1.06694	2.91681	0.00353629	0.0253625	Sig
WBGene00014000	ZK550.6	9.88929	43.3583	26.6238	medium	1.98394	0.679202	2.91641	0.0035408	0.0253748	Sig
WBGene00019951	R08C7.8	0.840957	15.2647	8.05281	low	3.51622	1.13703	2.91586	0.00354708	0.0253998	Sig
WBGene00000599	col-10	9.50251	40.6998	25.1011	medium	2.0367	0.696807	2.91437	0.00356406	0.0255013	Sig
WBGene00004964	spe-10	0.38678	14.692	7.5394	low	4.07503	1.24156	2.91335	0.00357572	0.0255073	Sig
WBGene00016125	C26B2.2	2.20349	19.5039	10.8537	low	2.86615	0.966711	2.91332	0.00357613	0.0255073	Sig
WBGene00002198	kin-14	1.9339	20.1249	11.0294	low	2.9817	1.00198	2.91375	0.0035712	0.0255073	Sig
WBGene00009119	ndk-1	832.826	501.151	666.988	high	-0.718465	0.246561	-2.91384	0.00357018	0.0255073	Sig
WBGene00022780	ZK622.1	1.22774	16.3245	8.7761	low	3.2201	1.06634	2.91207	0.00359042	0.0255891	Sig
WBGene00004483	rps-14	1224.75	740.53	982.641	high	-0.714	0.245326	-2.91034	0.00361038	0.0257112	Sig
WBGene00003395	mom-2	25.8675	2.82612	14.3468	low	-2.64391	0.892799	-2.91002	0.00361406	0.0257172	Sig
WBGene00015765	C14C11.1	4.20479	24.5351	14.3699	low	2.38503	0.814006	2.9088	0.00362817	0.0257975	Sig
WBGene00000691	col-117	37.1017	101.171	69.1364	medium	1.44136	0.495321	2.90839	0.00363298	0.0258115	Sig
WBGene00004394	rol-1	0.454177	14.692	7.5731	low	4.03823	1.23621	2.90771	0.00364083	0.0258471	Sig
WBGene00022645	ZK6.11	110.904	50.2154	80.5596	medium	-1.11918	0.384848	-2.90701	0.003649	0.0258848	Sig
WBGene00014505	T05E11.9	18.5011	56.5371	37.5191	medium	1.59692	0.548853	2.90667	0.00365303	0.0258932	Sig
WBGene00013394	ule-5	153.186	5.29898	79.2425	medium	-3.7892	1.2943	-2.90418	0.00368221	0.0260797	Sig
WBGene00044339	nspc-4	10.2263	0	5.11314	low	-4.12317	1.39955	-2.90282	0.00369814	0.0261343	Sig
WBGene00022617	ZC477.2	0.38678	14.521	7.45389	low	4.08643	1.24971	2.90294	0.00369676	0.0261343	Sig
WBGene00003744	nlp-6	1.68191	17.5665	9.62421	low	3.03417	1.0189	2.90279	0.00369855	0.0261343	Sig
WBGene00018298	nlp-50	1.74931	18.3957	10.0725	low	3.00867	1.01344	2.90185	0.00370964	0.0261818	Sig
WBGene00009458	F36A2.11	1.54712	18.6263	10.0867	low	3.13002	1.0492	2.90163	0.00371224	0.0261818	Sig
WBGene00003228	mex-1	27.7516	4.67795	16.2148	low	-2.33568	0.797166	-2.90149	0.00371391	0.0261818	Sig
WBGene00010260	ddx-17	76.8289	28.421	52.6249	medium	-1.35837	0.467755	-2.90113	0.00371825	0.0261921	Sig
WBGene00015912	fbxc-50	10.2087	0	5.10434	low	-4.12229	1.40083	-2.89896	0.00374407	0.0263412	Sig
WBGene00016564	cmt-1	18.5685	1.0598	9.81412	low	-3.25815	1.07139	-2.89886	0.00374522	0.0263412	Sig
WBGene00010829	M02B1.4	3.61581	24.3641	13.9899	low	2.5481	0.870811	2.89778	0.00375816	0.0264118	Sig
WBGene00000546	clp-6	0.840957	14.8259	7.83343	low	3.49911	1.13923	2.8957	0.00378311	0.0265051	Sig
WBGene00009193	F27E5.3	0.840957	14.8259	7.83343	low	3.49911	1.13923	2.8957	0.00378311	0.0265051	Sig
WBGene00194912	ZK856.18	0.840957	14.8259	7.83343	low	3.49911	1.13923	2.8957	0.00378311	0.0265051	Sig
WBGene00044763	ZK688.12	1.16034	16.8971	9.02873	low	3.26613	1.08635	2.89625	0.00377648	0.0265051	Sig
WBGene00011841	scl-25	0	8.91714	4.45857	low	4.27332	1.4651	2.89504	0.00379116	0.0265411	Sig
WBGene00013379	Y62E10A.13	16.6843	51.1897	33.937	medium	1.58392	0.547079	2.8924	0.00382305	0.0267429	Sig
WBGene00004512	rrn-1.1	18.8878	65.7332	42.3105	medium	1.77482	0.612875	2.89217	0.00382588	0.0267429	Sig
WBGene00009196	F28B1.2	0	8.64938	4.32469	low	4.235	1.45751	2.89133	0.00383611	0.026755	Sig
WBGene00021958	Y57E12AL.4	0	8.64938	4.32469	low	4.235	1.45751	2.89133	0.00383611	0.026755	Sig
WBGene00006977	zif-1	19.7288	1.98571	10.8573	low	-2.9323	0.985785	-2.89131	0.00383644	0.026755	Sig
WBGene00000601	col-12	93.141	38.911	66.026	medium	-1.28301	0.444643	-2.88455	0.0039197	0.0273146	Sig
WBGene00014996	ZK1251.5	0.38678	14.5581	7.47246	low	4.0419	1.2472	2.88337	0.0039345	0.0273968	Sig
WBGene00015860	C16D9.5	0	8.95427	4.47714	low	4.21606	1.45894	2.88312	0.00393763	0.0273976	Sig
WBGene00000692	col-118	21.6451	1.76633	11.7057	low	-2.93113	0.98878	-2.88148	0.00395807	0.0275187	Sig
WBGene00009125	F25H5.2	2.13609	18.8828	10.5095	low	2.82444	0.963355	2.8812	0.00396169	0.0275228	Sig
WBGene00001514	xnd-1	21.9821	3.13101	12.5565	low	-2.8157	0.961518	-2.88033	0.00397253	0.0275771	Sig
WBGene00044227	C07A9.13	0	8.73489	4.36744	low	4.20882	1.45778	2.8785	0.00399571	0.0276142	Sig
WBGene00004122	pqn-35	0	8.73489	4.36744	low	4.20882	1.45778	2.8785	0.00399571	0.0276142	Sig
WBGene00009178	uggt-2	0	8.73489	4.36744	low	4.20882	1.45778	2.8785	0.00399571	0.0276142	Sig
WBGene00019060	acox-3	1.61452	18.2618	9.93816	low	3.02641	1.02582	2.87936	0.00398486	0.0276142	Sig
WBGene00044684	T08G11.2	2.0013	18.8457	10.4235	low	2.89468	0.985448	2.87903	0.00398902	0.0276142	Sig
WBGene00000273	brp-1	58.5974	122.311	90.4541	medium	1.0456	0.36322	2.87847	0.00399611	0.0276142	Sig
WBGene00018000	F33D11.1	0.454177	14.7775	7.61585	low	4.00739	1.24393	2.87697	0.00401519	0.0277249	Sig
WBGene00018461	F45D11.16	0.840957	14.6065	7.72374	low	3.48666	1.14312	2.87632	0.00402335	0.0277602	Sig
WBGene00008575	scl-24	0.454177	15.2759	7.86504	low	4.0737	1.26645	2.87569	0.00403149	0.0277952	Sig
WBGene00045265	K10C2.8	18.5685	1.85183	10.2101	low	-3.27505	1.09529	-2.87363	0.00405786	0.0279559	Sig
WBGene00015518	C06E1.1	0.454177	14.3388	7.39647	low	3.99786	1.24148	2.87293	0.0040669	0.0279969	Sig
WBGene00002226	klp-16	25.4133	2.82612	14.1197	low	-2.61994	0.897013	-2.87044	0.00409899	0.0281965	Sig
WBGene00009226	cyp-37B1	0	9.9657	4.98285	low	4.24421	1.47568	2.86912	0.00411611	0.0282501	Sig
WBGene00044393	ZK1248.20	0.38678	14.1194	7.25307	low	4.02578	1.24808	2.86958	0.00411022	0.0282501	Sig
WBGene00022700	ZK353.4	0.38678	14.3016	7.3442	low	4.05944	1.25877	2.86934	0.00411328	0.0282501	Sig
WBGene00007580	C14B1.9	34.2449	7.01693	20.6309	medium	-2.10318	0.728966	-2.86827	0.00412728	0.0283053	Sig
WBGene00189952	K10D2.8	1.29513	15.8857	8.59041	low	3.17458	1.06959	2.86726	0.00414039	0.0283706	Sig
WBGene00019531	scrm-5	5.29773	27.4467	16.3722	low	2.22202	0.77099	2.86706	0.00414303	0.0283706	Sig
WBGene00006367	sym-2	0.454177	14.1677	7.31096	low	4.01129	1.24835	2.86657	0.00414943	0.0283716	Sig
WBGene00013030	Y49E10.4	8.93115	35.3895	22.1603	medium	1.91354	0.665969	2.86673	0.00414738	0.0283716	Sig
WBGene00004497	rps-28	803.577	504.126	653.851	high	-0.662004	0.230968	-2.86613	0.00415519	0.0283897	Sig
WBGene00018271	F41C3.5	79.5363	29.834	54.6852	medium	-1.33363	0.465086	-2.86469	0.00417412	0.0284976	Sig
WBGene00018235	F40E12.2	0	8.5155	4.25775	low	4.19266	1.45945	2.86152	0.00421611	0.028741	Sig
WBGene00021998	Y59E9AR.2	0	8.5155	4.25775	low	4.19266	1.45945	2.86152	0.00421611	0.028741	Sig
WBGene00001303	emo-1	163.951	77.8073	120.879	medium	-1.0237	0.357685	-2.8611	0.00422176	0.0287579	Sig
WBGene00011203	R10E4.7	6.59286	31.894	19.2434	low	2.10828	0.734632	2.86073	0.00422668	0.0287699	Sig
WBGene00044810	Y37E3.19	0.773559	14.8259	7.79973	low	3.5118	1.15683	2.85768	0.00426753	0.0290263	Sig
WBGene00016312	C32D5.4	1.74931	17.4326	9.59097	low	2.98759	1.02127	2.85673	0.00428024	0.0290909	Sig
WBGene00006057	sss-2	1.16034	16.239	8.69965	low	3.23819	1.09203	2.856	0.00429012	0.0291363	Sig
WBGene00010303	cri-3	70.9743	25.9481	48.4612	medium	-1.38948	0.486503	-2.85305	0.00433024	0.0293868	Sig
WBGene00001372	exo-3	25.2961	2.82612	14.0611	low	-2.6117	0.900024	-2.85204	0.00434399	0.0294429	Sig
WBGene00000680	col-106	585.751	370.283	478.017	medium	-0.661724	0.23202	-2.85196	0.00434499	0.0294429	Sig
WBGene00003473	mtl-1	0.38678	14.2049	7.29583	low	4.00035	1.25316	2.84671	0.00441734	0.0299108	Sig
WBGene00004449	rpl-35	888.05	541.706	714.878	high	-0.700111	0.24598	-2.84612	0.00442556	0.0299442	Sig
WBGene00022599	daf-41	96.0859	40.9079	68.4969	medium	-1.18467	0.416069	-2.84568	0.00443161	0.0299628	Sig
WBGene00018803	fbxa-24	0	8.56387	4.28194	low	4.21189	1.47043	2.84227	0.00447929	0.0302627	Sig
WBGene00008230	pfk-1.2	1.29513	15.7518	8.52348	low	3.14969	1.07144	2.84198	0.0044834	0.0302679	Sig
WBGene00077450	K06B4.15	1.29513	15.6663	8.48072	low	3.16159	1.07497	2.84171	0.00448724	0.0302714	Sig
WBGene00014006	ZK596.1	2.59027	20.6008	11.5955	low	2.69556	0.936931	2.84082	0.0044998	0.0303336	Sig
WBGene00003253	mig-22	9.7047	0	4.85235	low	-4.04988	1.40676	-2.8397	0.0045156	0.0304176	Sig
WBGene00013478	Y69E1A.8	2.06869	18.0908	10.0797	low	2.80138	0.969028	2.83879	0.00452852	0.030482	Sig
WBGene00012855	Y44A6D.5	1.68191	16.8116	9.24676	low	2.9488	1.01428	2.83824	0.00453626	0.0305115	Sig
WBGene00001393	fat-1	87.4067	167.458	127.432	medium	0.929724	0.327727	2.83672	0.00455803	0.0306352	Sig
WBGene00020985	W03D8.2	0.38678	13.6806	7.03369	low	3.99604	1.25569	2.83562	0.00457365	0.0307106	Sig
WBGene00018360	irld-8	0.773559	14.9114	7.84248	low	3.49132	1.16071	2.83546	0.00457601	0.0307106	Sig
WBGene00044018	T04B2.8	1.16034	16.1051	8.63271	low	3.21543	1.09341	2.83426	0.00459317	0.0308022	Sig
WBGene00009028	F21H7.2	3.22903	21.8428	12.5359	low	2.52051	0.88031	2.83403	0.00459643	0.0308022	Sig
WBGene00003865	oma-2	76.9461	4.23918	40.5926	medium	-3.39798	1.18191	-2.83359	0.00460289	0.0308228	Sig
WBGene00004484	rps-15	1069.93	685.8	877.865	high	-0.633387	0.223592	-2.83273	0.00461521	0.0308825	Sig
WBGene00013823	Y116F11B.7	0	8.29611	4.14806	low	4.1673	1.46382	2.83242	0.00461972	0.0308899	Sig
WBGene00014007	ZK596.2	3.36383	22.5122	12.938	low	2.56067	0.895449	2.82995	0.00465559	0.0311069	Sig
WBGene00016898	clik-2	0.773559	14.692	7.73279	low	3.48382	1.16048	2.82929	0.00466518	0.0311481	Sig
WBGene00019811	egg-2	25.8177	3.75204	14.7849	low	-2.42395	0.847012	-2.82594	0.00471421	0.0314523	Sig
WBGene00003992	pgl-1	44.3685	13.4128	28.8907	medium	-1.69224	0.597734	-2.82523	0.00472465	0.0314988	Sig
WBGene00007503	C09H10.9	2.13609	18.9683	10.5522	low	2.80187	0.975718	2.82472	0.00473219	0.031526	Sig
WBGene00014174	ZK970.8	3.81801	22.7687	13.2934	low	2.39808	0.842453	2.82432	0.0047381	0.0315422	Sig
WBGene00235300	T06A10.107	2.0013	18.5296	10.2654	low	2.82576	0.982609	2.8234	0.00475177	0.0316101	Sig
WBGene00045036	K08E4.7	0.38678	13.5467	6.96675	low	3.97275	1.25595	2.82127	0.00478343	0.0317935	Sig
WBGene00003154	mcm-2	20.3676	2.33898	11.3533	low	-2.74634	0.952088	-2.82107	0.00478635	0.0317935	Sig
WBGene00004467	rpn-11	52.6931	16.9455	34.8193	medium	-1.55873	0.551772	-2.81995	0.00480309	0.0318814	Sig
WBGene00010544	K03H1.9	1.22774	16.0567	8.64222	low	3.15795	1.08325	2.81794	0.00483324	0.0320582	Sig
WBGene00014053	ZK669.3	4.84355	26.4724	15.658	low	2.25959	0.797765	2.81676	0.00485101	0.0321526	Sig
WBGene00008433	marc-2	0.454177	13.5467	7.00045	low	3.93413	1.25052	2.81509	0.0048764	0.0322973	Sig
WBGene00011508	T05H10.3	0	8.38162	4.19081	low	4.1353	1.46543	2.81326	0.00490417	0.0324103	Sig
WBGene00012853	Y44A6D.2	2.90965	21.7461	12.3279	low	2.59722	0.913526	2.81361	0.00489879	0.0324103	Sig
WBGene00050943	ZC412.10	8.66155	34.2442	21.4529	medium	1.90176	0.674253	2.81331	0.0049034	0.0324103	Sig
WBGene00018025	F35A5.2	1.29513	15.4469	8.37103	low	3.14582	1.08244	2.80888	0.00497139	0.0328307	Sig
WBGene00017179	wht-4	1.29513	15.8373	8.56623	low	3.12658	1.07806	2.80746	0.00499344	0.0329524	Sig
WBGene00001371	exl-1	10.7976	38.5206	24.6591	medium	1.75986	0.625888	2.80715	0.00499813	0.0329594	Sig
WBGene00270321	Y41C4A.32	0.38678	13.6322	7.0095	low	3.9521	1.2582	2.80642	0.00500949	0.0330103	Sig
WBGene00019361	clik-3	14.0267	45.2326	29.6296	medium	1.64231	0.584769	2.80491	0.00503306	0.0331416	Sig
WBGene00020289	T06C10.3	1.16034	16.41	8.78516	low	3.20096	1.10211	2.80339	0.00505689	0.0332744	Sig
WBGene00019563	K09C6.9	1.29513	15.313	8.30409	low	3.12681	1.07947	2.80069	0.00509937	0.0335296	Sig
WBGene00020218	T04G9.7	27.3648	3.53265	15.4487	low	-2.45803	0.86582	-2.80028	0.00510582	0.0335478	Sig
WBGene00045271	F07G6.10	13.7073	0.353265	7.03028	low	-3.77494	1.26286	-2.79929	0.00512154	0.0336268	Sig
WBGene00194833	F17E9.15	0	8.16223	4.08112	low	4.12048	1.46655	2.79834	0.00513664	0.0336287	Sig
WBGene00009391	F35C5.3	0	8.16223	4.08112	low	4.12048	1.46655	2.79834	0.00513664	0.0336287	Sig
WBGene00045402	Y75B12B.13	0	8.16223	4.08112	low	4.12048	1.46655	2.79834	0.00513664	0.0336287	Sig
WBGene00022542	ZC190.8	0	8.16223	4.08112	low	4.12048	1.46655	2.79834	0.00513664	0.0336287	Sig
WBGene00022064	Y67D8B.5	3.8854	23.6463	13.7658	low	2.40066	0.852453	2.79671	0.00516258	0.0337742	Sig
WBGene00001414	fer-1	0.454177	13.3273	6.89075	low	3.9169	1.25501	2.79576	0.00517776	0.0338492	Sig
WBGene00044243	F16C3.4	1.68191	16.4583	9.07013	low	2.91557	1.01906	2.7946	0.00519636	0.0339463	Sig
WBGene00017633	F20D6.1	0	8.07673	4.03836	low	4.13123	1.47105	2.79007	0.00526974	0.034401	Sig
WBGene00020713	T23B3.5	2.0013	17.8714	9.93635	low	2.80326	0.986571	2.78854	0.00529467	0.0345184	Sig
WBGene00001066	dpy-4	2.65767	20.1249	11.3913	low	2.69351	0.953252	2.7885	0.00529534	0.0345184	Sig
WBGene00003556	nas-40	0	8.21061	4.1053	low	4.14785	1.47597	2.78771	0.00530825	0.0345778	Sig
WBGene00017177	F02E8.4	9.38532	0	4.69266	low	-3.98951	1.41489	-2.78413	0.00536718	0.0349116	Sig
WBGene00002254	lbp-2	137.981	69.8903	103.936	medium	-0.980826	0.352212	-2.78427	0.00536487	0.0349116	Sig
WBGene00016053	ptp-5.1	3.22903	21.7945	12.5117	low	2.48832	0.885409	2.78387	0.00537137	0.0349139	Sig
WBGene00018321	sand-1	16.0456	0.70653	8.37606	low	-3.44228	1.15431	-2.78008	0.00543448	0.0352989	Sig
WBGene00018647	F49F1.7	1.54712	17.1649	9.356	low	2.9956	1.05063	2.77924	0.0054486	0.0353401	Sig
WBGene00003097	lys-8	80.1575	156.481	118.319	medium	0.962332	0.346205	2.77938	0.00544623	0.0353401	Sig
WBGene00010728	K09G1.2	5.18054	26.253	15.7168	low	2.20288	0.790306	2.77424	0.00553309	0.0358625	Sig
WBGene00000370	ccg-1	27.8014	69.6709	48.7362	medium	1.29088	0.465262	2.77363	0.00554345	0.035904	Sig
WBGene00044298	T23B7.2	2.20349	18.2247	10.2141	low	2.76928	0.982728	2.77192	0.00557267	0.0360163	Sig
WBGene00013515	Y73F4A.2	2.20349	18.2247	10.2141	low	2.76928	0.982728	2.77192	0.00557267	0.0360163	Sig
WBGene00010769	asah-1	19.7962	55.1612	37.4787	medium	1.45599	0.524852	2.77218	0.00556823	0.0360163	Sig
WBGene00004567	rrn-2.1	56.5111	19.8943	38.2027	medium	-1.55212	0.559629	-2.77151	0.00557967	0.0360358	Sig
WBGene00044448	ZK783.6	0.38678	13.279	6.83287	low	3.90828	1.26438	2.76829	0.0056352	0.0363686	Sig
WBGene00004430	rpl-18	1002.33	623.302	812.817	high	-0.673722	0.243515	-2.76657	0.0056649	0.0365344	Sig
WBGene00002026	hsp-70	20.5521	2.91163	11.7319	low	-2.64728	0.940548	-2.76629	0.00566983	0.0365403	Sig
WBGene00022094	Y69A2AR.23	1.61452	16.239	8.92674	low	2.92201	1.03209	2.76274	0.00573176	0.0369132	Sig
WBGene00003514	myo-2	4.59156	24.2673	14.4294	low	2.23444	0.804305	2.76227	0.00574015	0.0369411	Sig
WBGene00016953	C55C3.3	2.13609	17.5181	9.82712	low	2.74127	0.97647	2.75995	0.00578097	0.0371511	Sig
WBGene00045484	F34D10.9	2.13609	17.5181	9.82712	low	2.74127	0.97647	2.75995	0.00578097	0.0371511	Sig
WBGene00017483	lgc-22	1.29513	15.4841	8.3896	low	3.08852	1.08479	2.75858	0.00580525	0.0372808	Sig
WBGene00003158	mcm-6	31.6868	7.01693	19.3519	low	-2.00235	0.72264	-2.75534	0.00586311	0.0376258	Sig
WBGene00000971	dhs-7	1.16034	16.0567	8.60852	low	3.16409	1.1095	2.75509	0.00586758	0.0376279	Sig
WBGene00007700	C24H11.2	0.38678	12.8402	6.61348	low	3.88864	1.2666	2.74989	0.0059616	0.0381769	Sig
WBGene00004962	spe-8	0.38678	12.8402	6.61348	low	3.88864	1.2666	2.74989	0.0059616	0.0381769	Sig
WBGene00007222	C01F6.2	3.43123	21.1363	12.2838	low	2.43106	0.876696	2.7487	0.00598315	0.038288	Sig
WBGene00003437	msp-42	1.16034	15.3986	8.27945	low	3.14441	1.10478	2.74727	0.00600937	0.0384017	Sig
WBGene00011869	dod-6	17.3407	50.3493	33.845	medium	1.50661	0.547943	2.74743	0.0060065	0.0384017	Sig
WBGene00016843	C50F7.3	0.773559	14.2049	7.48922	low	3.41008	1.17451	2.7444	0.00606214	0.0387117	Sig
WBGene00017737	F23C8.8	0.38678	12.7547	6.57073	low	3.89463	1.27165	2.74334	0.00608186	0.0388103	Sig
WBGene00010381	H12D21.5	0.773559	13.9855	7.37952	low	3.40346	1.17323	2.74108	0.00612378	0.039023	Sig
WBGene00012219	W03C9.1	0.773559	13.9855	7.37952	low	3.40346	1.17323	2.74108	0.00612378	0.039023	Sig
WBGene00018098	F36F12.7	1.74931	16.5067	9.12801	low	2.90954	1.03781	2.74078	0.00612938	0.0390313	Sig
WBGene00077699	C45B11.8	1.61452	16.1051	8.8598	low	2.89816	1.03335	2.73848	0.00617246	0.0392781	Sig
WBGene00011350	perm-1	13.2033	0.353265	6.7783	low	-3.71157	1.27364	-2.73466	0.00624445	0.0396806	Sig
WBGene00009043	F22B5.5	3.36383	20.8314	12.0976	low	2.44709	0.886245	2.73481	0.00624171	0.0396806	Sig
WBGene00009079	F23B12.1	2.84225	19.7232	11.2827	low	2.52719	0.913867	2.73414	0.00625444	0.0397163	Sig
WBGene00235095	B0035.21	0	7.80897	3.90448	low	4.04408	1.47418	2.73193	0.00629643	0.0398994	Sig
WBGene00015165	B0361.11	0	7.80897	3.90448	low	4.04408	1.47418	2.73193	0.00629643	0.0398994	Sig
WBGene00194864	Y66A7A.9	0.840957	13.6322	7.23659	low	3.34763	1.16118	2.7322	0.00629128	0.0398994	Sig
WBGene00044953	D2096.13	0	7.85734	3.92867	low	4.08053	1.48187	2.73067	0.00632062	0.039969	Sig
WBGene00018001	F33D11.2	0	7.85734	3.92867	low	4.08053	1.48187	2.73067	0.00632062	0.039969	Sig
WBGene00004423	rpl-11.2	414.934	231.217	323.075	medium	-0.816327	0.298914	-2.73069	0.0063201	0.039969	Sig
WBGene00016429	C35A11.2	0	7.72346	3.86173	low	4.06025	1.47752	2.72943	0.00634434	0.0400077	Sig
WBGene00219284	C41G7.15	0	7.72346	3.86173	low	4.06025	1.47752	2.72943	0.00634434	0.0400077	Sig
WBGene00018549	F47C12.6	0	7.72346	3.86173	low	4.06025	1.47752	2.72943	0.00634434	0.0400077	Sig
WBGene00018839	F54H5.2	0	7.72346	3.86173	low	4.06025	1.47752	2.72943	0.00634434	0.0400077	Sig
WBGene00021537	Y42H9AR.2	1.29513	14.7404	8.01776	low	3.0758	1.09116	2.72805	0.00637103	0.0401481	Sig
WBGene00004436	rpl-24.1	1074.09	692.389	883.238	high	-0.624115	0.228922	-2.72626	0.00640564	0.0403382	Sig
WBGene00008333	C55A6.4	4.33958	23.6092	13.9744	low	2.30018	0.838453	2.72593	0.00641212	0.0403511	Sig
WBGene00004921	snt-1	1.22774	15.1308	8.17927	low	3.07754	1.09319	2.725	0.00643013	0.0404364	Sig
WBGene00020978	W03B1.9	0.38678	12.7063	6.54654	low	3.85553	1.27064	2.72338	0.00646168	0.0406067	Sig
WBGene00000867	cyb-2.2	38.4144	10.0624	24.2384	medium	-1.78306	0.652443	-2.72306	0.00646803	0.0406185	Sig
WBGene00011297	R102.10	2.20349	17.9569	10.0802	low	2.72488	0.987421	2.71724	0.00658288	0.0413112	Sig
WBGene00019410	K05F1.9	3.68321	21.6234	12.6533	low	2.35976	0.861601	2.71631	0.00660132	0.0413983	Sig
WBGene00000989	dhs-26	8.86375	0	4.43187	low	-3.90907	1.42295	-2.71556	0.00661643	0.0414645	Sig
WBGene00010609	dut-1	34.7488	7.50407	21.1265	medium	-1.96623	0.72076	-2.71285	0.00667082	0.0417478	Sig
WBGene00000712	col-139	595.986	119.306	357.646	medium	-2.17824	0.802934	-2.71285	0.00667076	0.0417478	Sig
WBGene00020497	T14A8.2	0.773559	14.0822	7.4279	low	3.44199	1.19851	2.7117	0.00669396	0.0418637	Sig
WBGene00002980	lgg-1	100.493	196.139	148.316	medium	0.933754	0.344478	2.71072	0.0067137	0.0419583	Sig
WBGene00021115	W09C3.8	2.06869	17.3471	9.70791	low	2.76795	1.0032	2.70897	0.00674933	0.0421277	Sig
WBGene00021969	Y57G7A.6	3.43123	20.783	12.1071	low	2.40504	0.880232	2.70893	0.00675008	0.0421277	Sig
WBGene00009113	maph-1.2	33.8903	9.08815	21.4892	medium	-1.87114	0.688566	-2.70858	0.00675711	0.0421426	Sig
WBGene00011460	ttr-14	8.79635	0	4.39817	low	-3.90009	1.42373	-2.70806	0.00676784	0.0421806	Sig
WBGene00009663	hda-5	0	7.58958	3.79479	low	4.02051	1.47774	2.70597	0.00681055	0.0423596	Sig
WBGene00021110	W09C3.2	0	7.58958	3.79479	low	4.02051	1.47774	2.70597	0.00681055	0.0423596	Sig
WBGene00019997	R10F2.6	1.61452	16.1906	8.90255	low	2.8773	1.03922	2.70616	0.00680665	0.0423596	Sig
WBGene00012925	wht-8	1.68191	15.6663	8.67411	low	2.85988	1.03313	2.70518	0.00682675	0.0424314	Sig
WBGene00022007	mpst-6	1.29513	14.692	7.99358	low	3.03762	1.08848	2.70463	0.00683802	0.0424433	Sig
WBGene00020377	T09B4.3	1.29513	14.692	7.99358	low	3.03762	1.08848	2.70463	0.00683802	0.0424433	Sig
WBGene00012211	ssp-37	8.91354	0	4.45677	low	-3.90382	1.42751	-2.70302	0.0068712	0.0426202	Sig
WBGene00001074	dpy-13	2.27089	19.0167	10.6438	low	2.7644	1.00958	2.69825	0.0069706	0.0432073	Sig
WBGene00007649	C17G1.2	8.72895	0	4.36448	low	-3.88866	1.42522	-2.69762	0.00698374	0.0432592	Sig
WBGene00000678	col-104	0.38678	12.2675	6.32716	low	3.82912	1.27606	2.69551	0.00702817	0.0435048	Sig
WBGene00008935	F18C12.4	0.773559	13.6322	7.20289	low	3.36134	1.18014	2.69499	0.00703915	0.0435355	Sig
WBGene00016388	C34B2.3	1.61452	15.9341	8.77429	low	2.90976	1.05357	2.69482	0.00704272	0.0435355	Sig
WBGene00012741	Y40H4A.2	2.45547	18.1392	10.2973	low	2.61721	0.957551	2.69433	0.00705312	0.0435702	Sig
WBGene00012627	Y38H6C.15	1.29513	14.4726	7.88388	low	3.02844	1.09019	2.69186	0.00710552	0.0438116	Sig
WBGene00011241	mpz-5	2.06869	16.8116	9.44015	low	2.69852	0.985504	2.69181	0.00710653	0.0438116	Sig
WBGene00001387	far-3	1.9339	18.273	10.1035	low	2.84343	1.03576	2.6918	0.00710667	0.0438116	Sig
WBGene00003184	mei-2	33.4361	8.95427	21.1952	medium	-1.92892	0.71473	-2.69131	0.0071172	0.0438468	Sig
WBGene00003962	pdi-1	100.745	181.395	141.07	medium	0.838631	0.311648	2.69088	0.00712634	0.0438733	Sig
WBGene00008346	C56A3.8	5.8193	26.4353	16.1273	low	2.07461	0.768064	2.68917	0.00716305	0.0440695	Sig
WBGene00019530	scrm-8	1.68191	15.5324	8.60717	low	2.83706	1.03234	2.68708	0.00720801	0.0443161	Sig
WBGene00021271	spe-47	0.773559	13.4128	7.0932	low	3.35244	1.18064	2.68616	0.0072278	0.0444077	Sig
WBGene00001605	gln-4	0.38678	12.353	6.36991	low	3.80913	1.27709	2.68357	0.00728401	0.0447228	Sig
WBGene00017986	F32D1.7	27.482	5.38448	16.4332	low	-2.1164	0.782672	-2.68307	0.00729502	0.0447602	Sig
WBGene00044744	F10G7.12	2.06869	16.7261	9.3974	low	2.70903	0.992253	2.68261	0.00730509	0.0447917	Sig
WBGene00001464	flp-21	1.81671	17.6892	9.75293	low	2.88979	1.05766	2.681	0.00734021	0.0449767	Sig
WBGene00011072	tag-209	4.20479	22.33	13.2674	low	2.25661	0.836551	2.6795	0.00737331	0.0451491	Sig
WBGene00009048	cth-1	54.1904	16.0679	35.1292	medium	-1.58329	0.589692	-2.67849	0.00739548	0.0452239	Sig
WBGene00012179	W01D2.1	623.732	391.695	507.713	high	-0.657033	0.24527	-2.67871	0.00739064	0.0452239	Sig
WBGene00003746	nlp-8	0.38678	12.182	6.2844	low	3.82656	1.28508	2.67738	0.00742	0.045252	Sig
WBGene00001580	gex-3	12.547	0.353265	6.45011	low	-3.64655	1.27957	-2.67799	0.00740649	0.045252	Sig
WBGene00017559	mpz-3	5.29773	25.461	15.3794	low	2.11494	0.78614	2.67742	0.00741907	0.045252	Sig
WBGene00019203	ttr-47	31.552	73.8246	52.6883	medium	1.20807	0.451063	2.67745	0.00741842	0.045252	Sig
WBGene00011195	sao-1	36.9171	9.70917	23.3131	medium	-1.78241	0.663432	-2.67673	0.00743446	0.0453098	Sig
WBGene00016963	C56C10.6	0.454177	12.353	6.40361	low	3.76798	1.27159	2.67647	0.00744021	0.0453145	Sig
WBGene00015677	cpg-4	17.6601	1.98571	9.8229	low	-2.77261	1.00933	-2.67619	0.00744647	0.0453222	Sig
WBGene00021471	Y39G10AR.15	0.38678	12.1337	6.26022	low	3.79858	1.2784	2.67355	0.00750524	0.0456494	Sig
WBGene00010876	M05D6.3	0	7.50407	3.75204	low	4.00949	1.48816	2.67081	0.00756676	0.045962	Sig
WBGene00004919	snr-6	56.5609	19.4183	37.9896	medium	-1.44807	0.541331	-2.67083	0.00756644	0.045962	Sig
WBGene00011669	T09F5.10	2.06869	16.5922	9.33046	low	2.68888	0.989751	2.67044	0.0075751	0.0459819	Sig
WBGene00008556	F07D3.3	0.773559	13.1935	6.98351	low	3.34051	1.18353	2.67018	0.00758107	0.0459874	Sig
WBGene00019405	K05F1.1	0	7.3702	3.6851	low	3.98525	1.48443	2.66581	0.00768024	0.0464649	Sig
WBGene00017393	nep-5	0	7.3702	3.6851	low	3.98525	1.48443	2.66581	0.00768024	0.0464649	Sig
WBGene00013374	Y62E10A.3	0	7.3702	3.6851	low	3.98525	1.48443	2.66581	0.00768024	0.0464649	Sig
WBGene00004914	snr-1	86.6684	38.4351	62.5517	medium	-1.1352	0.425508	-2.66647	0.00766527	0.0464649	Sig
WBGene00013165	Y53F4B.19	2.59027	18.3102	10.4502	low	2.55785	0.948075	2.66552	0.00768685	0.046474	Sig
WBGene00000991	dhs-28	26.8432	69.5258	48.1845	medium	1.31304	0.492619	2.66506	0.00769739	0.0465068	Sig
WBGene00020707	wago-10	0.840957	12.8402	6.84057	low	3.28568	1.17006	2.66422	0.00771672	0.0465926	Sig
WBGene00017554	nep-9	0	7.89448	3.94724	low	3.97129	1.48729	2.66288	0.00774744	0.0467379	Sig
WBGene00012720	Y39E4B.11	1.22774	14.1194	7.67355	low	3.01788	1.09715	2.6625	0.00775622	0.0467379	Sig
WBGene00011831	T19B10.2	3.43123	20.3443	11.8877	low	2.38841	0.889241	2.66251	0.00775604	0.0467379	Sig
WBGene00014225	ZK1098.9	1.68191	15.313	8.49748	low	2.82539	1.03769	2.66217	0.00776391	0.0467533	Sig
WBGene00011808	T16G12.7	0.908355	13.3273	7.11784	low	3.29467	1.17839	2.66103	0.00779024	0.0468721	Sig
WBGene00016085	C25A8.5	1.9339	17.7375	9.83571	low	2.77772	1.02495	2.66087	0.00779397	0.0468721	Sig
WBGene00019261	H34I24.2	26.5062	65.1752	45.8407	medium	1.273	0.478523	2.65921	0.00783232	0.0470716	Sig
WBGene00022752	ZK484.6	0.38678	11.9143	6.15053	low	3.78376	1.28182	2.6575	0.00787216	0.0472798	Sig
WBGene00020053	R13A5.11	2.52287	17.7859	10.1544	low	2.57324	0.955589	2.65668	0.00789139	0.047364	Sig
WBGene00007883	C33A12.4	2.84225	19.2361	11.0392	low	2.47648	0.922595	2.6558	0.00791216	0.047426	Sig
WBGene00016742	C48B6.4	2.84225	19.2361	11.0392	low	2.47648	0.922595	2.6558	0.00791216	0.047426	Sig
WBGene00010000	F53F8.3	8.61176	0	4.30588	low	-3.84507	1.43312	-2.65513	0.00792772	0.0474879	Sig
WBGene00010309	rpn-6.2	5.9541	26.3014	16.1277	low	2.04103	0.766637	2.65173	0.00800817	0.0479383	Sig
WBGene00015347	cids-1	17.6425	1.41306	9.52778	low	-2.89081	1.05463	-2.65075	0.00803142	0.0480141	Sig
WBGene00000977	dhs-14	3.29643	22.7575	13.027	low	2.47066	0.924929	2.65087	0.00802837	0.0480141	Sig
WBGene00006625	try-7	0.773559	13.279	7.02626	low	3.31782	1.18745	2.64747	0.00810972	0.0484185	Sig
WBGene00021336	Y34F4.1	0.773559	13.279	7.02626	low	3.31782	1.18745	2.64747	0.00810972	0.0484185	Sig
WBGene00015796	C15F1.5	1.29513	14.1194	7.70725	low	2.98924	1.09601	2.64511	0.00816653	0.0486937	Sig
WBGene00022834	ZK973.8	1.29513	14.1194	7.70725	low	2.98924	1.09601	2.64511	0.00816653	0.0486937	Sig
WBGene00001458	flp-15	2.06869	16.5067	9.28771	low	2.69483	1.00144	2.64419	0.00818861	0.0487934	Sig
WBGene00016332	C32F10.4	6.40827	27.7516	17.0799	low	1.99016	0.750488	2.64373	0.00819974	0.0488276	Sig
WBGene00019020	F57H12.5	0.38678	11.9998	6.19328	low	3.76096	1.28392	2.64228	0.00823511	0.0489527	Sig
WBGene00002206	kin-24	1.16034	14.4726	7.81649	low	3.05923	1.11936	2.64198	0.00824228	0.0489527	Sig
WBGene00014813	M176.9	1.16034	14.4726	7.81649	low	3.05923	1.11936	2.64198	0.00824228	0.0489527	Sig
WBGene00021546	laat-1	24.3556	2.82612	13.5908	low	-2.54945	0.948441	-2.64262	0.0082267	0.0489527	Sig
WBGene00004450	rpl-36	1088.05	735.762	911.905	high	-0.559654	0.212061	-2.63909	0.00831289	0.0493398	Sig
WBGene00021967	Y57G7A.3	0	7.23632	3.61816	low	3.9406	1.48544	2.63793	0.00834147	0.0494771	Sig
WBGene00021870	samt-1	3.22903	20.0765	11.6528	low	2.39149	0.898401	2.63752	0.00835143	0.0495039	Sig
WBGene00012585	lips-15	4.52417	23.6463	14.0852	low	2.18306	0.823915	2.63589	0.00839167	0.04971	Sig
WBGene00009502	F37A8.2	0.38678	11.6949	6.04083	low	3.76408	1.28745	2.63497	0.00841457	0.0497533	Sig
WBGene00019617	K10C2.1	32.141	8.5155	20.3282	medium	-1.84693	0.698326	-2.63493	0.0084154	0.0497533	Sig
WBGene00004490	rps-21	796.339	521.108	658.724	high	-0.602882	0.228797	-2.63494	0.00841513	0.0497533	Sig
WBGene00003123	mag-1	45.8659	14.3871	30.1265	medium	-1.55981	0.590791	-2.63443	0.00842799	0.0497953	Sig
WBGene00206358	F46E10.18	0.840957	13.1451	6.99302	low	3.26283	1.17884	2.63262	0.00847294	0.0500283	NotSig
WBGene00020071	R13H9.5	4.20479	21.8428	13.0238	low	2.21581	0.837483	2.62911	0.00856099	0.0505154	NotSig
WBGene00015034	B0207.11	0.908355	13.1079	7.00815	low	3.27345	1.18664	2.62745	0.00860287	0.0507296	NotSig
WBGene00001461	flp-18	2.06869	16.239	9.15383	low	2.65609	0.994257	2.62697	0.00861497	0.050768	NotSig
WBGene00022385	Y95B8A.4	0.773559	12.8402	6.80687	low	3.29783	1.18987	2.62538	0.00865524	0.0509722	NotSig
WBGene00000720	col-147	65.5594	24.2302	44.8948	medium	-1.33749	0.508982	-2.62449	0.00867797	0.0510559	NotSig
WBGene00000703	col-129	698.011	145.901	421.956	medium	-2.11675	0.80659	-2.62438	0.00868069	0.0510559	NotSig
WBGene00022778	ZK616.8	3.29643	19.7232	11.5098	low	2.35498	0.890051	2.62289	0.00871885	0.0512472	NotSig
WBGene00021929	dcap-1	20.9565	3.04551	12.001	low	-2.41964	0.90948	-2.62067	0.00877566	0.0515478	NotSig
WBGene00014241	ZK1251.3	0.840957	12.4869	6.66394	low	3.24152	1.17634	2.61793	0.00884653	0.0518953	NotSig
WBGene00022108	Y71F9AL.2	0.908355	12.9741	6.94121	low	3.25287	1.18411	2.61781	0.00884957	0.0518953	NotSig
WBGene00006495	cpna-1	4.06999	21.8428	12.9564	low	2.23628	0.848522	2.61772	0.00885195	0.0518953	NotSig
WBGene00010317	idh-1	105.755	48.9846	77.37	medium	-1.06493	0.406721	-2.61715	0.00886678	0.0519487	NotSig
WBGene00007762	C27B7.5	24.9415	4.1053	14.5234	low	-2.25913	0.854358	-2.61534	0.00891379	0.0521905	NotSig
WBGene00000671	col-96	17.1385	1.41306	9.27579	low	-2.85107	1.05502	-2.61463	0.00893248	0.0522662	NotSig
WBGene00000866	cyb-2.1	24.9591	5.25061	15.1049	low	-2.11734	0.804711	-2.61194	0.00900304	0.0526452	NotSig
WBGene00007699	C24H11.1	2.59027	17.7375	10.1639	low	2.51984	0.953926	2.61028	0.00904687	0.0528675	NotSig
WBGene00011322	irld-14	3.43123	19.8571	11.6442	low	2.34402	0.890811	2.60967	0.00906295	0.0528934	NotSig
WBGene00003579	ndx-2	3.43123	19.8571	11.6442	low	2.34402	0.890811	2.60967	0.00906295	0.0528934	NotSig
WBGene00001839	hdl-1	0	7.15081	3.5754	low	3.93481	1.49477	2.60846	0.00909499	0.0529444	NotSig
WBGene00022288	Y75B7B.1	0	7.15081	3.5754	low	3.93481	1.49477	2.60846	0.00909499	0.0529444	NotSig
WBGene00010701	ent-2	20.9565	3.83754	12.397	low	-2.38439	0.90448	-2.60855	0.00909275	0.0529444	NotSig
WBGene00019017	F57F4.4	241.656	131.767	186.712	medium	-0.899326	0.344771	-2.60855	0.00909279	0.0529444	NotSig
WBGene00010883	M7.7	2.90965	18.4441	10.6769	low	2.42251	0.919393	2.60781	0.00911238	0.0530116	NotSig
WBGene00020659	T21G5.1	1.61452	14.9598	8.28715	low	2.80667	1.05214	2.60714	0.00913028	0.0530818	NotSig
WBGene00006719	ubc-24	1.54712	15.7518	8.64947	low	2.86181	1.07245	2.60658	0.0091452	0.0531006	NotSig
WBGene00194894	T05B4.14	3.04445	19.0651	11.0548	low	2.44832	0.929808	2.60676	0.00914037	0.0531006	NotSig
WBGene00012529	Y32F6A.4	1.68191	15.7034	8.69268	low	2.78935	1.04894	2.6062	0.00915519	0.0531246	NotSig
WBGene00009016	F21D9.2	3.22903	19.9426	11.5858	low	2.37047	0.901689	2.60576	0.00916694	0.0531589	NotSig
WBGene00017292	F09E5.16	0.38678	11.4755	5.93114	low	3.73855	1.29555	2.60508	0.00918523	0.053231	NotSig
WBGene00020391	cct-7	53.8886	20.0765	36.9826	medium	-1.38704	0.532059	-2.60402	0.00921384	0.0533325	NotSig
WBGene00018846	eef-1B.1	474.159	293.774	383.966	medium	-0.673187	0.258507	-2.60399	0.00921449	0.0533325	NotSig
WBGene00013489	col-42	222.159	127.989	175.074	medium	-0.810946	0.311668	-2.60188	0.00927141	0.0536278	NotSig
WBGene00000216	asp-3	304.945	469.751	387.348	medium	0.620062	0.238426	2.60064	0.00930506	0.0537882	NotSig
WBGene00012010	T25B9.4	0.38678	11.6465	6.01665	low	3.71089	1.29116	2.59938	0.00933919	0.0539512	NotSig
WBGene00018644	F49F1.3	0	7.01693	3.50847	low	3.90591	1.49178	2.59909	0.00934723	0.0539633	NotSig
WBGene00017354	F10E9.2	0.454177	11.4755	5.96484	low	3.69457	1.29001	2.5972	0.00939866	0.0542065	NotSig
WBGene00008385	D1081.7	36.6329	10.7206	23.6768	medium	-1.74453	0.670116	-2.59711	0.00940128	0.0542065	NotSig
WBGene00022140	Y71G12A.4	0.38678	11.3416	5.8642	low	3.71746	1.29326	2.59636	0.00942165	0.0542895	NotSig
WBGene00016410	C34E10.9	1.16034	14.1194	7.63985	low	3.02036	1.12565	2.59592	0.00943388	0.0543255	NotSig
WBGene00022157	Y71G12B.22	1.68191	14.8259	8.25391	low	2.76473	1.04283	2.59517	0.00945444	0.0544095	NotSig
WBGene00018528	F47B3.4	4.06999	21.6234	12.8467	low	2.22881	0.853115	2.59468	0.00946795	0.0544504	NotSig
WBGene00000672	col-97	4.38937	23.2559	13.8226	low	2.2151	0.848395	2.59448	0.00947354	0.0544504	NotSig
WBGene00044513	nlp-70	0	7.32182	3.66091	low	3.88459	1.49256	2.59379	0.00949253	0.0545079	NotSig
WBGene00004482	rps-13	947.594	636.755	792.175	high	-0.566917	0.218573	-2.59368	0.00949554	0.0545079	NotSig
WBGene00022085	Y69A2AR.14	0.773559	12.7063	6.73993	low	3.26486	1.19458	2.5926	0.00952527	0.0546312	NotSig
WBGene00016894	C53B7.3	5.8193	25.3755	15.5974	low	2.01418	0.773693	2.59247	0.00952905	0.0546312	NotSig
WBGene00009393	clec-62	13.2531	41.1644	27.2088	medium	1.55865	0.60085	2.59166	0.00955149	0.0547253	NotSig
WBGene00003157	mcm-5	30.7784	8.16223	19.4703	low	-1.85527	0.713281	-2.59114	0.00956587	0.0547732	NotSig
WBGene00000544	clp-3	0	7.10244	3.55122	low	3.87658	1.49122	2.58818	0.00964859	0.0550042	NotSig
WBGene00011394	T03D8.7	0	7.10244	3.55122	low	3.87658	1.49122	2.58818	0.00964859	0.0550042	NotSig
WBGene00015467	basl-1	2.52287	17.1649	9.84387	low	2.50319	0.95491	2.58886	0.00962937	0.0550042	NotSig
WBGene00003216	memi-1	18.2989	1.76633	10.0326	low	-2.7016	1.01661	-2.58862	0.00963623	0.0550042	NotSig
WBGene00003864	oma-1	44.6381	14.6065	29.6223	medium	-1.52789	0.588981	-2.58907	0.00962352	0.0550042	NotSig
WBGene00302980	F53E2.2	112.216	56.1726	84.1945	medium	-0.976271	0.37707	-2.58837	0.00964314	0.0550042	NotSig
WBGene00022497	Y119D3B.21	341.628	210.753	276.19	medium	-0.682724	0.263721	-2.58866	0.00963492	0.0550042	NotSig
WBGene00002238	kars-1	61.5568	21.6718	41.6143	medium	-1.3844	0.534308	-2.58707	0.00967958	0.0551463	NotSig
WBGene00044127	BE10.5	0	7.28469	3.64234	low	3.93304	1.50452	2.58429	0.00975784	0.0555347	NotSig
WBGene00271819	F10C1.23	7.04704	28.0677	17.5574	low	1.90433	0.734541	2.58422	0.00975997	0.0555347	NotSig
WBGene00014062	ZK673.6	0.454177	11.4271	5.94065	low	3.65889	1.286	2.58397	0.00976691	0.0555394	NotSig
WBGene00015230	tag-344	2.06869	15.8857	8.97719	low	2.62246	0.998978	2.58252	0.0098083	0.0557399	NotSig
WBGene00003370	mlc-2	361.975	550.592	456.283	medium	0.602063	0.233364	2.57993	0.00988214	0.0561244	NotSig
WBGene00045468	F08A8.8	0.38678	11.2077	5.79726	low	3.68797	1.29427	2.5774	0.00995455	0.0564305	NotSig
WBGene00012650	orc-1	20.0306	3.26489	11.6477	low	-2.42321	0.92735	-2.57773	0.0099452	0.0564305	NotSig
WBGene00004058	pmp-1	4.33958	22.501	13.4203	low	2.20062	0.849291	2.5774	0.00995468	0.0564305	NotSig
WBGene00009983	cut-2	1.22774	13.5951	7.41141	low	2.991	1.12344	2.57716	0.00996167	0.056435	NotSig
WBGene00006728	ubq-2	1181.48	799.242	990.359	high	-0.557393	0.216316	-2.57672	0.00997436	0.0564717	NotSig
WBGene00011486	T05E12.3	1.61452	14.7404	8.17745	low	2.79266	1.05965	2.57579	0.010001	0.0565521	NotSig
WBGene00021908	Y55B1AR.4	1.61452	14.7404	8.17745	low	2.79266	1.05965	2.57579	0.010001	0.0565521	NotSig
WBGene00012684	Y39B6A.25	0.840957	12.182	6.51149	low	3.23001	1.19216	2.57453	0.0100376	0.056691	NotSig
WBGene00004027	pie-1	22.8904	3.75204	13.3212	low	-2.26092	0.86797	-2.5743	0.0100443	0.056691	NotSig
WBGene00003369	mlc-1	150.578	251.858	201.218	medium	0.732481	0.28452	2.57443	0.0100407	0.056691	NotSig
WBGene00015917	C17G10.3	2.0013	16.1051	9.05319	low	2.64287	1.01054	2.5718	0.0101172	0.0570671	NotSig
WBGene00015386	C03B8.3	1.22774	13.3273	7.27753	low	2.95305	1.11243	2.57158	0.0101236	0.0570675	NotSig
WBGene00235254	F49D11.14	0.840957	12.1337	6.48731	low	3.19583	1.18296	2.57018	0.0101645	0.0572626	NotSig
WBGene00010786	K12D12.4	0	6.88305	3.44153	low	3.85565	1.49368	2.56627	0.0102797	0.0576727	NotSig
WBGene00206474	T22A3.12	0	6.88305	3.44153	low	3.85565	1.49368	2.56627	0.0102797	0.0576727	NotSig
WBGene00013701	Y106G6D.4	0	6.88305	3.44153	low	3.85565	1.49368	2.56627	0.0102797	0.0576727	NotSig
WBGene00013815	Y116A8C.44	0	6.88305	3.44153	low	3.85565	1.49368	2.56627	0.0102797	0.0576727	NotSig
WBGene00021382	Y37F4.1	0	6.88305	3.44153	low	3.85565	1.49368	2.56627	0.0102797	0.0576727	NotSig
WBGene00008781	rpoa-2	16.8015	1.98571	9.39362	low	-2.70065	1.0262	-2.56658	0.0102708	0.0576727	NotSig
WBGene00017644	exc-9	2.52287	16.9455	9.73418	low	2.49374	0.959596	2.5662	0.0102818	0.0576727	NotSig
WBGene00004451	rpl-37	237.668	141.205	189.437	medium	-0.737837	0.28752	-2.56599	0.010288	0.0576727	NotSig
WBGene00194649	Y57G11C.1130	1.22774	13.4128	7.32029	low	2.93643	1.10974	2.5657	0.0102969	0.0576865	NotSig
WBGene00000388	cdc-25.3	8.07258	0	4.03629	low	-3.74481	1.44667	-2.56434	0.0103373	0.0578061	NotSig
WBGene00022507	ZC21.8	1.36253	14.2532	7.80789	low	2.95512	1.12082	2.56442	0.0103349	0.0578061	NotSig
WBGene00001426	fkb-1	55.638	109.787	82.7124	medium	0.975359	0.380295	2.5645	0.0103325	0.0578061	NotSig
WBGene00020416	T10E9.6	0.908355	12.7063	6.80733	low	3.19234	1.18981	2.56308	0.0103748	0.0579444	NotSig
WBGene00015351	C02F5.10	2.38808	17.2988	9.84342	low	2.54678	0.979971	2.56324	0.0103699	0.0579444	NotSig
WBGene00003912	pal-1	19.1398	2.69224	10.916	low	-2.46283	0.944923	-2.56218	0.0104018	0.0580594	NotSig
WBGene00008447	E01G4.5	1.68191	14.692	8.18697	low	2.73562	1.04682	2.56012	0.0104636	0.0583687	NotSig
WBGene00012668	Y39B6A.5	5.8193	25.1561	15.4877	low	2.00662	0.780601	2.55971	0.0104759	0.0584015	NotSig
WBGene00003100	mab-3	0.773559	12.2675	6.52055	low	3.23905	1.20117	2.55813	0.0105238	0.0585966	NotSig
WBGene00044492	Y54G2A.49	0.773559	12.2675	6.52055	low	3.23905	1.20117	2.55813	0.0105238	0.0585966	NotSig
WBGene00008155	C47E12.12	0.38678	10.9884	5.68757	low	3.66911	1.29937	2.55639	0.0105764	0.0587816	NotSig
WBGene00008994	F21A3.4	0.38678	10.9884	5.68757	low	3.66911	1.29937	2.55639	0.0105764	0.0587816	NotSig
WBGene00021624	Y47D7A.12	0.38678	10.9884	5.68757	low	3.66911	1.29937	2.55639	0.0105764	0.0587816	NotSig
WBGene00013303	Y57G11C.5	2.06869	15.6663	8.8675	low	2.61123	1.00489	2.55612	0.0105845	0.0587907	NotSig
WBGene00017816	hrpk-1	37.2365	10.4157	23.8261	medium	-1.68919	0.659065	-2.55441	0.0106367	0.0590446	NotSig
WBGene00003371	mlc-3	267.758	421.183	344.47	medium	0.643447	0.252193	2.55143	0.0107282	0.0595158	NotSig
WBGene00000190	arf-1.1	1.61452	14.692	8.15327	low	2.75313	1.05654	2.55037	0.010761	0.0596616	NotSig
WBGene00018065	F35F11.2	0.454177	10.9884	5.72127	low	3.62512	1.29379	2.54844	0.0108205	0.0598241	NotSig
WBGene00013107	Y51H4A.13	0.454177	10.9884	5.72127	low	3.62512	1.29379	2.54844	0.0108205	0.0598241	NotSig
WBGene00044901	Y41G9A.10	0.38678	11.0739	5.73032	low	3.65041	1.29872	2.5483	0.010825	0.0598241	NotSig
WBGene00004959	spe-5	1.29513	13.4128	7.35399	low	2.90734	1.10849	2.54814	0.0108298	0.0598241	NotSig
WBGene00013710	Y106G6G.1	1.29513	13.4128	7.35399	low	2.90734	1.10849	2.54814	0.0108298	0.0598241	NotSig
WBGene00002348	myo-1	5.04574	24.4383	14.742	low	2.0848	0.814824	2.54877	0.0108103	0.0598241	NotSig
WBGene00018950	F56C9.6	33.3013	9.00264	21.152	medium	-1.75279	0.685328	-2.54792	0.0108367	0.0598255	NotSig
WBGene00007313	clec-147	2.72506	19.2845	11.0048	low	2.57089	0.998565	2.54679	0.0108719	0.0599835	NotSig
WBGene00016822	C50E3.11	7.8206	0	3.9103	low	-3.71425	1.44631	-2.54512	0.0109241	0.0602351	NotSig
WBGene00012152	cnc-10	2.52287	16.8116	9.66724	low	2.47106	0.959564	2.54409	0.0109562	0.0603388	NotSig
WBGene00002045	icd-1	457.003	283.979	370.491	medium	-0.668063	0.262571	-2.54417	0.0109539	0.0603388	NotSig
WBGene00018598	F48C1.5	13.7073	0.70653	7.20691	low	-3.22338	1.18788	-2.5436	0.0109718	0.0603879	NotSig
WBGene00009492	F36H1.3	0.908355	12.5353	6.72182	low	3.20563	1.20311	2.54332	0.0109803	0.0603984	NotSig
WBGene00016738	C47D2.1	0	6.79754	3.39877	low	3.85561	1.50185	2.5428	0.0109969	0.0604165	NotSig
WBGene00000606	col-17	0	6.79754	3.39877	low	3.85561	1.50185	2.5428	0.0109969	0.0604165	NotSig
WBGene00077732	szy-4	20.2504	3.04551	11.6479	low	-2.37009	0.918868	-2.54175	0.01103	0.0605617	NotSig
WBGene00020886	ttr-6	30.374	71.4485	50.9113	medium	1.22046	0.480174	2.54063	0.0110652	0.0607183	NotSig
WBGene00007109	edg-1	17.8623	2.33898	10.1006	low	-2.5533	0.985899	-2.53848	0.0111336	0.0610566	NotSig
WBGene00015934	ceh-48	0.454177	11.732	6.0931	low	3.61575	1.30174	2.53808	0.0111463	0.0610893	NotSig
WBGene00022541	ZC190.7	2.06869	15.5324	8.80056	low	2.58796	1.00393	2.53705	0.011179	0.0612318	NotSig
WBGene00000881	cyn-5	162.404	265.074	213.739	medium	0.708762	0.279473	2.536	0.0112126	0.0613787	NotSig
WBGene00018702	F52E4.5	4.00259	21.4896	12.7461	low	2.21725	0.868612	2.53542	0.0112311	0.0614128	NotSig
WBGene00000114	alh-8	173.724	98.884	136.304	medium	-0.803704	0.316959	-2.53539	0.0112323	0.0614128	NotSig
WBGene00009466	F36D1.7	1.61452	14.3871	8.00082	low	2.75665	1.06446	2.53238	0.011329	0.0619044	NotSig
WBGene00014223	ZK1098.6	0.840957	11.8288	6.33486	low	3.18687	1.19757	2.53159	0.0113546	0.0619695	NotSig
WBGene00011499	T05G5.4	0.840957	12.2192	6.53006	low	3.16343	1.19156	2.53169	0.0113514	0.0619695	NotSig
WBGene00011124	sdz-27	15.1196	1.0598	8.08971	low	-2.97172	1.12498	-2.52994	0.0114082	0.0621976	NotSig
WBGene00012964	Y48A6B.3	75.0122	33.6232	54.3177	medium	-1.13382	0.44793	-2.52988	0.0114101	0.0621976	NotSig
WBGene00013072	Y51A2D.1	0	6.66367	3.33183	low	3.82167	1.49962	2.5289	0.011442	0.0623138	NotSig
WBGene00018178	F38E1.3	0.38678	10.9028	5.64481	low	3.65936	1.31212	2.52881	0.0114451	0.0623138	NotSig
WBGene00007643	marc-3	19.2746	3.48428	11.3794	low	-2.42682	0.94932	-2.52804	0.0114701	0.0624126	NotSig
WBGene00002101	ins-18	0.38678	10.769	5.57787	low	3.64417	1.30708	2.52778	0.0114787	0.0624216	NotSig
WBGene00021006	dct-9	4.59156	21.8428	13.2172	low	2.09918	0.826114	2.52751	0.0114874	0.0624316	NotSig
WBGene00009104	F25C8.1	0.454177	10.8545	5.65433	low	3.59331	1.29543	2.52714	0.0114997	0.0624612	NotSig
WBGene00018729	F53A9.6	5.9541	25.1561	15.5551	low	1.98551	0.783093	2.52548	0.0115539	0.0627184	NotSig
WBGene00009004	pfd-6	37.8929	12.1337	25.0133	medium	-1.59622	0.6309	-2.5246	0.011583	0.0628384	NotSig
WBGene00012859	Y45F3A.1	1.74931	14.6065	8.17791	low	2.71995	1.05638	2.5243	0.0115929	0.0628546	NotSig
WBGene00001391	far-7	5.43252	24.1334	14.783	low	1.99766	0.788682	2.52343	0.0116215	0.0629725	NotSig
WBGene00019059	F58F9.6	0	6.93142	3.46571	low	3.85774	1.51096	2.52259	0.0116494	0.0630484	NotSig
WBGene00013519	Y73F8A.10	0	6.93142	3.46571	low	3.85774	1.51096	2.52259	0.0116494	0.0630484	NotSig
WBGene00016753	oac-9	0.840957	11.7804	6.31067	low	3.14852	1.18997	2.5209	0.0117055	0.063239	NotSig
WBGene00013429	Y66D12A.3	0.840957	11.7804	6.31067	low	3.14852	1.18997	2.5209	0.0117055	0.063239	NotSig
WBGene00020158	T02C5.1	24.7569	60.8877	42.8223	medium	1.25185	0.49644	2.52091	0.0117053	0.063239	NotSig
WBGene00008137	sfxn-1.4	0.454177	10.769	5.61157	low	3.59897	1.3015	2.51949	0.0117526	0.0634558	NotSig
WBGene00009430	F35E12.6	33.6207	74.7134	54.167	medium	1.14623	0.455161	2.51748	0.0118199	0.0637809	NotSig
WBGene00007269	C03C10.2	0.38678	10.6351	5.51093	low	3.6189	1.30581	2.51496	0.0119045	0.0641621	NotSig
WBGene00006587	tnt-2	140.572	237.898	189.235	medium	0.74185	0.294978	2.51496	0.0119046	0.0641621	NotSig
WBGene00022586	ZC308.4	13.4553	0.70653	7.08092	low	-3.19537	1.19218	-2.51429	0.0119272	0.0642456	NotSig
WBGene00007512	C10C6.3	0.908355	12.353	6.6307	low	3.14524	1.1974	2.51312	0.0119668	0.0643829	NotSig
WBGene00010063	dhrs-4	2.52287	17.1165	9.81969	low	2.45656	0.966707	2.51312	0.0119668	0.0643829	NotSig
WBGene00044392	C25H3.16	1.74931	14.692	8.22067	low	2.70308	1.05565	2.51254	0.0119865	0.0644437	NotSig
WBGene00014294	C53C7.5	4.59156	21.9283	13.26	low	2.08571	0.826084	2.51237	0.0119923	0.0644437	NotSig
WBGene00009041	cut-3	0	6.96856	3.48428	low	3.7878	1.50352	2.5102	0.0120661	0.064802	NotSig
WBGene00269394	F59H6.15	2.97705	17.7859	10.3815	low	2.37593	0.937381	2.50916	0.0121017	0.0649546	NotSig
WBGene00007599	C15A11.7	2.97705	18.3957	10.6864	low	2.3611	0.933538	2.50749	0.0121592	0.0652245	NotSig
WBGene00001477	fmo-2	0.38678	11.1594	5.77307	low	3.60672	1.31073	2.50595	0.0122124	0.0654328	NotSig
WBGene00016954	C55C3.4	2.06869	15.3986	8.73362	low	2.5613	1.00649	2.50609	0.0122075	0.0654328	NotSig
WBGene00017907	F28F9.3	0.840957	11.561	6.20098	low	3.13564	1.1934	2.50338	0.0123014	0.0658706	NotSig
WBGene00013318	Y57G11C.23	2.13609	15.4469	8.79151	low	2.5754	1.0134	2.50211	0.0123454	0.0660675	NotSig
WBGene00004418	rpl-7	1031.05	693.133	862.092	high	-0.564249	0.22558	-2.50128	0.0123744	0.0661838	NotSig
WBGene00012879	fbxa-215	30.9308	7.72346	19.3271	low	-1.82113	0.724931	-2.50035	0.0124071	0.0663194	NotSig
WBGene00013306	Y57G11C.8	1.74931	14.4726	8.11097	low	2.69395	1.05739	2.49943	0.0124392	0.0664522	NotSig
WBGene00004242	puf-6	22.3191	4.32469	13.3219	low	-2.14583	0.850675	-2.4991	0.0124509	0.0664755	NotSig
WBGene00009129	F25H5.7	1.68191	14.1194	7.90064	low	2.68825	1.05444	2.49864	0.0124671	0.0665229	NotSig
WBGene00000657	col-81	405.095	80.0046	242.55	medium	-2.17058	0.869496	-2.49649	0.0125431	0.0668891	NotSig
WBGene00011880	T21B6.3	0.38678	11.3788	5.88277	low	3.60324	1.31766	2.49511	0.0125918	0.0671097	NotSig
WBGene00009289	exos-7	14.6157	1.0598	7.83772	low	-2.92682	1.12476	-2.49389	0.0126352	0.0673015	NotSig
WBGene00015422	C04E6.5	1.74931	14.3871	8.06822	low	2.70528	1.06374	2.49337	0.0126537	0.0673606	NotSig
WBGene00020042	R13A1.3	1.22774	12.7547	6.99121	low	2.89529	1.1265	2.49217	0.0126966	0.067549	NotSig
WBGene00010041	F54C9.3	23.4296	58.1099	40.7698	medium	1.27803	0.512794	2.49155	0.0127187	0.067627	NotSig
WBGene00008761	F13E9.12	0	6.52979	3.26489	low	3.76505	1.50252	2.49065	0.0127508	0.0677186	NotSig
WBGene00009846	F48F5.2	0	6.52979	3.26489	low	3.76505	1.50252	2.49065	0.0127508	0.0677186	NotSig
WBGene00001451	flp-8	1.36253	13.6806	7.52156	low	2.89916	1.13336	2.49039	0.0127605	0.0677303	NotSig
WBGene00006649	tth-1	3.36383	19.1022	11.233	low	2.26553	0.903209	2.49016	0.0127687	0.0677342	NotSig
WBGene00019459	K06H7.8	1.61452	14.1194	7.86694	low	2.7057	1.06434	2.48906	0.012808	0.0678986	NotSig
WBGene00008259	C52E4.7	3.75061	19.5039	11.6272	low	2.19303	0.875043	2.48888	0.0128146	0.0678986	NotSig
WBGene00020091	rnp-8	31.5022	7.50407	19.5031	low	-1.83263	0.732591	-2.48847	0.0128294	0.0679374	NotSig
WBGene00010634	K07F5.6	2.13609	15.3986	8.76732	low	2.53963	1.00652	2.48702	0.0128816	0.0681744	NotSig
WBGene00013192	Y54E2A.7	2.0013	15.6179	8.80962	low	2.58044	1.0216	2.48671	0.012893	0.0681949	NotSig
WBGene00006049	ssp-32	2.97705	17.5181	10.2476	low	2.33679	0.931935	2.48394	0.0129937	0.0686874	NotSig
WBGene00014127	ZK892.3	0.454177	10.5012	5.47769	low	3.53977	1.30255	2.48297	0.0130293	0.0688358	NotSig
WBGene00007167	rbg-3	21.0737	3.97142	12.5226	low	-2.19581	0.875914	-2.48127	0.0130917	0.0691251	NotSig
WBGene00021682	Y48G1C.9	13.3205	1.27918	7.29985	low	-3.00405	1.15739	-2.48095	0.0131034	0.0691466	NotSig
WBGene00020372	T09A12.1	0.908355	11.9143	6.41131	low	3.1191	1.20308	2.48041	0.0131232	0.0692108	NotSig
WBGene00021779	Y51H7C.1	10.9822	0.353265	5.66775	low	-3.44602	1.31313	-2.47942	0.0131596	0.0693626	NotSig
WBGene00013138	Y53C10A.10	3.29643	18.4924	10.8944	low	2.29125	0.915997	2.47913	0.0131702	0.0693785	NotSig
WBGene00000771	cpb-2	2.06869	15.0937	8.58118	low	2.56354	1.01769	2.47878	0.0131833	0.0694072	NotSig
WBGene00077750	W01B6.11	0.454177	10.4157	5.43494	low	3.54846	1.30769	2.47854	0.0131922	0.0694136	NotSig
WBGene00009683	F44D12.6	1.22774	12.6208	6.92427	low	2.87039	1.124	2.47785	0.0132175	0.0694529	NotSig
WBGene00011425	T04B2.7	1.22774	12.6208	6.92427	low	2.87039	1.124	2.47785	0.0132175	0.0694529	NotSig
WBGene00019537	K08D12.3	227.009	130.581	178.795	medium	-0.76961	0.310573	-2.47772	0.0132226	0.0694529	NotSig
WBGene00009390	F35C5.1	0	6.44428	3.22214	low	3.77129	1.50944	2.47346	0.0133813	0.0700438	NotSig
WBGene00012785	Y43C5B.2	0	6.44428	3.22214	low	3.77129	1.50944	2.47346	0.0133813	0.0700438	NotSig
WBGene00194666	Y57G11C.1132	0	6.44428	3.22214	low	3.77129	1.50944	2.47346	0.0133813	0.0700438	NotSig
WBGene00194952	ZK666.14	0	6.44428	3.22214	low	3.77129	1.50944	2.47346	0.0133813	0.0700438	NotSig
WBGene00001513	gad-1	21.9997	3.75204	12.8759	low	-2.2027	0.880106	-2.4743	0.0133497	0.0700438	NotSig
WBGene00007565	clec-48	11.8232	37.1559	24.4895	medium	1.58594	0.640085	2.4742	0.0133535	0.0700438	NotSig
WBGene00016684	nlp-43	1.22774	12.9257	7.07672	low	2.85682	1.12498	2.46795	0.0135888	0.0710887	NotSig
WBGene00000181	ard-1	54.964	22.501	38.7325	medium	-1.28928	0.522175	-2.46726	0.0136153	0.0711863	NotSig
WBGene00006394	taf-11.2	15.776	1.41306	8.59453	low	-2.7375	1.0757	-2.46536	0.0136877	0.071524	NotSig
WBGene00007740	C26C6.6	1.22774	12.7063	6.96702	low	2.84969	1.12381	2.46336	0.0137642	0.0718342	NotSig
WBGene00009444	erh-2	18.4337	2.11959	10.2766	low	-2.50916	0.997265	-2.46319	0.0137708	0.0718342	NotSig
WBGene00014108	ZK856.7	41.4413	90.5248	65.983	medium	1.13301	0.459772	2.46342	0.0137617	0.0718342	NotSig
WBGene00004972	spe-26	4.59156	21.3557	12.9736	low	2.05495	0.830566	2.46201	0.0138161	0.0720292	NotSig
WBGene00019461	K07A3.3	3.09424	20.2104	11.6523	low	2.40537	0.967762	2.46162	0.013831	0.0720653	NotSig
WBGene00001685	gpd-3	149.034	242.246	195.64	medium	0.696976	0.283397	2.45935	0.013919	0.0724827	NotSig
WBGene00010623	K07A12.5	2.84225	17.7004	10.2713	low	2.40401	0.9667	2.45902	0.0139316	0.0725064	NotSig
WBGene00011724	scl-18	0	6.57816	3.28908	low	3.77815	1.51777	2.45794	0.0139738	0.0726422	NotSig
WBGene00010911	M106.3	16.4822	2.55836	9.52026	low	-2.53698	1.01438	-2.45777	0.0139803	0.0726422	NotSig
WBGene00008381	D1081.3	3.04445	17.9569	10.5007	low	2.32804	0.939285	2.45773	0.0139816	0.0726422	NotSig
WBGene00007112	B0035.13	21.9997	54.1014	38.0505	medium	1.28082	0.52116	2.45647	0.0140308	0.072825	NotSig
WBGene00004702	rsp-5	62.096	26.8257	44.4609	medium	-1.20458	0.490095	-2.45642	0.0140329	0.072825	NotSig
WBGene00008658	clec-152	0	6.3104	3.1552	low	3.73197	1.50799	2.45494	0.0140907	0.0730002	NotSig
WBGene00044917	F40F8.12	0	6.3104	3.1552	low	3.73197	1.50799	2.45494	0.0140907	0.0730002	NotSig
WBGene00011556	vglu-3	0	6.3104	3.1552	low	3.73197	1.50799	2.45494	0.0140907	0.0730002	NotSig
WBGene00002227	klp-17	2.38808	16.5067	9.4474	low	2.49018	1.00098	2.45411	0.0141232	0.0731268	NotSig
WBGene00001454	flp-11	1.68191	13.6806	7.68126	low	2.66438	1.06482	2.45179	0.0142147	0.0735586	NotSig
WBGene00016698	C46A5.1	1.61452	14.2049	7.9097	low	2.68072	1.07209	2.45138	0.014231	0.073601	NotSig
WBGene00019540	K08D12.6	349.062	206.056	277.559	medium	-0.778325	0.317693	-2.44999	0.014286	0.0738434	NotSig
WBGene00008124	C47A4.3	3.04445	17.652	10.3482	low	2.33328	0.944119	2.44892	0.0143287	0.074022	NotSig
WBGene00194816	ZK616.61	1.68191	13.7661	7.72401	low	2.64831	1.06071	2.44852	0.0143445	0.0740614	NotSig
WBGene00011790	T15H9.5	0.454177	10.3673	5.41075	low	3.49571	1.30881	2.44784	0.0143714	0.0741586	NotSig
WBGene00015392	nspc-7	13.0685	1.27918	7.17386	low	-2.97237	1.16223	-2.44712	0.0144002	0.0742649	NotSig
WBGene00000386	cdc-25.1	31.2824	8.11386	19.6981	low	-2.01573	0.822933	-2.44685	0.0144111	0.0742787	NotSig
WBGene00008651	F10D11.5	0.38678	10.1479	5.26736	low	3.5296	1.31574	2.44559	0.0144616	0.0744969	NotSig
WBGene00008811	F14F7.4	0.840957	11.1222	5.9816	low	3.09617	1.2092	2.4418	0.0146143	0.0751188	NotSig
WBGene00018087	F36D4.1	0.840957	11.1222	5.9816	low	3.09617	1.2092	2.4418	0.0146143	0.0751188	NotSig
WBGene00018380	decr-1.1	14.1615	1.0598	7.61063	low	-2.88327	1.13244	-2.44177	0.0146154	0.0751188	NotSig
WBGene00009661	patr-1	39.8268	13.7661	26.7964	medium	-1.49608	0.611582	-2.44205	0.0146041	0.0751188	NotSig
WBGene00013437	Y66D12A.11	0.773559	11.6094	6.19147	low	3.1659	1.23335	2.44063	0.0146617	0.0753144	NotSig
WBGene00004916	snr-3	66.752	28.6775	47.7147	medium	-1.22446	0.501626	-2.43975	0.0146974	0.0754549	NotSig
WBGene00022791	ZK686.1	16.8689	2.33898	9.60395	low	-2.4788	0.996765	-2.4391	0.0147238	0.075548	NotSig
WBGene00019506	K07H8.5	0.454177	10.1479	5.30106	low	3.48397	1.3101	2.43704	0.014808	0.0758515	NotSig
WBGene00020251	camt-1	0.773559	11.3416	6.05759	low	3.12882	1.22154	2.43707	0.0148067	0.0758515	NotSig
WBGene00000913	daf-18	35.5048	10.4157	22.9602	medium	-1.62144	0.663124	-2.43733	0.0147961	0.0758515	NotSig
WBGene00007365	C06B3.6	61.926	26.5579	44.242	medium	-1.24561	0.510991	-2.43658	0.0148269	0.0759055	NotSig
WBGene00021786	Y51H7C.8	2.52287	17.202	9.86244	low	2.42877	0.988694	2.43221	0.0150071	0.0767845	NotSig
WBGene00018004	F33D11.7	3.54841	19.991	11.7697	low	2.25756	0.921152	2.4313	0.0150447	0.0769338	NotSig
WBGene00020177	T02H6.7	1.68191	13.5467	7.61432	low	2.63804	1.06405	2.43092	0.0150606	0.0769715	NotSig
WBGene00017838	F26G1.2	0.840957	10.9884	5.91466	low	3.07038	1.20627	2.42913	0.015135	0.0772416	NotSig
WBGene00044300	D1022.9	1.22774	12.2675	6.74764	low	2.82706	1.13024	2.42904	0.0151389	0.0772416	NotSig
WBGene00001462	flp-19	1.22774	12.2675	6.74764	low	2.82706	1.13024	2.42904	0.0151389	0.0772416	NotSig
WBGene00008754	F13E9.5	2.38808	16.5439	9.46596	low	2.44265	0.994571	2.42695	0.0152263	0.0776437	NotSig
WBGene00015241	B0524.2	0	6.39591	3.19795	low	3.68435	1.51122	2.42642	0.0152485	0.0776701	NotSig
WBGene00020927	W02B3.7	0	6.39591	3.19795	low	3.68435	1.51122	2.42642	0.0152485	0.0776701	NotSig
WBGene00004371	rig-4	7.11444	0	3.55722	low	-3.56826	1.46236	-2.42304	0.0153914	0.0783539	NotSig
WBGene00018895	F55F8.7	2.38808	16.3245	9.35627	low	2.43597	0.993437	2.42248	0.0154152	0.0784309	NotSig
WBGene00011156	rbm-3.2	582.763	387.444	485.104	medium	-0.578052	0.238694	-2.42166	0.01545	0.078564	NotSig
WBGene00195147	F14E5.8	1.54712	14.7775	8.16232	low	2.72721	1.10372	2.42107	0.0154751	0.0786476	NotSig
WBGene00017195	glo-4	3.68321	19.2361	11.4597	low	2.16009	0.887679	2.41774	0.0156173	0.0793261	NotSig
WBGene00017834	F26F12.3	8.54437	30.9681	19.7562	low	1.73709	0.717793	2.4168	0.0156575	0.079486	NotSig
WBGene00000830	ctl-1	10.2761	33.3555	21.8158	medium	1.60444	0.663042	2.41659	0.0156665	0.079487	NotSig
WBGene00008921	ctf-4	21.7125	4.32469	13.0186	low	-2.10868	0.864741	-2.41628	0.0156802	0.0795121	NotSig
WBGene00020356	T08B6.9	2.45547	15.8002	9.12783	low	2.42053	0.989429	2.41555	0.0157113	0.0796255	NotSig
WBGene00014308	F07H5.4	8.47697	29.0791	18.7781	low	1.70182	0.703786	2.41342	0.0158034	0.0800477	NotSig
WBGene00077548	F21C3.7	2.52287	15.9712	9.24704	low	2.37675	0.974407	2.41291	0.0158257	0.0801157	NotSig
WBGene00017076	D2096.9	0	6.17652	3.08826	low	3.66803	1.51201	2.41064	0.0159247	0.0804378	NotSig
WBGene00077682	F58B4.7	0	6.17652	3.08826	low	3.66803	1.51201	2.41064	0.0159247	0.0804378	NotSig
WBGene00271788	M01H9.10	0	6.17652	3.08826	low	3.66803	1.51201	2.41064	0.0159247	0.0804378	NotSig
WBGene00013101	Y51H4A.5	0	6.17652	3.08826	low	3.66803	1.51201	2.41064	0.0159247	0.0804378	NotSig
WBGene00021048	W05H9.1	15.187	42.3581	28.7726	medium	1.41674	0.587946	2.40784	0.016047	0.0810107	NotSig
WBGene00008007	C38D4.7	0.38678	10.0141	5.20042	low	3.48294	1.32308	2.40748	0.0160632	0.0810471	NotSig
WBGene00000411	cdl-1	27.0952	7.23632	17.1658	low	-1.80398	0.746714	-2.40538	0.0161558	0.0814695	NotSig
WBGene00001399	fat-7	12.4796	0.70653	6.59304	low	-3.09126	1.20912	-2.40433	0.016202	0.0816177	NotSig
WBGene00002267	lec-4	13.1857	38.6173	25.9015	medium	1.51391	0.628823	2.40431	0.0162032	0.0816177	NotSig
WBGene00021248	Y22D7AL.10	102.931	53.2497	78.0902	medium	-0.974712	0.405559	-2.4031	0.0162567	0.081842	NotSig
WBGene00016250	hsp-110	82.0094	39.361	60.6852	medium	-1.02841	0.427853	-2.40259	0.0162793	0.0819104	NotSig
WBGene00009921	F52B5.2	17.7275	2.69224	10.2099	low	-2.35233	0.963586	-2.40221	0.0162965	0.0819514	NotSig
WBGene00018590	nlp-37	0	6.09101	3.04551	low	3.68191	1.51744	2.40083	0.0163581	0.0821248	NotSig
WBGene00018460	F45D11.15	0.38678	9.70917	5.04798	low	3.48856	1.32674	2.401	0.0163504	0.0821248	NotSig
WBGene00012402	sfxn-1.3	0.38678	9.70917	5.04798	low	3.48856	1.32674	2.401	0.0163504	0.0821248	NotSig
WBGene00008710	F11E6.7	17.0037	2.91163	9.95768	low	-2.37329	0.974822	-2.40013	0.0163893	0.0822359	NotSig
WBGene00005018	sqt-3	3.49862	18.8828	11.1907	low	2.22037	0.919751	2.39854	0.0164606	0.0825485	NotSig
WBGene00012784	Y43C5A.4	5.36512	23.0736	14.2194	low	1.93595	0.804403	2.3983	0.0164714	0.082557	NotSig
WBGene00007392	fbxa-156	2.06869	15.3502	8.70944	low	2.50244	1.03024	2.39703	0.0165287	0.0827728	NotSig
WBGene00007168	B0393.3	21.9147	5.11673	13.5157	low	-2.07285	0.859765	-2.39694	0.0165327	0.0827728	NotSig
WBGene00185117	C45B11.9	1.68191	14.071	7.87646	low	2.6241	1.07646	2.39526	0.0166085	0.0830743	NotSig
WBGene00007624	hrde-1	37.7083	10.9028	24.3056	medium	-1.60069	0.666059	-2.3952	0.0166112	0.0830743	NotSig
WBGene00008854	F15D3.4	0.840957	10.769	5.80496	low	3.04842	1.21547	2.3948	0.0166294	0.0831197	NotSig
WBGene00020991	W03D8.10	2.0013	14.6065	8.3039	low	2.5165	1.03511	2.3931	0.0167067	0.0834313	NotSig
WBGene00019732	M02D8.6	5.36512	22.6349	14	low	1.92683	0.802161	2.39302	0.0167101	0.0834313	NotSig
WBGene00018830	ska-3	21.0913	3.75204	12.4217	low	-2.14542	0.887474	-2.39062	0.0168199	0.0839331	NotSig
WBGene00021056	W06B4.1	21.0239	3.75204	12.388	low	-2.1418	0.886877	-2.38822	0.0169303	0.0844377	NotSig
WBGene00004086	pph-4.2	19.846	4.19081	12.0184	low	-2.15592	0.895661	-2.38705	0.0169843	0.0846604	NotSig
WBGene00020097	larp-1	50.7768	19.6377	35.2073	medium	-1.29668	0.542727	-2.38618	0.0170245	0.0848146	NotSig
WBGene00020040	R12E2.15	2.84225	16.9939	9.91806	low	2.34642	0.972972	2.3856	0.0170514	0.0849021	NotSig
WBGene00000381	cct-6	65.2401	29.5179	47.379	medium	-1.13406	0.475573	-2.38335	0.0171559	0.0853756	NotSig
WBGene00014120	ZK858.7	16.9539	2.91163	9.93278	low	-2.363	0.978429	-2.38151	0.0172417	0.0857557	NotSig
WBGene00008497	F01D5.7	0	5.95714	2.97857	low	3.6361	1.51693	2.37684	0.0174617	0.0866598	NotSig
WBGene00022254	nlp-71	0	5.95714	2.97857	low	3.6361	1.51693	2.37684	0.0174617	0.0866598	NotSig
WBGene00044906	Y67A10A.11	0	5.95714	2.97857	low	3.6361	1.51693	2.37684	0.0174617	0.0866598	NotSig
WBGene00008660	clec-153	1.16034	12.4014	6.78088	low	2.85199	1.16356	2.3773	0.0174398	0.0866598	NotSig
WBGene00003073	lars-1	33.0991	10.5012	21.8002	medium	-1.59835	0.671384	-2.3747	0.0175632	0.0871163	NotSig
WBGene00012120	T28C6.5	2.06869	14.2532	8.16097	low	2.4685	1.0247	2.3737	0.0176111	0.0873059	NotSig
WBGene00009042	F22B5.4	5.8867	23.3414	14.614	low	1.86276	0.783287	2.37058	0.0177604	0.0879982	NotSig
WBGene00050940	C25D7.16	2.84225	17.1165	9.97938	low	2.28936	0.957468	2.37023	0.0177769	0.088032	NotSig
WBGene00015778	got-2.2	55.2688	106.303	80.7857	medium	0.941523	0.397718	2.36711	0.0179275	0.0887294	NotSig
WBGene00013886	ZC412.5	1.74931	13.4612	7.60526	low	2.61228	1.08355	2.36631	0.0179663	0.0888731	NotSig
WBGene00004909	snf-10	0.38678	9.48979	4.93828	low	3.45661	1.33701	2.36516	0.0180222	0.0891009	NotSig
WBGene00010597	K06A4.7	75.6685	134.419	105.044	medium	0.833663	0.352837	2.36254	0.0181504	0.0896859	NotSig
WBGene00008789	F14D7.2	6.92985	0	3.46492	low	-3.49841	1.47398	-2.35987	0.0182814	0.0902844	NotSig
WBGene00007384	swt-3	7.24923	26.4724	16.8608	low	1.7598	0.744313	2.35944	0.0183025	0.0903395	NotSig
WBGene00000727	col-154	4.79376	21.5751	13.1844	low	2.01547	0.851362	2.35795	0.0183761	0.0906534	NotSig
WBGene00000378	cct-2	74.224	33.5377	53.8809	medium	-1.09732	0.465205	-2.35738	0.0184042	0.090718	NotSig
WBGene00009122	tct-1	584.655	385.384	485.02	medium	-0.587958	0.249412	-2.35728	0.0184092	0.090718	NotSig
WBGene00021934	cct-8	32.7299	8.56387	20.6469	medium	-1.70311	0.719435	-2.35667	0.0184398	0.0908199	NotSig
WBGene00015210	B0496.1	0.38678	9.6608	5.02379	low	3.42189	1.33233	2.35639	0.0184537	0.090839	NotSig
WBGene00015661	C09H5.7	1.54712	13.6806	7.61386	low	2.67614	1.11173	2.35594	0.0184759	0.0908519	NotSig
WBGene00021263	Y22D7AR.10	40.0466	11.9626	26.0046	medium	-1.55298	0.657159	-2.35593	0.0184763	0.0908519	NotSig
WBGene00019586	K09F6.3	2.06869	14.3388	8.20372	low	2.44831	1.02533	2.35504	0.0185205	0.09102	NotSig
WBGene00003037	lin-54	17.2733	2.69224	9.98278	low	-2.3167	0.968593	-2.35426	0.0185597	0.0911631	NotSig
WBGene00010337	F59F4.2	137.357	74.665	106.011	medium	-0.853944	0.362692	-2.35394	0.0185757	0.0911927	NotSig
WBGene00010290	F58H1.7	0.773559	10.769	5.77126	low	3.0575	1.23832	2.35366	0.0185896	0.0912116	NotSig
WBGene00018188	F38E9.6	0.908355	11.2932	6.1008	low	2.99312	1.22314	2.35308	0.0186186	0.0913046	NotSig
WBGene00011977	T24B8.3	4.91095	21.3557	13.1333	low	1.95611	0.828134	2.35193	0.0186762	0.0915374	NotSig
WBGene00019354	K03B4.2	25.0763	5.73775	15.407	low	-1.89844	0.802112	-2.35107	0.0187194	0.0916997	NotSig
WBGene00022008	Y59H11AM.4	0.840957	10.5496	5.69527	low	3.01977	1.22852	2.34927	0.01881	0.0920941	NotSig
WBGene00011923	chhy-1	0.38678	9.44142	4.9141	low	3.41227	1.33234	2.34856	0.0188462	0.0921721	NotSig
WBGene00020201	T04A6.2	0.38678	9.44142	4.9141	low	3.41227	1.33234	2.34856	0.0188462	0.0921721	NotSig
WBGene00017532	ent-5	6.72766	0	3.36383	low	-3.47904	1.47281	-2.34832	0.0188585	0.0921825	NotSig
WBGene00002208	kin-26	1.61452	12.9741	7.29429	low	2.60207	1.08611	2.34789	0.0188799	0.0922375	NotSig
WBGene00004035	pkd-2	0.454177	9.35591	4.90504	low	3.38433	1.32838	2.3462	0.0189661	0.0925094	NotSig
WBGene00021010	W03G1.2	0.454177	9.35591	4.90504	low	3.38433	1.32838	2.3462	0.0189661	0.0925094	NotSig
WBGene00016177	C28C12.1	1.16034	12.353	6.75669	low	2.80694	1.1627	2.34623	0.0189646	0.0925094	NotSig
WBGene00012716	Y39E4B.5	14.8002	1.98571	8.39297	low	-2.52112	1.05146	-2.34399	0.0190787	0.0930089	NotSig
WBGene00003562	ncr-2	1.61452	13.279	7.44674	low	2.5906	1.08513	2.34298	0.0191302	0.0932099	NotSig
WBGene00011279	asd-1	13.3205	1.0598	7.19016	low	-2.79845	1.14726	-2.34242	0.0191594	0.0932518	NotSig
WBGene00006443	pak-2	13.3205	1.0598	7.19016	low	-2.79845	1.14726	-2.34242	0.0191594	0.0932518	NotSig
WBGene00015246	scl-23	0.773559	10.6351	5.70432	low	3.03077	1.23592	2.33961	0.0193041	0.0938558	NotSig
WBGene00002076	imb-2	16.0456	1.76633	8.90595	low	-2.51897	1.05043	-2.33976	0.0192959	0.0938558	NotSig
WBGene00017550	nep-6	0.454177	9.44142	4.9478	low	3.36477	1.32668	2.33937	0.0193161	0.0938641	NotSig
WBGene00001005	dlc-1	162.671	93.0236	127.847	medium	-0.780629	0.333832	-2.338	0.0193874	0.0941602	NotSig
WBGene00008948	F19B6.1	23.5644	5.82326	14.6938	low	-1.94581	0.828401	-2.3372	0.0194288	0.0943108	NotSig
WBGene00000649	col-73	3.8854	18.7118	11.2986	low	2.11407	0.899099	2.33666	0.0194568	0.0943962	NotSig
WBGene00017712	F22E5.17	6.66026	0	3.33013	low	-3.4649	1.4745	-2.33629	0.0194762	0.0944323	NotSig
WBGene00006915	vha-6	75.9703	36.0961	56.0332	medium	-1.03914	0.444591	-2.33612	0.019485	0.0944323	NotSig
WBGene00021467	Y39G10AR.9	18.0645	3.48428	10.7744	low	-2.30817	0.979199	-2.33543	0.0195209	0.0945558	NotSig
WBGene00007446	mboa-4	2.0013	14.5581	8.27972	low	2.46755	1.04261	2.33364	0.0196147	0.0949386	NotSig
WBGene00000998	dig-1	2.90965	16.5439	9.72675	low	2.23744	0.950923	2.33352	0.0196209	0.0949386	NotSig
WBGene00003740	nlp-2	0.38678	9.22203	4.8044	low	3.39645	1.33546	2.33258	0.01967	0.0950245	NotSig
WBGene00021678	Y48G1C.5	0.38678	9.22203	4.8044	low	3.39645	1.33546	2.33258	0.01967	0.0950245	NotSig
WBGene00021878	Y54G2A.13	0.38678	9.22203	4.8044	low	3.39645	1.33546	2.33258	0.01967	0.0950245	NotSig
WBGene00185006	F59B2.15	3.22903	17.6036	10.4163	low	2.18695	0.931564	2.33004	0.0198043	0.0956225	NotSig
WBGene00016946	C55B7.10	2.97705	16.239	9.608	low	2.23184	0.949906	2.3291	0.0198537	0.0958104	NotSig
WBGene00012407	Y7A5A.1	17.3231	45.5746	31.4489	medium	1.32565	0.569167	2.32815	0.0199042	0.0960027	NotSig
WBGene00008649	F10D11.3	6.07129	23.9624	15.0169	low	1.85473	0.79399	2.32766	0.0199301	0.0960769	NotSig
WBGene00000097	aip-1	31.6194	10.1479	20.8837	medium	-1.58888	0.681049	-2.3272	0.0199544	0.0961431	NotSig
WBGene00008910	F17C8.3	0	5.82326	2.91163	low	3.56373	1.5222	2.32578	0.0200303	0.0963556	NotSig
WBGene00011472	T05C12.9	0	5.82326	2.91163	low	3.56373	1.5222	2.32578	0.0200303	0.0963556	NotSig
WBGene00194733	Y41C4A.21	0	5.82326	2.91163	low	3.56373	1.5222	2.32578	0.0200303	0.0963556	NotSig
WBGene00015578	C07G3.10	0	5.73775	2.86887	low	3.58636	1.52596	2.32405	0.0201226	0.0965949	NotSig
WBGene00018358	erp-44.3	0	5.73775	2.86887	low	3.58636	1.52596	2.32405	0.0201226	0.0965949	NotSig
WBGene00019773	M04G7.2	0	5.73775	2.86887	low	3.58636	1.52596	2.32405	0.0201226	0.0965949	NotSig
WBGene00010492	meg-1	11.9082	0.70653	6.30736	low	-3.01869	1.22365	-2.32464	0.0200913	0.0965949	NotSig
WBGene00008567	acox-1.4	6.59286	0	3.29643	low	-3.4469	1.47723	-2.32022	0.020329	0.0975344	NotSig
WBGene00206523	C54E10.10	0	5.87163	2.93581	low	3.604	1.53259	2.31858	0.0204181	0.097755	NotSig
WBGene00013764	Y113G7B.15	0	5.87163	2.93581	low	3.604	1.53259	2.31858	0.0204181	0.097755	NotSig
WBGene00044484	hot-9	0	6.26203	3.13101	low	3.56364	1.52998	2.31869	0.020412	0.097755	NotSig
WBGene00044777	T02B11.9	3.61581	18.3586	10.9872	low	2.13763	0.915118	2.31895	0.0203976	0.097755	NotSig
WBGene00021787	Y51H7C.9	1.81671	14.0339	7.92529	low	2.60429	1.1052	2.31772	0.0204647	0.0979267	NotSig
WBGene00009054	F22D6.9	5.16293	22.7687	13.9658	low	1.96253	0.84446	2.31397	0.0206693	0.0988536	NotSig
WBGene00000894	dab-1	35.622	12.5724	24.0972	medium	-1.51994	0.656423	-2.31242	0.0207545	0.099209	NotSig
WBGene00045276	F18E3.13	33.9401	11.6465	22.7933	medium	-1.54462	0.667261	-2.31105	0.0208302	0.0994659	NotSig
WBGene00019097	F59B1.2	45.3765	89.0893	67.2329	medium	0.955955	0.413594	2.31105	0.0208301	0.0994659	NotSig
WBGene00011997	nlp-51	0.454177	9.13652	4.79535	low	3.35117	1.33846	2.31064	0.0208528	0.099469	NotSig
WBGene00010871	M05B5.3	2.52287	15.2647	8.89377	low	2.30426	0.987244	2.31083	0.020842	0.099469	NotSig
WBGene00018303	F41G3.10	4.84355	21.1363	12.9899	low	1.95692	0.843128	2.31044	0.0208636	0.099469	NotSig
WBGene00014164	lact-2	7.95539	26.9596	17.4575	low	1.66643	0.72022	2.30935	0.0209244	0.0997062	NotSig
WBGene00007792	C28D4.4	2.52287	15.4841	9.00346	low	2.30953	0.990598	2.30904	0.0209416	0.099736	NotSig
WBGene00016336	C33C12.4	2.84225	16.0196	9.43091	low	2.25087	0.965643	2.30827	0.0209843	0.099887	NotSig
WBGene00022490	Y119D3B.13	8.99854	29.213	19.1058	low	1.63674	0.708184	2.30722	0.0210427	0.100113	NotSig
WBGene00011172	R09E10.2	3.49862	18.1763	10.8375	low	2.15924	0.930804	2.30605	0.0211077	0.100317	NotSig
WBGene00009050	F22D6.2	69.8492	123.419	96.6341	medium	0.814414	0.353144	2.30608	0.0211062	0.100317	NotSig
WBGene00008173	C48B4.10	20.2504	3.75204	12.0012	low	-2.0894	0.896337	-2.30584	0.0211194	0.10032	NotSig
WBGene00001977	hmg-12	77.3359	34.512	55.9239	medium	-1.09235	0.473472	-2.3055	0.0211383	0.100357	NotSig
WBGene00011587	anp-1	10.4783	31.6375	21.0579	medium	1.52679	0.661764	2.30424	0.021209	0.100588	NotSig
WBGene00004498	rps-29	764.251	513.017	638.634	high	-0.562594	0.244136	-2.30436	0.0212027	0.100588	NotSig
WBGene00000233	avr-15	2.06869	13.9855	8.02709	low	2.40844	1.03234	2.30222	0.021323	0.100971	NotSig
WBGene00016014	C23G10.7	21.3433	4.67795	13.0106	low	-1.96839	0.848175	-2.30237	0.0213142	0.100971	NotSig
WBGene00044468	Y69A2AL.2	5.36512	21.709	13.537	low	1.87236	0.810298	2.30231	0.0213179	0.100971	NotSig
WBGene00008312	C54G4.2	1.22774	11.3416	6.28468	low	2.72021	1.15073	2.29961	0.0214705	0.101616	NotSig
WBGene00011898	T21C9.13	16.9363	2.11959	9.52796	low	-2.39541	1.02063	-2.29934	0.0214856	0.101634	NotSig
WBGene00010515	K02E11.6	0.454177	9.00264	4.72841	low	3.32486	1.33607	2.29854	0.021531	0.101671	NotSig
WBGene00010712	K09B11.5	0.454177	9.00264	4.72841	low	3.32486	1.33607	2.29854	0.021531	0.101671	NotSig
WBGene00000687	col-113	1.22774	11.6465	6.43713	low	2.70806	1.14832	2.29815	0.0215531	0.101671	NotSig
WBGene00010985	R03A10.5	1.22774	11.6465	6.43713	low	2.70806	1.14832	2.29815	0.0215531	0.101671	NotSig
WBGene00015971	swsn-2.2	17.2059	3.48428	10.3451	low	-2.25653	0.972825	-2.29836	0.0215412	0.101671	NotSig
WBGene00018971	clec-67	7.56861	27.1306	17.3496	low	1.70838	0.742232	2.29802	0.0215604	0.101671	NotSig
WBGene00007415	C07E3.4	0	5.60387	2.80194	low	3.53325	1.52647	2.29417	0.0217805	0.10239	NotSig
WBGene00008106	C45B11.5	0	5.60387	2.80194	low	3.53325	1.52647	2.29417	0.0217805	0.10239	NotSig
WBGene00016770	C49C8.6	0	5.60387	2.80194	low	3.53325	1.52647	2.29417	0.0217805	0.10239	NotSig
WBGene00017180	F02E11.2	0	5.60387	2.80194	low	3.53325	1.52647	2.29417	0.0217805	0.10239	NotSig
WBGene00009766	F46B3.15	0	5.60387	2.80194	low	3.53325	1.52647	2.29417	0.0217805	0.10239	NotSig
WBGene00219646	linc-89	0	5.60387	2.80194	low	3.53325	1.52647	2.29417	0.0217805	0.10239	NotSig
WBGene00045275	F18E3.12	24.253	6.74917	15.5011	low	-1.83007	0.795075	-2.29352	0.0218181	0.102514	NotSig
WBGene00016263	C30F12.4	23.6142	6.39591	15.0051	low	-1.87962	0.816837	-2.29279	0.0218603	0.102659	NotSig
WBGene00022467	Y119C1B.1	2.38808	15.0937	8.74087	low	2.36002	1.01793	2.28977	0.0220344	0.103423	NotSig
WBGene00002241	kup-1	21.2085	4.67795	12.9432	low	-1.96052	0.849973	-2.28836	0.0221167	0.103756	NotSig
WBGene00010965	ctc-2	1178.58	1636.69	1407.64	high	0.471973	0.206336	2.2874	0.0221725	0.103963	NotSig
WBGene00010408	mboa-2	13.0011	1.63245	7.31679	low	-2.61226	1.11083	-2.28642	0.0222296	0.104178	NotSig
WBGene00018631	F49D11.7	2.13609	13.9855	8.06079	low	2.38614	1.03235	2.28295	0.0224335	0.105079	NotSig
WBGene00000615	col-38	1.74931	12.8402	7.29475	low	2.5207	1.08601	2.28242	0.0224643	0.105115	NotSig
WBGene00001538	gcy-12	1.74931	12.8402	7.29475	low	2.5207	1.08601	2.28242	0.0224643	0.105115	NotSig
WBGene00050896	ttr-56	0.38678	8.86876	4.62777	low	3.33448	1.34403	2.2822	0.0224777	0.105123	NotSig
WBGene00003183	mei-1	23.3622	4.81183	14.087	low	-1.95435	0.849562	-2.28115	0.0225399	0.10536	NotSig
WBGene00002048	ida-1	3.68321	17.7859	10.7346	low	2.09163	0.911528	2.2786	0.0226907	0.105902	NotSig
WBGene00019813	ger-1	4.20479	18.7118	11.4583	low	2.00798	0.876303	2.27869	0.0226855	0.105902	NotSig
WBGene00022042	icd-2	412.464	274.077	343.27	medium	-0.578555	0.253857	-2.27897	0.0226691	0.105902	NotSig
WBGene00003753	nlp-15	2.27089	15.3986	8.83472	low	2.4499	1.06339	2.27827	0.0227103	0.105939	NotSig
WBGene00017055	D2062.1	1.68191	12.4869	7.08442	low	2.51162	1.08341	2.27749	0.0227571	0.106044	NotSig
WBGene00016114	flp-27	1.68191	12.4869	7.08442	low	2.51162	1.08341	2.27749	0.0227571	0.106044	NotSig
WBGene00009595	cbp-3	3.68321	18.1763	10.9298	low	2.07026	0.903869	2.27731	0.0227679	0.106044	NotSig
WBGene00007049	tag-191	2.06869	13.5467	7.80771	low	2.39099	1.03615	2.27586	0.0228543	0.106376	NotSig
WBGene00004855	sma-1	6.34088	23.9996	15.1702	low	1.77975	0.780304	2.27572	0.0228626	0.106376	NotSig
WBGene00017263	F08F3.6	9.31792	0.353265	4.83559	low	-3.21196	1.34104	-2.27477	0.0229198	0.106588	NotSig
WBGene00013785	nep-23	0.454177	8.86876	4.66147	low	3.28565	1.33835	2.2726	0.0230503	0.10714	NotSig
WBGene00009553	hinf-1	11.454	0.70653	6.08027	low	-2.9656	1.23163	-2.27174	0.023102	0.107325	NotSig
WBGene00020999	W03F9.1	12.9835	1.0598	7.02166	low	-2.75788	1.16673	-2.27144	0.0231201	0.107354	NotSig
WBGene00044987	K07A1.17	17.9795	3.61816	10.7988	low	-2.11212	0.920631	-2.2707	0.0231654	0.10751	NotSig
WBGene00004078	pos-1	110.602	6.35877	58.4804	medium	-3.10187	1.36311	-2.26825	0.0233141	0.108144	NotSig
WBGene00016316	C32D5.8	50.6244	95.5707	73.0975	medium	0.895687	0.394961	2.26766	0.0233499	0.108255	NotSig
WBGene00020039	R12E2.14	1.68191	12.6692	7.17554	low	2.56302	1.10916	2.26643	0.0234253	0.108531	NotSig
WBGene00012364	zmp-4	10.2087	33.1732	21.6909	medium	1.57301	0.693443	2.2663	0.0234332	0.108531	NotSig
WBGene00009103	rtfo-1	18.8702	4.19081	11.5305	low	-2.08034	0.911063	-2.26584	0.0234614	0.108567	NotSig
WBGene00001037	dnj-19	63.2211	27.7145	45.4678	medium	-1.12434	0.495814	-2.26574	0.0234675	0.108567	NotSig
WBGene00020696	pygl-1	104.194	57.0018	80.5977	medium	-0.886741	0.391356	-2.26558	0.0234768	0.108567	NotSig
WBGene00003589	nex-2	10.2087	31.3326	20.7706	medium	1.55189	0.684108	2.26471	0.0235302	0.108759	NotSig
WBGene00010542	K03H1.7	9.7047	0.925917	5.31531	low	-2.99257	1.3073	-2.26416	0.0235643	0.108805	NotSig
WBGene00021830	Y54E10A.10	28.0534	8.73489	18.3941	low	-1.66551	0.733685	-2.26422	0.0235603	0.108805	NotSig
WBGene00013867	ZC373.2	149.89	7.41857	78.654	medium	-3.17501	1.40546	-2.26378	0.0235874	0.108857	NotSig
WBGene00022144	pghm-1	5.56732	21.7573	13.6623	low	1.86679	0.821784	2.26323	0.0236215	0.108959	NotSig
WBGene00000380	cct-5	86.938	44.831	65.8845	medium	-0.937094	0.414023	-2.2627	0.0236543	0.109054	NotSig
WBGene00010677	gtbp-1	64.3493	29.7857	47.0675	medium	-1.07314	0.474085	-2.2622	0.0236849	0.109141	NotSig
WBGene00009075	F23B2.7	1.22774	11.1222	6.17499	low	2.69991	1.16133	2.26191	0.0237027	0.109167	NotSig
WBGene00015400	cyp-35A2	2.27089	15.1792	8.72503	low	2.43857	1.06651	2.26074	0.0237753	0.109446	NotSig
WBGene00000776	cpl-1	400.861	268.997	334.929	medium	-0.566274	0.250499	-2.26051	0.0237898	0.109457	NotSig
WBGene00020987	W03D8.5	2.77486	16.1051	9.43997	low	2.24266	0.983329	2.25934	0.0238625	0.109736	NotSig
WBGene00010377	nspa-1	0.38678	8.64938	4.51808	low	3.31234	1.3499	2.25872	0.0239007	0.109759	NotSig
WBGene00044003	Y41E3.18	0.38678	8.64938	4.51808	low	3.31234	1.3499	2.25872	0.0239007	0.109759	NotSig
WBGene00006936	glp-4	30.796	9.35591	20.076	medium	-1.58204	0.698136	-2.25867	0.0239037	0.109759	NotSig
WBGene00008801	acp-3	0.773559	10.1479	5.46075	low	2.94156	1.24704	2.25731	0.0239886	0.109982	NotSig
WBGene00010992	R03D7.8	0.773559	10.1479	5.46075	low	2.94156	1.24704	2.25731	0.0239886	0.109982	NotSig
WBGene00020156	T02B11.4	0.773559	10.1479	5.46075	low	2.94156	1.24704	2.25731	0.0239886	0.109982	NotSig
WBGene00016607	C43E11.9	26.978	6.22489	16.6015	low	-1.8148	0.79921	-2.25596	0.024073	0.110313	NotSig
WBGene00022634	ZC581.7	3.75061	17.5181	10.6344	low	2.03988	0.898885	2.25559	0.0240964	0.110365	NotSig
WBGene00019989	R09F10.8	11.2518	0.70653	5.97918	low	-2.94592	1.23307	-2.25469	0.0241525	0.110564	NotSig
WBGene00019341	K02F6.7	2.52287	15.1308	8.82683	low	2.27158	0.998381	2.25444	0.0241682	0.110564	NotSig
WBGene00013435	Y66D12A.9	27.2798	7.94285	17.6113	low	-1.66704	0.73669	-2.25431	0.0241764	0.110564	NotSig
WBGene00020036	R12E2.11	43.343	12.2304	27.7867	medium	-1.58494	0.700625	-2.25404	0.0241938	0.110588	NotSig
WBGene00021050	W05H9.3	55.0314	23.6092	39.3203	medium	-1.16072	0.514772	-2.25272	0.0242768	0.110912	NotSig
WBGene00016362	C33G8.4	7.43382	25.5094	16.4716	low	1.70161	0.753657	2.25174	0.0243384	0.111137	NotSig
WBGene00006583	tnc-2	4.65896	19.5039	12.0814	low	1.92363	0.851131	2.25027	0.0244319	0.111508	NotSig
WBGene00004798	sip-1	357.99	198.542	278.266	medium	-0.812413	0.361221	-2.24871	0.0245308	0.111903	NotSig
WBGene00021781	Y51H7C.3	15.4068	2.33898	8.8729	low	-2.34141	1.02308	-2.24832	0.0245558	0.111961	NotSig
WBGene00014300	D2023.1	0.840957	10.0141	5.42751	low	2.88294	1.23227	2.24782	0.0245877	0.11205	NotSig
WBGene00009259	hpo-34	48.1689	20.2475	34.2082	medium	-1.29129	0.574358	-2.24736	0.0246172	0.112129	NotSig
WBGene00003148	mbf-1	48.1015	20.0765	34.089	medium	-1.22841	0.546221	-2.24676	0.0246555	0.112135	NotSig
WBGene00008378	ule-3	219.671	9.18489	114.428	medium	-3.22681	1.45124	-2.24689	0.0246468	0.112135	NotSig
WBGene00014309	F07H5.5	146.728	231.28	189.004	medium	0.66119	0.294252	2.24694	0.0246438	0.112135	NotSig
[truncated: 12,806 more rows]

## Sheet: ST1.2 male enriched
Supplementary Table 1.2: Male-enriched genes (FDR < 0.05; log2FoldChange > 0)
gene WB ID	gene name	baseMean hermaphrodites	baseMean males	baseMean	expression level	log2FoldChange	lfcSE	stat	pvalue	padj	significance
WBGene00019689	K12H6.9	0	474.385	237.192	medium	9.66392	1.10383	7.8557	3.9755e-15	3.80267e-13	Sig
WBGene00019684	K12H6.4	0	467.383	233.691	medium	9.65382	1.10264	7.86305	3.74903e-15	3.66316e-13	Sig
WBGene00008202	clec-197	0	454.602	227.301	medium	9.61391	1.10533	7.8216	5.21579e-15	4.88617e-13	Sig
WBGene00010314	F59B2.12	0	381	190.5	medium	9.39751	1.11337	7.66067	1.8496e-14	1.71503e-12	Sig
WBGene00008620	F09C6.10	0	380.316	190.158	medium	9.39144	1.11466	7.64596	2.07396e-14	1.90365e-12	Sig
WBGene00002114	ins-31	0	354.1	177.05	medium	9.30143	1.11871	7.57285	3.65123e-14	3.15988e-12	Sig
WBGene00008175	C48B4.12	0	308.793	154.397	medium	9.12224	1.12837	7.41296	1.23515e-13	1.01115e-11	Sig
WBGene00009154	F26D2.16	0	300.036	150.018	medium	9.09204	1.12841	7.40116	1.34998e-13	1.0953e-11	Sig
WBGene00013120	fipr-28	0	293.213	146.606	medium	9.05753	1.13131	7.36064	1.83028e-13	1.44624e-11	Sig
WBGene00045242	C05B5.11	0	282.019	141.01	medium	9.01469	1.13159	7.34199	2.10439e-13	1.63441e-11	Sig
WBGene00015655	C09G12.5	0	279.763	139.881	medium	8.9927	1.1355	7.29677	2.94766e-13	2.19552e-11	Sig
WBGene00008201	C49C3.11	0	255.291	127.645	medium	8.88622	1.13871	7.22677	4.94626e-13	3.62473e-11	Sig
WBGene00010885	M7.9	0	255.837	127.919	medium	8.88224	1.14044	7.20902	5.63551e-13	4.07779e-11	Sig
WBGene00044450	fipr-18	0	248.541	124.271	medium	8.85144	1.14067	7.19544	6.22579e-13	4.45462e-11	Sig
WBGene00010531	K03D3.5	0	249.307	124.654	medium	8.8484	1.14235	7.17854	7.04592e-13	5.00205e-11	Sig
WBGene00018048	clec-137	0	250.245	125.122	medium	8.84629	1.14372	7.16496	7.78083e-13	5.35639e-11	Sig
WBGene00015847	C16C8.9	0	246.567	123.283	medium	8.83675	1.14246	7.17315	7.32916e-13	5.14869e-11	Sig
WBGene00020945	clec-219	0	246.262	123.131	medium	8.833	1.14309	7.16588	7.72896e-13	5.35639e-11	Sig
WBGene00018096	clec-207	0	239.624	119.812	medium	8.80569	1.14277	7.15871	8.14368e-13	5.56403e-11	Sig
WBGene00044244	F26D10.13	0	226.836	113.418	medium	8.73075	1.14567	7.10419	1.21032e-12	8.08687e-11	Sig
WBGene00044222	T16G12.10	0	211.106	105.553	medium	8.64544	1.1504	7.02845	2.08837e-12	1.32707e-10	Sig
WBGene00013928	clec-94	0	211.397	105.698	medium	8.63937	1.15301	7.00168	2.52905e-12	1.57407e-10	Sig
WBGene00017791	try-8	0	210.106	105.053	medium	8.63681	1.15196	7.01064	2.37228e-12	1.48668e-10	Sig
WBGene00189937	Y6G8.15	0	213.137	106.569	medium	8.63354	1.15625	6.96967	3.17679e-12	1.96378e-10	Sig
WBGene00022282	Y74C10AR.2	0	209.251	104.626	medium	8.61221	1.15703	6.95455	3.53696e-12	2.15707e-10	Sig
WBGene00022444	Y110A2AL.7	0	202.163	101.082	medium	8.58748	1.15463	6.96772	3.22127e-12	1.97782e-10	Sig
WBGene00044449	fipr-20	0	199.274	99.6371	medium	8.55254	1.15979	6.90712	4.94607e-12	2.93758e-10	Sig
WBGene00018097	clec-208	0	195.559	97.7797	medium	8.53566	1.15943	6.90425	5.04676e-12	2.9587e-10	Sig
WBGene00044192	F46B6.13	0	192.466	96.2328	medium	8.51889	1.15964	6.89613	5.3439e-12	3.09299e-10	Sig
WBGene00017183	scl-15	0	190.469	95.2343	medium	8.51167	1.15865	6.90279	5.09893e-12	2.97013e-10	Sig
WBGene00045178	fipr-27	0	187.605	93.8027	medium	8.48991	1.16044	6.87828	6.05802e-12	3.41921e-10	Sig
WBGene00020826	T26A8.3	0	185.207	92.6034	medium	8.47825	1.15952	6.88266	5.87448e-12	3.37857e-10	Sig
WBGene00303365	M151.10	0	185.984	92.992	medium	8.47027	1.16324	6.84526	7.63388e-12	4.15433e-10	Sig
WBGene00194801	Y6G8.16	0	183.816	91.9081	medium	8.45987	1.16293	6.84431	7.68475e-12	4.15663e-10	Sig
WBGene00013076	Y51A2D.8	0	182.027	91.0137	medium	8.45617	1.16058	6.86489	6.65415e-12	3.73248e-10	Sig
WBGene00008030	scl-8	0	165.945	82.9724	medium	8.32746	1.17062	6.72562	1.74849e-11	9.13135e-10	Sig
WBGene00015782	C14F11.7	0	155.395	77.6976	medium	8.24522	1.17493	6.65664	2.80157e-11	1.42223e-09	Sig
WBGene00003543	nas-24	0	151.011	75.5054	medium	8.2168	1.17436	6.65185	2.89427e-11	1.46112e-09	Sig
WBGene00019646	K11D12.6	0	146.564	73.2818	medium	8.17444	1.17808	6.60262	4.03955e-11	1.95252e-09	Sig
WBGene00016179	C28C12.3	0	145.846	72.9229	medium	8.17249	1.1767	6.61476	3.72159e-11	1.82801e-09	Sig
WBGene00235365	F49F1.15	0	145.455	72.7277	medium	8.16741	1.17776	6.60316	4.02496e-11	1.95252e-09	Sig
WBGene00086567	C05C10.8	0	140.461	70.2306	medium	8.12431	1.1794	6.57299	4.93154e-11	2.35858e-09	Sig
WBGene00008231	tag-329	0	136.795	68.3974	medium	8.09006	1.18108	6.54566	5.92341e-11	2.78892e-09	Sig
WBGene00011373	T02D1.7	0	136.245	68.1223	medium	8.07384	1.18545	6.49978	8.04393e-11	3.68663e-09	Sig
WBGene00015856	C16C8.19	0	134.552	67.2762	medium	8.06847	1.18315	6.51901	7.07727e-11	3.29801e-09	Sig
WBGene00021718	Y49F6B.6	0	132.214	66.1068	medium	8.04601	1.18445	6.49922	8.0735e-11	3.68663e-09	Sig
WBGene00013125	clec-92	0	131.12	65.56	medium	8.01152	1.18663	6.46803	9.92912e-11	4.46663e-09	Sig
WBGene00012039	T26E3.6	0	128.413	64.2066	medium	8.00917	1.18604	6.47196	9.67423e-11	4.37362e-09	Sig
WBGene00013927	clec-95	0	127.669	63.8347	medium	8.00074	1.18729	6.45742	1.065e-10	4.76733e-09	Sig
WBGene00017573	F18E9.7	0	122.188	61.0941	medium	7.94481	1.18964	6.41682	1.39153e-10	6.1682e-09	Sig
WBGene00010226	F58A4.1	0	123.453	61.7264	medium	7.93735	1.19542	6.36162	1.99634e-10	8.47697e-09	Sig
WBGene00018822	F54D12.9	0	120.385	60.1924	medium	7.9261	1.19131	6.39493	1.60616e-10	6.91715e-09	Sig
WBGene00004165	pqn-84	0	118.752	59.3762	medium	7.9085	1.19241	6.37882	1.78456e-10	7.64919e-09	Sig
WBGene00013930	clec-96	0	117.889	58.9447	medium	7.88219	1.19369	6.35873	2.03426e-10	8.558e-09	Sig
WBGene00022892	ZK1290.11	0	109.664	54.8321	medium	7.8054	1.19906	6.28294	3.32239e-10	1.36609e-08	Sig
WBGene00012965	fipr-17	0	108.128	54.0642	medium	7.78087	1.20237	6.24458	4.24934e-10	1.70857e-08	Sig
WBGene00020179	T02H6.9	0	106.559	53.2795	medium	7.76286	1.20046	6.25611	3.94691e-10	1.60114e-08	Sig
WBGene00044451	fipr-19	0	105.51	52.7552	medium	7.75621	1.20137	6.24536	4.22828e-10	1.70766e-08	Sig
WBGene00017227	F07G6.8	0	104.997	52.4987	medium	7.74004	1.20555	6.20194	5.57702e-10	2.20341e-08	Sig
WBGene00044366	nspf-3	0	105.265	52.6326	medium	7.73891	1.20649	6.19325	5.89358e-10	2.29511e-08	Sig
WBGene00009209	F28C6.10	0	104.912	52.456	medium	7.73488	1.20668	6.19012	6.01194e-10	2.31485e-08	Sig
WBGene00018243	F40G9.7	0	102.904	51.4519	medium	7.72296	1.20316	6.21795	5.03706e-10	2.00753e-08	Sig
WBGene00022886	ZK1290.1	0	102.476	51.2381	medium	7.71502	1.2057	6.19209	5.93728e-10	2.29583e-08	Sig
WBGene00011177	R09E10.8	0	101.855	50.9276	medium	7.70931	1.2054	6.19281	5.91016e-10	2.29511e-08	Sig
WBGene00044365	nspf-2	0	101.539	50.7695	medium	7.70669	1.20448	6.20043	5.63095e-10	2.21509e-08	Sig
WBGene00017106	E02H9.9	0	100.029	50.0146	medium	7.68162	1.20555	6.18255	6.30751e-10	2.41126e-08	Sig
WBGene00013933	clec-99	0.454177	184.378	92.4159	medium	7.65787	0.956005	6.01566	1.79153e-09	6.28556e-08	Sig
WBGene00019688	K12H6.8	0	94.6931	47.3466	medium	7.61339	1.20993	6.11994	9.36089e-10	3.45782e-08	Sig
WBGene00017784	F25E5.3	0	94.1317	47.0659	medium	7.60781	1.21173	6.10155	1.05045e-09	3.84898e-08	Sig
WBGene00018049	clec-138	0	92.7299	46.365	medium	7.57719	1.21644	6.0491	1.4566e-09	5.17038e-08	Sig
WBGene00018379	F43C11.2	0	92.1719	46.086	medium	7.57144	1.21267	6.08146	1.19096e-09	4.31167e-08	Sig
WBGene00011961	T23G4.5	0	90.6846	45.3423	medium	7.56059	1.21392	6.06609	1.31065e-09	4.67054e-08	Sig
WBGene00003536	nas-17	0	88.8811	44.4406	medium	7.53307	1.21675	6.0314	1.62547e-09	5.74733e-08	Sig
WBGene00018047	clec-136	0	87.9181	43.959	medium	7.5103	1.2204	5.99127	2.08211e-09	7.19398e-08	Sig
WBGene00077531	F40G9.15	0	87.1891	43.5945	medium	7.5033	1.21654	6.01969	1.74747e-09	6.15477e-08	Sig
WBGene00018968	F56D2.8	0	87.3972	43.6986	medium	7.48355	1.21943	5.99047	2.09237e-09	7.20202e-08	Sig
WBGene00011277	R53.8	0	84.166	42.083	medium	7.45488	1.22383	5.94217	2.81267e-09	9.50139e-08	Sig
WBGene00012913	Y46G5A.23	0	83.8128	41.9064	medium	7.44974	1.22411	5.938	2.88514e-09	9.71011e-08	Sig
WBGene00044206	T26H5.9	0.454177	159.225	79.8395	medium	7.43688	0.964867	5.83678	5.32187e-09	1.70281e-07	Sig
WBGene00016459	C35E7.7	0	80.6221	40.3111	medium	7.40736	1.22185	5.92687	3.08757e-09	1.03531e-07	Sig
WBGene00050968	R11G10.4	0	78.9897	39.4949	medium	7.38073	1.22321	5.90195	3.59223e-09	1.19134e-07	Sig
WBGene00015845	C16C8.7	0	78.5509	39.2755	medium	7.3737	1.22416	5.89175	3.82135e-09	1.26271e-07	Sig
WBGene00011685	T10B10.9	0	76.9669	38.4834	medium	7.34516	1.22713	5.85603	4.74071e-09	1.53657e-07	Sig
WBGene00017072	D2096.5	0	76.6991	38.3495	medium	7.34217	1.22621	5.85962	4.63921e-09	1.51099e-07	Sig
WBGene00008916	clec-221	0.840957	211.542	106.191	medium	7.30722	0.841726	7.31714	2.53302e-13	1.91813e-11	Sig
WBGene00012500	hpo-2	0	74.7618	37.3809	medium	7.30574	1.22975	5.81565	6.04001e-09	1.92581e-07	Sig
WBGene00015521	fipr-16	0	74.0552	37.0276	medium	7.29376	1.23016	5.80566	6.41115e-09	2.02285e-07	Sig
WBGene00044159	F26C11.4	0	72.9842	36.4921	medium	7.27444	1.22783	5.80757	6.33869e-09	2.00696e-07	Sig
WBGene00044364	nspf-1	0	72.6793	36.3397	medium	7.2717	1.22861	5.8011	6.58809e-09	2.06434e-07	Sig
WBGene00008029	scl-7	0	72.6793	36.3397	medium	7.2717	1.22861	5.8011	6.58809e-09	2.06434e-07	Sig
WBGene00017824	clec-217	0	71.9356	35.9678	medium	7.25685	1.23149	5.77464	7.71184e-09	2.39992e-07	Sig
WBGene00206524	C54E10.11	0	71.7534	35.8767	medium	7.2551	1.22963	5.78454	7.27127e-09	2.27059e-07	Sig
WBGene00017540	F17E9.3	0	71.3146	35.6573	medium	7.24704	1.23078	5.77262	7.80503e-09	2.42063e-07	Sig
WBGene00020067	clec-158	0	71.2291	35.6146	medium	7.24423	1.23195	5.76396	8.21647e-09	2.5224e-07	Sig
WBGene00019856	R03H10.4	0	70.8275	35.4137	medium	7.23818	1.2307	5.76756	8.04284e-09	2.48589e-07	Sig
WBGene00015058	B0222.10	0	69.0611	34.5306	medium	7.20476	1.2321	5.7383	9.56311e-09	2.90635e-07	Sig
WBGene00009487	clec-232	0	68.8901	34.4451	medium	7.20044	1.23419	5.72323	1.04516e-08	3.14481e-07	Sig
WBGene00010578	K04H8.3	0	68.7562	34.3781	medium	7.19872	1.23368	5.72513	1.03352e-08	3.12014e-07	Sig
WBGene00017021	D1022.2	0	66.9899	33.495	medium	7.16485	1.23503	5.69592	1.22708e-08	3.65591e-07	Sig
WBGene00010886	M7.10	0	67.6222	33.8111	medium	7.1529	1.24422	5.63573	1.74321e-08	5.02873e-07	Sig
WBGene00016433	C35B1.3	0	66.8673	33.4336	medium	7.15075	1.24083	5.65356	1.57156e-08	4.57717e-07	Sig
WBGene00009748	F46A8.5	0	67.2352	33.6176	medium	7.13902	1.23646	5.67269	1.40574e-08	4.13398e-07	Sig
WBGene00303369	Y49F6B.20	0	65.8075	32.9037	medium	7.13098	1.2415	5.63724	1.72802e-08	5.0008e-07	Sig
WBGene00044356	W02D7.12	0	64.8703	32.4352	medium	7.12258	1.23679	5.65906	1.52204e-08	4.44719e-07	Sig
WBGene00018324	F42A6.2	0	64.1267	32.0633	medium	7.1034	1.24067	5.62456	1.85981e-08	5.33126e-07	Sig
WBGene00044273	nspa-6	0.38678	121.043	60.7148	medium	7.09307	0.981262	5.54969	2.86171e-08	7.97681e-07	Sig
WBGene00017099	E02H9.1	0	63.6283	31.8141	medium	7.09212	1.23715	5.63803	1.72007e-08	4.99371e-07	Sig
WBGene00235368	F49F1.18	0	63.4685	31.7343	medium	7.08298	1.2442	5.59159	2.25005e-08	6.38694e-07	Sig
WBGene00011046	R05H10.7	0	63.3605	31.6803	medium	7.08134	1.23771	5.6282	1.82104e-08	5.23665e-07	Sig
WBGene00022594	ZC328.5	0	62.4942	31.2471	medium	7.06885	1.24278	5.59069	2.26172e-08	6.38694e-07	Sig
WBGene00017788	F25E5.7	0.38678	117.923	59.155	medium	7.05453	0.988156	5.50084	3.77978e-08	1.01618e-06	Sig
WBGene00010946	M176.10	0	59.8875	29.9437	medium	7.0158	1.24407	5.54978	2.86037e-08	7.97681e-07	Sig
WBGene00194783	K03B8.14	0	60.3375	30.1687	medium	7.00932	1.25029	5.51091	3.5699e-08	9.77098e-07	Sig
WBGene00016637	C44B12.3	0	58.1583	29.0791	medium	6.9751	1.24364	5.52679	3.26136e-08	9.03535e-07	Sig
WBGene00021142	clec-133	0	57.9873	28.9936	medium	6.97425	1.2452	5.51718	3.4448e-08	9.48574e-07	Sig
WBGene00015821	clec-135	0	57.9389	28.9695	medium	6.97145	1.24405	5.52205	3.35064e-08	9.25449e-07	Sig
WBGene00194731	Y39A1A.27	0	57.9018	28.9509	medium	6.971	1.24664	5.50692	3.65157e-08	9.87553e-07	Sig
WBGene00021118	clec-125	0	57.634	28.817	medium	6.96617	1.24555	5.51005	3.58723e-08	9.77393e-07	Sig
WBGene00011929	T22G5.1	0	57.6712	28.8356	medium	6.96137	1.24421	5.51499	3.48799e-08	9.57564e-07	Sig
WBGene00235301	B0513.90	0	57.5373	28.7686	medium	6.95551	1.24449	5.5098	3.59249e-08	9.77393e-07	Sig
WBGene00010526	K03B8.11	0	57.0242	28.5121	medium	6.94288	1.25149	5.46209	4.70572e-08	1.25032e-06	Sig
WBGene00017810	clec-157	0	55.745	27.8725	medium	6.91102	1.25387	5.42877	5.6744e-08	1.49459e-06	Sig
WBGene00021212	Y18H1A.8	0	54.3691	27.1846	medium	6.88858	1.2502	5.43487	5.48378e-08	1.44858e-06	Sig
WBGene00044462	C44B12.9	0	53.882	26.941	medium	6.87657	1.25018	5.42743	5.71727e-08	1.49928e-06	Sig
WBGene00271780	F11A6.16	0	53.6997	26.8499	medium	6.86598	1.24954	5.42466	5.80642e-08	1.51618e-06	Sig
WBGene00195148	W02B12.16	0	53.4061	26.703	medium	6.85357	1.25733	5.37341	7.72634e-08	1.97217e-06	Sig
WBGene00021289	Y25C1A.2	0	52.7479	26.374	medium	6.82377	1.26287	5.32472	1.01108e-07	2.50345e-06	Sig
WBGene00015520	fip-3	0	51.4575	25.7287	medium	6.81485	1.2549	5.3621	8.2262e-08	2.07643e-06	Sig
WBGene00138715	Y6G8.14	0	51.4575	25.7287	medium	6.81485	1.2549	5.3621	8.2262e-08	2.07643e-06	Sig
WBGene00017455	F14D2.7	0	50.751	25.3755	medium	6.79658	1.25574	5.34594	8.99468e-08	2.26412e-06	Sig
WBGene00018945	F56C3.8	0.454177	95.1803	47.8172	medium	6.75208	0.995999	5.27331	1.33984e-07	3.2467e-06	Sig
WBGene00010653	K08C9.6	0	49.2412	24.6206	medium	6.74535	1.2565	5.30998	1.09636e-07	2.70413e-06	Sig
WBGene00009890	scl-9	0	48.1926	24.0963	medium	6.72664	1.26055	5.27537	1.32486e-07	3.21899e-06	Sig
WBGene00000525	clc-4	0	46.0246	23.0123	medium	6.66362	1.26184	5.22869	1.70718e-07	4.07169e-06	Sig
WBGene00021623	Y47D7A.11	0.38678	89.1264	44.7566	medium	6.66016	1.00389	5.18663	2.14133e-07	4.96384e-06	Sig
WBGene00009746	F46A8.3	0	45.3665	22.6832	medium	6.64633	1.2644	5.20377	1.95283e-07	4.58536e-06	Sig
WBGene00119201	C08E8.11	0	44.7938	22.3969	medium	6.62886	1.26606	5.18378	2.17434e-07	5.02754e-06	Sig
WBGene00018378	F43C11.1	0	44.3067	22.1533	medium	6.61449	1.266	5.17504	2.27863e-07	5.24201e-06	Sig
WBGene00044579	C06E2.9	0	44.4034	22.2017	medium	6.60317	1.27346	5.12865	2.91823e-07	6.58014e-06	Sig
WBGene00018389	F43C11.12	0	43.5518	21.7759	medium	6.58613	1.26621	5.1563	2.51876e-07	5.73633e-06	Sig
WBGene00019685	K12H6.5	0	43.5518	21.7759	medium	6.58613	1.26621	5.1563	2.51876e-07	5.73633e-06	Sig
WBGene00194714	ZC204.17	0	41.8338	20.9169	medium	6.5361	1.27014	5.1035	3.33425e-07	7.4443e-06	Sig
WBGene00194922	F13E9.19	0	42.7485	21.3743	medium	6.52675	1.272	5.08991	3.58226e-07	7.9395e-06	Sig
WBGene00235364	F49F1.4	0	42.1128	21.0564	medium	6.50866	1.28563	5.00676	5.53542e-07	1.19763e-05	Sig
WBGene00015848	C16C8.10	0	41.3838	20.6919	medium	6.49741	1.27236	5.06863	4.00693e-07	8.85911e-06	Sig
WBGene00050898	T19B10.12	0	40.1159	20.0579	medium	6.47979	1.27538	5.04021	4.65021e-07	1.01823e-05	Sig
WBGene00017139	clec-141	0	39.982	19.991	low	6.47549	1.27475	5.04082	4.63552e-07	1.01746e-05	Sig
WBGene00010228	clec-161	0	39.0077	19.5039	low	6.4383	1.27575	5.01234	5.37729e-07	1.16619e-05	Sig
WBGene00009171	clec-263	0	38.1302	19.0651	low	6.41067	1.28	4.97254	6.60818e-07	1.40959e-05	Sig
WBGene00009268	F30A10.11	0.840957	109.542	55.1912	medium	6.39902	0.877242	6.29514	3.07128e-10	1.26858e-08	Sig
WBGene00195180	C41D11.10	0	36.8026	18.4013	low	6.36093	1.28122	4.93499	8.01569e-07	1.67831e-05	Sig
WBGene00235363	F49F1.2	0	36.9736	18.4868	low	6.3518	1.28124	4.93	8.22283e-07	1.71378e-05	Sig
WBGene00044377	Y49F6B.13	0	35.7912	17.8956	low	6.32426	1.28573	4.88863	1.01542e-06	2.08287e-05	Sig
WBGene00012036	clec-103	0	35.7057	17.8528	low	6.31695	1.28872	4.869	1.12166e-06	2.27512e-05	Sig
WBGene00017525	F16G10.10	0	35.4751	17.7375	low	6.30124	1.28446	4.88124	1.05423e-06	2.15754e-05	Sig
WBGene00008759	F13E9.10	0	35.2185	17.6093	low	6.30119	1.28816	4.86175	1.16352e-06	2.34432e-05	Sig
WBGene00007905	C33G3.5	0	33.6232	16.8116	low	6.23196	1.28929	4.81281	1.48826e-06	2.98538e-05	Sig
WBGene00021120	W09G12.6	0	33.1845	16.5922	low	6.21929	1.29096	4.79608	1.61802e-06	3.19629e-05	Sig
WBGene00015846	C16C8.8	0	32.8796	16.4398	low	6.20677	1.2947	4.76947	1.84713e-06	3.57126e-05	Sig
WBGene00023425	try-9	0	32.7828	16.3914	low	6.1896	1.29214	4.77228	1.82148e-06	3.52917e-05	Sig
WBGene00018649	F49F1.9	0	32.5151	16.2575	low	6.16241	1.29494	4.74225	2.11354e-06	4.03481e-05	Sig
WBGene00284853	C32E8.13	0	31.0649	15.5324	low	6.12509	1.29699	4.70693	2.51469e-06	4.76063e-05	Sig
WBGene00077522	T10D4.15	0	30.5406	15.2703	low	6.10481	1.30198	4.66949	3.01944e-06	5.59091e-05	Sig
WBGene00000860	cwp-2	0	30.2245	15.1122	low	6.08018	1.29986	4.66505	3.08547e-06	5.67812e-05	Sig
WBGene00009030	clec-233	0.38678	56.671	28.5289	medium	6.03969	1.05434	4.62134	3.81266e-06	6.92913e-05	Sig
WBGene00006623	try-5	0	29.2985	14.6493	low	6.03956	1.30286	4.62471	3.75119e-06	6.83108e-05	Sig
WBGene00044212	Y68A4A.13	0	28.6404	14.3202	low	6.0165	1.30614	4.59377	4.3531e-06	7.81751e-05	Sig
WBGene00017619	F20A1.8	0	28.7259	14.3629	low	6.01534	1.30484	4.59967	4.23166e-06	7.62958e-05	Sig
WBGene00235282	F17E9.18	0	28.8226	14.4113	low	6.01477	1.3128	4.56139	5.08156e-06	8.98368e-05	Sig
WBGene00022874	nep-25	0	28.3355	14.1677	low	5.99739	1.31167	4.5555	5.22605e-06	9.18552e-05	Sig
WBGene00021620	Y47D7A.7	0.38678	57.2099	28.7983	medium	5.97781	1.06419	4.55579	5.21899e-06	9.18552e-05	Sig
WBGene00044274	nspa-7	1.29513	106.303	53.7988	medium	5.95327	0.791505	6.82792	8.61568e-12	4.5784e-10	Sig
WBGene00016437	C35B1.8	0	26.7885	13.3943	low	5.92311	1.31457	4.49502	6.95647e-06	0.00011995	Sig
WBGene00021553	tyr-5	0	26.7402	13.3701	low	5.91488	1.31232	4.50089	6.76696e-06	0.000117126	Sig
WBGene00009751	F46A8.8	0	26.3014	13.1507	low	5.89719	1.31499	4.47678	7.57759e-06	0.00012992	Sig
WBGene00017077	D2096.10	0	26.3869	13.1935	low	5.89527	1.31372	4.48201	7.39445e-06	0.00012702	Sig
WBGene00000859	cwp-1	0	26.082	13.041	low	5.88583	1.31698	4.46033	8.18323e-06	0.000138733	Sig
WBGene00010292	F59A1.6	0	26.0336	13.0168	low	5.87531	1.31518	4.46272	8.0927e-06	0.000137712	Sig
WBGene00003538	nas-19	0	25.8143	12.9071	low	5.86758	1.3162	4.45279	8.47636e-06	0.000142903	Sig
WBGene00021616	Y47D7A.2	0	26.6434	13.3217	low	5.84937	1.32142	4.42168	9.79367e-06	0.000162995	Sig
WBGene00012480	clec-104	0.454177	49.5944	25.0243	medium	5.8309	1.05518	4.48252	7.37679e-06	0.000126956	Sig
WBGene00021144	clec-130	0	24.84	12.42	low	5.79675	1.32098	4.38646	1.15211e-05	0.000188635	Sig
WBGene00194659	linc-1	0	24.2786	12.1393	low	5.76031	1.33654	4.29397	1.7551e-05	0.000277367	Sig
WBGene00194933	T12A7.10	0	22.5494	11.2747	low	5.67667	1.33016	4.26383	2.00949e-05	0.00031375	Sig
WBGene00010324	F59C6.3	0	22.7204	11.3602	low	5.65482	1.33161	4.24517	2.18423e-05	0.000337553	Sig
WBGene00194742	F37C12.21	0.38678	42.8565	21.6216	medium	5.64823	1.08464	4.27929	1.87492e-05	0.000295024	Sig
WBGene00013105	fip-7	0	21.9283	10.9642	low	5.62072	1.33294	4.21441	2.50431e-05	0.000383109	Sig
WBGene00017378	F11C7.6	0	22.0138	11.0069	low	5.60309	1.33585	4.19307	2.75201e-05	0.000416792	Sig
WBGene00010715	K09C8.2	0	21.0508	10.5254	low	5.58082	1.33906	4.1624	3.14926e-05	0.000471455	Sig
WBGene00015028	B0207.5	0	21.1363	10.5682	low	5.58002	1.33632	4.17204	3.01878e-05	0.000454166	Sig
WBGene00044030	Y17G7B.23	0	21.0024	10.5012	low	5.56273	1.33709	4.15745	3.21821e-05	0.000480195	Sig
WBGene00007060	wht-6	0	20.5636	10.2818	low	5.54389	1.33973	4.13369	3.56984e-05	0.000529187	Sig
WBGene00018459	F45D11.14	0.840957	60.315	30.578	medium	5.54368	0.919229	5.32847	9.9044e-08	2.45905e-06	Sig
WBGene00016845	C50F7.5	1.68191	99.226	50.454	medium	5.52283	0.746181	6.91892	4.55085e-12	2.73865e-10	Sig
WBGene00021591	Y46D2A.3	0	19.8571	9.92856	low	5.49143	1.34322	4.084	4.42664e-05	0.000642569	Sig
WBGene00044306	F58F9.8	0	19.5522	9.77611	low	5.47191	1.35071	4.04383	5.25842e-05	0.000745449	Sig
WBGene00010301	F59A1.16	0	20.6863	10.3431	low	5.45765	1.35451	4.02856	5.61203e-05	0.000783357	Sig
WBGene00194717	ZC239.22	0	19.7604	9.88019	low	5.39731	1.3578	3.97423	7.06076e-05	0.000966282	Sig
WBGene00013887	nspa-5	0	18.1392	9.06958	low	5.36409	1.3574	3.94447	7.99762e-05	0.00107826	Sig
WBGene00015076	B0238.12	0	17.8714	8.9357	low	5.33736	1.35513	3.93369	8.36508e-05	0.00111294	Sig
WBGene00000012	abf-1	0.38678	34.1587	17.2728	low	5.33045	1.10722	4.0121	6.01816e-05	0.000833643	Sig
WBGene00017693	flp-23	0	17.652	8.82601	low	5.32337	1.35768	3.9149	9.04425e-05	0.00118936	Sig
WBGene00016675	C45G9.4	0	17.4326	8.71632	low	5.30612	1.36121	3.89086	9.98881e-05	0.00129484	Sig
WBGene00012504	clec-108	0	16.7261	8.36305	low	5.24517	1.36534	3.83446	0.000125842	0.00160275	Sig
WBGene00012334	W07G1.7	0	16.5067	8.25336	low	5.22456	1.36978	3.80555	0.00014149	0.0017661	Sig
WBGene00010969	R01E6.5	0	17.9941	8.99703	low	5.21808	1.37901	3.78265	0.000155165	0.00188753	Sig
WBGene00043466	R05G6.3	0	16.3728	8.18642	low	5.21337	1.36759	3.80491	0.000141855	0.00176822	Sig
WBGene00021141	clec-134	0	16.3245	8.16223	low	5.18486	1.36659	3.79032	0.000150454	0.00184504	Sig
WBGene00018182	F38E1.10	0	15.8857	7.94285	low	5.1632	1.36935	3.76472	0.000166733	0.00201209	Sig
WBGene00020136	nlp-45	0	15.7518	7.87591	low	5.14041	1.3703	3.74667	0.000179198	0.00213697	Sig
WBGene00006533	tba-7	1.22774	60.315	30.7714	medium	5.13761	0.846879	5.60664	2.06297e-08	5.89502e-07	Sig
WBGene00016681	C45G9.10	0	15.8486	7.92428	low	5.13169	1.39148	3.67357	0.000239183	0.00272363	Sig
WBGene00045381	F28B1.9	0	15.4469	7.72346	low	5.12708	1.37657	3.7159	0.00020248	0.00238237	Sig
WBGene00015909	clec-124	0	15.313	7.65652	low	5.11251	1.37496	3.71118	0.000206298	0.00241265	Sig
WBGene00013055	Y50E8A.12	0.38678	29.4324	14.9096	low	5.11067	1.12359	3.82846	0.000128949	0.00162744	Sig
WBGene00009195	hpo-33	0	15.3986	7.69928	low	5.10404	1.37333	3.71198	0.00020564	0.00240806	Sig
WBGene00021287	Y24D9B.1	0	15.3986	7.69928	low	5.10404	1.37333	3.71198	0.00020564	0.00240806	Sig
WBGene00011001	R04B5.1	0	14.8259	7.41295	low	5.05523	1.37791	3.66306	0.000249216	0.00282372	Sig
WBGene00008485	ugt-43	0.454177	28.7259	14.59	low	5.05089	1.12282	3.79462	0.000147868	0.0018207	Sig
WBGene00014084	snb-7	0	15.1308	7.5654	low	5.03857	1.38124	3.64523	0.000267148	0.00298594	Sig
WBGene00011855	clec-183	0	15.1308	7.5654	low	5.03857	1.38124	3.64523	0.000267148	0.00298594	Sig
WBGene00021096	W08F4.7	0	14.3871	7.19356	low	5.02085	1.38438	3.61813	0.000296736	0.00327636	Sig
WBGene00012502	clec-107	0	14.4726	7.23632	low	5.01692	1.38108	3.62695	0.000286792	0.00318203	Sig
WBGene00044741	Y57G11C.52	0.38678	27.6661	14.0264	low	5.01658	1.13245	3.74619	0.000179543	0.00213828	Sig
WBGene00013904	ugt-6	0	14.3016	7.15081	low	5.00284	1.39389	3.57663	0.000348056	0.00375182	Sig
WBGene00001483	fog-3	0	14.3388	7.16938	low	4.9875	1.38351	3.60057	0.000317515	0.00347622	Sig
WBGene00011042	R05H10.1	0	14.3388	7.16938	low	4.9875	1.38351	3.60057	0.000317515	0.00347622	Sig
WBGene00004901	snf-2	0	14.1194	7.05968	low	4.97732	1.38443	3.58961	0.000331179	0.00359979	Sig
WBGene00013817	Y116F11A.3	0	13.9484	6.97418	low	4.96665	1.39648	3.54398	0.000394137	0.00417427	Sig
WBGene00021117	clec-126	0	13.8145	6.90724	low	4.95922	1.39242	3.55106	0.000383677	0.00408639	Sig
WBGene00018550	F47C12.7	0	13.8145	6.90724	low	4.95922	1.39242	3.55106	0.000383677	0.00408639	Sig
WBGene00012671	Y39B6A.9	0.38678	27.35	13.8684	low	4.95027	1.14513	3.67605	0.000236871	0.00270069	Sig
WBGene00001397	fat-5	0.454177	26.7402	13.5972	low	4.94587	1.13322	3.70176	0.000214112	0.00248168	Sig
WBGene00018119	F36H12.3	0	13.6806	6.8403	low	4.94432	1.39029	3.54765	0.00038868	0.00412746	Sig
WBGene00009099	F25B3.2	0	13.7661	6.88305	low	4.93635	1.38798	3.55096	0.000383822	0.00408639	Sig
WBGene00138714	T02D1.9	0	13.4612	6.73061	low	4.92054	1.39536	3.5158	0.000438424	0.00457401	Sig
WBGene00012250	W04E12.5	0	13.1079	6.55397	low	4.88058	1.39845	3.4794	0.000502542	0.00516	Sig
WBGene00009401	F35C11.2	0	12.9741	6.48703	low	4.86258	1.39686	3.4724	0.000515823	0.00524721	Sig
WBGene00012486	Y18D10A.21	0	13.279	6.63948	low	4.85822	1.3956	3.47689	0.000507261	0.00520258	Sig
WBGene00009363	F33E2.7	0	13.0596	6.52979	low	4.84983	1.39574	3.46929	0.00052183	0.00528636	Sig
WBGene00003751	nlp-13	0.908355	37.4236	19.166	low	4.84492	0.984128	4.45975	8.20564e-06	0.000138854	Sig
WBGene00012837	Y43F8C.16	0	12.7547	6.37734	low	4.83936	1.40167	3.44193	0.000577576	0.00576118	Sig
WBGene00013412	Y64G10A.2	0	12.8402	6.42009	low	4.83716	1.3973	3.45486	0.000550586	0.00551618	Sig
WBGene00017673	icmt-1	0.773559	36.6204	18.697	low	4.82974	0.98874	4.41373	1.01606e-05	0.000168484	Sig
WBGene00044511	clec-181	0	12.7063	6.35315	low	4.80414	1.39997	3.42622	0.000612043	0.00603869	Sig
WBGene00013834	clec-261	0	12.7063	6.35315	low	4.80414	1.39997	3.42622	0.000612043	0.00603869	Sig
WBGene00195009	F17E9.16	0	12.4869	6.24346	low	4.79208	1.40127	3.41293	0.000642696	0.00627301	Sig
WBGene00184956	F49C5.12	0	12.4869	6.24346	low	4.79208	1.40127	3.41293	0.000642696	0.00627301	Sig
WBGene00008539	F02H6.6	0	12.2675	6.13377	low	4.7749	1.40419	3.3918	0.000694351	0.00667679	Sig
WBGene00008960	F19H6.5	0	12.2675	6.13377	low	4.7749	1.40419	3.3918	0.000694351	0.00667679	Sig
WBGene00044664	F59A6.11	0	12.353	6.17652	low	4.75664	1.40446	3.38146	0.000721005	0.00684616	Sig
WBGene00007735	C25G4.8	0	12.0482	6.02408	low	4.75224	1.40873	3.36269	0.000771883	0.00727603	Sig
WBGene00019409	K05F1.8	0	12.0482	6.02408	low	4.75224	1.40873	3.36269	0.000771883	0.00727603	Sig
WBGene00021621	Y47D7A.9	0	13.45	6.72499	low	4.73213	1.42814	3.30975	0.000933784	0.00850006	Sig
WBGene00017618	F20A1.6	0	11.9143	5.95714	low	4.72867	1.40814	3.34943	0.00080979	0.00756275	Sig
WBGene00017294	F09E10.1	8.72895	245.023	126.876	medium	4.71768	0.43217	10.8003	3.43222e-27	9.29762e-25	Sig
WBGene00219411	T14G12.11	0	11.6949	5.84744	low	4.70626	1.41255	3.32096	0.000897076	0.00822576	Sig
WBGene00011801	T16G1.7	0	11.7804	5.8902	low	4.69647	1.40997	3.32407	0.000887146	0.00814293	Sig
WBGene00016669	ilys-2	0	11.561	5.7805	low	4.68053	1.41236	3.3053	0.000948757	0.0085989	Sig
WBGene00015026	B0207.1	0	11.8659	5.93295	low	4.66009	1.41589	3.28724	0.00101173	0.00907561	Sig
WBGene00010499	K02B12.6	0	11.8659	5.93295	low	4.66009	1.41589	3.28724	0.00101173	0.00907561	Sig
WBGene00019086	F59A6.4	0.38678	21.5751	10.9809	low	4.64312	1.17254	3.41413	0.000639867	0.00625885	Sig
WBGene00009754	F46A9.1	1.68191	52.7367	27.2093	medium	4.63369	0.816494	5.38973	7.05653e-08	1.80627e-06	Sig
WBGene00017215	F07F6.1	0.773559	31.723	16.2483	low	4.62111	1.01078	4.15866	3.20115e-05	0.000478435	Sig
WBGene00018978	ttr-58	0	11.2932	5.64662	low	4.60166	1.41987	3.23568	0.00121353	0.0105323	Sig
WBGene00008961	F19H6.6	0	10.9028	5.45142	low	4.59216	1.43118	3.1923	0.00141144	0.0119532	Sig
WBGene00012012	T25B9.6	0.454177	20.9169	10.6855	low	4.589	1.17241	3.38335	0.000716075	0.00682073	Sig
WBGene00016416	C34F11.5	0.454177	21.2218	10.838	low	4.58777	1.17092	3.38712	0.00070631	0.00675605	Sig
WBGene00194784	T11F9.22	0	10.769	5.38448	low	4.5802	1.42689	3.19643	0.0013914	0.0118165	Sig
WBGene00012379	Y1A5A.1	3.04445	81.853	42.4487	medium	4.56947	0.670915	6.61159	3.8022e-11	1.85756e-09	Sig
WBGene00018359	F42G8.8	0.840957	30.4438	15.6424	low	4.55025	1.00796	4.11818	3.8187e-05	0.000562407	Sig
WBGene00044679	K02B12.9	0	10.94	5.46999	low	4.54523	1.42575	3.18278	0.0014587	0.0122961	Sig
WBGene00007986	C36F7.5	0.773559	29.3469	15.0602	low	4.52976	1.02542	4.03059	5.56378e-05	0.000779014	Sig
WBGene00008907	clec-109	0	10.5012	5.25061	low	4.52372	1.42668	3.16215	0.00156608	0.0130679	Sig
WBGene00012482	clec-106	0.454177	20.0394	10.2468	low	4.5222	1.19188	3.29963	0.000968132	0.00873626	Sig
WBGene00021384	Y37F4.3	0	10.2818	5.14091	low	4.50317	1.43023	3.13757	0.00170352	0.0140344	Sig
WBGene00019626	K10C9.7	0.840957	28.9936	14.9173	low	4.49986	1.01735	4.04224	5.29438e-05	0.000749378	Sig
WBGene00022443	Y110A2AL.6	0	10.3302	5.1651	low	4.4925	1.44683	3.08471	0.00203753	0.016114	Sig
WBGene00020409	T10D4.7	0	10.1963	5.09816	low	4.49153	1.43948	3.10347	0.00191265	0.0153039	Sig
WBGene00014229	ZK1128.3	0.38678	19.0651	9.72593	low	4.48646	1.19529	3.26366	0.00109982	0.00972189	Sig
WBGene00235374	R11E3.19	0	10.8061	5.40305	low	4.48561	1.43552	3.12055	0.00180516	0.0146655	Sig
WBGene00236786	C17H12.37	0	10.0624	5.03122	low	4.4752	1.43589	3.10293	0.00191614	0.0153039	Sig
WBGene00004455	rpl-42	0	10.0624	5.03122	low	4.4752	1.43589	3.10293	0.00191614	0.0153039	Sig
WBGene00018731	F53A9.8	13.4553	313.515	163.485	medium	4.47245	0.389404	11.4146	3.53642e-30	1.4607e-27	Sig
WBGene00012172	W01B6.5	0	10.1479	5.07397	low	4.46664	1.43211	3.11026	0.00186921	0.0150182	Sig
WBGene00009501	F37A8.1	0.840957	28.2871	14.564	low	4.46291	1.02063	4.00058	6.31878e-05	0.000873953	Sig
WBGene00001242	elo-4	0.454177	19.37	9.91208	low	4.46179	1.18499	3.27614	0.00105237	0.00937541	Sig
WBGene00009705	F44F4.10	0	9.92856	4.96428	low	4.44681	1.43535	3.08702	0.00202172	0.0160427	Sig
WBGene00008092	gmeb-3	0	9.92856	4.96428	low	4.44681	1.43535	3.08702	0.00202172	0.0160427	Sig
WBGene00011467	decr-1.3	1.29513	37.2898	19.2924	low	4.44012	0.911678	4.57794	4.69575e-06	8.38315e-05	Sig
WBGene00044216	C47E8.10	0	10.2335	5.11673	low	4.42384	1.43886	3.06937	0.0021451	0.0168475	Sig
WBGene00006656	twk-1	0	10.2335	5.11673	low	4.42384	1.43886	3.06937	0.0021451	0.0168475	Sig
WBGene00018601	F48C1.9	0	9.79468	4.89734	low	4.40694	1.43788	3.05624	0.00224131	0.0174119	Sig
WBGene00017553	nep-8	0.840957	27.8371	14.339	low	4.39468	1.02883	3.91955	8.87163e-05	0.00117005	Sig
WBGene00008332	C55A6.3	0.454177	18.4441	9.44912	low	4.39339	1.19319	3.2153	0.0013031	0.0112019	Sig
WBGene00018127	F36H12.14	0	9.62367	4.81183	low	4.38753	1.45547	2.99352	0.00275778	0.0207107	Sig
WBGene00012475	Y18D10A.2	2.06869	53.432	27.7503	medium	4.37656	0.773905	5.44011	5.32463e-08	1.41064e-06	Sig
WBGene00015046	nlp-34	0.38678	17.652	9.0194	low	4.3714	1.20737	3.16569	0.00154716	0.0129457	Sig
WBGene00009250	F29D10.1	0	9.35591	4.67795	low	4.36069	1.44604	3.0016	0.00268568	0.0202194	Sig
WBGene00009324	ttbk-3	0	9.35591	4.67795	low	4.36069	1.44604	3.0016	0.00268568	0.0202194	Sig
WBGene00007610	C15H7.3	1.22774	35.1218	18.1748	low	4.35414	0.919673	4.45442	8.41212e-06	0.000142084	Sig
WBGene00016398	C34D4.2	1.16034	34.6346	17.8975	low	4.33276	0.936558	4.355	1.33066e-05	0.000215155	Sig
WBGene00195182	C17G10.10	0	9.22203	4.61101	low	4.326	1.44661	2.97929	0.00288916	0.0215549	Sig
WBGene00019216	H20J04.1	0	9.13652	4.56826	low	4.32372	1.4539	2.95639	0.00311265	0.0229397	Sig
WBGene00007081	AH6.3	0.454177	17.3843	8.91922	low	4.29888	1.20408	3.13358	0.00172687	0.0141882	Sig
WBGene00019834	R02F2.5	0	9.30754	4.65377	low	4.28744	1.45113	2.94791	0.00319931	0.0234453	Sig
WBGene00044447	ZK688.10	1.16034	33.5749	17.3676	low	4.28281	0.943348	4.27909	1.87657e-05	0.000295024	Sig
WBGene00004092	ppt-1	0	9.08815	4.54408	low	4.27836	1.45067	2.94059	0.00327585	0.023929	Sig
WBGene00022038	Y65B4BL.6	0	9.08815	4.54408	low	4.27836	1.45067	2.94059	0.00327585	0.023929	Sig
WBGene00008659	clec-151	1.22774	33.0506	17.1392	low	4.27487	0.929246	4.33574	1.45268e-05	0.000233225	Sig
WBGene00011841	scl-25	0	8.91714	4.45857	low	4.27332	1.4651	2.89504	0.00379116	0.0265411	Sig
WBGene00010547	K03H1.12	1.54712	40.5546	21.0509	medium	4.26327	0.870689	4.67802	2.89657e-06	5.38264e-05	Sig
WBGene00015306	C01G5.4	0	8.86876	4.43438	low	4.26105	1.45281	2.92176	0.00348057	0.0250817	Sig
WBGene00002090	ins-7	1.61452	40.5546	21.0846	medium	4.26051	0.855347	4.75862	1.94925e-06	3.74479e-05	Sig
WBGene00009226	cyp-37B1	0	9.9657	4.98285	low	4.24421	1.47568	2.86912	0.00411611	0.0282501	Sig
WBGene00022006	mpst-5	0.454177	16.5067	8.48045	low	4.24011	1.21926	3.06524	0.00217496	0.0170525	Sig
WBGene00009196	F28B1.2	0	8.64938	4.32469	low	4.235	1.45751	2.89133	0.00383611	0.026755	Sig
WBGene00021958	Y57E12AL.4	0	8.64938	4.32469	low	4.235	1.45751	2.89133	0.00383611	0.026755	Sig
WBGene00015860	C16D9.5	0	8.95427	4.47714	low	4.21606	1.45894	2.88312	0.00393763	0.0273976	Sig
WBGene00018803	fbxa-24	0	8.56387	4.28194	low	4.21189	1.47043	2.84227	0.00447929	0.0302627	Sig
WBGene00007559	C14A4.8	0.454177	16.239	8.34657	low	4.20992	1.21635	3.05223	0.00227147	0.0176267	Sig
WBGene00044227	C07A9.13	0	8.73489	4.36744	low	4.20882	1.45778	2.8785	0.00399571	0.0276142	Sig
WBGene00004122	pqn-35	0	8.73489	4.36744	low	4.20882	1.45778	2.8785	0.00399571	0.0276142	Sig
WBGene00009178	uggt-2	0	8.73489	4.36744	low	4.20882	1.45778	2.8785	0.00399571	0.0276142	Sig
WBGene00235281	Y4C6A.68	1.29513	32.0763	16.6857	low	4.1978	0.933741	4.24909	2.14638e-05	0.000332268	Sig
WBGene00018235	F40E12.2	0	8.5155	4.25775	low	4.19266	1.45945	2.86152	0.00421611	0.028741	Sig
WBGene00021998	Y59E9AR.2	0	8.5155	4.25775	low	4.19266	1.45945	2.86152	0.00421611	0.028741	Sig
WBGene00002100	ins-17	0.454177	15.8857	8.16994	low	4.17558	1.22025	3.02306	0.00250231	0.0191402	Sig
WBGene00013823	Y116F11B.7	0	8.29611	4.14806	low	4.1673	1.46382	2.83242	0.00461972	0.0308899	Sig
WBGene00235359	F56D6.22	0.454177	15.6663	8.06024	low	4.16037	1.22419	3.00553	0.00265121	0.0200262	Sig
WBGene00003556	nas-40	0	8.21061	4.1053	low	4.14785	1.47597	2.78771	0.00530825	0.0345778	Sig
WBGene00011508	T05H10.3	0	8.38162	4.19081	low	4.1353	1.46543	2.81326	0.00490417	0.0324103	Sig
WBGene00013771	Y113G7C.1	1.61452	37.0704	19.3424	low	4.13257	0.873002	4.53277	5.82157e-06	0.000101537	Sig
WBGene00017633	F20D6.1	0	8.07673	4.03836	low	4.13123	1.47105	2.79007	0.00526974	0.034401	Sig
WBGene00000013	abf-2	0.38678	14.9598	7.67328	low	4.12588	1.2375	2.95127	0.00316475	0.0232594	Sig
WBGene00194833	F17E9.15	0	8.16223	4.08112	low	4.12048	1.46655	2.79834	0.00513664	0.0336287	Sig
WBGene00009391	F35C5.3	0	8.16223	4.08112	low	4.12048	1.46655	2.79834	0.00513664	0.0336287	Sig
WBGene00045402	Y75B12B.13	0	8.16223	4.08112	low	4.12048	1.46655	2.79834	0.00513664	0.0336287	Sig
WBGene00022542	ZC190.8	0	8.16223	4.08112	low	4.12048	1.46655	2.79834	0.00513664	0.0336287	Sig
WBGene00001460	flp-17	0.773559	22.0622	11.4179	low	4.09903	1.07357	3.53046	0.000414837	0.00436805	Sig
WBGene00044476	F56D6.14	0.908355	22.7687	11.8386	low	4.09568	1.06264	3.57706	0.000347485	0.00375012	Sig
WBGene00022617	ZC477.2	0.38678	14.521	7.45389	low	4.08643	1.24971	2.90294	0.00369676	0.0261343	Sig
WBGene00008508	F01G10.5	0.38678	14.9114	7.64909	low	4.08209	1.24157	2.91879	0.00351388	0.0252216	Sig
WBGene00044953	D2096.13	0	7.85734	3.92867	low	4.08053	1.48187	2.73067	0.00632062	0.039969	Sig
WBGene00018001	F33D11.2	0	7.85734	3.92867	low	4.08053	1.48187	2.73067	0.00632062	0.039969	Sig
WBGene00194647	Y51H4A.935	1.22774	28.8598	15.0437	low	4.08038	0.95303	4.05283	5.06026e-05	0.000722579	Sig
WBGene00012979	Y48B6A.5	1.61452	36.4865	19.0505	low	4.0776	0.874	4.4723	7.73843e-06	0.000132428	Sig
WBGene00004964	spe-10	0.38678	14.692	7.5394	low	4.07503	1.24156	2.91335	0.00357572	0.0255073	Sig
WBGene00008575	scl-24	0.454177	15.2759	7.86504	low	4.0737	1.26645	2.87569	0.00403149	0.0277952	Sig
WBGene00045416	Y37H2A.14	1.22774	29.0308	15.1293	low	4.06392	0.953632	4.03658	5.42351e-05	0.000765271	Sig
WBGene00017808	nspd-9	7.88799	140.852	74.3698	medium	4.06049	0.486024	8.27602	1.27365e-16	1.46502e-14	Sig
WBGene00016429	C35A11.2	0	7.72346	3.86173	low	4.06025	1.47752	2.72943	0.00634434	0.0400077	Sig
WBGene00219284	C41G7.15	0	7.72346	3.86173	low	4.06025	1.47752	2.72943	0.00634434	0.0400077	Sig
WBGene00018549	F47C12.6	0	7.72346	3.86173	low	4.06025	1.47752	2.72943	0.00634434	0.0400077	Sig
WBGene00018839	F54H5.2	0	7.72346	3.86173	low	4.06025	1.47752	2.72943	0.00634434	0.0400077	Sig
WBGene00022700	ZK353.4	0.38678	14.3016	7.3442	low	4.05944	1.25877	2.86934	0.00411328	0.0282501	Sig
WBGene00017175	irld-3	1.16034	28.1532	14.6568	low	4.04801	0.972868	3.94082	8.12033e-05	0.00108919	Sig
WBGene00235095	B0035.21	0	7.80897	3.90448	low	4.04408	1.47418	2.73193	0.00629643	0.0398994	Sig
WBGene00015165	B0361.11	0	7.80897	3.90448	low	4.04408	1.47418	2.73193	0.00629643	0.0398994	Sig
WBGene00014996	ZK1251.5	0.38678	14.5581	7.47246	low	4.0419	1.2472	2.88337	0.0039345	0.0273968	Sig
WBGene00004394	rol-1	0.454177	14.692	7.5731	low	4.03823	1.23621	2.90771	0.00364083	0.0258471	Sig
WBGene00044475	F56D6.13	1.9339	41.7855	21.8597	medium	4.03378	0.835784	4.66496	3.08682e-06	5.67812e-05	Sig
WBGene00044272	nspa-4	54.9318	911.598	483.265	medium	4.03264	0.272797	14.7654	2.44975e-49	3.71014e-46	Sig
WBGene00000781	cpr-1	26.5736	445.09	235.832	medium	4.02659	0.328097	12.241	1.87716e-34	1.70578e-31	Sig
WBGene00044393	ZK1248.20	0.38678	14.1194	7.25307	low	4.02578	1.24808	2.86958	0.00411022	0.0282501	Sig
WBGene00009663	hda-5	0	7.58958	3.79479	low	4.02051	1.47774	2.70597	0.00681055	0.0423596	Sig
WBGene00021110	W09C3.2	0	7.58958	3.79479	low	4.02051	1.47774	2.70597	0.00681055	0.0423596	Sig
WBGene00006367	sym-2	0.454177	14.1677	7.31096	low	4.01129	1.24835	2.86657	0.00414943	0.0283716	Sig
WBGene00010876	M05D6.3	0	7.50407	3.75204	low	4.00949	1.48816	2.67081	0.00756676	0.045962	Sig
WBGene00018000	F33D11.1	0.454177	14.7775	7.61585	low	4.00739	1.24393	2.87697	0.00401519	0.0277249	Sig
WBGene00012755	Y41C4A.8	1.16034	27.2273	14.1938	low	4.00118	0.980189	3.87015	0.000108769	0.00140196	Sig
WBGene00003473	mtl-1	0.38678	14.2049	7.29583	low	4.00035	1.25316	2.84671	0.00441734	0.0299108	Sig
WBGene00015518	C06E1.1	0.454177	14.3388	7.39647	low	3.99786	1.24148	2.87293	0.0040669	0.0279969	Sig
WBGene00020985	W03D8.2	0.38678	13.6806	7.03369	low	3.99604	1.25569	2.83562	0.00457365	0.0307106	Sig
WBGene00022753	ZK484.7	1.68191	34.1104	17.8961	low	3.99247	0.876235	4.37443	1.2175e-05	0.000198624	Sig
WBGene00001452	flp-9	3.29643	60.4973	31.8969	medium	3.98716	0.687009	5.67992	1.34758e-08	3.98875e-07	Sig
WBGene00007538	C12D8.9	0.840957	20.8685	10.8547	low	3.98697	1.07373	3.44967	0.000561282	0.00561715	Sig
WBGene00019405	K05F1.1	0	7.3702	3.6851	low	3.98525	1.48443	2.66581	0.00768024	0.0464649	Sig
WBGene00017393	nep-5	0	7.3702	3.6851	low	3.98525	1.48443	2.66581	0.00768024	0.0464649	Sig
WBGene00013374	Y62E10A.3	0	7.3702	3.6851	low	3.98525	1.48443	2.66581	0.00768024	0.0464649	Sig
WBGene00045036	K08E4.7	0.38678	13.5467	6.96675	low	3.97275	1.25595	2.82127	0.00478343	0.0317935	Sig
WBGene00017554	nep-9	0	7.89448	3.94724	low	3.97129	1.48729	2.66288	0.00774744	0.0467379	Sig
WBGene00016356	C33F10.8	0.908355	20.783	10.8457	low	3.95772	1.08033	3.41531	0.000637102	0.00623852	Sig
WBGene00270321	Y41C4A.32	0.38678	13.6322	7.0095	low	3.9521	1.2582	2.80642	0.00500949	0.0330103	Sig
WBGene00021967	Y57G7A.3	0	7.23632	3.61816	low	3.9406	1.48544	2.63793	0.00834147	0.0494771	Sig
WBGene00008433	marc-2	0.454177	13.5467	7.00045	low	3.93413	1.25052	2.81509	0.0048764	0.0322973	Sig
WBGene00001414	fer-1	0.454177	13.3273	6.89075	low	3.9169	1.25501	2.79576	0.00517776	0.0338492	Sig
WBGene00044448	ZK783.6	0.38678	13.279	6.83287	low	3.90828	1.26438	2.76829	0.0056352	0.0363686	Sig
WBGene00044122	T28B8.6	1.29513	26.0336	13.6644	low	3.90019	0.968858	3.82974	0.000128278	0.00162498	Sig
WBGene00017737	F23C8.8	0.38678	12.7547	6.57073	low	3.89463	1.27165	2.74334	0.00608186	0.0388103	Sig
WBGene00044005	F37C12.18	1.22774	25.461	13.3444	low	3.8932	0.974646	3.79661	0.000146687	0.00181554	Sig
WBGene00007700	C24H11.2	0.38678	12.8402	6.61348	low	3.88864	1.2666	2.74989	0.0059616	0.0381769	Sig
WBGene00004962	spe-8	0.38678	12.8402	6.61348	low	3.88864	1.2666	2.74989	0.0059616	0.0381769	Sig
WBGene00011910	alg-3	2.90965	50.7397	26.8247	medium	3.8829	0.730686	5.19201	2.08037e-07	4.84726e-06	Sig
WBGene00008743	F13D12.9	2.45547	44.2099	23.3327	medium	3.88049	0.776258	4.86601	1.13876e-06	2.30465e-05	Sig
WBGene00045306	ZC250.5	0.773559	18.7118	9.74269	low	3.86977	1.11024	3.24623	0.00116945	0.0102477	Sig
WBGene00020978	W03B1.9	0.38678	12.7063	6.54654	low	3.85553	1.27064	2.72338	0.00646168	0.0406067	Sig
WBGene00006585	tni-3	7.6858	122.872	65.279	medium	3.85471	0.520021	7.3495	1.98956e-13	1.55854e-11	Sig
WBGene00017279	F09C12.8	3.36383	55.5516	29.4577	medium	3.84672	0.696722	5.4112	6.26023e-08	1.62533e-06	Sig
WBGene00013684	Y105E8A.27	2.65767	44.1244	23.3911	medium	3.83787	0.786366	4.75972	1.93861e-06	3.74016e-05	Sig
WBGene00001459	flp-16	1.54712	30.6632	16.1052	low	3.82954	0.922945	3.99408	6.49471e-05	0.000894203	Sig
WBGene00000678	col-104	0.38678	12.2675	6.32716	low	3.82912	1.27606	2.69551	0.00702817	0.0435048	Sig
WBGene00003746	nlp-8	0.38678	12.182	6.2844	low	3.82656	1.28508	2.67738	0.00742	0.045252	Sig
WBGene00007169	B0393.4	0.773559	18.5296	9.65156	low	3.81888	1.11241	3.20369	0.0013568	0.0115659	Sig
WBGene00010611	K07A1.4	3.43123	55.0644	29.2478	medium	3.81727	0.701777	5.33434	9.5892e-08	2.38732e-06	Sig
WBGene00001605	gln-4	0.38678	12.353	6.36991	low	3.80913	1.27709	2.68357	0.00728401	0.0447228	Sig
WBGene00021471	Y39G10AR.15	0.38678	12.1337	6.26022	low	3.79858	1.2784	2.67355	0.00750524	0.0456494	Sig
WBGene00012605	Y38F1A.1	2.90965	47.3893	25.1495	medium	3.79194	0.739259	5.01555	5.28812e-07	1.1496e-05	Sig
WBGene00011133	R08A2.2	0.840957	17.7859	9.31343	low	3.78478	1.10787	3.19361	0.00140508	0.0119104	Sig
WBGene00022752	ZK484.6	0.38678	11.9143	6.15053	low	3.78376	1.28182	2.6575	0.00787216	0.0472798	Sig
WBGene00007597	C15A11.2	0.840957	17.8714	9.35618	low	3.78142	1.10137	3.20901	0.00133193	0.0114074	Sig
WBGene00015030	B0207.7	0.773559	17.5665	9.17004	low	3.7785	1.13135	3.12042	0.00180595	0.0146655	Sig
WBGene00012177	decr-1.2	1.61452	28.9081	15.2613	low	3.77254	0.922283	3.94063	8.12664e-05	0.00108919	Sig
WBGene00006449	alg-4	4.13739	64.372	34.2547	medium	3.77017	0.651192	5.69937	1.2025e-08	3.60631e-07	Sig
WBGene00016963	C56C10.6	0.454177	12.353	6.40361	low	3.76798	1.27159	2.67647	0.00744021	0.0453145	Sig
WBGene00012609	Y38F1A.7	0.840957	17.5665	9.20374	low	3.76706	1.11544	3.15986	0.00157847	0.0131352	Sig
WBGene00023424	C53D6.10	2.52287	40.8595	21.6912	medium	3.76442	0.784109	4.6801	2.86732e-06	5.33921e-05	Sig
WBGene00009502	F37A8.2	0.38678	11.6949	6.04083	low	3.76408	1.28745	2.63497	0.00841457	0.0497533	Sig
WBGene00019020	F57H12.5	0.38678	11.9998	6.19328	low	3.76096	1.28392	2.64228	0.00823511	0.0489527	Sig
WBGene00014997	AC7.3	0.840957	17.7375	9.28924	low	3.75988	1.10277	3.18915	0.00142692	0.012073	Sig
WBGene00003456	msp-63	5.9541	88.7619	47.358	medium	3.75839	0.585448	6.35112	2.13755e-10	8.86939e-09	Sig
WBGene00016358	C33F10.12	3.68321	58.3664	31.0248	medium	3.75411	0.690437	5.34531	9.02622e-08	2.26578e-06	Sig
WBGene00018773	F53G12.8	2.06869	34.7685	18.4186	low	3.75041	0.839803	4.33345	1.46789e-05	0.000234836	Sig
WBGene00007639	C17D12.5	0.840957	17.3471	9.09404	low	3.74588	1.12494	3.11905	0.00181434	0.0147204	Sig
WBGene00001455	flp-12	2.97705	45.7197	24.3484	medium	3.74172	0.751867	4.87016	1.11507e-06	2.26682e-05	Sig
WBGene00014168	ZK945.6	0.840957	17.823	9.332	low	3.7403	1.10724	3.16389	0.00155677	0.0130022	Sig
WBGene00020070	rmd-6	6.13868	89.6248	47.8817	medium	3.73759	0.565373	6.54153	6.08911e-11	2.85215e-09	Sig
WBGene00007305	ttbk-5	2.06869	34.1959	18.1323	low	3.73008	0.842134	4.29898	1.71587e-05	0.000271816	Sig
WBGene00012249	W04E12.4	0.840957	17.0794	8.96016	low	3.72426	1.11458	3.12907	0.00175359	0.0143558	Sig
WBGene00015605	C08E3.13	2.38808	39.8222	21.1051	medium	3.72158	0.895124	4.05984	4.91056e-05	0.000707167	Sig
WBGene00011171	R09E10.1	0.840957	17.1649	9.00292	low	3.71852	1.10913	3.13969	0.00169127	0.013952	Sig
WBGene00013636	Y105C5A.12	0.773559	16.6406	8.70708	low	3.69696	1.14808	3.01666	0.00255576	0.0194184	Sig
WBGene00015634	C09D4.3	2.0013	33.0506	17.5259	low	3.69631	0.858015	4.18191	2.89066e-05	0.000437062	Sig
WBGene00013590	Y81G3A.1	1.29513	22.3783	11.8367	low	3.69001	1.01675	3.47094	0.000518649	0.00526	Sig
WBGene00013524	Y73F8A.15	1.61452	27.3612	14.4879	low	3.68942	0.925616	3.84437	0.000120863	0.00154687	Sig
WBGene00017672	F21F3.2	0.773559	16.5922	8.68289	low	3.68695	1.13286	3.04749	0.00230761	0.0178613	Sig
WBGene00013279	Y57A10B.7	0.840957	16.5067	8.67384	low	3.67568	1.12533	3.06393	0.00218448	0.0171124	Sig
WBGene00020627	T20F5.5	0.840957	16.8971	8.86904	low	3.66763	1.11607	3.08415	0.00204133	0.0161301	Sig
WBGene00010612	K07A1.5	3.68321	52.7367	28.2099	medium	3.64773	0.700611	5.12044	3.04831e-07	6.85644e-06	Sig
WBGene00175035	F54C9.14	0.908355	17.031	8.96968	low	3.6458	1.1222	3.05973	0.00221539	0.0172505	Sig
WBGene00235106	F08H9.15	2.06869	31.8198	16.9442	low	3.64336	0.863504	4.09994	4.13261e-05	0.000602778	Sig
WBGene00022632	ZC581.2	1.29513	22.1477	11.7214	low	3.64021	1.00296	3.47407	0.000512635	0.00523913	Sig
WBGene00044062	snb-6	1.54712	26.8257	14.1864	low	3.6382	0.948783	3.7023	0.000213655	0.00248168	Sig
WBGene00010114	F55D12.6	4.27218	59.2552	31.7637	medium	3.63452	0.662607	5.40628	6.43479e-08	1.66116e-06	Sig
WBGene00020986	W03D8.3	2.45547	36.8026	19.629	low	3.63067	0.806717	4.39248	1.12064e-05	0.000183813	Sig
WBGene00006058	sst-20	3.68321	51.993	27.8381	medium	3.62873	0.721501	4.94802	7.4971e-07	1.58065e-05	Sig
WBGene00014197	ZK1053.2	2.0013	31.723	16.8622	low	3.62063	0.86711	4.05821	4.94497e-05	0.000709873	Sig
WBGene00016286	C31H1.1	0.840957	16.1051	8.47302	low	3.61796	1.12216	3.02886	0.00245476	0.0188398	Sig
WBGene00018232	F40E3.5	1.29513	21.7945	11.5448	low	3.6137	1.0069	3.43748	0.000587152	0.00583109	Sig
WBGene00007337	C05C12.5	5.8193	77.4428	41.631	medium	3.60943	0.583626	6.11905	9.41344e-10	3.46315e-08	Sig
WBGene00219316	F21A3.11	0.840957	15.6663	8.25363	low	3.59388	1.12981	2.99021	0.00278784	0.0208883	Sig
WBGene00008074	nkb-2	2.38808	35.7428	19.0654	low	3.59211	0.823546	4.25844	2.05861e-05	0.000320318	Sig
WBGene00017444	F13H8.12	1.61452	25.8998	13.7571	low	3.58802	0.932298	3.71851	0.0002004	0.00236191	Sig
WBGene00013800	Y116A8C.23	1.61452	25.9853	13.7999	low	3.575	0.937007	3.6886	0.000225495	0.00259377	Sig
WBGene00007688	C18E9.8	2.06869	30.7971	16.4329	low	3.57104	0.86168	4.0312	5.54935e-05	0.000778194	Sig
WBGene00013978	ZK507.1	0.773559	15.6179	8.19575	low	3.56775	1.14835	2.92133	0.00348537	0.0250963	Sig
WBGene00012207	W02B12.12	6.20608	79.7817	42.9939	medium	3.56254	0.57345	6.15217	7.6432e-10	2.8819e-08	Sig
WBGene00016010	C23G10.1	0.840957	15.8373	8.33914	low	3.55936	1.1327	2.96016	0.00307483	0.0227029	Sig
WBGene00011777	T14G10.8	3.68321	49.8622	26.7727	medium	3.55661	0.701621	4.98851	6.08475e-07	1.3097e-05	Sig
WBGene00012549	Y37D8A.8	0.908355	15.8002	8.35427	low	3.55534	1.14496	2.93299	0.00335713	0.0243854	Sig
WBGene00010241	F58D2.2	3.29643	45.2697	24.2831	medium	3.55482	0.730521	4.78037	1.74974e-06	3.41934e-05	Sig
WBGene00020282	mps-3	1.74931	25.5094	13.6293	low	3.54877	0.942985	3.64402	0.000268413	0.0029964	Sig
WBGene00018841	F54H5.5	1.61452	24.8883	13.2514	low	3.54636	0.940878	3.64355	0.000268902	0.00299817	Sig
WBGene00013053	Y50E8A.10	0.840957	15.3986	8.11975	low	3.54626	1.13195	2.94992	0.00317856	0.0233309	Sig
WBGene00018580	F47G6.3	0.840957	15.0937	7.96731	low	3.54278	1.14055	2.92472	0.0034477	0.0249238	Sig
WBGene00002186	kel-10	3.43123	45.7085	24.5699	medium	3.53742	0.732837	4.74561	2.0788e-06	3.97686e-05	Sig
WBGene00010092	F55C5.2	1.68191	24.8028	13.2424	low	3.53469	0.940861	3.63456	0.000278456	0.00310089	Sig
WBGene00007448	C08F8.6	2.45547	34.4636	18.4596	low	3.53451	0.818022	4.22148	2.42709e-05	0.000371922	Sig
WBGene00018135	F37A4.5	3.22903	44.0389	23.634	medium	3.53445	0.743575	4.66939	3.02095e-06	5.59091e-05	Sig
WBGene00003742	nlp-4	2.45547	34.3298	18.3926	low	3.52407	0.817624	4.21165	2.53508e-05	0.000387164	Sig
WBGene00008388	D1086.1	1.36253	20.612	10.9873	low	3.517	1.04814	3.22764	0.00124816	0.0108019	Sig
WBGene00019951	R08C7.8	0.840957	15.2647	8.05281	low	3.51622	1.13703	2.91586	0.00354708	0.0253998	Sig
WBGene00044810	Y37E3.19	0.773559	14.8259	7.79973	low	3.5118	1.15683	2.85768	0.00426753	0.0290263	Sig
WBGene00012637	Y38H8A.3	8.27477	100.528	54.4012	medium	3.51111	0.522734	6.66907	2.57432e-11	1.32163e-09	Sig
WBGene00022155	Y71G12B.17	2.13609	29.6518	15.8939	low	3.50782	0.86749	3.93824	8.20822e-05	0.00109688	Sig
WBGene00010254	F58E6.5	8.66155	104.975	56.8183	medium	3.50097	0.507255	6.85515	7.1238e-12	3.94719e-10	Sig
WBGene00000546	clp-6	0.840957	14.8259	7.83343	low	3.49911	1.13923	2.8957	0.00378311	0.0265051	Sig
WBGene00009193	F27E5.3	0.840957	14.8259	7.83343	low	3.49911	1.13923	2.8957	0.00378311	0.0265051	Sig
WBGene00194912	ZK856.18	0.840957	14.8259	7.83343	low	3.49911	1.13923	2.8957	0.00378311	0.0265051	Sig
WBGene00018360	irld-8	0.773559	14.9114	7.84248	low	3.49132	1.16071	2.83546	0.00457601	0.0307106	Sig
WBGene00015024	B0205.10	8.79635	104.451	56.6235	medium	3.48956	0.507589	6.82895	8.55407e-12	4.5724e-10	Sig
WBGene00044634	C29E4.14	1.9339	28.7259	15.3299	low	3.4895	0.910677	3.73001	0.000191475	0.00226554	Sig
WBGene00013884	ZC412.3	7.7532	94.5593	51.1562	medium	3.48898	0.534084	6.48406	8.92849e-11	4.05666e-09	Sig
WBGene00011954	T23F11.2	7.43382	89.9297	48.6818	medium	3.48882	0.539874	6.41159	1.44007e-10	6.35098e-09	Sig
WBGene00014085	ZK809.1	1.22774	19.5894	10.4085	low	3.48787	1.02765	3.25501	0.00113389	0.00998413	Sig
WBGene00018461	F45D11.16	0.840957	14.6065	7.72374	low	3.48666	1.14312	2.87632	0.00402335	0.0277602	Sig
WBGene00016898	clik-2	0.773559	14.692	7.73279	low	3.48382	1.16048	2.82929	0.00466518	0.0311481	Sig
WBGene00001245	elo-7	1.22774	19.0651	10.1464	low	3.47924	1.03621	3.21947	0.00128429	0.0110616	Sig
WBGene00008154	C47E12.11	1.74931	24.6206	13.1849	low	3.47553	0.940856	3.58118	0.000342049	0.00370023	Sig
WBGene00021858	Y54F10BM.3	1.74931	24.6206	13.1849	low	3.47553	0.940856	3.58118	0.000342049	0.00370023	Sig
WBGene00021543	Y43B11AR.1	8.72895	102.428	55.5784	medium	3.4701	0.518587	6.64718	2.98754e-11	1.49988e-09	Sig
WBGene00012871	Y45F10B.3	4.59156	56.1354	30.3635	medium	3.46899	0.663973	5.15942	2.4772e-07	5.67011e-06	Sig
WBGene00019255	H32C10.1	1.74931	24.4012	13.0753	low	3.46896	0.942302	3.56895	0.000358414	0.00384522	Sig
WBGene00020140	ant-1.4	6.97964	83.6193	45.2995	medium	3.46351	0.556708	6.17026	6.8177e-10	2.58135e-08	Sig
WBGene00019062	F58F12.2	2.59027	33.7087	18.1495	low	3.45421	0.822776	4.10956	3.96408e-05	0.000581932	Sig
WBGene00007791	C28A5.6	1.22774	19.0167	10.1222	low	3.45197	1.03236	3.20866	0.00133355	0.0114105	Sig
WBGene00017059	msrp-5	10.865	125.966	68.4156	medium	3.45068	0.469499	7.31138	2.64422e-13	1.98579e-11	Sig
WBGene00004976	spe-41	1.68191	23.6947	12.6883	low	3.44928	0.942008	3.54736	0.000389116	0.00412746	Sig
WBGene00018530	F47B3.6	1.81671	24.7545	13.2856	low	3.44561	0.963451	3.47457	0.000511668	0.00523913	Sig
WBGene00018448	F45D11.1	1.68191	23.3043	12.4931	low	3.44511	0.961191	3.47292	0.00051482	0.00524459	Sig
WBGene00004267	rab-3	2.13609	28.3726	15.2544	low	3.44493	0.875845	3.83382	0.00012617	0.00160351	Sig
WBGene00020497	T14A8.2	0.773559	14.0822	7.4279	low	3.44199	1.19851	2.7117	0.00669396	0.0418637	Sig
WBGene00017975	F32B5.1	10.0915	115.257	62.6741	medium	3.44142	0.482551	7.09123	1.32926e-12	8.62787e-11	Sig
WBGene00001246	elo-8	1.61452	22.951	12.2828	low	3.4374	0.971071	3.42814	0.000607739	0.00600927	Sig
WBGene00001067	dpy-5	2.06869	27.8	14.9343	low	3.43642	0.880425	3.80261	0.000143179	0.00177985	Sig
WBGene00018745	F53C3.1	1.22774	19.1022	10.165	low	3.43312	1.03819	3.17649	0.00149068	0.0124961	Sig
WBGene00013033	Y49E10.10	2.0013	27.6661	14.8337	low	3.43226	0.891718	3.74937	0.000177278	0.00211964	Sig
WBGene00015929	C17H12.3	4.38937	54.1497	29.2696	medium	3.43221	0.693127	4.89027	1.00697e-06	2.07022e-05	Sig
WBGene00002120	ins-37	2.65767	33.7087	18.1832	low	3.42867	0.836649	4.01584	5.92353e-05	0.000821788	Sig
WBGene00013656	Y105C5B.17	1.29513	19.0167	10.1559	low	3.42697	1.03105	3.19508	0.0013979	0.0118606	Sig
WBGene00019642	K11C4.1	2.52287	32.6489	17.5859	low	3.42063	0.825596	4.0554	5.00475e-05	0.000717321	Sig
WBGene00013158	Y53F4B.11	5.36512	63.104	34.2346	medium	3.41917	0.623415	5.42718	5.72519e-08	1.49928e-06	Sig
WBGene00012294	nspa-8	12.7989	143.02	77.9093	medium	3.41442	0.446713	7.60996	2.74171e-14	2.44254e-12	Sig
WBGene00014247	ZK1307.4	10.9324	121.701	66.3168	medium	3.41086	0.470725	7.20857	5.65424e-13	4.07779e-11	Sig
WBGene00008125	C47A4.5	2.97705	37.193	20.085	medium	3.41045	0.783055	4.27655	1.89816e-05	0.000297389	Sig
WBGene00016843	C50F7.3	0.773559	14.2049	7.48922	low	3.41008	1.17451	2.7444	0.00606214	0.0387117	Sig
WBGene00017128	E04F6.9	11.3866	126.074	68.7304	medium	3.41005	0.467531	7.2577	3.93731e-13	2.90881e-11	Sig
WBGene00044529	irld-1	1.54712	22.7687	12.1579	low	3.40979	0.983343	3.35925	0.000781543	0.00732152	Sig
WBGene00007307	spch-1	45.6284	496.599	271.114	medium	3.40854	0.300411	11.3334	8.96599e-30	3.39475e-27	Sig
WBGene00020353	T08B6.4	7.23162	84.6307	45.9312	medium	3.40675	0.567567	5.95715	2.56679e-09	8.73574e-08	Sig
WBGene00008383	D1081.5	2.0013	27.0934	14.5474	low	3.40606	0.896164	3.70333	0.000212789	0.00247932	Sig
WBGene00010381	H12D21.5	0.773559	13.9855	7.37952	low	3.40346	1.17323	2.74108	0.00612378	0.039023	Sig
WBGene00012219	W03C9.1	0.773559	13.9855	7.37952	low	3.40346	1.17323	2.74108	0.00612378	0.039023	Sig
WBGene00013325	Y57G11C.36	3.22903	40.8112	22.0201	medium	3.40306	0.758989	4.41024	1.03255e-05	0.000170596	Sig
WBGene00015931	C17H12.5	2.84225	36.4865	19.6644	low	3.4024	0.793874	4.2067	2.59124e-05	0.000395077	Sig
WBGene00010900	M28.9	3.29643	40.5063	21.9014	medium	3.39921	0.748142	4.46888	7.86312e-06	0.000134309	Sig
WBGene00016839	C50F2.5	2.77486	35.4379	19.1064	low	3.39762	0.817992	4.07548	4.59203e-05	0.000665515	Sig
WBGene00021113	gsp-3	18.1143	196.537	107.326	medium	3.39749	0.39014	8.68188	3.89273e-18	4.91295e-16	Sig
WBGene00001944	his-70	3.36383	40.3353	21.8495	medium	3.39637	0.752135	4.4422	8.90446e-06	0.000149565	Sig
WBGene00011919	T22C1.9	2.90965	35.9622	19.4359	low	3.39346	0.784853	4.24371	2.19853e-05	0.000339185	Sig
WBGene00020635	T20H4.2	1.29513	18.2247	9.7599	low	3.37909	1.04011	3.12539	0.0017757	0.0144715	Sig
WBGene00012169	ttbk-4	5.11314	58.0244	31.5688	medium	3.37535	0.641568	5.20451	1.94507e-07	4.57897e-06	Sig
WBGene00006044	ssp-16	18.8028	202.784	110.794	medium	3.37331	0.413876	8.12742	4.38511e-16	4.74375e-14	Sig
WBGene00014665	C04G2.3	21.0737	225.323	123.198	medium	3.37263	0.379039	8.87509	6.98792e-19	9.47749e-17	Sig
WBGene00012912	Y46G5A.22	2.0013	26.6063	14.3038	low	3.37121	0.899825	3.65255	0.000259647	0.00292731	Sig
WBGene00011911	T22B3.3	5.29773	63.167	34.2324	medium	3.36655	0.667193	4.99804	5.79171e-07	1.2501e-05	Sig
WBGene00016800	C50C3.2	1.29513	18.3102	9.80266	low	3.36591	1.03981	3.11605	0.0018329	0.0148313	Sig
WBGene00012191	W02A2.8	1.22774	18.1763	9.70202	low	3.36582	1.0465	3.09331	0.00197938	0.0157501	Sig
WBGene00017387	mpst-4	3.22903	39.1416	21.1853	medium	3.36546	0.764848	4.32829	1.50275e-05	0.00023957	Sig
WBGene00077569	F53F4.18	1.22774	17.652	9.43988	low	3.36322	1.04998	3.07843	0.00208092	0.0164286	Sig
WBGene00014154	ZK930.4	1.68191	22.1961	11.939	low	3.36241	0.955863	3.41223	0.00064433	0.00628221	Sig
WBGene00008935	F18C12.4	0.773559	13.6322	7.20289	low	3.36134	1.18014	2.69499	0.00703915	0.0435355	Sig
WBGene00015331	C02B10.6	2.59027	31.1987	16.8945	low	3.36019	0.837404	3.93104	8.4579e-05	0.00112364	Sig
WBGene00014246	ZK1307.3	3.68321	43.2469	23.465	medium	3.35832	0.728603	4.54231	5.56406e-06	9.74193e-05	Sig
WBGene00009550	F38H4.6	2.06869	26.1304	14.0995	low	3.35782	0.917392	3.57025	0.00035664	0.00383072	Sig
WBGene00021650	Y47G6A.26	4.13739	47.6571	25.8972	medium	3.35287	0.693171	4.77396	1.80641e-06	3.50744e-05	Sig
WBGene00021271	spe-47	0.773559	13.4128	7.0932	low	3.35244	1.18064	2.68616	0.0072278	0.0444077	Sig
WBGene00009895	scl-2	8.66155	94.5593	51.6104	medium	3.34777	0.518918	6.41089	1.44674e-10	6.35098e-09	Sig
WBGene00010485	ant-1.3	13.9593	148.977	81.468	medium	3.34763	0.439884	7.58082	3.43369e-14	3.00019e-12	Sig
WBGene00194864	Y66A7A.9	0.840957	13.6322	7.23659	low	3.34763	1.16118	2.7322	0.00629128	0.0398994	Sig
WBGene00010790	sodh-1	19.3918	207.529	113.46	medium	3.34453	0.403894	8.25898	1.46919e-16	1.66881e-14	Sig
WBGene00008556	F07D3.3	0.773559	13.1935	6.98351	low	3.34051	1.18353	2.67018	0.00758107	0.0459874	Sig
WBGene00015756	C14C6.2	3.04445	35.6944	19.3694	low	3.33872	0.795698	4.12442	3.7167e-05	0.000549165	Sig
WBGene00009416	F35E2.9	1.61452	21.709	11.6617	low	3.33501	0.967415	3.34395	0.000825944	0.00768204	Sig
WBGene00020223	T05A7.6	2.84225	34.0249	18.4336	low	3.3338	0.807345	4.05414	5.03184e-05	0.000720068	Sig
WBGene00022162	Y71G12B.27	5.36512	59.3036	32.3344	medium	3.31991	0.628748	5.22766	1.71666e-07	4.08357e-06	Sig
WBGene00017647	F20H11.4	1.68191	21.4041	11.543	low	3.31799	0.968082	3.32685	0.000878338	0.00808658	Sig
WBGene00006625	try-7	0.773559	13.279	7.02626	low	3.31782	1.18745	2.64747	0.00810972	0.0484185	Sig
WBGene00021336	Y34F4.1	0.773559	13.279	7.02626	low	3.31782	1.18745	2.64747	0.00810972	0.0484185	Sig
WBGene00016541	C39H7.1	19.1222	199.668	109.395	medium	3.31657	0.402429	8.21902	2.0517e-16	2.3017e-14	Sig
WBGene00015855	C16C8.18	2.90965	33.72	18.3148	low	3.31608	0.815447	3.99434	6.48746e-05	0.000894203	Sig
WBGene00010510	ent-3	2.06869	25.6804	13.8745	low	3.31338	0.895208	3.61186	0.000304007	0.00334444	Sig
WBGene00018083	F36A4.4	5.48231	63.0928	34.2875	medium	3.31278	0.673903	4.87137	1.10826e-06	2.25802e-05	Sig
WBGene00009271	glna-3	1.22774	17.1649	9.19631	low	3.31195	1.05361	3.02454	0.00249008	0.0190787	Sig
WBGene00016462	C35E7.10	3.36383	38.3012	20.8325	medium	3.31103	0.755551	4.31409	1.60262e-05	0.000254598	Sig
WBGene00015106	B0280.11	1.61452	21.3557	11.4851	low	3.30922	0.971	3.30727	0.000942084	0.00855217	Sig
WBGene00008235	C50F4.10	2.45547	29.6518	16.0536	low	3.30797	0.844636	3.83596	0.000125074	0.00159627	Sig
WBGene00206357	C09D4.9	2.0013	25.3271	13.6642	low	3.30146	0.90969	3.54118	0.000398345	0.00420903	Sig
WBGene00013299	irld-18	1.68191	21.5751	11.6285	low	3.30011	0.962541	3.33014	0.00086803	0.0080242	Sig
WBGene00011808	T16G12.7	0.908355	13.3273	7.11784	low	3.29467	1.17839	2.66103	0.00779024	0.0468721	Sig
WBGene00006052	ssq-3	12.0928	125.174	68.6335	medium	3.29405	0.459719	7.13417	9.7374e-13	6.60327e-11	Sig
WBGene00018783	cbs-2	1.22774	16.7261	8.97692	low	3.28794	1.06377	2.97495	0.00293034	0.0218083	Sig
WBGene00022876	ZK1248.5	4.38937	48.8991	26.6443	medium	3.28622	0.712608	4.55793	5.16607e-06	9.11535e-05	Sig
WBGene00020707	wago-10	0.840957	12.8402	6.84057	low	3.28568	1.17006	2.66422	0.00771672	0.0465926	Sig
WBGene00015696	C10H11.7	2.97705	33.5377	18.2574	low	3.28567	0.800052	4.03596	5.43787e-05	0.000766108	Sig
WBGene00016942	C55B7.3	4.27218	46.1101	25.1912	medium	3.27779	0.699173	4.63116	3.63624e-06	6.63505e-05	Sig
WBGene00009643	F42G4.6	2.97705	33.4038	18.1904	low	3.27529	0.799047	4.02877	5.60695e-05	0.000783357	Sig
WBGene00007794	C28D4.7	1.22774	16.5067	8.86723	low	3.27201	1.07192	2.9391	0.00329164	0.0240057	Sig
WBGene00007777	C27D8.1	7.04704	73.252	40.1495	medium	3.27085	0.571786	5.67762	1.36584e-08	4.02968e-07	Sig
WBGene00018123	F36H12.9	2.84225	32.9167	17.8795	low	3.27061	0.807803	3.97775	6.95713e-05	0.000953536	Sig
WBGene00012547	Y37D8A.5	1.61452	20.5265	11.0705	low	3.27033	1.01473	3.12991	0.0017486	0.0143407	Sig
WBGene00022621	ZC477.7	10.1589	102.941	56.5499	medium	3.26739	0.496418	6.54805	5.82934e-11	2.75892e-09	Sig
WBGene00044763	ZK688.12	1.16034	16.8971	9.02873	low	3.26613	1.08635	2.89625	0.00377648	0.0265051	Sig
WBGene00017902	F28E10.4	1.68191	20.783	11.2325	low	3.26037	0.968641	3.27047	0.0010737	0.00953735	Sig
WBGene00010980	R02D5.7	2.06869	24.4496	13.2591	low	3.26007	0.912694	3.48748	0.00048759	0.00502833	Sig
WBGene00007987	C36H8.1	6.72766	69.9758	38.3517	medium	3.25836	0.584169	5.53502	3.11191e-08	8.64768e-07	Sig
WBGene00003096	lys-7	12.295	121.798	67.0464	medium	3.25817	0.471641	6.87893	6.03053e-12	3.41921e-10	Sig
WBGene00018347	F42C5.5	1.68191	20.4781	11.08	low	3.25545	0.980279	3.22666	0.00125245	0.0108184	Sig
WBGene00235297	F56D6.20	1.68191	20.4781	11.08	low	3.25545	0.980279	3.22666	0.00125245	0.0108184	Sig
WBGene00019160	nlp-49	2.97705	32.6602	17.8186	low	3.25497	0.819262	3.90582	9.39078e-05	0.00122635	Sig
WBGene00017853	F27C1.3	1.68191	20.5636	11.1228	low	3.25176	0.971936	3.25091	0.00115034	0.0101037	Sig
WBGene00007335	C05C12.1	1.68191	20.8685	11.2752	low	3.24639	0.970536	3.25202	0.00114587	0.0100799	Sig
WBGene00020003	R11E3.1	1.61452	20.1249	10.8697	low	3.24472	0.991412	3.17839	0.00148097	0.0124348	Sig
WBGene00006057	sss-2	1.16034	16.239	8.69965	low	3.23819	1.09203	2.856	0.00429012	0.0291363	Sig
WBGene00010289	F58H1.6	2.97705	32.4779	17.7275	low	3.23667	0.804947	3.95339	7.70503e-05	0.0010419	Sig
WBGene00023490	F36A2.14	3.81801	40.4208	22.1194	medium	3.23634	0.733412	4.35397	1.33692e-05	0.000215783	Sig
WBGene00009308	F32A11.3	17.8447	172.939	95.3919	medium	3.22862	0.405373	7.94177	1.99311e-15	2.01237e-13	Sig
WBGene00020990	W03D8.9	22.6384	218.674	120.656	medium	3.22786	0.367183	8.77144	1.7639e-18	2.2898e-16	Sig
WBGene00021472	Y39G10AR.16	4.65896	47.9248	26.2919	medium	3.22757	0.684183	4.66564	3.07664e-06	5.67812e-05	Sig
WBGene00010323	dhhc-12	1.22774	16.5439	8.8858	low	3.22643	1.06694	2.91681	0.00353629	0.0253625	Sig
WBGene00044388	C27D6.11	3.61581	39.8853	21.7505	medium	3.22325	0.751908	4.2292	2.34527e-05	0.000359991	Sig
WBGene00022780	ZK622.1	1.22774	16.3245	8.7761	low	3.2201	1.06634	2.91207	0.00359042	0.0255891	Sig
WBGene00018301	F41G3.5	2.13609	24.0963	13.1162	low	3.21939	0.914978	3.43914	0.000583564	0.00580181	Sig
WBGene00044018	T04B2.8	1.16034	16.1051	8.63271	low	3.21543	1.09341	2.83426	0.00459317	0.0308022	Sig
WBGene00018158	comp-1	2.52287	28.0194	15.2711	low	3.2134	0.851309	3.70198	0.000213921	0.00248168	Sig
WBGene00016445	C35D10.8	1.61452	19.8571	10.7358	low	3.2133	0.98685	3.16394	0.00155648	0.0130022	Sig
WBGene00018792	F54C1.8	1.68191	20.0877	10.8848	low	3.20459	1.03948	3.00066	0.00269393	0.0202647	Sig
WBGene00009143	F26A3.5	2.59027	28.4581	15.5242	low	3.20418	0.854879	3.67898	0.000234167	0.00267658	Sig
WBGene00007224	C01G6.2	1.68191	19.7716	10.7268	low	3.20331	0.986002	3.15897	0.00158329	0.0131631	Sig
WBGene00020289	T06C10.3	1.16034	16.41	8.78516	low	3.20096	1.10211	2.80339	0.00505689	0.0332744	Sig
WBGene00011379	T02E1.7	2.32068	27.5322	14.9264	low	3.19645	0.906499	3.45795	0.000544309	0.00546035	Sig
WBGene00012809	Y43F8A.2	6.27348	62.3491	34.3113	medium	3.1955	0.603531	5.25198	1.5047e-07	3.61724e-06	Sig
WBGene00013310	Y57G11C.14	2.06869	23.3898	12.7292	low	3.19407	0.919542	3.39413	0.000688473	0.00663431	Sig
WBGene00007714	C25D7.1	6.86245	67.332	37.0972	medium	3.19323	0.594112	5.3358	9.51247e-08	2.37472e-06	Sig
WBGene00003466	msp-79	95.6815	887.858	491.77	medium	3.19299	0.250026	12.7647	2.58276e-37	2.60772e-34	Sig
WBGene00015516	C06A8.6	8.27477	81.2319	44.7534	medium	3.19078	0.540979	5.86228	4.56554e-09	1.49234e-07	Sig
WBGene00013523	Y73F8A.14	7.50122	74.386	40.9436	medium	3.18932	0.56672	5.59057	2.26323e-08	6.38694e-07	Sig
WBGene00194700	B0025.5	10.5457	100.26	55.4028	medium	3.18623	0.49891	6.35575	2.0741e-10	8.6854e-09	Sig
WBGene00009641	F42G4.2	2.13609	23.6947	12.9154	low	3.17659	0.911343	3.40933	0.00065123	0.00632912	Sig
WBGene00001487	frk-1	2.45547	27.3983	14.9269	low	3.17556	0.863404	3.6084	0.000308094	0.00338531	Sig
WBGene00189952	K10D2.8	1.29513	15.8857	8.59041	low	3.17458	1.06959	2.86726	0.00414039	0.0283706	Sig
WBGene00010874	M05D6.1	2.84225	30.7116	16.7769	low	3.17451	0.821202	3.80093	0.000144157	0.00178711	Sig
WBGene00017671	pgal-1	2.97705	30.9794	16.9782	low	3.17285	0.81683	3.82114	0.000132836	0.00167417	Sig
WBGene00020313	T07E3.2	1.74931	19.8571	10.8032	low	3.16842	0.985901	3.13027	0.00174646	0.0143361	Sig
WBGene00022888	rnh-1.1	2.59027	27.4467	15.0185	low	3.16791	0.860743	3.61305	0.000302611	0.00333312	Sig
WBGene00012786	Y43C5B.3	4.20479	41.8822	23.0435	medium	3.16665	0.724045	4.32223	1.54457e-05	0.000245806	Sig
WBGene00043743	Y59E9AL.2	35.37	324.842	180.106	medium	3.16496	0.317525	9.95417	2.41827e-23	4.30879e-21	Sig
WBGene00000971	dhs-7	1.16034	16.0567	8.60852	low	3.16409	1.1095	2.75509	0.00586758	0.0376279	Sig
WBGene00014169	ZK945.7	9.56991	90.5507	50.0603	medium	3.1634	0.516321	6.09471	1.09635e-09	3.98502e-08	Sig
WBGene00011918	T22C1.8	2.97705	30.8455	16.9113	low	3.16227	0.814932	3.81772	0.000134691	0.00169286	Sig
WBGene00077450	K06B4.15	1.29513	15.6663	8.48072	low	3.16159	1.07497	2.84171	0.00448724	0.0302714	Sig
WBGene00010544	K03H1.9	1.22774	16.0567	8.64222	low	3.15795	1.08325	2.81794	0.00483324	0.0320582	Sig
WBGene00016612	C43G2.3	3.75061	37.8624	20.8065	medium	3.1557	0.745318	4.17901	2.92779e-05	0.00044194	Sig
WBGene00001449	flp-6	2.13609	23.3414	12.7387	low	3.1529	0.91452	3.37324	0.000742882	0.00703184	Sig
WBGene00015236	B0511.11	1.61452	18.8457	10.2301	low	3.15075	1.00858	3.038	0.00238157	0.0183713	Sig
WBGene00008230	pfk-1.2	1.29513	15.7518	8.52348	low	3.14969	1.07144	2.84198	0.0044834	0.0302679	Sig
WBGene00006039	ssp-10	54.9464	495.892	275.419	medium	3.14606	0.287681	10.9268	8.57844e-28	2.43601e-25	Sig
WBGene00018025	F35A5.2	1.29513	15.4469	8.37103	low	3.14582	1.08244	2.80888	0.00497139	0.0328307	Sig
WBGene00003437	msp-42	1.16034	15.3986	8.27945	low	3.14441	1.10478	2.74727	0.00600937	0.0384017	Sig
WBGene00021996	Y59E9AL.6	2.06869	23.9512	13.0099	low	3.14402	0.941118	3.27213	0.00106741	0.00949074	Sig
WBGene00010474	K01D12.15	10.6629	100.078	55.3702	medium	3.14261	0.498087	6.28029	3.37933e-10	1.38324e-08	Sig
WBGene00010155	F56F3.4	2.97705	30.7971	16.8871	low	3.14212	0.814713	3.79591	0.000147103	0.0018162	Sig
WBGene00013290	Y57G11A.2	17.7949	161.367	89.5809	medium	3.13968	0.410773	7.62256	2.48702e-14	2.23758e-12	Sig
WBGene00012087	T27E7.1	18.4337	168.068	93.2507	medium	3.13915	0.399625	7.83458	4.70427e-15	4.45289e-13	Sig
WBGene00001457	flp-14	5.36512	52.5061	28.9356	medium	3.1376	0.64789	4.79917	1.59327e-06	3.16806e-05	Sig
WBGene00012728	Y39G8B.9	2.06869	23.293	12.6809	low	3.13689	0.924948	3.31912	0.00090302	0.00825527	Sig
WBGene00016420	C34G6.3	3.61581	37.2414	20.4286	medium	3.13651	0.761962	4.06285	4.84766e-05	0.0006997	Sig
WBGene00077519	T27C10.8	5.7519	55.5999	30.6759	medium	3.1361	0.633273	4.91016	9.10015e-07	1.87939e-05	Sig
WBGene00019972	R09A1.2	2.06869	22.5494	12.309	low	3.13335	0.922751	3.32067	0.000898029	0.0082262	Sig
WBGene00009458	F36A2.11	1.54712	18.6263	10.0867	low	3.13002	1.0492	2.90163	0.00371224	0.0261818	Sig
WBGene00019563	K09C6.9	1.29513	15.313	8.30409	low	3.12681	1.07947	2.80069	0.00509937	0.0335296	Sig
WBGene00017179	wht-4	1.29513	15.8373	8.56623	low	3.12658	1.07806	2.80746	0.00499344	0.0329524	Sig
WBGene00015997	C18H7.7	2.84225	29.5663	16.2043	low	3.12655	0.830847	3.70133	0.000214472	0.00248268	Sig
WBGene00011749	ssp-36	2.38808	26.5579	14.473	low	3.1237	0.891371	3.4404	0.000580865	0.00578129	Sig
WBGene00022090	Y69A2AR.19	4.91095	48.1814	26.5462	medium	3.121	0.674499	4.58241	4.59638e-06	8.22191e-05	Sig
WBGene00018134	F37A4.4	1.68191	19.0167	10.3493	low	3.12034	0.987998	3.07585	0.00209902	0.0165428	Sig
WBGene00194691	ZK1098.12	1.68191	19.0167	10.3493	low	3.12034	0.987998	3.07585	0.00209902	0.0165428	Sig
WBGene00016440	gipc-1	25.0939	222.143	123.619	medium	3.11436	0.365482	8.50508	1.81465e-17	2.22834e-15	Sig
WBGene00004960	spe-6	2.38808	25.5094	13.9487	low	3.11346	0.900745	3.3911	0.000696128	0.0066868	Sig
WBGene00017325	F10C1.3	5.29773	51.1414	28.2195	medium	3.11334	0.657677	4.69115	2.71668e-06	5.07951e-05	Sig
WBGene00016511	C37H5.13	2.06869	22.1961	12.1324	low	3.10916	0.925703	3.28554	0.00101788	0.00912179	Sig
WBGene00020802	btb-2	2.32068	25.8998	14.1102	low	3.10757	0.92048	3.31366	0.000920818	0.00839265	Sig
WBGene00013712	dlc-6	1.9339	21.9767	11.9553	low	3.10559	0.97518	3.11413	0.00184489	0.0149018	Sig
WBGene00008912	F17C8.7	6.91224	64.4316	35.6719	medium	3.10076	0.608009	5.06445	4.09575e-07	9.01165e-06	Sig
WBGene00017114	E03H12.7	6.27348	58.0728	32.1731	medium	3.09978	0.616643	4.98813	6.09665e-07	1.3097e-05	Sig
WBGene00001424	fis-1	1.61452	18.4441	10.0293	low	3.09892	1.00252	3.00913	0.00261996	0.0198231	Sig
WBGene00006038	ssp-9	68.3167	594.115	331.216	medium	3.09441	0.293532	10.5352	5.94375e-26	1.31734e-23	Sig
WBGene00009562	flp-22	4.52417	43.113	23.8186	medium	3.08875	0.701229	4.35869	1.30846e-05	0.000211943	Sig
WBGene00017483	lgc-22	1.29513	15.4841	8.3896	low	3.08852	1.08479	2.75858	0.00580525	0.0372808	Sig
WBGene00018122	ttbk-2	9.88929	89.8329	49.8611	medium	3.08432	0.515504	5.95453	2.60819e-09	8.84353e-08	Sig
WBGene00015994	C18H7.4	1.68191	18.4441	10.063	low	3.08296	0.993998	3.02195	0.00251154	0.0191946	Sig
WBGene00020084	R105.1	11.8906	106.998	59.4442	medium	3.08025	0.482924	6.3531	2.11012e-10	8.79571e-09	Sig
WBGene00011493	T05F1.8	3.36383	32.3069	17.8354	low	3.07932	0.802303	3.78501	0.0001537	0.00187919	Sig
WBGene00013304	ptp-5.2	1.61452	18.0053	9.8099	low	3.07863	1.01127	2.96372	0.00303946	0.0225282	Sig
WBGene00004921	snt-1	1.22774	15.1308	8.17927	low	3.07754	1.09319	2.725	0.00643013	0.0404364	Sig
WBGene00015558	C06G4.4	2.45547	24.9367	13.6961	low	3.07663	0.89437	3.37676	0.000733454	0.00694984	Sig
WBGene00021358	Y37E11AL.2	5.56732	51.2269	28.3971	medium	3.07655	0.654733	4.65962	3.16789e-06	5.81547e-05	Sig
WBGene00021537	Y42H9AR.2	1.29513	14.7404	8.01776	low	3.0758	1.09116	2.72805	0.00637103	0.0401481	Sig
WBGene00011438	T04F3.3	2.20349	22.33	12.2667	low	3.07399	0.94021	3.20432	0.00135383	0.0115623	Sig
WBGene00045355	D1086.17	10.2937	90.0264	50.1601	medium	3.07285	0.530829	5.76237	8.29402e-09	2.53763e-07	Sig
WBGene00006553	tbx-34	3.61581	35.133	19.3744	low	3.07062	0.79712	3.80327	0.000142801	0.00177758	Sig
WBGene00011951	T23F6.3	3.29643	32.1247	17.7105	low	3.07022	0.790749	3.82853	0.000128913	0.00162744	Sig
WBGene00001603	gln-2	12.8663	112.49	62.6783	medium	3.06997	0.477502	6.40545	1.49931e-10	6.49375e-09	Sig
WBGene00016825	C50E10.1	8.07258	73.6052	40.8389	medium	3.06946	0.575906	5.29884	1.1654e-07	2.86216e-06	Sig
WBGene00013879	ZC376.8	1.61452	17.7859	9.70021	low	3.0655	1.01855	2.93041	0.00338519	0.0245697	Sig
WBGene00012781	nspd-7	40.4831	344.673	192.578	medium	3.06449	0.309942	9.87626	5.27655e-23	9.0468e-21	Sig
WBGene00007733	smz-1	21.3433	183.82	102.581	medium	3.06133	0.382854	7.97872	1.47863e-15	1.5444e-13	Sig
WBGene00015193	clec-117	2.0013	21.2702	11.6357	low	3.06058	0.948918	3.15569	0.00160119	0.013295	Sig
WBGene00016680	C45G9.9	9.7047	85.3372	47.521	medium	3.05975	0.520934	5.84508	5.06339e-09	1.6316e-07	Sig
WBGene00002206	kin-24	1.16034	14.4726	7.81649	low	3.05923	1.11936	2.64198	0.00824228	0.0489527	Sig
WBGene00014813	M176.9	1.16034	14.4726	7.81649	low	3.05923	1.11936	2.64198	0.00824228	0.0489527	Sig
WBGene00022093	Y69A2AR.22	2.38808	24.7545	13.5713	low	3.0546	0.896443	3.3455	0.000821348	0.00765496	Sig
WBGene00020841	T27A3.5	5.23033	48.4975	26.8639	medium	3.04857	0.680569	4.44002	8.99499e-06	0.000150807	Sig
WBGene00009313	F32B4.2	5.8193	53.0787	29.449	medium	3.04804	0.636987	4.74719	2.06264e-06	3.95427e-05	Sig
WBGene00021398	Y38C1AA.7	49.8684	418.316	234.092	medium	3.04741	0.291445	10.447	1.5125e-25	3.27241e-23	Sig
WBGene00018163	F38A5.6	1.74931	18.9683	10.3588	low	3.04407	1.01169	2.94028	0.00327917	0.023934	Sig
WBGene00013181	Y53H1B.2	19.0226	160.623	89.823	medium	3.04162	0.407828	7.44002	1.00672e-13	8.47047e-12	Sig
WBGene00017613	F20A1.1	14.8676	127.878	71.3726	medium	3.04159	0.442942	6.84524	7.63478e-12	4.15433e-10	Sig
WBGene00015348	C02F5.5	9.6871	85.4824	47.5847	medium	3.04122	0.55242	5.47895	4.27866e-08	1.14353e-06	Sig
WBGene00018999	F57B9.8	1.9339	21.1363	11.5351	low	3.04054	0.981383	3.03237	0.00242639	0.0186536	Sig
WBGene00010869	M05B5.1	3.8854	35.4863	19.6858	low	3.04049	0.786837	3.81915	0.00013391	0.00168537	Sig
WBGene00022754	nspd-1	67.0568	559.179	313.118	medium	3.04033	0.271874	11.1757	5.36318e-29	1.80501e-26	Sig
WBGene00022007	mpst-6	1.29513	14.692	7.99358	low	3.03762	1.08848	2.70463	0.00683802	0.0424433	Sig
WBGene00020377	T09B4.3	1.29513	14.692	7.99358	low	3.03762	1.08848	2.70463	0.00683802	0.0424433	Sig
WBGene00011428	nlp-80	3.43123	32.2102	17.8207	low	3.03658	0.790841	3.78971	0.000150826	0.00184711	Sig
WBGene00003744	nlp-6	1.68191	17.5665	9.62421	low	3.03417	1.0189	2.90279	0.00369855	0.0261343	Sig
WBGene00019431	K06A5.3	2.90965	28.2387	15.5742	low	3.03402	0.830144	3.59923	0.00031916	0.00349002	Sig
WBGene00007457	C08F11.10	3.29643	31.1987	17.2476	low	3.03042	0.797294	3.7489	0.000177609	0.0021208	Sig
WBGene00003749	nlp-11	2.59027	25.4126	14.0014	low	3.03017	0.879851	3.38712	0.000706311	0.00675605	Sig
WBGene00018525	F47B3.1	1.74931	18.3102	10.0297	low	3.02995	1.00468	2.94479	0.00323173	0.0236637	Sig
WBGene00013723	Y106G6H.13	19.2746	162.903	91.0886	medium	3.02963	0.40012	7.5539	4.22401e-14	3.58725e-12	Sig
WBGene00008001	C38C10.3	2.38808	24.0963	13.2422	low	3.02948	0.909702	3.2698	0.00107622	0.00955044	Sig
WBGene00012627	Y38H6C.15	1.29513	14.4726	7.88388	low	3.02844	1.09019	2.69186	0.00710552	0.0438116	Sig
WBGene00013858	ssp-34	23.664	198.181	110.922	medium	3.02834	0.377718	8.00194	1.2247e-15	1.29405e-13	Sig
WBGene00009681	gipc-2	41.0047	340.252	190.628	medium	3.02732	0.30834	9.80754	1.04479e-22	1.75816e-20	Sig
WBGene00019060	acox-3	1.61452	18.2618	9.93816	low	3.02641	1.02582	2.87936	0.00398486	0.0276142	Sig
WBGene00022143	Y71G12B.3	3.81801	35.0363	19.4271	low	3.02524	0.757735	3.9452	7.9733e-05	0.00107657	Sig
WBGene00022732	ZK418.2	3.36383	31.4181	17.391	low	3.0248	0.791759	3.76931	0.000163701	0.00197812	Sig
WBGene00043147	nspd-6	27.1626	225.713	126.438	medium	3.02378	0.357258	8.44973	2.91974e-17	3.53756e-15	Sig
WBGene00009877	F49C12.7	4.33958	39.0077	21.6736	medium	3.02282	0.737114	4.05862	4.93634e-05	0.000709756	Sig
WBGene00015937	C17H12.12	3.81801	35.3412	19.5796	low	3.02197	0.757571	3.94264	8.05896e-05	0.00108491	Sig
WBGene00003425	msp-10	97.3136	799.387	448.35	medium	3.02138	0.257452	11.7307	8.87031e-32	4.99461e-29	Sig
WBGene00010125	dod-22	4.91095	44.9165	24.9137	medium	3.01996	0.685938	4.36237	1.2866e-05	0.000209422	Sig
WBGene00004969	spe-15	7.18183	62.8734	35.0276	medium	3.01991	0.592454	5.06507	4.08249e-07	9.00426e-06	Sig
WBGene00012720	Y39E4B.11	1.22774	14.1194	7.67355	low	3.01788	1.09715	2.6625	0.00775622	0.0467379	Sig
WBGene00303233	D1014.13	2.0013	20.783	11.3922	low	3.01781	0.951944	3.10372	0.00191101	0.0153039	Sig
WBGene00003465	msp-78	110.532	907.872	509.202	high	3.01703	0.258088	11.6856	1.51022e-31	7.62411e-29	Sig
WBGene00018068	F35H10.2	2.0013	20.4781	11.2397	low	3.01346	0.964646	3.0578	0.00222966	0.0173467	Sig
WBGene00016054	C24D10.2	9.11573	78.1493	43.6325	medium	3.0129	0.538255	5.56909	2.56068e-08	7.18177e-07	Sig
WBGene00006053	ssq-4	57.7067	473.469	265.588	medium	3.01125	0.288778	10.4201	2.00736e-25	4.24207e-23	Sig
WBGene00018298	nlp-50	1.74931	18.3957	10.0725	low	3.00867	1.01344	2.90185	0.00370964	0.0261818	Sig
WBGene00003449	msp-56	109.439	892.143	500.791	high	3.0073	0.261025	11.5168	1.08543e-30	5.19119e-28	Sig
WBGene00000784	cpr-4	44.8901	364.627	204.759	medium	3.00205	0.306721	9.77812	1.39787e-22	2.30953e-20	Sig
WBGene00000266	bre-1	3.29643	31.2359	17.2662	low	3.0001	0.801003	3.69671	0.000218411	0.00252506	Sig
WBGene00009429	irg-5	15.5914	129.328	72.4596	medium	2.99969	0.436843	6.84686	7.54893e-12	4.15433e-10	Sig
WBGene00015820	C16A11.7	3.61581	34.062	18.8389	low	2.99776	0.780213	3.79634	0.000146849	0.00181554	Sig
WBGene00011120	R07E5.15	10.865	90.904	50.8845	medium	2.99766	0.504948	5.91142	3.39169e-09	1.1331e-07	Sig
WBGene00018548	clec-79	4.27218	37.9479	21.11	medium	2.99637	0.732577	4.04758	5.17499e-05	0.000734768	Sig
WBGene00018647	F49F1.7	1.54712	17.1649	9.356	low	2.9956	1.05063	2.77924	0.0054486	0.0353401	Sig
WBGene00015796	C15F1.5	1.29513	14.1194	7.70725	low	2.98924	1.09601	2.64511	0.00816653	0.0486937	Sig
WBGene00022834	ZK973.8	1.29513	14.1194	7.70725	low	2.98924	1.09601	2.64511	0.00816653	0.0486937	Sig
WBGene00086554	D1081.12	5.04574	44.3438	24.6948	medium	2.98885	0.681214	4.34878	1.36897e-05	0.000220565	Sig
WBGene00016312	C32D5.4	1.74931	17.4326	9.59097	low	2.98759	1.02127	2.85673	0.00428024	0.0290909	Sig
WBGene00003464	msp-77	106.681	855.782	481.232	medium	2.98587	0.246534	12.1068	9.71857e-34	8.02843e-31	Sig
WBGene00015089	B0252.5	6.07129	53.0416	29.5564	medium	2.98409	0.645398	4.58951	4.44291e-06	7.96307e-05	Sig
WBGene00044633	F54H12.7	6.59286	56.2693	31.4311	medium	2.9837	0.629761	4.70513	2.53706e-06	4.78305e-05	Sig
WBGene00012595	Y38E10A.17	7.88799	67.1126	37.5003	medium	2.98322	0.5701	5.20288	1.9622e-07	4.59549e-06	Sig
WBGene00016040	C24A11.1	5.36512	46.7312	26.0481	medium	2.98309	0.667494	4.43155	9.35582e-06	0.000156568	Sig
WBGene00002198	kin-14	1.9339	20.1249	11.0294	low	2.9817	1.00198	2.91375	0.0035712	0.0255073	Sig
WBGene00013956	ZK265.3	13.0509	109.776	61.4132	medium	2.98167	0.479819	6.19316	5.89714e-10	2.29511e-08	Sig
WBGene00007793	C28D4.5	6.40827	54.4063	30.4073	medium	2.98018	0.628958	4.70532	2.53474e-06	4.78305e-05	Sig
WBGene00022002	Y59E9AR.7	167.078	1334.96	751.018	high	2.9796	0.231126	12.8887	5.20888e-38	5.91663e-35	Sig
WBGene00006047	ssp-19	12.3624	101.137	56.7499	medium	2.97851	0.488425	6.07617	1.23084e-09	4.42081e-08	Sig
WBGene00050956	C14A6.13	3.29643	30.1389	16.7177	low	2.97782	0.802909	3.65962	0.000252591	0.0028584	Sig
WBGene00010651	K08C9.2	13.3703	112.248	62.8094	medium	2.97663	0.483528	6.13589	8.46837e-10	3.1409e-08	Sig
WBGene00004971	spe-17	2.97705	27.0934	15.0352	low	2.96828	0.838786	3.48772	0.000487156	0.00502833	Sig
WBGene00008498	F01D5.8	2.52287	23.6947	13.1088	low	2.96619	0.88487	3.2961	0.000980384	0.00883805	Sig
WBGene00007977	gska-3	4.59156	39.9336	22.2626	medium	2.96361	0.708872	4.14057	3.46443e-05	0.000516086	Sig
WBGene00044177	C30G7.3	5.49992	46.8167	26.1583	medium	2.96243	0.663916	4.42618	9.59177e-06	0.000160221	Sig
WBGene00003467	msp-81	157.64	1245.36	701.499	high	2.96197	0.25253	11.7263	9.34394e-32	4.99461e-29	Sig
WBGene00016707	C46E10.1	3.11184	28.3242	15.718	low	2.95946	0.863418	3.38375	0.000715036	0.00682073	Sig
WBGene00020072	R13H9.6	3.61581	32.5263	18.0711	low	2.95795	0.799663	3.65461	0.000257568	0.0029111	Sig
WBGene00013148	Y53F4A.2	5.11314	43.8567	24.4849	medium	2.95606	0.68782	4.26147	2.03086e-05	0.000316542	Sig
WBGene00020105	R148.7	5.43252	46.5489	25.9907	medium	2.954	0.664929	4.4069	1.04862e-05	0.000172936	Sig
WBGene00015572	C07G1.6	2.84225	26.3869	14.6146	low	2.95272	0.851257	3.41721	0.000632668	0.00620848	Sig
WBGene00010366	H05L14.1	3.75061	33.0506	18.4006	low	2.95266	0.767596	3.80209	0.000143482	0.00178117	Sig
WBGene00007765	C27B7.9	7.23162	61.9475	34.5895	medium	2.95077	0.614277	4.77508	1.79637e-06	3.49541e-05	Sig
WBGene00018531	F47B3.7	6.66026	55.295	30.9776	medium	2.94907	0.621325	4.71455	2.42251e-06	4.59569e-05	Sig
WBGene00012855	Y44A6D.5	1.68191	16.8116	9.24676	low	2.9488	1.01428	2.83824	0.00453626	0.0305115	Sig
WBGene00011466	T05C12.1	4.59156	39.8853	22.2384	medium	2.94631	0.711594	4.10178	4.09981e-05	0.000598954	Sig
WBGene00008541	F07A5.2	16.5495	132.08	74.3146	medium	2.94621	0.439082	6.69189	2.20304e-11	1.14394e-09	Sig
WBGene00022650	ZK84.2	4.65896	39.4949	22.0769	medium	2.94419	0.714092	4.08423	4.42237e-05	0.000642569	Sig
WBGene00006050	ssq-1	66.5176	521.294	293.906	medium	2.94414	0.278681	10.5581	4.66059e-26	1.05877e-23	Sig
WBGene00012926	Y47D3A.13	12.547	101.089	56.818	medium	2.94331	0.477255	6.14545	7.97353e-10	2.99403e-08	Sig
WBGene00011214	R10E9.2	22.5036	177.264	99.8838	medium	2.94144	0.388249	7.56138	3.98806e-14	3.41882e-12	Sig
WBGene00009685	F44D12.8	2.52287	23.122	12.8224	low	2.93612	0.890115	3.24415	0.001178	0.0102829	Sig
WBGene00021993	Y59E9AL.3	32.5951	254.208	143.402	medium	2.93343	0.336213	8.71346	2.94739e-18	3.77225e-16	Sig
WBGene00011173	acs-18	2.84225	26.0336	14.4379	low	2.93188	0.853976	3.38294	0.000717132	0.00682364	Sig
WBGene00007306	C04G2.5	2.13609	19.7716	10.9539	low	2.9317	0.956965	3.00458	0.00265947	0.0200719	Sig
WBGene00006051	ssq-2	63.3912	490.095	276.743	medium	2.9317	0.275849	10.6211	2.37725e-26	5.53899e-24	Sig
WBGene00012761	Y41C4A.18	4.91095	41.6144	23.2627	medium	2.93002	0.7029	4.1314	3.60562e-05	0.00053362	Sig
WBGene00020414	T10E9.4	14.2289	112.784	63.5064	medium	2.92874	0.45566	6.40765	1.47783e-10	6.45629e-09	Sig
WBGene00016028	flp-24	4.59156	38.7883	21.6899	medium	2.9274	0.715551	4.05239	5.06962e-05	0.000722579	Sig
WBGene00005012	F26F4.2	9.06594	71.984	40.525	medium	2.92709	0.592876	4.91374	8.93544e-07	1.84958e-05	Sig
WBGene00003448	msp-55	67.3761	520.795	294.086	medium	2.92659	0.271524	10.7719	4.67209e-27	1.21301e-24	Sig
WBGene00022094	Y69A2AR.23	1.61452	16.239	8.92674	low	2.92201	1.03209	2.76274	0.00573176	0.0369132	Sig
WBGene00021428	Y38F2AR.10	2.0013	19.8087	10.905	low	2.92046	0.968498	2.95739	0.0031026	0.0228842	Sig
WBGene00015051	B0218.7	9.5523	78.4171	43.9847	medium	2.91696	0.583488	4.97685	6.46277e-07	1.38182e-05	Sig
WBGene00008724	F13A7.1	9.56991	77.4315	43.5007	medium	2.91631	0.537229	5.40423	6.50873e-08	1.67549e-06	Sig
WBGene00044243	F16C3.4	1.68191	16.4583	9.07013	low	2.91557	1.01906	2.7946	0.00519636	0.0339463	Sig
WBGene00007209	BE10.1	4.06999	35.0363	19.5531	low	2.91303	0.752746	3.82951	0.000128396	0.00162498	Sig
WBGene00006056	sss-1	28.3727	219.451	123.912	medium	2.91187	0.368902	7.88148	3.23519e-15	3.19545e-13	Sig
WBGene00016388	C34B2.3	1.61452	15.9341	8.77429	low	2.90976	1.05357	2.69482	0.00704272	0.0435355	Sig
WBGene00018098	F36F12.7	1.74931	16.5067	9.12801	low	2.90954	1.03781	2.74078	0.00612938	0.0390313	Sig
WBGene00012638	Y38H8A.4	3.29643	28.9453	16.1208	low	2.90937	0.809819	3.54726	0.000389263	0.00412746	Sig
WBGene00077685	C04F12.12	2.06869	19.2845	10.6766	low	2.90898	0.957015	2.9803	0.00287968	0.0215018	Sig
WBGene00014082	ZK795.2	3.81801	32.002	17.91	low	2.90709	0.81352	3.53378	0.000409664	0.0043236	Sig
WBGene00012296	spe-46	7.11444	57.2324	32.1734	medium	2.90624	0.603859	4.78338	1.72372e-06	3.38303e-05	Sig
WBGene00012357	W09D6.4	13.8421	107.667	60.7547	medium	2.90337	0.463539	6.24389	4.26816e-10	1.70858e-08	Sig
WBGene00077699	C45B11.8	1.61452	16.1051	8.8598	low	2.89816	1.03335	2.73848	0.00617246	0.0392781	Sig
WBGene00044674	B0280.17	7.88799	62.7507	35.3194	medium	2.89802	0.583061	4.94292	7.69628e-07	1.61889e-05	Sig
WBGene00015907	C17F3.1	27.2798	208.853	118.066	medium	2.89795	0.365076	7.9256	2.27047e-15	2.26723e-13	Sig
WBGene00006416	sams-5	6.27348	50.5687	28.4211	medium	2.895	0.635384	4.52507	6.0376e-06	0.000105103	Sig
WBGene00044684	T08G11.2	2.0013	18.8457	10.4235	low	2.89468	0.985448	2.87903	0.00398902	0.0276142	Sig
WBGene00019647	K11D12.7	10.1413	80.7077	45.4245	medium	2.89366	0.539547	5.34047	9.27069e-08	2.32074e-06	Sig
WBGene00013987	ZK512.8	7.7532	61.7877	34.7704	medium	2.89239	0.611716	4.70187	2.57793e-06	4.85003e-05	Sig
WBGene00016083	C25A8.2	3.36383	29.2502	16.307	low	2.89044	0.811734	3.51844	0.000434094	0.00453803	Sig
WBGene00013142	Y53C12A.7	2.06869	19.1506	10.6096	low	2.88987	0.956598	2.96313	0.00304533	0.0225533	Sig
WBGene00001464	flp-21	1.81671	17.6892	9.75293	low	2.88979	1.05766	2.681	0.00734021	0.0449767	Sig
WBGene00006509	tag-164	4.45677	37.5946	21.0257	medium	2.88973	0.732129	3.90997	9.23057e-05	0.00121036	Sig
WBGene00015689	spch-2	9.04833	71.0952	40.0718	medium	2.88818	0.563263	5.10298	3.34339e-07	7.44641e-06	Sig
WBGene00007156	B0379.2	4.20479	34.512	19.3584	low	2.8871	0.757278	3.77392	0.000160702	0.00194967	Sig
WBGene00013854	cyc-2.2	26.389	199.278	112.833	medium	2.88584	0.366659	7.85804	3.90198e-15	3.77205e-13	Sig
WBGene00007613	C15H11.1	4.45677	37.3753	20.916	medium	2.88528	0.733858	3.89468	9.83295e-05	0.00127646	Sig
WBGene00009459	F36A2.12	10.4783	80.6334	45.5558	medium	2.88379	0.544374	5.2756	1.3232e-07	3.21899e-06	Sig
WBGene00010046	F54D1.1	3.81801	32.0763	17.9471	low	2.88119	0.775319	3.67646	0.000236492	0.00269975	Sig
WBGene00019151	pck-3	2.90965	25.0222	13.9659	low	2.87939	0.85897	3.30463	0.000951017	0.0085989	Sig
WBGene00019997	R10F2.6	1.61452	16.1906	8.90255	low	2.8773	1.03922	2.70616	0.00680665	0.0423596	Sig
WBGene00015032	B0207.9	2.84225	24.8883	13.8653	low	2.87608	0.865027	3.27725	0.00104822	0.00934757	Sig
WBGene00003434	msp-38	60.9181	451.415	256.166	medium	2.8701	0.281543	10.1875	2.25389e-24	4.35768e-22	Sig
WBGene00020715	nspd-4	31.5696	234.838	133.204	medium	2.86855	0.345781	8.28508	1.18033e-16	1.37509e-14	Sig
WBGene00077563	peel-1	2.84225	24.669	13.7556	low	2.86813	0.869656	3.2508	0.0011508	0.0101037	Sig
WBGene00016125	C26B2.2	2.20349	19.5039	10.8537	low	2.86615	0.966711	2.91332	0.00357613	0.0255073	Sig
WBGene00009605	F40G12.10	3.61581	30.931	17.2734	low	2.86581	0.797801	3.55196	0.000382376	0.00408639	Sig
WBGene00010035	F54C8.1	5.29773	42.9791	24.1384	medium	2.86516	0.687125	4.13683	3.52131e-05	0.000522846	Sig
WBGene00007159	B0379.7	7.7532	61.5942	34.6737	medium	2.86253	0.593447	4.7978	1.60417e-06	3.18278e-05	Sig
WBGene00021288	clec-123	6.27348	49.204	27.7388	medium	2.86235	0.643416	4.41856	9.93622e-06	0.000165065	Sig
WBGene00007239	C01G10.14	2.90965	25.1932	14.0514	low	2.8618	0.854175	3.30471	0.000950753	0.0085989	Sig
WBGene00014104	ZK849.6	3.81801	31.1987	17.5084	low	2.86173	0.781035	3.62442	0.00028961	0.00320157	Sig
WBGene00012925	wht-8	1.68191	15.6663	8.67411	low	2.85988	1.03313	2.70518	0.00682675	0.0424314	Sig
WBGene00013194	Y54E2A.9	2.45547	21.9283	12.1919	low	2.85819	0.907249	3.10046	0.00193223	0.0154154	Sig
WBGene00011401	T03F6.6	10.7302	82.7305	46.7304	medium	2.85665	0.517384	5.49985	3.80112e-08	1.0189e-06	Sig
WBGene00021880	Y54G2A.15	4.00259	33.6232	18.8129	low	2.85471	0.774329	3.64945	0.000262806	0.00295925	Sig
WBGene00003469	msp-142	69.647	512.257	290.952	medium	2.85338	0.274223	10.3996	2.48892e-25	5.14019e-23	Sig
WBGene00003458	msp-65	96.5898	706.207	401.398	medium	2.85189	0.257861	11.0554	2.06442e-28	6.46874e-26	Sig
WBGene00007633	C16D2.1	2.90965	24.7545	13.8321	low	2.85085	0.856287	3.28348	0.00102533	0.00916141	Sig
WBGene00006048	ssp-31	11.6386	87.2971	49.4678	medium	2.84805	0.525311	5.40186	6.59526e-08	1.69297e-06	Sig
WBGene00020187	gsp-4	20.8891	154.179	87.5341	medium	2.84429	0.40048	7.08804	1.36026e-12	8.76644e-11	Sig
WBGene00010246	F58D5.7	5.9541	46.244	26.0991	medium	2.84367	0.660023	4.27857	1.881e-05	0.00029521	Sig
WBGene00001387	far-3	1.9339	18.273	10.1035	low	2.84343	1.03576	2.6918	0.00710667	0.0438116	Sig
WBGene00010124	F55G11.4	3.36383	28.1049	15.7343	low	2.84335	0.815063	3.44758	0.000565625	0.00565438	Sig
WBGene00021608	Y46H3D.1	4.45677	36.0106	20.2337	medium	2.84046	0.746128	3.77167	0.000162159	0.00196472	Sig
WBGene00044312	K04C2.8	2.52287	21.4041	11.9635	low	2.83784	0.91252	3.06091	0.00220666	0.0171972	Sig
WBGene00020840	spch-3	68.3343	495.684	282.009	medium	2.83762	0.281856	10.0619	8.14194e-24	1.47972e-21	Sig
WBGene00019530	scrm-8	1.68191	15.5324	8.60717	low	2.83706	1.03234	2.68708	0.00720801	0.0443161	Sig
WBGene00010719	K09E4.1	6.07129	48.6201	27.3457	medium	2.83578	0.662303	4.25355	2.10412e-05	0.000326282	Sig
WBGene00022705	ZK354.2	7.36642	56.8791	32.1228	medium	2.83296	0.607027	4.64061	3.47387e-06	6.35153e-05	Sig
WBGene00007248	catp-4	7.56861	57.3663	32.4674	medium	2.83148	0.599506	4.69698	2.64039e-06	4.95727e-05	Sig
WBGene00009680	msd-1	99.5669	717.013	408.29	medium	2.83047	0.254947	11.098	1.28273e-28	4.16292e-26	Sig
WBGene00009959	F53B6.4	20.4173	151.524	85.9706	medium	2.82989	0.417938	6.75759	1.40307e-11	7.4126e-10	Sig
WBGene00008584	irg-4	9.43511	71.0952	40.2652	medium	2.82895	0.561319	5.01737	5.2383e-07	1.14424e-05	Sig
WBGene00006040	ssp-11	90.4335	651.778	371.106	medium	2.82729	0.264925	10.6676	1.44313e-26	3.45098e-24	Sig
WBGene00235300	T06A10.107	2.0013	18.5296	10.2654	low	2.82576	0.982609	2.8234	0.00475177	0.0316101	Sig
WBGene00014225	ZK1098.9	1.68191	15.313	8.49748	low	2.82539	1.03769	2.66217	0.00776391	0.0467533	Sig
WBGene00009125	F25H5.2	2.13609	18.8828	10.5095	low	2.82444	0.963355	2.8812	0.00396169	0.0275228	Sig
WBGene00012223	W03C9.8	3.75061	30.1389	16.9448	low	2.82186	0.785725	3.55279	0.000381165	0.00407968	Sig
WBGene00009185	F27C8.5	3.68321	30.0051	16.8441	low	2.81869	0.79105	3.52466	0.000424019	0.00445956	Sig
WBGene00020661	smz-2	14.2289	103.878	59.0535	medium	2.81731	0.468824	5.99178	2.07558e-09	7.19398e-08	Sig
WBGene00009344	F32H2.7	12.7315	94.7787	53.7551	medium	2.8163	0.489746	5.73205	9.9226e-09	3.00556e-07	Sig
WBGene00009470	F36D3.4	8.84614	67.5142	38.1802	medium	2.81536	0.586136	4.78113	1.74312e-06	3.41374e-05	Sig
WBGene00009682	msd-2	102.629	730.195	416.412	medium	2.81524	0.248028	11.3464	7.73033e-30	3.05415e-27	Sig
WBGene00009938	F52F12.5	3.68321	29.7857	16.7344	low	2.8133	0.793255	3.50804	0.000451429	0.00468815	Sig
WBGene00006650	tts-1	35.0008	250.713	142.857	medium	2.81297	0.337362	8.3288	8.16656e-17	9.6376e-15	Sig
WBGene00014240	htas-1	9.7047	71.1436	40.4242	medium	2.8125	0.565325	4.95375	7.27979e-07	1.53841e-05	Sig
WBGene00016322	C32E8.4	17.3905	126.903	72.1469	medium	2.81097	0.431015	6.50642	7.69647e-11	3.56825e-09	Sig
WBGene00015339	C02E7.6	3.8854	30.4922	17.1888	low	2.80999	0.792054	3.51172	0.000445216	0.00462892	Sig
WBGene00021579	clec-73	4.77615	38.3012	21.5387	medium	2.80904	0.74038	3.76256	0.000168183	0.00202421	Sig
WBGene00004958	spe-4	3.54841	29.9567	16.7526	low	2.80511	0.832137	3.33542	0.000851717	0.00788142	Sig
WBGene00009773	lipl-2	3.75061	30.31	17.0303	low	2.80338	0.787997	3.52109	0.000429782	0.00450973	Sig
WBGene00020713	T23B3.5	2.0013	17.8714	9.93635	low	2.80326	0.986571	2.78854	0.00529467	0.0345184	Sig
WBGene00016357	C33F10.11	9.36772	70.9017	40.1347	medium	2.80228	0.561849	4.96652	6.81633e-07	1.4472e-05	Sig
WBGene00007503	C09H10.9	2.13609	18.9683	10.5522	low	2.80187	0.975718	2.82472	0.00473219	0.031526	Sig
WBGene00013478	Y69E1A.8	2.06869	18.0908	10.0797	low	2.80138	0.969028	2.83879	0.00452852	0.030482	Sig
WBGene00011491	T05F1.5	5.61711	43.6002	24.6086	medium	2.80016	0.697473	3.98582	6.72471e-05	0.000923073	Sig
WBGene00021381	Y37E11B.10	9.38532	68.0981	38.7417	medium	2.7989	0.579466	4.80918	1.51551e-06	3.03336e-05	Sig
WBGene00014121	ZK858.8	4.06999	33.0877	18.5788	low	2.79806	0.773107	3.58559	0.000336317	0.00365127	Sig
WBGene00014029	ZK637.12	5.04574	38.3495	21.6976	medium	2.79783	0.712055	3.89756	9.71648e-05	0.00126495	Sig
WBGene00016605	C43E11.5	5.49992	42.0048	23.7524	medium	2.79774	0.682665	4.06873	4.72697e-05	0.000683981	Sig
WBGene00011134	ssp-33	8.86375	65.2607	37.0622	medium	2.79686	0.5646	4.93109	8.17741e-07	1.70823e-05	Sig
WBGene00000670	col-95	25.4133	179.93	102.672	medium	2.79487	0.401885	6.94338	3.82825e-12	2.31916e-10	Sig
WBGene00003452	msp-59	176.311	1235.25	705.779	high	2.79418	0.23335	11.9718	4.99386e-33	3.49071e-30	Sig
WBGene00017660	F21C10.11	2.84225	23.6947	13.2685	low	2.79356	0.873695	3.15437	0.00160844	0.0133357	Sig
WBGene00008027	scl-5	2.52287	21.2218	11.8723	low	2.79163	0.910369	3.02127	0.00251715	0.0192052	Sig
WBGene00003424	msp-3	75.8003	536.365	306.083	medium	2.79157	0.293476	9.50749	1.95313e-21	2.96928e-19	Sig
WBGene00010633	nspd-2	92.807	648.584	370.696	medium	2.79085	0.258332	10.799	3.4788e-27	9.29762e-25	Sig
WBGene00019026	F58A6.9	37.4211	264.453	150.937	medium	2.78631	0.34103	8.16174	3.30225e-16	3.61537e-14	Sig
WBGene00010136	F55H12.5	4.70875	37.5091	21.1089	medium	2.7841	0.772907	3.57239	0.00035374	0.00380538	Sig
WBGene00016399	C34D4.3	26.8754	191.591	109.233	medium	2.77995	0.391299	7.0941	1.30197e-12	8.51149e-11	Sig
WBGene00016807	C50D2.3	2.45547	20.8685	11.662	low	2.77931	0.919838	2.97636	0.00291696	0.0217444	Sig
WBGene00016085	C25A8.5	1.9339	17.7375	9.83571	low	2.77772	1.02495	2.66087	0.00779397	0.0468721	Sig
WBGene00044728	Y53F4B.45	4.59156	34.7314	19.6615	low	2.77534	0.741107	3.71217	0.000205487	0.00240806	Sig
WBGene00014179	ZK1010.5	5.29773	40.2014	22.7496	medium	2.77488	0.701506	3.92571	8.6475e-05	0.00114548	Sig
WBGene00003446	msp-53	144.407	994.258	569.332	high	2.77045	0.234169	11.8281	2.79397e-32	1.81349e-29	Sig
WBGene00044298	T23B7.2	2.20349	18.2247	10.2141	low	2.76928	0.982728	2.77192	0.00557267	0.0360163	Sig
WBGene00013515	Y73F4A.2	2.20349	18.2247	10.2141	low	2.76928	0.982728	2.77192	0.00557267	0.0360163	Sig
WBGene00021115	W09C3.8	2.06869	17.3471	9.70791	low	2.76795	1.0032	2.70897	0.00674933	0.0421277	Sig
WBGene00001074	dpy-13	2.27089	19.0167	10.6438	low	2.7644	1.00958	2.69825	0.0069706	0.0432073	Sig
WBGene00018336	F42A9.7	5.36512	40.8112	23.0881	medium	2.76411	0.692383	3.96359	7.38313e-05	0.00100435	Sig
WBGene00003460	msp-71	3.22903	25.8143	14.5216	low	2.76075	0.844501	3.23041	0.00123611	0.0107106	Sig
WBGene00022751	msrp-2	129.118	884.913	507.015	high	2.75923	0.240334	11.4777	1.70798e-30	7.76022e-28	Sig
WBGene00016461	C35E7.9	2.45547	20.2104	11.3329	low	2.75914	0.924557	2.93878	0.00329507	0.0240115	Sig
WBGene00022707	ZK354.6	3.22903	25.5094	14.3692	low	2.75716	0.857814	3.17557	0.00149544	0.0125245	Sig
WBGene00016752	C48E7.7	39.2056	268.949	154.077	medium	2.75675	0.328647	8.38006	5.28985e-17	6.32485e-15	Sig
WBGene00018121	F36H12.5	3.43123	26.6063	15.0188	low	2.75661	0.828408	3.29132	0.00099718	0.00897166	Sig
WBGene00015688	C10G11.8	16.9363	120.009	68.4727	medium	2.75454	0.444537	6.18235	6.3154e-10	2.41126e-08	Sig
WBGene00008661	F10G8.1	2.52287	20.4298	11.4763	low	2.75247	0.916225	2.96009	0.00307552	0.0227029	Sig
WBGene00016058	nspd-3	82.3786	561.139	321.759	medium	2.75207	0.272615	10.0905	6.08333e-24	1.15165e-21	Sig
WBGene00003750	nlp-12	2.84225	22.5977	12.72	low	2.74974	0.900344	3.01284	0.00258817	0.0196316	Sig
WBGene00003426	msp-19	168.241	1139.18	653.711	high	2.74734	0.227929	12.0511	1.91458e-33	1.44982e-30	Sig
WBGene00003442	msp-49	104.176	707.307	405.742	medium	2.74522	0.248317	11.0515	2.15465e-28	6.52643e-26	Sig
WBGene00003435	msp-40	133.574	903.622	518.598	high	2.74236	0.242705	11.2961	1.3713e-29	4.98441e-27	Sig
WBGene00016351	C33F10.1	26.893	185.366	106.13	medium	2.74191	0.37192	7.36176	1.81502e-13	1.44624e-11	Sig
WBGene00022761	ZK546.4	4.79376	34.9136	19.8537	low	2.7419	0.783494	3.47179	0.000517003	0.00524917	Sig
WBGene00016953	C55C3.3	2.13609	17.5181	9.82712	low	2.74127	0.97647	2.75995	0.00578097	0.0371511	Sig
WBGene00045484	F34D10.9	2.13609	17.5181	9.82712	low	2.74127	0.97647	2.75995	0.00578097	0.0371511	Sig
WBGene00017621	F20A1.10	10.865	76.9928	43.9289	medium	2.74109	0.524079	5.21169	1.87133e-07	4.42732e-06	Sig
WBGene00007274	C03C11.1	7.11444	51.1414	29.1279	medium	2.74014	0.620155	4.39413	1.11217e-05	0.000182753	Sig
WBGene00021968	Y57G7A.5	4.20479	31.4181	17.8115	low	2.7383	0.764129	3.55081	0.000384041	0.00408639	Sig
WBGene00010491	K02B7.3	5.8193	42.1871	24.0032	medium	2.7358	0.675904	4.02023	5.81409e-05	0.00080961	Sig
WBGene00010091	ssp-35	24.253	164.472	94.3625	medium	2.7324	0.395077	6.905	5.02037e-12	2.9587e-10	Sig
WBGene00018081	F36A4.2	3.29643	25.461	14.3787	low	2.73169	0.835957	3.23034	0.00123643	0.0107106	Sig
WBGene00011297	R102.10	2.20349	17.9569	10.0802	low	2.72488	0.987421	2.71724	0.00658288	0.0413112	Sig
WBGene00018297	F41F3.3	10.7302	74.2375	42.4839	medium	2.7235	0.566036	4.79367	1.63755e-06	3.22786e-05	Sig
WBGene00003463	msp-76	135.962	906.422	521.192	high	2.72164	0.246827	11.0237	2.93826e-28	8.61289e-26	Sig
WBGene00019406	acdh-8	11.3192	77.4911	44.4052	medium	2.71561	0.52413	5.1632	2.4276e-07	5.5706e-06	Sig
WBGene00010466	K01D12.7	20.6019	141.131	80.8663	medium	2.71556	0.458754	5.90835	3.45559e-09	1.15022e-07	Sig
WBGene00010265	F58G1.3	5.36512	38.4834	21.9243	medium	2.71273	0.70952	3.79551	0.00014734	0.00181666	Sig
WBGene00021154	Y4C6A.4	4.52417	33.4893	19.0068	low	2.70952	0.744753	3.60807	0.000308488	0.00338555	Sig
WBGene00044744	F10G7.12	2.06869	16.7261	9.3974	low	2.70903	0.992253	2.68261	0.00730509	0.0447917	Sig
WBGene00003450	msp-57	170.544	1119.36	644.951	high	2.70275	0.228847	11.808	3.5503e-32	2.15077e-29	Sig
WBGene00194703	F26B1.8	30.459	202.885	116.672	medium	2.70153	0.35497	7.60124	2.93308e-14	2.58766e-12	Sig
WBGene00195178	ZC581.10	2.97705	22.8543	12.9157	low	2.70041	0.876062	3.04593	0.00231965	0.017924	Sig
WBGene00020350	T08B2.12	38.2298	253.052	145.641	medium	2.69963	0.330258	8.16648	3.17523e-16	3.51869e-14	Sig
WBGene00020419	acdh-4	3.75061	28.1049	15.9277	low	2.69915	0.800738	3.33826	0.000843056	0.0078172	Sig
WBGene00011241	mpz-5	2.06869	16.8116	9.44015	low	2.69852	0.985504	2.69181	0.00710653	0.0438116	Sig
WBGene00014129	ZK892.5	3.81801	28.0194	15.9187	low	2.69658	0.799834	3.33896	0.000840942	0.00780555	Sig
WBGene00014006	ZK596.1	2.59027	20.6008	11.5955	low	2.69556	0.936931	2.84082	0.0044998	0.0303336	Sig
WBGene00001458	flp-15	2.06869	16.5067	9.28771	low	2.69483	1.00144	2.64419	0.00818861	0.0487934	Sig
WBGene00001066	dpy-4	2.65767	20.1249	11.3913	low	2.69351	0.953252	2.7885	0.00529534	0.0345184	Sig
WBGene00000878	cyn-2	22.7556	151.706	87.2309	medium	2.69343	0.399025	6.73876	1.59749e-11	8.39097e-10	Sig
WBGene00020317	pdf-1	5.04574	35.6573	20.3515	medium	2.69216	0.724312	3.68877	0.000225341	0.00259377	Sig
WBGene00007244	C01G12.3	5.11314	36.0961	20.6046	medium	2.6912	0.721045	3.70505	0.000211351	0.00246857	Sig
WBGene00017058	msrp-6	9.9743	67.3803	38.6773	medium	2.68956	0.57728	4.64205	3.44966e-06	6.31998e-05	Sig
WBGene00011669	T09F5.10	2.06869	16.5922	9.33046	low	2.68888	0.989751	2.67044	0.0075751	0.0459819	Sig
WBGene00009941	F52F12.8	3.29643	24.4496	13.873	low	2.6873	0.852617	3.11609	0.00183269	0.0148313	Sig
WBGene00013988	ZK512.10	8.02279	54.5885	31.3056	medium	2.68683	0.606107	4.41173	1.02547e-05	0.000169735	Sig
WBGene00019165	mpz-4	3.8854	27.9338	15.9096	low	2.68621	0.811234	3.2801	0.0010377	0.00926289	Sig
WBGene00013474	Y69E1A.2	49.9856	326.754	188.37	medium	2.68601	0.30382	8.83435	1.00681e-18	1.32593e-16	Sig
WBGene00016512	C38C3.3	4.38937	32.2585	18.324	low	2.68326	0.781022	3.40638	0.000658298	0.00637056	Sig
WBGene00011748	T13F2.9	31.8714	207.938	119.905	medium	2.67672	0.364971	7.32543	2.38127e-13	1.81837e-11	Sig
WBGene00011795	T16A9.5	19.005	125.197	72.1008	medium	2.67591	0.437746	6.10062	1.05655e-09	3.85579e-08	Sig
WBGene00018124	F36H12.10	5.43252	37.8624	21.6475	medium	2.6743	0.701794	3.78419	0.00015421	0.00188095	Sig
WBGene00013473	Y69E1A.1	27.2124	178.58	102.896	medium	2.67408	0.378919	7.04744	1.82243e-12	1.16623e-10	Sig
WBGene00018563	F47D12.7	4.13739	29.7857	16.9615	low	2.67278	0.77643	3.41161	0.000645815	0.00628995	Sig
WBGene00015097	B0273.1	5.18054	36.1816	20.6811	medium	2.67117	0.727642	3.64561	0.000266762	0.00298594	Sig
WBGene00015629	C09B9.4	6.02149	41.6516	23.8365	medium	2.66953	0.68504	3.87374	0.000107179	0.00138343	Sig
WBGene00017386	nspd-5	68.9907	444.666	256.828	medium	2.66932	0.280627	9.5071	1.96056e-21	2.96928e-19	Sig
WBGene00019785	M70.3	4.27218	30.6632	17.4677	low	2.66663	0.775947	3.40848	0.000653249	0.0063405	Sig
WBGene00003444	msp-51	172.106	1102.57	637.337	high	2.66562	0.238343	11.1818	5.006e-29	1.7496e-26	Sig
WBGene00002193	kin-5	3.43123	24.9738	14.2025	low	2.6651	0.841303	3.13537	0.0017164	0.0141149	Sig
WBGene00004904	snf-5	10.3435	69.1467	39.7451	medium	2.66158	0.543321	4.8808	1.05657e-06	2.15754e-05	Sig
WBGene00022849	acs-6	4.00259	29.5179	16.7603	low	2.6595	0.801143	3.29014	0.00100137	0.00900045	Sig
WBGene00009269	F30A10.12	2.97705	21.8428	12.4099	low	2.6572	0.883689	2.9712	0.00296637	0.0220404	Sig
WBGene00016161	C27D6.3	17.0711	111.81	64.4404	medium	2.65513	0.443748	5.97047	2.36572e-09	8.1122e-08	Sig
WBGene00003432	msp-36	177.049	1127.51	652.277	high	2.65488	0.248108	10.6985	1.03444e-26	2.54053e-24	Sig
WBGene00015627	C09B9.2	6.40827	43.3324	24.8703	medium	2.65429	0.666621	3.95896	7.52776e-05	0.00101944	Sig
WBGene00015944	C18A3.7	5.56732	37.643	21.6052	medium	2.64711	0.711848	3.69418	0.000220601	0.00254714	Sig
WBGene00020370	T08H10.3	2.90965	21.2702	12.0899	low	2.64065	0.890314	2.92976	0.00339222	0.024601	Sig
WBGene00007308	C04G2.9	87.1899	547.897	317.543	medium	2.63934	0.270365	9.75833	1.69933e-22	2.70908e-20	Sig
WBGene00009714	F44G4.5	3.43123	24.4012	13.9162	low	2.63688	0.845935	3.08553	0.00203191	0.0160836	Sig
WBGene00008590	F08H9.2	30.459	194.187	112.323	medium	2.6355	0.359077	7.33106	2.28335e-13	1.75837e-11	Sig
WBGene00009097	fipr-2	8.27477	54.2836	31.2792	medium	2.63006	0.612767	4.27255	1.93253e-05	0.000302253	Sig
WBGene00009031	F21H7.5	21.1411	134.98	78.0606	medium	2.62851	0.412352	6.36341	1.9732e-10	8.41804e-09	Sig
WBGene00017955	F31E8.5	3.68321	25.8626	14.7729	low	2.62468	0.833502	3.11782	0.00182197	0.0147691	Sig
WBGene00010082	F55A11.11	4.00259	28.5065	16.2545	low	2.62439	0.809006	3.21504	0.00130424	0.0112019	Sig
WBGene00018120	F36H12.4	6.40827	42.1016	24.2549	medium	2.62283	0.680157	3.83428	0.000125934	0.00160275	Sig
WBGene00020905	T28H11.7	13.6399	87.2858	50.4629	medium	2.61784	0.494394	5.28067	1.28715e-07	3.15265e-06	Sig
WBGene00012741	Y40H4A.2	2.45547	18.1392	10.2973	low	2.61721	0.957551	2.69433	0.00705312	0.0435702	Sig
WBGene00009581	F40F9.3	8.79635	56.4887	32.6425	medium	2.61046	0.595922	4.36208	1.28829e-05	0.000209422	Sig
WBGene00014158	ZK938.1	13.8245	89.9185	51.8715	medium	2.60936	0.505769	5.14614	2.65899e-07	6.01051e-06	Sig
WBGene00016414	C34F11.2	13.5725	87.8844	50.7284	medium	2.60312	0.503968	5.15221	2.57433e-07	5.83366e-06	Sig
WBGene00017112	E03H12.5	3.22903	23.122	13.1755	low	2.59956	0.86746	2.96477	0.00302912	0.0224699	Sig
WBGene00013999	ZK550.5	6.97964	45.5004	26.24	medium	2.59941	0.65676	3.93702	8.25006e-05	0.00110086	Sig
WBGene00007082	acs-10	6.79505	44.5632	25.6791	medium	2.59938	0.652974	3.96056	7.47731e-05	0.00101564	Sig
WBGene00012853	Y44A6D.2	2.90965	21.7461	12.3279	low	2.59722	0.913526	2.81361	0.00489879	0.0324103	Sig
WBGene00013696	Y106G6A.4	16.365	102.197	59.2811	medium	2.59667	0.45783	5.65922	1.52065e-08	4.44719e-07	Sig
WBGene00009759	ttr-12	4.13739	28.1532	16.1453	low	2.59264	0.787778	3.26307	0.00110213	0.00973281	Sig
WBGene00013713	Y106G6G.4	6.59286	43.113	24.8529	medium	2.59258	0.660146	3.90576	9.39299e-05	0.00122635	Sig
WBGene00003457	msp-64	109.541	668.117	388.829	medium	2.5904	0.250037	10.357	3.88805e-25	7.85128e-23	Sig
WBGene00007354	C06A1.3	6.45807	43.0646	24.7614	medium	2.58845	0.676015	3.80822	0.000139971	0.00175309	Sig
WBGene00020860	nspd-10	39.2056	238.773	138.989	medium	2.58746	0.338694	7.63281	2.29697e-14	2.08726e-12	Sig
WBGene00009962	F53B6.7	4.06999	27.7145	15.8922	low	2.58721	0.804554	3.18758	0.00143469	0.0121275	Sig
WBGene00017542	F17E9.5	78.6778	478.657	278.667	medium	2.58169	0.275041	9.38266	6.43308e-21	9.58317e-19	Sig
WBGene00007320	C05B5.2	11.369	72.7164	42.0427	medium	2.58165	0.54373	4.73331	2.20886e-06	4.20795e-05	Sig
WBGene00012905	Y46G5A.14	5.16293	35.0363	20.0996	medium	2.57803	0.755389	3.38989	0.000699197	0.00670919	Sig
WBGene00011132	R08A2.1	5.29773	34.9508	20.1243	medium	2.57598	0.728248	3.5134	0.000442417	0.00460509	Sig
WBGene00020053	R13A5.11	2.52287	17.7859	10.1544	low	2.57324	0.955589	2.65668	0.00789139	0.047364	Sig
WBGene00009948	F52H3.6	7.29902	47.3038	27.3014	medium	2.57262	0.645097	3.96859	7.22992e-05	0.000986461	Sig
WBGene00007190	rmd-3	24.8419	150.256	87.5489	medium	2.56926	0.397474	6.45485	1.08327e-10	4.82535e-09	Sig
WBGene00009215	thn-2	10.2263	63.104	36.6651	medium	2.56497	0.566701	4.51061	6.46402e-06	0.000112311	Sig
WBGene00003443	msp-50	108.313	646.26	377.287	medium	2.56143	0.250498	10.2223	1.5749e-24	3.11111e-22	Sig
WBGene00014007	ZK596.2	3.36383	22.5122	12.938	low	2.56067	0.895449	2.82995	0.00465559	0.0311069	Sig
WBGene00013165	Y53F4B.19	2.59027	18.3102	10.4502	low	2.55785	0.948075	2.66552	0.00768685	0.046474	Sig
WBGene00016447	msd-4	96.4229	574.008	335.215	medium	2.55597	0.256779	9.95069	2.50444e-23	4.37651e-21	Sig
WBGene00009377	F34D10.8	15.9782	96.6417	56.31	medium	2.55504	0.470276	5.42107	5.92432e-08	1.54253e-06	Sig
WBGene00017498	pud-4	30.6612	182.087	106.374	medium	2.55059	0.384258	6.6302	3.35238e-11	1.6738e-09	Sig
WBGene00007778	C27D8.2	6.97964	44.1728	25.5762	medium	2.55012	0.653218	3.88417	0.000102682	0.00132916	Sig
WBGene00010829	M02B1.4	3.61581	24.3641	13.9899	low	2.5481	0.870811	2.89778	0.00375816	0.0264118	Sig
WBGene00007336	C05C12.4	3.75061	24.8883	14.3195	low	2.54804	0.82466	3.06177	0.00220033	0.0171763	Sig
WBGene00008832	obr-2	4.72636	31.102	17.9142	low	2.54296	0.773385	3.26668	0.00108817	0.00962821	Sig
WBGene00022760	ZK546.3	4.65896	30.0051	17.332	low	2.5375	0.762289	3.30492	0.000950019	0.0085989	Sig
WBGene00003429	msp-31	100.944	596.145	348.544	medium	2.53537	0.282831	8.96154	3.20169e-19	4.47596e-17	Sig
WBGene00018643	drd-50	4.65896	29.4808	17.0699	low	2.53041	0.776207	3.23592	0.00121251	0.0105323	Sig
WBGene00009079	F23B12.1	2.84225	19.7232	11.2827	low	2.52719	0.913867	2.73414	0.00625444	0.0397163	Sig
WBGene00012827	Y43F8C.5	7.88799	48.8879	28.3879	medium	2.5218	0.618081	4.06269	4.85101e-05	0.0006997	Sig
WBGene00007301	C04F12.7	35.7392	211.437	123.588	medium	2.52152	0.358562	7.02586	2.12752e-12	1.34255e-10	Sig
WBGene00009028	F21H7.2	3.22903	21.8428	12.5359	low	2.52051	0.88031	2.83403	0.00459643	0.0308022	Sig
WBGene00008313	C54G4.3	5.49992	34.5491	20.0245	medium	2.51923	0.716604	3.49439	0.000475139	0.00491753	Sig
WBGene00009884	F49C12.15	15.0698	89.9668	52.5183	medium	2.51678	0.477539	5.25861	1.45149e-07	3.49858e-06	Sig
WBGene00016181	C28C12.11	5.18054	32.344	18.7623	low	2.51343	0.748753	3.33589	0.00085026	0.00787595	Sig
WBGene00022652	ZK84.5	5.04574	31.1616	18.1037	low	2.50741	0.773407	3.2198	0.0012828	0.0110596	Sig
WBGene00016491	acdh-5	4.59156	28.7743	16.6829	low	2.50649	0.778208	3.19694	0.00138895	0.0118067	Sig
WBGene00003470	msp-152	246.16	1409.26	827.712	high	2.50504	0.219229	11.4252	3.12795e-30	1.35351e-27	Sig
WBGene00003438	msp-45	133.894	766.522	450.208	medium	2.50239	0.248339	10.0742	7.18547e-24	1.33254e-21	Sig
WBGene00004987	spp-2	10.0915	60.2295	35.1605	medium	2.49915	0.563021	4.42419	9.68029e-06	0.000161403	Sig
WBGene00017978	msrp-1	25.6829	148.393	87.0379	medium	2.49819	0.392262	6.36052	2.01071e-10	8.49828e-09	Sig
WBGene00003759	nlp-21	5.36512	33.4038	19.3845	low	2.49668	0.725235	3.42113	0.000623615	0.00613953	Sig
WBGene00012144	T28H10.3	9.56991	58.6713	34.1206	medium	2.49051	0.600101	4.13725	3.5149e-05	0.000522747	Sig
WBGene00015094	B0261.6	18.3663	106.693	62.5296	medium	2.48883	0.443224	5.60516	2.08067e-08	5.92698e-07	Sig
WBGene00016053	ptp-5.1	3.22903	21.7945	12.5117	low	2.48832	0.885409	2.78387	0.00537137	0.0349139	Sig
WBGene00019561	K09C6.7	4.65896	28.5549	16.6069	low	2.48644	0.785964	3.14079	0.00168494	0.0139191	Sig
WBGene00003468	msp-113	191.348	1077.14	634.247	high	2.48213	0.230858	10.7501	5.91913e-27	1.49409e-24	Sig
WBGene00019068	faah-3	7.63601	45.8424	26.7392	medium	2.48096	0.636654	3.88068	0.000104165	0.00134644	Sig
WBGene00007883	C33A12.4	2.84225	19.2361	11.0392	low	2.47648	0.922595	2.6558	0.00791216	0.047426	Sig
WBGene00016742	C48B6.4	2.84225	19.2361	11.0392	low	2.47648	0.922595	2.6558	0.00791216	0.047426	Sig
WBGene00021370	nape-2	4.52417	28.8969	16.7105	low	2.47591	0.781093	3.14843	0.00164148	0.0135848	Sig
WBGene00000977	dhs-14	3.29643	22.7575	13.027	low	2.47066	0.924929	2.65087	0.00802837	0.0480141	Sig
WBGene00022709	ZK354.8	4.20479	25.9481	15.0765	low	2.46979	0.8044	3.04657	0.00231469	0.0179009	Sig
WBGene00013657	Y105C5B.18	7.11444	42.0532	24.5838	medium	2.46313	0.653138	3.75375	0.000174211	0.00209123	Sig
WBGene00004965	spe-11	10.0241	58.3777	34.2009	medium	2.46295	0.56716	4.32837	1.50216e-05	0.00023957	Sig
WBGene00005003	spp-18	7.63601	46.5377	27.0868	medium	2.46251	0.66973	3.66359	0.000248701	0.0028214	Sig
WBGene00016890	lst-5	3.81801	23.9141	13.866	low	2.45665	0.833161	2.92512	0.0034432	0.0249111	Sig
WBGene00003431	msp-33	122.911	679.857	401.384	medium	2.4533	0.251135	9.76644	1.5686e-22	2.54533e-20	Sig
WBGene00009043	F22B5.5	3.36383	20.8314	12.0976	low	2.44709	0.886245	2.73481	0.00624171	0.0396806	Sig
WBGene00000783	cpr-3	4.20479	25.8998	15.0523	low	2.44518	0.802363	3.02528	0.002484	0.0190482	Sig
WBGene00014252	ZK1320.2	24.6221	137.014	80.8181	medium	2.4321	0.413321	5.87656	4.18883e-09	1.37415e-07	Sig
WBGene00007222	C01F6.2	3.43123	21.1363	12.2838	low	2.43106	0.876696	2.7487	0.00598315	0.038288	Sig
WBGene00021633	Y47G6A.3	4.97834	29.8712	17.4248	low	2.42576	0.75354	3.19919	0.00137813	0.0117257	Sig
WBGene00001444	flp-1	4.72636	27.8	16.2632	low	2.41824	0.78458	3.06234	0.00219611	0.0171591	Sig
WBGene00021969	Y57G7A.6	3.43123	20.783	12.1071	low	2.40504	0.880232	2.70893	0.00675008	0.0421277	Sig
WBGene00022064	Y67D8B.5	3.8854	23.6463	13.7658	low	2.40066	0.852453	2.79671	0.00516258	0.0337742	Sig
WBGene00011968	T23G11.1	33.7555	181.492	107.624	medium	2.39941	0.359949	6.65985	2.74107e-11	1.39933e-09	Sig
WBGene00014174	ZK970.8	3.81801	22.7687	13.2934	low	2.39808	0.842453	2.82432	0.0047381	0.0315422	Sig
WBGene00021870	samt-1	3.22903	20.0765	11.6528	low	2.39149	0.898401	2.63752	0.00835143	0.0495039	Sig
WBGene00011336	ubxn-5	7.88799	44.2583	26.0732	medium	2.3892	0.633658	3.75554	0.000172971	0.00207909	Sig
WBGene00011831	T19B10.2	3.43123	20.3443	11.8877	low	2.38841	0.889241	2.66251	0.00775604	0.0467379	Sig
WBGene00017964	F31F7.1	8.34217	46.073	27.2076	medium	2.38703	0.629804	3.77551	0.000159682	0.00193989	Sig
WBGene00015765	C14C11.1	4.20479	24.5351	14.3699	low	2.38503	0.814006	2.9088	0.00362817	0.0257975	Sig
WBGene00015084	B0244.9	7.04704	40.324	23.6855	medium	2.37901	0.669033	3.54135	0.000398089	0.00420903	Sig
WBGene00011378	T02E1.6	4.52417	26.6918	15.608	low	2.36686	0.793975	2.96234	0.0030531	0.0225741	Sig
WBGene00001392	far-8	11.9082	63.6767	37.7924	medium	2.36599	0.550349	4.28805	1.80246e-05	0.000284357	Sig
WBGene00013700	Y106G6D.3	5.9541	32.9651	19.4596	low	2.36448	0.723954	3.24933	0.00115678	0.0101464	Sig
WBGene00019410	K05F1.9	3.68321	21.6234	12.6533	low	2.35976	0.861601	2.71631	0.00660132	0.0413983	Sig
WBGene00019780	M60.4	14.6654	79.1607	46.9131	medium	2.35873	0.511568	4.60115	4.20156e-06	7.59037e-05	Sig
WBGene00009321	F32B6.4	12.8165	67.782	40.2993	medium	2.35681	0.542522	4.33395	1.46454e-05	0.000234714	Sig
WBGene00013556	Y75B8A.23	10.0241	54.053	32.0385	medium	2.35121	0.578478	4.05223	5.07324e-05	0.000722579	Sig
WBGene00001172	egl-3	7.11444	39.6175	23.366	medium	2.34347	0.672312	3.47219	0.000516233	0.00524721	Sig
WBGene00008841	F15A4.6	6.52546	36.0961	21.3108	medium	2.34153	0.697526	3.34123	0.000834084	0.00774982	Sig
WBGene00010486	K01H12.4	8.86375	46.7312	27.7975	medium	2.32281	0.616791	3.7533	0.000174519	0.00209215	Sig
WBGene00019430	K06A5.2	26.6908	137.319	82.0049	medium	2.31957	0.406775	5.69603	1.22631e-08	3.65591e-07	Sig
WBGene00014116	ZK858.2	10.0241	52.7738	31.3989	medium	2.31792	0.582165	3.96982	7.19256e-05	0.000982839	Sig
WBGene00012933	mib-1	4.97834	27.4467	16.2125	low	2.31608	0.77016	2.98962	0.00279328	0.0209082	Sig
WBGene00007601	C15C6.2	22.9578	117.109	70.0332	medium	2.3122	0.419174	5.50906	3.60763e-08	9.78582e-07	Sig
WBGene00013087	Y51B9A.5	8.07258	43.3324	25.7025	medium	2.30748	0.657439	3.49685	0.000470793	0.00487811	Sig
WBGene00009457	F36A2.10	24.6573	124.869	74.7633	medium	2.30533	0.420415	5.47735	4.31753e-08	1.15054e-06	Sig
WBGene00008333	C55A6.4	4.33958	23.6092	13.9744	low	2.30018	0.838453	2.72593	0.00641212	0.0403511	Sig
WBGene00021114	W09C3.7	21.2085	107.228	64.2185	medium	2.29893	0.435596	5.2703	1.36198e-07	3.29156e-06	Sig
WBGene00014472	MTCE.33	77.617	387.322	232.469	medium	2.29888	0.311257	7.38308	1.54671e-13	1.2438e-11	Sig
WBGene00303208	Y71H2AM.29	5.7519	30.76	18.2559	low	2.29679	0.743135	3.07444	0.00210899	0.0166069	Sig
WBGene00011979	T24B8.5	25.3137	124.88	75.0971	medium	2.27784	0.436634	5.21124	1.87578e-07	4.42732e-06	Sig
WBGene00019744	M02H5.8	17.2059	85.1179	51.1619	medium	2.26051	0.474223	4.75896	1.94595e-06	3.74479e-05	Sig
WBGene00014053	ZK669.3	4.84355	26.4724	15.658	low	2.25959	0.797765	2.81676	0.00485101	0.0321526	Sig
WBGene00011072	tag-209	4.20479	22.33	13.2674	low	2.25661	0.836551	2.6795	0.00737331	0.0451491	Sig
WBGene00011176	R09E10.6	50.979	245.618	148.299	medium	2.25582	0.329505	6.8424	7.7877e-12	4.18739e-10	Sig
WBGene00012123	T28D6.3	18.4337	91.8074	55.1205	medium	2.24493	0.478904	4.68135	2.8499e-06	5.31767e-05	Sig
WBGene00013882	msa-1	9.11573	45.6714	27.3936	medium	2.24014	0.615867	3.62606	0.000287773	0.00318902	Sig
WBGene00003514	myo-2	4.59156	24.2673	14.4294	low	2.23444	0.804305	2.76227	0.00574015	0.0369411	Sig
WBGene00001189	egl-21	8.59416	43.113	25.8536	medium	2.23134	0.638986	3.48041	0.000500652	0.00514641	Sig
WBGene00017636	F20D6.6	6.34088	32.4295	19.3852	low	2.2308	0.713886	3.11209	0.0018577	0.0149389	Sig
WBGene00011392	sbt-1	11.3866	55.8193	33.603	medium	2.23038	0.564971	3.93825	8.20765e-05	0.00109688	Sig
WBGene00020854	T27C4.1	8.34217	41.1757	24.7589	medium	2.22884	0.651675	3.40826	0.000653797	0.0063405	Sig
WBGene00010563	K04G2.4	6.13868	31.9424	19.0405	low	2.22403	0.727609	3.04381	0.00233604	0.0180354	Sig
WBGene00005000	spp-15	13.9593	68.0013	40.9803	medium	2.22281	0.528714	4.19559	2.72158e-05	0.000413561	Sig
WBGene00009995	F53F4.13	20.3002	97.4338	58.867	medium	2.22226	0.45152	4.9149	8.8826e-07	1.84284e-05	Sig
WBGene00019531	scrm-5	5.29773	27.4467	16.3722	low	2.22202	0.77099	2.86706	0.00414303	0.0283706	Sig
WBGene00004513	rrn-1.2	14.0267	67.7673	40.897	medium	2.21004	0.656104	3.36096	0.000776732	0.00730265	Sig
WBGene00255375	F08B4.8	30.8956	145.359	88.1271	medium	2.20309	0.395204	5.56957	2.55369e-08	7.18177e-07	Sig
WBGene00010728	K09G1.2	5.18054	26.253	15.7168	low	2.20288	0.790306	2.77424	0.00553309	0.0358625	Sig
WBGene00017384	F11G11.4	9.7047	46.5973	28.151	medium	2.19111	0.607221	3.59852	0.000320034	0.00349537	Sig
WBGene00194787	T16G1.13	7.50122	37.193	22.3471	medium	2.18829	0.672094	3.24511	0.00117406	0.0102584	Sig
WBGene00013079	ttr-26	5.7519	28.9453	17.3486	low	2.18805	0.746208	2.91889	0.00351285	0.0252216	Sig
WBGene00012585	lips-15	4.52417	23.6463	14.0852	low	2.18306	0.823915	2.63589	0.00839167	0.04971	Sig
WBGene00012937	Y47D3A.31	7.7532	37.643	22.6981	medium	2.17928	0.677757	3.20385	0.00135602	0.0115659	Sig
WBGene00009463	F36D1.4	7.7532	37.2898	22.5215	medium	2.16526	0.678863	3.17819	0.001482	0.0124348	Sig
WBGene00006452	heh-1	44.0491	197.828	120.938	medium	2.15232	0.346805	6.2025	5.55718e-10	2.20341e-08	Sig
WBGene00012831	Y43F8C.9	10.4109	48.5346	29.4727	medium	2.13477	0.592816	3.59251	0.000327508	0.00356415	Sig
WBGene00010723	cpg-7	17.5077	80.3915	48.9496	medium	2.12776	0.500983	4.24113	2.224e-05	0.000342534	Sig
WBGene00017559	mpz-3	5.29773	25.461	15.3794	low	2.11494	0.78614	2.67742	0.00741907	0.045252	Sig
WBGene00000277	cab-1	9.7047	44.5632	27.134	medium	2.11304	0.615383	3.42533	0.000614052	0.00605194	Sig
WBGene00011203	R10E4.7	6.59286	31.894	19.2434	low	2.10828	0.734632	2.86073	0.00422668	0.0287699	Sig
WBGene00017851	F27C1.1	38.851	171.552	105.202	medium	2.10796	0.36233	5.81417	6.09358e-09	1.9361e-07	Sig
WBGene00010049	F54D5.3	37.8431	164.45	101.146	medium	2.09333	0.362941	5.76413	8.20821e-09	2.5224e-07	Sig
WBGene00016004	C18H9.6	10.0739	46.9393	28.5066	medium	2.08734	0.64643	3.22205	0.00127279	0.0109837	Sig
WBGene00018314	F41H10.1	21.3931	94.0721	57.7326	medium	2.08418	0.455159	4.57381	4.78929e-06	8.51669e-05	Sig
WBGene00007584	C14C10.1	11.5712	51.2752	31.4232	medium	2.0782	0.577215	3.59259	0.000327405	0.00356415	Sig
WBGene00009096	fipr-1	8.40957	37.2898	22.8497	medium	2.07487	0.661596	3.12677	0.00176738	0.0144426	Sig
WBGene00008346	C56A3.8	5.8193	26.4353	16.1273	low	2.07461	0.768064	2.68917	0.00716305	0.0440695	Sig
WBGene00018930	F56B3.6	7.11444	31.7714	19.4429	low	2.0604	0.702333	2.9237	0.00345894	0.0249497	Sig
WBGene00013647	Y105C5B.5	25.9349	111.445	68.69	medium	2.05169	0.427324	4.79732	1.60805e-06	3.18351e-05	Sig
WBGene00010309	rpn-6.2	5.9541	26.3014	16.1277	low	2.04103	0.766637	2.65173	0.00800817	0.0479383	Sig
WBGene00000599	col-10	9.50251	40.6998	25.1011	medium	2.0367	0.696807	2.91437	0.00356406	0.0255013	Sig
WBGene00013477	Y69E1A.5	15.9606	69.6597	42.8101	medium	2.03386	0.535706	3.79174	0.000149597	0.00183701	Sig
WBGene00011330	T01D3.6	21.2085	88.3456	54.7771	medium	2.02567	0.460281	4.39588	1.10327e-05	0.000181619	Sig
WBGene00017499	pud-1.1	17.6103	73.4713	45.5408	medium	2.02562	0.515593	3.92379	8.71656e-05	0.00115127	Sig
WBGene00011289	R102.2	9.11573	39.1416	24.1287	medium	2.02284	0.642599	3.13956	0.00169199	0.013952	Sig
WBGene00009811	F47B8.10	15.6412	65.4058	40.5235	medium	2.02257	0.540561	3.73542	0.0001874	0.00222312	Sig
WBGene00014454	MTCE.7	63.8951	259.165	161.53	medium	2.00855	0.313464	6.4053	1.5007e-10	6.49375e-09	Sig
WBGene00010574	K04H4.5	10.7479	44.3551	27.5515	medium	2.00078	0.641952	3.10985	0.00187183	0.0150259	Sig
WBGene00016769	C49C8.5	8.79635	37.7657	23.281	medium	1.99374	0.655806	3.03319	0.00241984	0.0186348	Sig
WBGene00016332	C32F10.4	6.40827	27.7516	17.0799	low	1.99016	0.750488	2.64373	0.00819974	0.0488276	Sig
WBGene00014000	ZK550.6	9.88929	43.3583	26.6238	medium	1.98394	0.679202	2.91641	0.0035408	0.0253748	Sig
WBGene00020155	T02B11.3	21.2085	84.5081	52.8583	medium	1.96413	0.46767	4.19519	2.72647e-05	0.000413613	Sig
WBGene00000248	ben-1	10.0241	40.6402	25.3321	medium	1.94624	0.62389	3.11273	0.00185364	0.0149389	Sig
WBGene00021128	W10C8.5	52.4235	205.224	128.824	medium	1.9427	0.33794	5.74637	9.11808e-09	2.7804e-07	Sig
WBGene00013030	Y49E10.4	8.93115	35.3895	22.1603	medium	1.91354	0.665969	2.86673	0.00414738	0.0283716	Sig
WBGene00014826	R13H4.2	24.7921	94.6931	59.7426	medium	1.90564	0.456927	4.16733	3.08192e-05	0.0004629	Sig
WBGene00050943	ZC412.10	8.66155	34.2442	21.4529	medium	1.90176	0.674253	2.81331	0.0049034	0.0324103	Sig
WBGene00013894	ZC434.8	81.5406	306.093	193.817	medium	1.89586	0.30883	6.13749	8.38373e-10	3.12225e-08	Sig
WBGene00007923	C34C12.4	14.5483	55.3322	34.9402	medium	1.86869	0.543305	3.43477	0.000593067	0.00588341	Sig
WBGene00017501	pud-3	87.4595	315.175	201.317	medium	1.8442	0.349474	5.27576	1.32207e-07	3.21899e-06	Sig
WBGene00016781	C49G7.3	17.8447	64.3461	41.0954	medium	1.82189	0.525983	3.45952	0.000541142	0.00543955	Sig
WBGene00012660	Y39A1A.24	17.9795	64.0783	41.0289	medium	1.80548	0.516698	3.49023	0.000482598	0.00498904	Sig
WBGene00020662	T21H3.1	192.31	670.721	431.515	medium	1.79553	0.241961	7.42008	1.17052e-13	9.66958e-12	Sig
WBGene00019730	asns-2	12.6641	46.3295	29.4968	medium	1.79173	0.59446	3.00964	0.00261556	0.0198063	Sig
WBGene00013284	daf-22	14.683	54.3467	34.5149	medium	1.7912	0.582596	3.07191	0.00212692	0.0167336	Sig
WBGene00004512	rrn-1.1	18.8878	65.7332	42.3105	medium	1.77482	0.612875	2.89217	0.00382588	0.0267429	Sig
WBGene00001371	exl-1	10.7976	38.5206	24.6591	medium	1.75986	0.625888	2.80715	0.00499813	0.0329594	Sig
WBGene00022642	lipl-5	130.973	435.418	283.195	medium	1.72828	0.288044	5.99932	1.98149e-09	6.89876e-08	Sig
WBGene00021335	spp-23	16.6843	56.6114	36.6479	medium	1.71223	0.52825	3.23808	0.00120336	0.010464	Sig
WBGene00008298	C54D10.3	15.1196	50.4832	32.8014	medium	1.68686	0.570825	2.95148	0.0031626	0.0232594	Sig
WBGene00020862	fip-2	20.1156	65.6624	42.889	medium	1.67746	0.497298	3.37024	0.00075103	0.00710157	Sig
WBGene00017717	F22F4.4	16.7517	53.2238	34.9878	medium	1.64342	0.551746	2.9753	0.00292702	0.0218015	Sig
WBGene00019361	clik-3	14.0267	45.2326	29.6296	medium	1.64231	0.584769	2.80491	0.00503306	0.0331416	Sig
WBGene00021872	clec-85	15.3892	49.9477	32.6685	medium	1.64118	0.553469	2.96236	0.00305289	0.0225741	Sig
WBGene00004993	spp-8	17.2557	56.6485	36.9521	medium	1.63981	0.543202	3.01647	0.00255738	0.0194184	Sig
WBGene00009394	clec-63	243.335	760.97	502.153	high	1.63574	0.230425	7.09842	1.26193e-12	8.37017e-11	Sig
WBGene00008341	ttr-44	19.0724	59.7536	39.413	medium	1.62063	0.523209	3.09455	0.00197109	0.0156979	Sig
WBGene00014505	T05E11.9	18.5011	56.5371	37.5191	medium	1.59692	0.548853	2.90667	0.00365303	0.0258932	Sig
WBGene00017490	pud-2.1	322.438	976.208	649.323	high	1.59088	0.221796	7.17247	7.3658e-13	5.14869e-11	Sig
WBGene00013379	Y62E10A.13	16.6843	51.1897	33.937	medium	1.58392	0.547079	2.8924	0.00382305	0.0267429	Sig
WBGene00020446	T12B3.3	20.183	60.7279	40.4554	medium	1.57537	0.526393	2.99016	0.00278833	0.0208883	Sig
WBGene00008572	F08B12.4	57.0503	170.589	113.82	medium	1.56615	0.340025	4.60489	4.12683e-06	7.47023e-05	Sig
WBGene00022194	Y71H2B.4	40.3483	120.069	80.2085	medium	1.55481	0.38662	4.02008	5.81793e-05	0.00080961	Sig
WBGene00002263	lea-1	34.9832	103.744	69.3637	medium	1.55072	0.409552	3.78476	0.000153859	0.00187919	Sig
WBGene00009531	F38B2.4	19.5266	59.4746	39.5006	medium	1.54951	0.514436	3.01021	0.00261066	0.0197857	Sig
WBGene00017500	pud-2.2	331.231	961.541	646.386	high	1.52892	0.221185	6.91217	4.77296e-12	2.85342e-10	Sig
WBGene00011869	dod-6	17.3407	50.3493	33.845	medium	1.50661	0.547943	2.74743	0.0060065	0.0384017	Sig
WBGene00023069	rncs-1	41.3739	120.18	80.777	medium	1.49549	0.400236	3.73564	0.00018724	0.00222312	Sig
WBGene00011474	aldo-1	44.8227	127.524	86.1735	medium	1.49317	0.37442	3.98681	6.69687e-05	0.000920642	Sig
WBGene00021236	pud-1.2	385.425	1062.48	723.952	high	1.45836	0.220338	6.61852	3.62808e-11	1.79176e-09	Sig
WBGene00020146	got-1.2	22.3689	63.3605	42.8647	medium	1.45719	0.493835	2.94923	0.00318566	0.0233641	Sig
WBGene00010769	asah-1	19.7962	55.1612	37.4787	medium	1.45599	0.524852	2.77218	0.00556823	0.0360163	Sig
WBGene00015913	C17F4.7	481.777	1322.14	901.958	high	1.44967	0.210726	6.87929	6.01505e-12	3.41921e-10	Sig
WBGene00000691	col-117	37.1017	101.171	69.1364	medium	1.44136	0.495321	2.90839	0.00363298	0.0258115	Sig
WBGene00003786	npa-1	42.754	114.781	78.7674	medium	1.41846	0.394456	3.59485	0.000324574	0.0035407	Sig
WBGene00003773	nlt-1	40.1959	107.474	73.8348	medium	1.37287	0.423566	3.24058	0.00119287	0.0103827	Sig
WBGene00004986	spp-1	55.3684	137.427	96.3977	medium	1.31329	0.379017	3.46417	0.000531865	0.00537925	Sig
WBGene00000991	dhs-28	26.8432	69.5258	48.1845	medium	1.31304	0.492619	2.66506	0.00769739	0.0465068	Sig
WBGene00010605	K06G5.1	60.0771	151.427	105.752	medium	1.31048	0.348087	3.76431	0.000167006	0.00201271	Sig
WBGene00001564	icl-1	64.0621	164.003	114.033	medium	1.30555	0.422969	3.08663	0.00202441	0.0160427	Sig
WBGene00000370	ccg-1	27.8014	69.6709	48.7362	medium	1.29088	0.465262	2.77363	0.00554345	0.035904	Sig
WBGene00019261	H34I24.2	26.5062	65.1752	45.8407	medium	1.273	0.478523	2.65921	0.00783232	0.0470716	Sig
WBGene00000066	act-4	498.684	1187.97	843.325	high	1.23479	0.316205	3.90506	9.42015e-05	0.00122813	Sig
WBGene00019203	ttr-47	31.552	73.8246	52.6883	medium	1.20807	0.451063	2.67745	0.00741842	0.045252	Sig
WBGene00021768	Y51F10.7	48.8429	108.337	78.5898	medium	1.1475	0.393052	2.91891	0.00351259	0.0252216	Sig
WBGene00016594	C42D4.1	99.2651	220.953	160.109	medium	1.13187	0.311755	3.63053	0.000282841	0.00314587	Sig
WBGene00194674	F23D12.11	61.8938	130.094	95.9939	medium	1.0724	0.364971	2.9379	0.00330442	0.024041	Sig
WBGene00002008	hsp-4	71.6659	152.048	111.857	medium	1.06945	0.338421	3.15993	0.00157808	0.0131352	Sig
WBGene00012253	clec-50	156.969	330.837	243.903	medium	1.06326	0.274766	3.86959	0.000109019	0.0014032	Sig
WBGene00000802	crt-1	174.022	362.218	268.12	medium	1.04765	0.271562	3.85775	0.000114435	0.00146875	Sig
WBGene00000273	brp-1	58.5974	122.311	90.4541	medium	1.0456	0.36322	2.87847	0.00399611	0.0276142	Sig
WBGene00004990	spp-5	423.889	843.916	633.903	high	0.990976	0.222104	4.46171	8.13081e-06	0.000138102	Sig
WBGene00000552	cmd-1	79.4367	157.712	118.574	medium	0.988294	0.335792	2.94294	0.00325109	0.0237863	Sig
WBGene00014307	F07H5.3	89.5604	176.338	132.949	medium	0.977393	0.325373	3.00367	0.00266747	0.0201156	Sig
WBGene00003097	lys-8	80.1575	156.481	118.319	medium	0.962332	0.346205	2.77938	0.00544623	0.0353401	Sig
WBGene00002980	lgg-1	100.493	196.139	148.316	medium	0.933754	0.344478	2.71072	0.0067137	0.0419583	Sig
WBGene00001393	fat-1	87.4067	167.458	127.432	medium	0.929724	0.327727	2.83672	0.00455803	0.0306352	Sig
WBGene00000218	asp-5	191.114	359.488	275.301	medium	0.907064	0.257793	3.51852	0.000433968	0.00453803	Sig
WBGene00001394	fat-2	146.965	273.199	210.082	medium	0.896873	0.286759	3.12749	0.00176304	0.0144201	Sig
WBGene00000065	act-3	363.607	659.356	511.481	high	0.843248	0.279473	3.01733	0.00255012	0.0194184	Sig
WBGene00003962	pdi-1	100.745	181.395	141.07	medium	0.838631	0.311648	2.69088	0.00712634	0.0438733	Sig
WBGene00000219	asp-6	299.612	539.206	419.409	medium	0.83729	0.24395	3.43222	0.000598655	0.00593237	Sig
WBGene00003934	pat-10	462.637	823.155	642.896	high	0.821968	0.233819	3.51541	0.000439075	0.00457554	Sig

## Sheet: ST1.3 hermaphrodite enriched
Supplementary Table 1.3: Hermaphrodite-enriched genes (FDR < 0.05; log2FoldChange < 0)
gene WB ID	gene name	baseMean hermaphrodites	baseMean males	baseMean	expression level	log2FoldChange	lfcSE	stat	pvalue	padj	significance
WBGene00006927	vit-3	1184.96	21.2702	603.114	high	-5.6875	0.314956	-17.9378	5.97713e-72	5.43141e-68	Sig
WBGene00006928	vit-4	1062.49	20.9653	541.727	high	-5.45412	0.325184	-16.6729	2.0628e-62	6.24822e-59	Sig
WBGene00010613	K07A1.6	22.9578	0	11.4789	low	-5.34419	1.27377	-4.03664	5.42215e-05	0.000765271	Sig
WBGene00006925	vit-1	815.286	18.6263	416.956	medium	-5.22976	0.340576	-15.2579	1.45839e-52	2.65048e-49	Sig
WBGene00013391	Y62H9A.3	53.5693	0.70653	27.1379	medium	-5.14666	0.951114	-4.80776	1.52628e-06	3.04819e-05	Sig
WBGene00013392	Y62H9A.4	45.5289	0.70653	23.1177	medium	-4.92128	0.969702	-4.53788	5.68238e-06	9.92995e-05	Sig
WBGene00006929	vit-5	1244.81	39.4093	642.109	high	-4.87398	0.282611	-17.1969	2.80325e-66	1.27366e-62	Sig
WBGene00008825	F14H3.6	41.1395	0.70653	20.923	medium	-4.77724	0.984136	-4.35901	1.30651e-05	0.000211943	Sig
WBGene00045245	ttr-34	15.6412	0	7.8206	low	-4.77575	1.32909	-3.49883	0.000467309	0.00484753	Sig
WBGene00021005	ule-1	51.8521	1.0598	26.456	medium	-4.70537	0.88595	-4.92539	8.41931e-07	1.75071e-05	Sig
WBGene00013297	Y57G11B.5	75.9557	1.76633	38.861	medium	-4.67945	0.757666	-5.88831	3.90164e-09	1.28457e-07	Sig
WBGene00013862	wdr-5.3	14.4985	0	7.24923	low	-4.65311	1.3423	-3.38395	0.000714514	0.00682073	Sig
WBGene00010084	F55B11.2	95.2625	2.47286	48.8677	medium	-4.60456	0.67907	-6.55095	5.71708e-11	2.71996e-09	Sig
WBGene00002017	hsp-16.11	154.414	5.1651	79.7894	medium	-4.48755	0.544108	-8.09865	5.55722e-16	5.94099e-14	Sig
WBGene00044081	D1086.11	68.0823	2.33898	35.2106	medium	-4.47472	0.752947	-5.68977	1.27211e-08	3.77766e-07	Sig
WBGene00008377	D1054.10	214.289	7.28469	110.787	medium	-4.47069	0.486923	-9.06652	1.2288e-19	1.7447e-17	Sig
WBGene00011011	R04D3.3	12.6144	0	6.30718	low	-4.45386	1.36154	-3.20481	0.00135151	0.0115533	Sig
WBGene00045394	ZK813.7	132.027	3.53265	67.7799	medium	-4.44097	1.02573	-4.23389	2.29686e-05	0.000353158	Sig
WBGene00006930	vit-6	1685.25	72.9099	879.078	high	-4.43162	0.271938	-16.274	1.5095e-59	3.42921e-56	Sig
WBGene00008394	D1086.7	21.2759	0.353265	10.8146	low	-4.40794	1.18508	-3.41792	0.000631012	0.00619893	Sig
WBGene00006926	vit-2	1376.78	61.6167	719.197	high	-4.35499	0.299931	-14.4967	1.27207e-47	1.65133e-44	Sig
WBGene00010555	K04C1.5	11.7734	0	5.8867	low	-4.34873	1.37301	-3.10879	0.00187858	0.0150668	Sig
WBGene00044080	D1086.10	139.716	3.88592	71.801	medium	-4.31023	1.11032	-3.80806	0.000140062	0.00175309	Sig
WBGene00011489	T05F1.2	31.4348	1.27918	16.357	low	-4.28755	1.00278	-3.92391	8.71233e-05	0.00115127	Sig
WBGene00016084	cht-3	28.071	0.70653	14.3887	low	-4.2374	1.04375	-3.7029	0.000213153	0.00248005	Sig
WBGene00015780	C14F11.4	18.8204	0.353265	9.58685	low	-4.23166	1.20537	-3.24386	0.0011792	0.0102835	Sig
WBGene00016534	C39D10.7	54.5626	1.76633	28.1645	medium	-4.21203	0.812659	-4.97092	6.66348e-07	1.41806e-05	Sig
WBGene00044339	nspc-4	10.2263	0	5.11314	low	-4.12317	1.39955	-2.90282	0.00369814	0.0261343	Sig
WBGene00015912	fbxc-50	10.2087	0	5.10434	low	-4.12229	1.40083	-2.89896	0.00374407	0.0263412	Sig
WBGene00012481	Y18D10A.11	51.0962	2.33898	26.7176	medium	-4.06271	0.789077	-4.95604	7.19455e-07	1.52394e-05	Sig
WBGene00007458	ule-4	271.257	13.3757	142.316	medium	-4.05832	0.423864	-9.51259	1.8598e-21	2.91379e-19	Sig
WBGene00011063	cpg-3	79.8411	3.17939	41.5103	medium	-4.05479	0.678529	-5.83684	5.32001e-09	1.70281e-07	Sig
WBGene00003253	mig-22	9.7047	0	4.85235	low	-4.04988	1.40676	-2.8397	0.0045156	0.0304176	Sig
WBGene00016274	C30G12.2	47.9345	1.76633	24.8504	medium	-4.0365	0.820959	-4.72412	2.31111e-06	4.39353e-05	Sig
WBGene00022821	ZK813.2	57.1177	2.69224	29.905	medium	-4.01378	0.748631	-5.19232	2.07695e-07	4.84726e-06	Sig
WBGene00020674	T22B7.7	31.6194	1.0598	16.3396	low	-4.00924	0.962782	-3.91548	9.0224e-05	0.00118821	Sig
WBGene00017177	F02E8.4	9.38532	0	4.69266	low	-3.98951	1.41489	-2.78413	0.00536718	0.0349116	Sig
WBGene00011741	T12G3.6	23.497	0.70653	12.1018	low	-3.97446	1.08435	-3.36992	0.000751891	0.00710232	Sig
WBGene00010085	F55B11.3	58.9344	2.47286	30.7036	medium	-3.93423	0.747196	-5.11635	3.11497e-07	6.98908e-06	Sig
WBGene00000989	dhs-26	8.86375	0	4.43187	low	-3.90907	1.42295	-2.71556	0.00661643	0.0414645	Sig
WBGene00002018	hsp-16.41	43.7298	1.76633	22.748	medium	-3.90825	0.836237	-4.49711	6.88821e-06	0.000118998	Sig
WBGene00012213	W02D9.7	100.947	3.88592	52.4165	medium	-3.90812	1.10993	-3.4579	0.000544413	0.00546035	Sig
WBGene00012211	ssp-37	8.91354	0	4.45677	low	-3.90382	1.42751	-2.70302	0.0068712	0.0426202	Sig
WBGene00011460	ttr-14	8.79635	0	4.39817	low	-3.90009	1.42373	-2.70806	0.00676784	0.0421806	Sig
WBGene00007649	C17G1.2	8.72895	0	4.36448	low	-3.88866	1.42522	-2.69762	0.00698374	0.0432592	Sig
WBGene00008393	D1086.6	35.4052	1.41306	18.4091	low	-3.85436	0.913158	-4.03221	5.52546e-05	0.000776041	Sig
WBGene00021763	Y51F10.2	43.9144	2.33898	23.1267	medium	-3.84556	0.811196	-4.57599	4.7397e-06	8.44503e-05	Sig
WBGene00010000	F53F8.3	8.61176	0	4.30588	low	-3.84507	1.43312	-2.65513	0.00792772	0.0474879	Sig
WBGene00009692	F44E5.5	67.6457	3.17939	35.4126	medium	-3.82665	0.697418	-5.3666	8.02349e-08	2.04228e-06	Sig
WBGene00015683	C10G8.4	89.5956	4.81183	47.2037	medium	-3.8215	0.612084	-6.14273	8.11149e-10	3.0333e-08	Sig
WBGene00009897	skpo-1	27.6168	1.0598	14.3383	low	-3.81808	0.987434	-3.64891	0.00026336	0.00296182	Sig
WBGene00004241	puf-5	86.9556	5.60387	46.2797	medium	-3.80406	0.606572	-6.17122	6.77666e-10	2.57655e-08	Sig
WBGene00013394	ule-5	153.186	5.29898	79.2425	medium	-3.7892	1.2943	-2.90418	0.00368221	0.0260797	Sig
WBGene00002016	hsp-16.2	33.6031	1.41306	17.5081	low	-3.78716	0.921293	-3.93022	8.48676e-05	0.00112583	Sig
WBGene00045271	F07G6.10	13.7073	0.353265	7.03028	low	-3.77494	1.26286	-2.79929	0.00512154	0.0336268	Sig
WBGene00011320	T01C3.3	46.5222	2.69224	24.6072	medium	-3.71813	0.782553	-4.61612	3.90977e-06	7.09144e-05	Sig
WBGene00011350	perm-1	13.2033	0.353265	6.7783	low	-3.71157	1.27364	-2.73466	0.00624445	0.0396806	Sig
WBGene00016627	C44B7.5	55.134	2.82612	28.9801	medium	-3.68195	0.750386	-4.79204	1.65092e-06	3.24716e-05	Sig
WBGene00016434	C35B1.4	44.8901	2.69224	23.7912	medium	-3.67039	0.783834	-4.55118	5.33469e-06	9.35836e-05	Sig
WBGene00009691	F44E5.4	38.6166	2.33898	20.4778	medium	-3.66008	0.832128	-4.25578	2.0832e-05	0.000323591	Sig
WBGene00001580	gex-3	12.547	0.353265	6.45011	low	-3.64655	1.27957	-2.67799	0.00740649	0.045252	Sig
WBGene00050914	T12B5.15	35.1004	1.76633	18.4334	low	-3.6032	0.878686	-3.95922	7.51951e-05	0.00101944	Sig
WBGene00016638	perm-4	265.587	18.7602	142.174	medium	-3.60253	0.405193	-8.85372	8.46525e-19	1.13123e-16	Sig
WBGene00022072	cpg-9	89.6776	6.09101	47.8843	medium	-3.59713	0.584341	-6.07816	1.21567e-09	4.38366e-08	Sig
WBGene00010007	F53H4.2	40.1637	2.11959	21.1417	medium	-3.58247	0.828186	-4.19885	2.6828e-05	0.000408351	Sig
WBGene00003410	mrp-4	17.6601	0.70653	9.18331	low	-3.57954	1.13291	-2.93477	0.00333794	0.0242655	Sig
WBGene00016163	C27D9.1	17.5253	0.70653	9.11592	low	-3.57037	1.1339	-2.92526	0.00344172	0.0249111	Sig
WBGene00016636	perm-2	258.856	15.9824	137.419	medium	-3.53301	1.00843	-3.48723	0.000488058	0.00502833	Sig
WBGene00015102	cpg-2	277.141	21.5379	149.339	medium	-3.5307	0.378928	-9.28362	1.6382e-20	2.40103e-18	Sig
WBGene00021035	W05F2.3	88.4001	5.87163	47.1358	medium	-3.52973	0.595481	-5.85565	4.7516e-09	1.53657e-07	Sig
WBGene00045038	ule-2	59.0194	4.32469	31.672	medium	-3.52724	0.690672	-5.01621	5.2702e-07	1.14845e-05	Sig
WBGene00010065	F54F7.3	18.8702	1.27918	10.0747	low	-3.51931	1.09365	-3.02897	0.00245392	0.0188398	Sig
WBGene00018321	sand-1	16.0456	0.70653	8.37606	low	-3.44228	1.15431	-2.78008	0.00543448	0.0352989	Sig
WBGene00004984	spn-4	101.738	7.28469	54.5114	medium	-3.43294	0.565715	-6.01032	1.85154e-09	6.47112e-08	Sig
WBGene00009035	gfat-2	66.4502	4.81183	35.631	medium	-3.40544	0.657578	-5.1052	3.30453e-07	7.39612e-06	Sig
WBGene00003865	oma-2	76.9461	4.23918	40.5926	medium	-3.39798	1.18191	-2.83359	0.00460289	0.0308228	Sig
WBGene00010196	F57C2.4	35.0682	2.11959	18.5939	low	-3.39202	0.857909	-3.84444	0.00012083	0.00154687	Sig
WBGene00022257	puf-11	58.1256	3.88592	31.0058	medium	-3.37568	0.707907	-4.69125	2.71544e-06	5.07951e-05	Sig
WBGene00004239	puf-3	66.8048	5.38448	36.0946	medium	-3.36742	0.63381	-5.24226	1.58619e-07	3.79307e-06	Sig
WBGene00015312	C01G8.1	41.8809	2.82612	22.3535	medium	-3.29992	0.808544	-3.99568	6.45094e-05	0.000890877	Sig
WBGene00003026	lin-41	25.5657	1.98571	13.7757	low	-3.29768	0.942904	-3.38212	0.000719293	0.00683705	Sig
WBGene00000465	cpg-1	212.408	18.9796	115.694	medium	-3.29606	0.412343	-7.96309	1.67797e-15	1.7327e-13	Sig
WBGene00045265	K10C2.8	18.5685	1.85183	10.2101	low	-3.27505	1.09529	-2.87363	0.00405786	0.0279559	Sig
WBGene00009898	dod-23	66.6378	6.52979	36.5838	medium	-3.27185	0.624763	-5.1772	2.25245e-07	5.19492e-06	Sig
WBGene00016564	cmt-1	18.5685	1.0598	9.81412	low	-3.25815	1.07139	-2.89886	0.00374522	0.0263412	Sig
WBGene00013567	Y75B12B.1	36.0761	2.47286	19.2745	low	-3.25622	0.834637	-3.81042	0.000138732	0.00174124	Sig
WBGene00006541	tbh-1	27.0278	1.76633	14.3971	low	-3.23998	0.928015	-3.38359	0.000715437	0.00682073	Sig
WBGene00021596	spsb-2	19.7288	1.63245	10.6806	low	-3.21894	1.02373	-3.0213	0.0025169	0.0192052	Sig
WBGene00017134	EEED8.3	22.0495	1.41306	11.7313	low	-3.20105	0.997428	-3.09192	0.00198863	0.0158099	Sig
WBGene00007196	B0513.4	46.824	3.53265	25.1783	medium	-3.19262	0.752176	-4.17333	3.0018e-05	0.000452361	Sig
WBGene00003784	nos-2	29.7529	2.11959	15.9362	low	-3.16646	0.887953	-3.47381	0.000513132	0.00523913	Sig
WBGene00000732	col-159	528.513	60.9619	294.738	medium	-3.16511	0.34182	-9.25101	2.22372e-20	3.20745e-18	Sig
WBGene00002019	hsp-16.48	101.855	10.0624	55.9589	medium	-3.15774	0.516653	-6.0702	1.27753e-09	4.57043e-08	Sig
WBGene00017541	F17E9.4	32.8471	2.47286	17.66	low	-3.12673	0.852669	-3.58474	0.000337412	0.00365879	Sig
WBGene00012020	gyg-2	53.4169	4.81183	29.1143	medium	-3.09998	0.685016	-4.46716	7.92645e-06	0.000135136	Sig
WBGene00015083	egg-1	62.9194	6.09101	34.5052	medium	-3.09705	0.630004	-4.86377	1.15169e-06	2.32565e-05	Sig
WBGene00001595	gld-1	134.869	14.3871	74.6283	medium	-3.08559	0.459844	-6.67853	2.41343e-11	1.24607e-09	Sig
WBGene00004374	rme-2	98.5589	10.6351	54.597	medium	-3.08212	0.513497	-5.96397	2.46183e-09	8.41003e-08	Sig
WBGene00000715	col-142	215.144	26.9967	121.07	medium	-3.05936	0.410694	-7.43213	1.06866e-13	8.90913e-12	Sig
WBGene00010353	memi-3	27.2798	2.11959	14.6997	low	-3.0479	0.909401	-3.26788	0.00108356	0.00959683	Sig
WBGene00012212	W02D9.6	27.2124	2.11959	14.666	low	-3.04441	0.911597	-3.25635	0.00112854	0.00995019	Sig
WBGene00012557	Y37D8A.19	190.49	20.3071	105.398	medium	-3.00541	0.452362	-6.62178	3.54901e-11	1.76229e-09	Sig
WBGene00008354	gcsh-1	23.749	2.33898	13.044	low	-2.95927	0.925231	-3.12102	0.00180225	0.0146655	Sig
WBGene00018605	F48E3.4	23.5292	2.33898	12.9341	low	-2.95125	0.925305	-3.11229	0.00185643	0.0149389	Sig
WBGene00003156	mcm-4	28.8621	3.26489	16.0635	low	-2.9501	0.852124	-3.39797	0.000678886	0.00654887	Sig
WBGene00006977	zif-1	19.7288	1.98571	10.8573	low	-2.9323	0.985785	-2.89131	0.00383644	0.026755	Sig
WBGene00002020	hsp-16.49	87.1547	10.8545	49.0046	medium	-2.93163	0.529655	-5.50232	3.74828e-08	1.0107e-06	Sig
WBGene00000692	col-118	21.6451	1.76633	11.7057	low	-2.93113	0.98878	-2.88148	0.00395807	0.0275187	Sig
WBGene00015347	cids-1	17.6425	1.41306	9.52778	low	-2.89081	1.05463	-2.65075	0.00803142	0.0480141	Sig
WBGene00010351	cbd-1	177.641	23.0365	100.339	medium	-2.84121	0.399332	-7.09577	1.28638e-12	8.47051e-11	Sig
WBGene00010621	egg-6	36.2285	4.32469	20.2766	medium	-2.83296	0.75955	-3.68001	0.000233226	0.00266917	Sig
WBGene00014117	clec-91	37.5237	4.1053	20.8145	medium	-2.82296	0.763262	-3.64846	0.000263814	0.00296326	Sig
WBGene00001514	xnd-1	21.9821	3.13101	12.5565	low	-2.8157	0.961518	-2.88033	0.00397253	0.0275771	Sig
WBGene00015677	cpg-4	17.6601	1.98571	9.8229	low	-2.77261	1.00933	-2.67619	0.00744647	0.0453222	Sig
WBGene00007332	C05C10.5	37.5061	4.67795	21.092	medium	-2.76374	0.740974	-3.68505	0.000228659	0.00262352	Sig
WBGene00003154	mcm-2	20.3676	2.33898	11.3533	low	-2.74634	0.952088	-2.82107	0.00478635	0.0317935	Sig
WBGene00013349	Y59A8B.12	26.6088	3.04551	14.8272	low	-2.74378	0.878757	-3.0689	0.00214845	0.0168592	Sig
WBGene00015698	kca-1	39.9792	5.60387	22.7915	medium	-2.68474	0.711805	-3.73474	0.000187906	0.0022262	Sig
WBGene00000473	cey-2	450.548	67.8303	259.189	medium	-2.66276	0.298755	-8.90516	5.33084e-19	7.33959e-17	Sig
WBGene00002026	hsp-70	20.5521	2.91163	11.7319	low	-2.64728	0.940548	-2.76629	0.00566983	0.0365403	Sig
WBGene00003395	mom-2	25.8675	2.82612	14.3468	low	-2.64391	0.892799	-2.91002	0.00361406	0.0257172	Sig
WBGene00000868	cyb-3	99.9889	14.7404	57.3646	medium	-2.62179	0.487013	-5.36292	8.18858e-08	2.07643e-06	Sig
WBGene00002226	klp-16	25.4133	2.82612	14.1197	low	-2.61994	0.897013	-2.87044	0.00409899	0.0281965	Sig
WBGene00001372	exo-3	25.2961	2.82612	14.0611	low	-2.6117	0.900024	-2.85204	0.00434399	0.0294429	Sig
WBGene00000496	chs-1	34.614	4.45857	19.5363	low	-2.59842	0.77188	-3.32747	0.000876382	0.00807676	Sig
WBGene00002225	klp-15	36.0264	5.03122	20.5288	medium	-2.59564	0.739383	-3.4741	0.000512561	0.00523913	Sig
WBGene00007331	pho-11	96.455	15.9712	56.2131	medium	-2.58574	0.491037	-5.2485	1.53345e-07	3.67664e-06	Sig
WBGene00001606	gln-5	54.5948	8.29611	31.4455	medium	-2.57962	0.615582	-4.16357	3.13316e-05	0.000469819	Sig
WBGene00011986	T24D1.3	27.5494	3.97142	15.7604	low	-2.57665	0.819833	-3.10287	0.00191656	0.0153039	Sig
WBGene00001647	gna-2	31.3674	4.1053	17.7363	low	-2.57526	0.794638	-3.2008	0.00137044	0.0116713	Sig
WBGene00004392	rnr-2	68.3519	10.6351	39.4935	medium	-2.56022	0.5583	-4.56262	5.05204e-06	8.9489e-05	Sig
WBGene00003955	pcn-1	80.0901	12.6208	46.3554	medium	-2.55669	0.529726	-4.80589	1.54061e-06	3.07007e-05	Sig
WBGene00002073	ima-2	78.7628	12.8402	45.8015	medium	-2.55003	0.523107	-4.85463	1.20613e-06	2.42481e-05	Sig
WBGene00021546	laat-1	24.3556	2.82612	13.5908	low	-2.54945	0.948441	-2.64262	0.0082267	0.0489527	Sig
WBGene00009186	trcs-1	60.9357	8.91714	34.9264	medium	-2.50408	0.614604	-4.05	5.12167e-05	0.000728335	Sig
WBGene00011038	R05H5.3	84.9864	14.2532	49.6198	medium	-2.48322	0.50404	-4.90872	9.16731e-07	1.88896e-05	Sig
WBGene00011501	rmd-1	64.7009	10.6351	37.668	medium	-2.48203	0.574577	-4.29883	1.71698e-05	0.000271816	Sig
WBGene00001793	gsy-1	32.226	5.25061	18.7383	low	-2.47782	0.763871	-3.214	0.00130898	0.0112214	Sig
WBGene00016178	mesp-1	87.4595	15.3986	51.429	medium	-2.46998	0.498496	-4.93876	7.86227e-07	1.64999e-05	Sig
WBGene00003155	mcm-3	32.7973	5.03122	18.9143	low	-2.46233	0.75744	-3.2192	0.00128547	0.0110616	Sig
WBGene00020218	T04G9.7	27.3648	3.53265	15.4487	low	-2.45803	0.86582	-2.80028	0.00510582	0.0335478	Sig
WBGene00019811	egg-2	25.8177	3.75204	14.7849	low	-2.42395	0.847012	-2.82594	0.00471421	0.0314523	Sig
WBGene00020948	era-1	40.9373	7.01693	23.9771	medium	-2.36275	0.678282	-3.4597	0.000540786	0.00543955	Sig
WBGene00001607	gln-6	106.465	20.8685	63.6665	medium	-2.34917	0.454751	-5.15457	2.54214e-07	5.77511e-06	Sig
WBGene00003228	mex-1	27.7516	4.67795	16.2148	low	-2.33568	0.797166	-2.90149	0.00371391	0.0261818	Sig
WBGene00011753	T13F3.6	107.724	21.7945	64.7595	medium	-2.31541	0.453664	-5.09356	3.51408e-07	7.80744e-06	Sig
WBGene00020035	egg-5	32.0736	5.95714	19.0153	low	-2.27335	0.739498	-3.05137	0.002278	0.0176622	Sig
WBGene00007573	C14B1.2	31.4524	6.17652	18.8145	low	-2.27078	0.755783	-2.98465	0.00283906	0.0212159	Sig
WBGene00011464	T05B9.1	53.8886	11.0739	32.4813	medium	-2.25397	0.595561	-3.77021	0.000163113	0.00197364	Sig
WBGene00020684	T22D1.5	41.7285	7.72346	24.726	medium	-2.24141	0.669613	-3.32757	0.00087606	0.00807676	Sig
WBGene00012880	Y45F10C.4	51.9195	9.2704	30.595	medium	-2.23046	0.638807	-3.47331	0.000514076	0.00524288	Sig
WBGene00018138	folt-2	50.4398	11.3788	30.9093	medium	-2.22949	0.662079	-3.35939	0.000781153	0.00732152	Sig
WBGene00000988	dhs-25	42.0976	8.29611	25.1969	medium	-2.21111	0.654404	-3.36094	0.000776786	0.00730265	Sig
WBGene00000479	cgh-1	265.657	57.3179	161.488	medium	-2.19077	0.318954	-6.86344	6.72228e-12	3.74757e-10	Sig
WBGene00003231	mex-6	47.6474	9.13652	28.3919	medium	-2.18012	0.637145	-3.40454	0.000662754	0.00640686	Sig
WBGene00000712	col-139	595.986	119.306	357.646	medium	-2.17824	0.802934	-2.71285	0.00667076	0.0417478	Sig
WBGene00044638	F23A7.8	443.146	97.7758	270.461	medium	-2.17656	0.273805	-7.94602	1.926e-15	1.96647e-13	Sig
WBGene00000667	col-92	166.741	38.8626	102.802	medium	-2.15197	0.414548	-5.18709	2.1361e-07	4.96384e-06	Sig
WBGene00008944	F19B2.5	46.7566	8.91714	27.8369	medium	-2.1387	0.655545	-3.24546	0.00117259	0.0102554	Sig
WBGene00017986	F32D1.7	27.482	5.38448	16.4332	low	-2.1164	0.782672	-2.68307	0.00729502	0.0447602	Sig
WBGene00009069	F23A7.4	716.639	165.851	441.245	medium	-2.11463	0.24857	-8.50534	1.81064e-17	2.22834e-15	Sig
WBGene00007580	C14B1.9	34.2449	7.01693	20.6309	medium	-2.10318	0.728966	-2.86827	0.00412728	0.0283053	Sig
WBGene00003406	mrg-1	35.203	7.58958	21.3963	medium	-2.09422	0.702125	-2.96721	0.00300513	0.0223101	Sig
WBGene00003230	mex-5	91.1925	19.7716	55.4821	medium	-2.0907	0.476623	-4.37668	1.20503e-05	0.000196944	Sig
WBGene00017548	F18A1.7	62.2308	13.6806	37.9557	medium	-2.06754	0.550759	-3.74242	0.000182255	0.00216773	Sig
WBGene00004391	rnr-1	49.1447	10.1963	29.6705	medium	-2.06325	0.625312	-3.2852	0.0010191	0.00912369	Sig
WBGene00012484	car-1	241.791	58.1954	149.993	medium	-2.0587	0.328723	-6.25879	3.87987e-10	1.581e-08	Sig
WBGene00017317	attf-2	45.5289	10.5012	28.015	medium	-2.05303	0.618077	-3.30955	0.000934474	0.00850006	Sig
WBGene00008218	nasp-2	77.872	17.652	47.762	medium	-2.0454	0.498258	-4.0954	4.21439e-05	0.000613721	Sig
WBGene00003158	mcm-6	31.6868	7.01693	19.3519	low	-2.00235	0.72264	-2.75534	0.00586311	0.0376258	Sig
WBGene00004243	puf-7	44.2689	10.2818	27.2754	medium	-1.99109	0.637307	-3.1126	0.00185444	0.0149389	Sig
WBGene00003159	mcm-7	45.8659	11.8659	28.8659	medium	-1.9847	0.633487	-3.12565	0.00177414	0.0144715	Sig
WBGene00000474	cey-3	163.465	41.5177	102.491	medium	-1.97793	0.3722	-5.3097	1.09808e-07	2.70413e-06	Sig
WBGene00010609	dut-1	34.7488	7.50407	21.1265	medium	-1.96623	0.72076	-2.71285	0.00667082	0.0417478	Sig
WBGene00019760	calu-1	122.525	31.1504	76.8375	medium	-1.96237	0.410461	-4.77535	1.79395e-06	3.49541e-05	Sig
WBGene00015095	B0261.7	41.0047	9.92856	25.4666	medium	-1.9439	0.638638	-3.03245	0.00242573	0.0186536	Sig
WBGene00003184	mei-2	33.4361	8.95427	21.1952	medium	-1.92892	0.71473	-2.69131	0.0071172	0.0438468	Sig
WBGene00219849	C36C9.10	121.148	30.4067	75.7772	medium	-1.91049	0.418023	-4.56426	5.01248e-06	8.89617e-05	Sig
WBGene00020915	nol-58	89.156	21.8912	55.5236	medium	-1.90483	0.482371	-3.94138	8.10142e-05	0.00108902	Sig
WBGene00000707	col-133	78.9297	22.1849	50.5573	medium	-1.90022	0.561954	-3.37933	0.00072663	0.00689237	Sig
WBGene00004304	ran-3	41.3241	10.2818	25.803	medium	-1.89952	0.633782	-2.98646	0.00282226	0.0211077	Sig
WBGene00009113	maph-1.2	33.8903	9.08815	21.4892	medium	-1.87114	0.688566	-2.70858	0.00675711	0.0421426	Sig
WBGene00003762	nlp-24	114.083	30.4922	72.2876	medium	-1.84976	0.415447	-4.44714	8.70229e-06	0.00014644	Sig
WBGene00006706	ubc-9	53.5341	13.4612	33.4976	medium	-1.84852	0.579913	-3.17832	0.00148132	0.0124348	Sig
WBGene00019617	K10C2.1	32.141	8.5155	20.3282	medium	-1.84693	0.698326	-2.63493	0.0084154	0.0497533	Sig
WBGene00022122	trap-1	185.898	50.4832	118.191	medium	-1.83284	0.351086	-5.21666	1.82175e-07	4.32226e-06	Sig
WBGene00016653	ssb-1	51.8023	14.4726	33.1375	medium	-1.78809	0.565762	-3.15348	0.00161336	0.0133643	Sig
WBGene00000867	cyb-2.2	38.4144	10.0624	24.2384	medium	-1.78306	0.652443	-2.72306	0.00646803	0.0406185	Sig
WBGene00011195	sao-1	36.9171	9.70917	23.3131	medium	-1.78241	0.663432	-2.67673	0.00743446	0.0453098	Sig
WBGene00000668	col-93	754.654	220.83	487.742	medium	-1.77223	0.24917	-7.11164	1.14675e-12	7.7189e-11	Sig
WBGene00003992	pgl-1	44.3685	13.4128	28.8907	medium	-1.69224	0.597734	-2.82523	0.00472465	0.0314988	Sig
WBGene00004132	ifet-1	62.263	19.5894	40.9262	medium	-1.65922	0.519934	-3.18691	0.001438	0.0121442	Sig
WBGene00020588	T19H12.2	108.885	32.3069	70.5959	medium	-1.65629	0.437309	-3.78311	0.000154881	0.0018866	Sig
WBGene00004915	snr-2	71.7333	22.1961	46.9647	medium	-1.63245	0.487497	-3.34398	0.000825842	0.00768204	Sig
WBGene00013311	sec-61	241.888	79.7221	160.805	medium	-1.61885	0.324988	-4.97987	6.3627e-07	1.36363e-05	Sig
WBGene00000733	col-160	703.664	231.354	467.509	medium	-1.59076	0.241425	-6.58821	4.45175e-11	2.14037e-09	Sig
WBGene00009048	cth-1	54.1904	16.0679	35.1292	medium	-1.58329	0.589692	-2.67849	0.00739548	0.0452239	Sig
WBGene00019510	K07H8.10	128.766	42.9308	85.8484	medium	-1.57958	0.383931	-4.11177	3.92629e-05	0.000577317	Sig
WBGene00003123	mag-1	45.8659	14.3871	30.1265	medium	-1.55981	0.590791	-2.63443	0.00842799	0.0497953	Sig
WBGene00004467	rpn-11	52.6931	16.9455	34.8193	medium	-1.55873	0.551772	-2.81995	0.00480309	0.0318814	Sig
WBGene00004567	rrn-2.1	56.5111	19.8943	38.2027	medium	-1.55212	0.559629	-2.77151	0.00557967	0.0360358	Sig
WBGene00010478	K01G5.5	89.0212	29.7857	59.4035	medium	-1.53531	0.445556	-3.44252	0.000576321	0.00575498	Sig
WBGene00000656	col-80	743.517	257.499	500.508	high	-1.52879	0.235069	-6.50296	7.87564e-11	3.63279e-09	Sig
WBGene00020216	trap-2	85.4406	29.2985	57.3696	medium	-1.5166	0.445486	-3.40136	0.000670525	0.00647509	Sig
WBGene00008707	F11E6.3	568.879	202.144	385.512	medium	-1.50532	0.278268	-5.4092	6.33076e-08	1.63896e-06	Sig
WBGene00000377	cct-1	78.3936	26.082	52.2378	medium	-1.50437	0.472361	-3.18099	0.00146774	0.0123609	Sig
WBGene00003795	npp-9	70.6902	24.1818	47.436	medium	-1.49356	0.481291	-3.09968	0.00193727	0.0154421	Sig
WBGene00045399	Y47G6A.33	86.8353	31.723	59.2792	medium	-1.4507	0.442888	-3.27331	0.00106295	0.00946035	Sig
WBGene00004919	snr-6	56.5609	19.4183	37.9896	medium	-1.44807	0.541331	-2.67083	0.00756644	0.045962	Sig
WBGene00004917	snr-4	82.0944	29.8712	55.9828	medium	-1.44052	0.452203	-3.18313	0.00145694	0.0122926	Sig
WBGene00012344	ola-1	77.3152	26.9224	52.1188	medium	-1.42569	0.487054	-2.92365	0.00345951	0.0249497	Sig
WBGene00001749	gst-1	122.61	46.3295	84.4696	medium	-1.3929	0.381925	-3.64527	0.000267108	0.00298594	Sig
WBGene00010303	cri-3	70.9743	25.9481	48.4612	medium	-1.38948	0.486503	-2.85305	0.00433024	0.0293868	Sig
WBGene00004700	rsp-3	85.9798	32.344	59.1619	medium	-1.37655	0.441978	-3.11226	0.0018566	0.0149389	Sig
WBGene00010260	ddx-17	76.8289	28.421	52.6249	medium	-1.35837	0.467755	-2.90113	0.00371825	0.0261921	Sig
WBGene00018271	F41C3.5	79.5363	29.834	54.6852	medium	-1.33363	0.465086	-2.86469	0.00417412	0.0284976	Sig
WBGene00013766	prmt-1	110.502	43.4179	76.9601	medium	-1.33021	0.400475	-3.31998	0.00090025	0.00823824	Sig
WBGene00001855	hil-4	115.815	44.6599	80.2373	medium	-1.32087	0.396454	-3.3297	0.000869401	0.0080287	Sig
WBGene00021088	W08E12.7	125.587	51.0075	88.2971	medium	-1.28598	0.373636	-3.4404	0.000580849	0.00578129	Sig
WBGene00018811	pmt-2	155.861	60.7763	108.319	medium	-1.28425	0.389467	-3.29567	0.000981856	0.00884254	Sig
WBGene00000601	col-12	93.141	38.911	66.026	medium	-1.28301	0.444643	-2.88455	0.0039197	0.0273146	Sig
WBGene00012768	eef-1B.2	162.671	65.6624	114.167	medium	-1.27688	0.348043	-3.66739	0.000245038	0.00278333	Sig
WBGene00010896	M28.5	274.014	110.772	192.393	medium	-1.26295	0.31291	-4.0351	5.45799e-05	0.000767751	Sig
WBGene00022382	Y94H6A.10	96.6251	39.7142	68.1696	medium	-1.24755	0.412435	-3.02315	0.00250156	0.0191402	Sig
WBGene00019947	htz-1	106.06	43.0275	74.5438	medium	-1.24558	0.406607	-3.06153	0.00220209	0.0171763	Sig
WBGene00001423	fib-1	207.564	86.5793	147.072	medium	-1.23173	0.318322	-3.8684	0.000109553	0.00140807	Sig
WBGene00001856	hil-5	111.827	46.9506	79.3886	medium	-1.22452	0.399636	-3.06266	0.00219376	0.0171555	Sig
WBGene00000067	act-5	214.878	92.0009	153.439	medium	-1.21068	0.309347	-3.91281	9.12284e-05	0.00119797	Sig
WBGene00017691	ilys-5	444.74	194.797	319.768	medium	-1.1949	0.25981	-4.59879	4.24953e-06	7.64663e-05	Sig
WBGene00022599	daf-41	96.0859	40.9079	68.4969	medium	-1.18467	0.416069	-2.84568	0.00443161	0.0299628	Sig
WBGene00021427	Y38F2AR.9	221.356	95.8013	158.579	medium	-1.18174	0.311431	-3.79367	0.000148437	0.00182523	Sig
WBGene00004432	rpl-20	682.965	296.794	489.879	medium	-1.17623	0.271019	-4.33959	1.42746e-05	0.000229581	Sig
WBGene00017075	nap-1	212.238	92.8042	152.521	medium	-1.15978	0.317443	-3.65259	0.000259612	0.00292731	Sig
WBGene00010627	nol-56	128.45	57.4034	92.9265	medium	-1.15494	0.382437	-3.01915	0.00253488	0.0193242	Sig
WBGene00013238	trap-4	148.761	67.1126	107.937	medium	-1.13965	0.351568	-3.24079	0.00119198	0.0103827	Sig
WBGene00004914	snr-1	86.6684	38.4351	62.5517	medium	-1.1352	0.425508	-2.66647	0.00766527	0.0464649	Sig
WBGene00004336	ret-1	123.788	57.7938	90.7907	medium	-1.12206	0.384215	-2.91992	0.0035012	0.0251903	Sig
WBGene00022645	ZK6.11	110.904	50.2154	80.5596	medium	-1.11918	0.384848	-2.90701	0.003649	0.0258848	Sig
WBGene00007463	vgln-1	136.25	62.6169	99.4332	medium	-1.09319	0.358348	-3.04968	0.00229083	0.0177466	Sig
WBGene00000883	cyn-7	665.153	308.856	487.005	medium	-1.09032	0.242184	-4.50173	6.74013e-06	0.000116885	Sig
WBGene00000608	col-19	376.989	177.327	277.158	medium	-1.08966	0.279588	-3.89707	9.73617e-05	0.0012657	Sig
WBGene00011561	ttr-15	264.409	122.724	193.566	medium	-1.07894	0.297227	-3.62937	0.000284117	0.0031562	Sig
WBGene00002083	inf-1	175.906	82.2546	129.08	medium	-1.07018	0.336478	-3.17976	0.00147397	0.0124018	Sig
WBGene00004302	ran-1	190.156	90.3797	140.268	medium	-1.03453	0.329854	-3.13556	0.00171524	0.0141149	Sig
WBGene00001303	emo-1	163.951	77.8073	120.879	medium	-1.0237	0.357685	-2.8611	0.00422176	0.0287579	Sig
WBGene00006924	vig-1	353.213	172.538	262.876	medium	-1.0171	0.267164	-3.80664	0.000140869	0.00176077	Sig
WBGene00000698	col-124	585.071	290.137	437.604	medium	-1.01663	0.256389	-3.96504	7.33825e-05	0.00099974	Sig
WBGene00012615	dct-16	1069.65	535.97	802.809	high	-1.0017	0.261356	-3.83269	0.00012675	0.00160863	Sig
WBGene00002254	lbp-2	137.981	69.8903	103.936	medium	-0.980826	0.352212	-2.78427	0.00536487	0.0349116	Sig
WBGene00011155	rbm-3.1	233.428	116.938	175.183	medium	-0.977399	0.299024	-3.26814	0.00108256	0.00959683	Sig
WBGene00004487	rps-18	1107.7	569.58	838.637	high	-0.946936	0.230619	-4.10591	4.02723e-05	0.000590249	Sig
WBGene00004471	rps-2	827.223	428.059	627.641	high	-0.93527	0.239446	-3.90579	9.3919e-05	0.00122635	Sig
WBGene00004419	rpl-7A	979.213	511.18	745.197	high	-0.926952	0.224851	-4.12237	3.74988e-05	0.000553168	Sig
WBGene00004476	rps-7	1175.32	622.439	898.881	high	-0.906001	0.225394	-4.01951	5.83191e-05	0.000810315	Sig
WBGene00004473	rps-4	1030.34	547.313	788.829	high	-0.90338	0.220089	-4.10448	4.05217e-05	0.000592948	Sig
WBGene00002005	hsp-1	676.226	359.827	518.026	high	-0.895365	0.240957	-3.71568	0.00020266	0.00238237	Sig
WBGene00016658	C45B2.1	267.404	144.459	205.931	medium	-0.888795	0.281642	-3.15553	0.00160207	0.013295	Sig
WBGene00004470	rps-1	1011.03	542.999	777.017	high	-0.886031	0.225168	-3.93485	8.32477e-05	0.0011092	Sig
WBGene00004439	rpl-25.2	679.921	365.955	522.938	high	-0.880841	0.236226	-3.72863	0.000192527	0.00227503	Sig
WBGene00004415	rpl-4	1079.49	584.417	831.952	high	-0.872316	0.236575	-3.68714	0.000226787	0.00260533	Sig
WBGene00010556	rack-1	912.807	497.815	705.311	high	-0.863267	0.232066	-3.71979	0.000199387	0.00235302	Sig
WBGene00004413	rpl-2	1244.31	682.118	963.216	high	-0.855637	0.231929	-3.68911	0.000225041	0.00259377	Sig
WBGene00004412	rpl-1	1035.97	569.398	802.685	high	-0.852145	0.230097	-3.70329	0.000212817	0.00247932	Sig
WBGene00004416	rpl-5	992.449	547.677	770.063	high	-0.847123	0.225795	-3.75161	0.000175702	0.00210356	Sig
WBGene00004443	rpl-29	845.777	469.186	657.481	high	-0.836411	0.237413	-3.52288	0.00042689	0.00448456	Sig
WBGene00004475	rps-6	864.439	484.889	674.664	high	-0.821981	0.233485	-3.52036	0.000430969	0.00451697	Sig
WBGene00004454	rpl-36.A	1191.04	673.011	932.027	high	-0.817828	0.212782	-3.84343	0.000121329	0.00155065	Sig
WBGene00004423	rpl-11.2	414.934	231.217	323.075	medium	-0.816327	0.298914	-2.73069	0.0063201	0.039969	Sig
WBGene00004422	rpl-11.1	747.045	423.529	585.287	high	-0.81004	0.226748	-3.5723	0.000353862	0.00380538	Sig
WBGene00004445	rpl-31	716.507	405.669	561.088	high	-0.808895	0.233505	-3.46401	0.000532182	0.00537925	Sig
WBGene00016493	C37A2.7	1051.11	597.309	824.211	high	-0.807018	0.219104	-3.68317	0.00023035	0.00263958	Sig
WBGene00004442	rpl-28	831.442	472.719	652.081	high	-0.801025	0.238946	-3.3522	0.000801722	0.00750283	Sig
WBGene00004427	rpl-15	1173.22	669.962	921.592	high	-0.798528	0.223163	-3.57813	0.000346061	0.00373919	Sig
WBGene00004440	rpl-26	854.96	489.288	672.124	high	-0.795182	0.226012	-3.51821	0.000434476	0.00453803	Sig
WBGene00004448	rpl-34	769.631	440.984	605.307	high	-0.790289	0.238818	-3.30904	0.000936154	0.00850683	Sig
WBGene00004446	rpl-32	1223.32	704.013	963.666	high	-0.789225	0.217747	-3.62443	0.000289598	0.00320157	Sig
WBGene00004428	rpl-16	1048.34	600.727	824.533	high	-0.788965	0.252368	-3.12614	0.00177119	0.0144608	Sig
WBGene00000754	col-181	992.13	572.703	782.416	high	-0.788102	0.214552	-3.67317	0.000239564	0.00272455	Sig
WBGene00004425	rpl-13	1101.23	634.487	867.861	high	-0.785083	0.226753	-3.46219	0.000535799	0.00540978	Sig
WBGene00004480	rps-11	1213.58	701.514	957.547	high	-0.781458	0.224523	-3.48045	0.000500574	0.00514641	Sig
WBGene00004417	rpl-6	947.843	547.982	747.913	high	-0.780932	0.225695	-3.46003	0.000540115	0.00543955	Sig
WBGene00004469	rps-0	1106.23	639.433	872.83	high	-0.780244	0.22881	-3.40992	0.000649826	0.00632224	Sig
WBGene00002064	iff-1	584.658	339.412	462.035	medium	-0.779083	0.232581	-3.34961	0.000809247	0.00756275	Sig
WBGene00004492	rps-23	1494.83	866.633	1180.73	high	-0.778746	0.215324	-3.61656	0.000298543	0.00329231	Sig
WBGene00004452	rpl-38	1144.12	663.079	903.598	high	-0.777372	0.226515	-3.43179	0.000599614	0.0059354	Sig
WBGene00006725	ubl-1	906.692	525.444	716.068	high	-0.775554	0.230801	-3.36017	0.000778959	0.0073124	Sig
WBGene00004488	rps-19	1122.12	652.165	887.144	high	-0.774471	0.219184	-3.53334	0.00041034	0.0043257	Sig
WBGene00001167	eef-2	743.042	431.959	587.501	high	-0.773715	0.227051	-3.40756	0.000655463	0.00634989	Sig
WBGene00004474	rps-5	1070.24	622.145	846.191	high	-0.770906	0.234688	-3.28472	0.00102085	0.00913038	Sig
WBGene00004456	rpl-43	1101.33	642.114	871.722	high	-0.768974	0.225073	-3.41648	0.000634369	0.00621846	Sig
WBGene00004441	rpl-27	1044.89	609.562	827.227	high	-0.76621	0.231129	-3.31497	0.000916514	0.00836181	Sig
WBGene00004433	rpl-21	1021.48	596.405	808.943	high	-0.765431	0.228742	-3.34617	0.000819358	0.00764426	Sig
WBGene00004491	rps-22	688.333	403.672	546.003	high	-0.761092	0.228797	-3.32639	0.000879798	0.00809182	Sig
WBGene00004414	rpl-3	1143.09	672.011	907.55	high	-0.759485	0.219473	-3.46042	0.000539335	0.00543945	Sig
WBGene00004431	rpl-19	1215.84	714.269	965.052	high	-0.758166	0.22381	-3.38747	0.000705402	0.00675605	Sig
WBGene00004420	rpl-9	975.87	573.454	774.662	high	-0.756317	0.227922	-3.31822	0.000905946	0.0082737	Sig
WBGene00004447	rpl-33	863.935	510.373	687.154	high	-0.745406	0.245473	-3.0365	0.00239345	0.0184473	Sig
WBGene00004478	rps-9	1383.52	824.201	1103.86	high	-0.7384	0.223763	-3.29985	0.000967369	0.00873626	Sig
WBGene00004435	rpl-23	1103.3	658.684	880.993	high	-0.737222	0.215562	-3.41994	0.000626352	0.0061598	Sig
WBGene00008920	eef-1G	506.215	300.475	403.345	medium	-0.737071	0.250818	-2.93851	0.00329794	0.0240131	Sig
WBGene00021350	Y37E3.8	1457.5	872.095	1164.8	high	-0.737026	0.207109	-3.55859	0.000372851	0.00399539	Sig
WBGene00004481	rps-12	1175.2	701.503	938.353	high	-0.736183	0.219044	-3.36082	0.000777117	0.00730265	Sig
WBGene00004493	rps-24	1172.12	702.782	937.453	high	-0.729898	0.219458	-3.32585	0.000881504	0.00809932	Sig
WBGene00000757	col-184	541.295	324.292	432.793	medium	-0.728739	0.245198	-2.97193	0.00295938	0.0220065	Sig
WBGene00004496	rps-27	926.116	555.155	740.636	high	-0.726069	0.237034	-3.06305	0.00219093	0.0171482	Sig
WBGene00004410	rla-2	827.856	499.923	663.89	high	-0.718524	0.228621	-3.14277	0.00167356	0.0138377	Sig
WBGene00009119	ndk-1	832.826	501.151	666.988	high	-0.718465	0.246561	-2.91384	0.00357018	0.0255073	Sig
WBGene00004444	rpl-30	697.56	420.592	559.076	high	-0.717863	0.239356	-2.99904	0.00270834	0.0203562	Sig
WBGene00004483	rps-14	1224.75	740.53	982.641	high	-0.714	0.245326	-2.91034	0.00361038	0.0257112	Sig
WBGene00004426	rpl-14	984.186	598.09	791.138	high	-0.712529	0.21951	-3.24593	0.00117068	0.0102485	Sig
WBGene00004499	rps-30	912.165	553.073	732.619	high	-0.71094	0.237547	-2.99275	0.00276472	0.0207457	Sig
WBGene00004449	rpl-35	888.05	541.706	714.878	high	-0.700111	0.24598	-2.84612	0.00442556	0.0299442	Sig
WBGene00004495	rps-26	1096.17	671.327	883.749	high	-0.698487	0.223214	-3.12916	0.00175309	0.0143558	Sig
WBGene00004429	rpl-17	1079.15	661.131	870.139	high	-0.698268	0.224142	-3.11523	0.00183803	0.0148596	Sig
WBGene00004472	rps-3	1167.82	717.195	942.507	high	-0.696997	0.214045	-3.25625	0.00112894	0.00995019	Sig
WBGene00004434	rpl-22	940.242	578.132	759.187	high	-0.691475	0.229232	-3.01641	0.00255789	0.0194184	Sig
WBGene00004424	rpl-12	840.151	516.441	678.296	high	-0.691178	0.234148	-2.95179	0.00315935	0.0232594	Sig
WBGene00004489	rps-20	935.015	575.611	755.313	high	-0.690264	0.225854	-3.05617	0.00224187	0.0174119	Sig
WBGene00004408	rla-0	1255.85	775.242	1015.55	high	-0.688295	0.217694	-3.16171	0.00156847	0.0130759	Sig
WBGene00004409	rla-1	1529.01	943.745	1236.38	high	-0.688128	0.220494	-3.12079	0.00180366	0.0146655	Sig
WBGene00004479	rps-10	950.061	587.611	768.836	high	-0.684293	0.226852	-3.0164	0.00255792	0.0194184	Sig
WBGene00004486	rps-17	840.016	519	679.508	high	-0.684048	0.2337	-2.92695	0.00342302	0.0248046	Sig
WBGene00004477	rps-8	1361.19	843.452	1102.32	high	-0.684016	0.212777	-3.21466	0.001306	0.0112065	Sig
WBGene00004430	rpl-18	1002.33	623.302	812.817	high	-0.673722	0.243515	-2.76657	0.0056649	0.0365344	Sig
WBGene00004485	rps-16	1055.89	659.011	857.449	high	-0.671688	0.223434	-3.00614	0.0026459	0.0200027	Sig
WBGene00004497	rps-28	803.577	504.126	653.851	high	-0.662004	0.230968	-2.86613	0.00415519	0.0283897	Sig
WBGene00000680	col-106	585.751	370.283	478.017	medium	-0.661724	0.23202	-2.85196	0.00434499	0.0294429	Sig
WBGene00012179	W01D2.1	623.732	391.695	507.713	high	-0.657033	0.24527	-2.67871	0.00739064	0.0452239	Sig
WBGene00004494	rps-25	1625.97	1030.12	1328.04	high	-0.652334	0.211345	-3.08654	0.00202498	0.0160427	Sig
WBGene00004421	rpl-10	1386.39	880.727	1133.56	high	-0.646526	0.221073	-2.92444	0.00345074	0.0249259	Sig
WBGene00004484	rps-15	1069.93	685.8	877.865	high	-0.633387	0.223592	-2.83273	0.00461521	0.0308825	Sig
WBGene00004436	rpl-24.1	1074.09	692.389	883.238	high	-0.624115	0.228922	-2.72626	0.00640564	0.0403382	Sig
WBGene00000696	col-122	1215.96	793.935	1004.95	high	-0.612578	0.207573	-2.95112	0.00316627	0.0232594	Sig
WBGene00004490	rps-21	796.339	521.108	658.724	high	-0.602882	0.228797	-2.63494	0.00841513	0.0497533	Sig
WBGene00004450	rpl-36	1088.05	735.762	911.905	high	-0.559654	0.212061	-2.63909	0.00831289	0.0493398	Sig

## Sheet: ST1.4 overlaps other studies
Supplementary Table 1.4: Overlaps with male/hermaphrodite-enriched genes from other studies (Kim B. et al. 2016 and Ebbing A. et al. 2018).
our DRS results (FDR < 0.05)		Kim B. et al. (2016) *		Ebbing A. et al. (2018) **		overlap between studies
male- enriched (1203)	hermaphrodite-enriched (335)	male- enriched (1739)	hermaphrodite-enriched (67)	male- enriched (3529)	hermaphrodite-enriched (1855)	male- enriched (773)	hermaphrodite-enriched (29)		* List of genes defined as male/hermaphrodite-enriched (FDR < 0.01) by authors and updated according to WormBase version from May 2024. ** Data reanalysed from raw data deposited by authors at the Gene Expression Omnibus. Analysys performed as descriped in methods (FDR < 0.05).
abf-1	act-5	abhd-11.1	acox-1.3	aass-1	aakg-5	AC7.3	B0513.4
abf-2	attf-2	abt-1	acox-1.4	aat-1	aap-1	acdh-4	C17G1.2
AC7.3	B0261.7	abt-3	B0513.4	abf-1	aars-2	acdh-5	C35B1.4
acdh-4	B0513.4	abt-5	C08A9.10	abf-2	aat-9	acdh-8	cht-3
acdh-5	C01G8.1	AC3.12	C08A9.11	abf-5	abcf-2	acs-10	D1054.10
acdh-8	C05C10.5	AC7.3	C17G1.2	abf-6	abi-1	acs-18	D1086.10
acox-3	C10G8.4	acbp-4	C27C12.3	abhd-11.1	acbp-5	acs-6	D1086.11
acs-10	C14B1.2	acc-3	C32B5.6	abhd-5.1	acl-2	AH6.3	D1086.6
acs-18	C14B1.9	acdh-4	C35B1.4	abhd-5.2	acl-6	alg-3	D1086.7
acs-6	C14F11.4	acdh-5	C40C9.3	abt-1	acly-1	ant-1.3	F07G6.10
act-3	C17G1.2	acdh-8	C40H1.7	abt-5	acox-1.3	ant-1.4	F53H4.2
act-4	C27D9.1	acl-13	C50E3.12	abts-3	acox-1.5	B0025.5	F55B11.2
AH6.3	C30G12.2	acp-3	C50E3.13	AC3.12	acs-1	B0205.10	F55B11.3
aldo-1	C35B1.4	acp-4	C53B7.2	AC3.5	acs-13	B0207.1	F57C2.4
alg-3	C36C9.10	acs-10	ceh-60	AC7.3	acs-19	B0207.5	K07A1.6
alg-4	C37A2.7	acs-15	cest-3	AC8.2	ada-2	B0207.7	K10C2.8
ant-1.3	C39D10.7	acs-18	cht-3	acbp-1	adr-2	B0207.9	nos-2
ant-1.4	C44B7.5	acs-23	D1054.10	acbp-4	adsl-1	B0218.7	T12B5.15
asah-1	C45B2.1	acs-6	D1086.10	acd-5	age-1	B0222.10	ttr-34
asns-2	calu-1	AH6.3	D1086.11	acdh-10	ags-3	B0244.9	ule-1
asp-5	car-1	alg-3	D1086.6	acdh-11	agt-2	B0252.5	ule-2
asp-6	cbd-1	amx-3	D1086.7	acdh-2	aho-3	B0261.6	ule-4
B0025.5	cct-1	ant-1.3	E02H4.6	acdh-4	ain-2	B0273.1	ule-5
B0035.21	cey-2	ant-1.4	E02H9.7	acdh-5	aipr-1	B0280.11	vit-2
B0205.10	cey-3	aqp-3	efn-3	acdh-7	aka-1	B0361.11	W02D9.7
B0207.1	cgh-1	aqp-6	ent-2	acdh-8	alfa-1	B0379.2	Y57G11B.5
B0207.5	chs-1	arrd-12	F07G6.10	acds-10	alg-2	B0379.7	Y62H9A.3
B0207.7	cht-3	B0025.5	F10G2.4	acer-1	alg-5	B0393.4	Y62H9A.4
B0207.9	cids-1	B0034.4	F14H3.4	acl-13	algn-12	B0511.11	ZK813.7
B0218.7	clec-91	B0205.10	F15E6.6	aco-2	algn-9	BE10.1
B0222.10	cmt-1	B0207.1	F22F4.5	acox-1.6	anat-1	btb-2
B0238.12	col-106	B0207.11	F31F6.2	acox-3	ani-1	C01G10.14
B0244.9	col-118	B0207.5	F31F6.3	acp-2	apd-3	C01G12.3
B0252.5	col-12	B0207.7	F40G12.11	acp-3	ape-1	C01G5.4
B0261.6	col-122	B0207.9	F43D2.2	acp-6	aph-1	C02F5.5
B0273.1	col-124	B0218.5	F53H4.2	acp-7	aph-2	C03C11.1
B0280.11	col-133	B0218.7	F55B11.2	acs-10	apr-1	C04F12.12
B0280.17	col-139	B0222.10	F55B11.3	acs-12	aptf-2	C04F12.7
B0361.11	col-142	B0228.8	F57C2.4	acs-15	aptf-3	C04G2.3
B0379.2	col-159	B0244.9	fbxb-67	acs-17	apx-1	C04G2.5
B0379.7	col-160	B0252.5	fbxb-7	acs-18	arch-1	C05B5.11
B0393.4	col-181	B0261.6	H11L12.1	acs-2	argk-1	C05B5.2
B0511.11	col-184	B0273.1	K07A1.6	acs-20	ari-1.2	C05C10.8
B0513.90	col-19	B0280.11	K10C2.8	acs-22	ari-2	C05C12.1
BE10.1	col-80	B0280.17	nep-4	acs-23	ark-1	C05C12.5
ben-1	col-92	B0285.11	nos-2	acs-5	arl-8	C06A1.3
bre-1	col-93	B0310.3	pzf-1	acs-6	arle-14	C06A8.6
brp-1	cpg-1	B0334.10	R03G8.6	act-1	arx-1	C06E2.9
btb-2	cpg-2	B0361.11	rgs-9	act-4	arx-2	C06G4.4
C01F6.2	cpg-3	B0379.2	sdz-27	add-2	arx-3	C07G1.6
C01G10.14	cpg-4	B0379.7	T05E7.1	agxt-1	arx-6	C08F11.10
C01G12.3	cpg-9	B0393.4	T12B5.15	AH6.3	arx-7	C09B9.2
C01G5.4	cri-3	B0432.11	ttr-34	ahsa-1	asd-1	C09D4.3
C01G6.2	cth-1	B0454.26	ule-1	aldo-1	asfl-1	C09D4.9
C02B10.6	cyb-2.2	B0457.3	ule-2	aldo-2	asns-1	C09G12.5
C02E7.6	cyb-3	B0457.4	ule-3	alg-3	asp-13	C09H10.9
C02F5.5	cyn-7	B0496.2	ule-4	alg-4	asp-17	C10G11.8
C03C11.1	D1054.10	B0496.6	ule-5	alh-11	atg-18	C10H11.7
C04F12.12	D1086.10	B0511.11	vit-2	alh-13	athp-2	C14A4.8
C04F12.7	D1086.11	B0524.2	W02D9.7	alh-4	atm-1	C14A6.13
C04G2.3	D1086.6	B0524.5	Y49F6C.8	alh-5	attf-2	C14C10.1
C04G2.5	D1086.7	basl-1	Y57G11B.5	aman-3	attf-6	C14C11.1
C04G2.9	daf-41	basl-2	Y62H9A.3	ampd-1	B0001.2	C14F11.7
C05B5.11	dct-16	BE10.1	Y62H9A.4	amt-1	B0001.4	C15C6.2
C05B5.2	ddx-17	BE10.5	ZK105.1	amx-1	B0024.11	C15F1.5
C05C10.8	dhs-25	best-10	ZK177.1	angl-1	B0025.4	C15H11.1
C05C12.1	dhs-26	best-11	ZK813.7	anmt-2	B0041.8	C15H7.3
C05C12.4	dod-23	best-12		anmt-3	B0205.8	C16A11.7
C05C12.5	dut-1	best-25		anp-1	B0205.9	C16C8.10
C06A1.3	EEED8.3	best-26		anr-12	B0212.3	C16C8.18
C06A8.6	eef-1B.2	best-6		anr-22	B0238.11	C16C8.19
C06E1.1	eef-1G	bgnt-1.4		anr-47	B0261.1	C16C8.7
C06E2.9	eef-2	bgnt-1.5		anr-5	B0261.7	C16C8.8
C06G4.4	egg-1	bgnt-1.6		ant-1.1	B0280.9	C16C8.9
C07A9.13	egg-2	btb-2		ant-1.3	B0285.3	C16D2.1
C07G1.6	egg-5	C01B10.44		ant-1.4	B0393.3	C16D9.5
C08E3.13	egg-6	C01G10.1		apl-1	B0393.6	C17D12.5
C08E8.11	emo-1	C01G10.14		apm-1	B0416.11	C17F3.1
C08F11.10	era-1	C01G12.13		arf-1.1	B0416.4	C17H12.12
C08F8.6	exo-3	C01G12.3		arf-3	B0416.5	C17H12.3
C09B9.2	F02E8.4	C01G5.3		ari-1.1	B0432.7	C17H12.5
C09B9.4	F07G6.10	C01G5.4		arl-1	B0464.6	C18A3.7
C09D4.3	F11E6.3	C02B10.6		arrd-17	B0464.9	C18E9.8
C09D4.9	F14H3.6	C02F5.10		asah-1	B0491.7	C18H7.4
C09G12.5	F17E9.4	C02F5.5		asah-2	B0507.3	C18H7.7
C09H10.9	F18A1.7	C02G6.2		asd-2	B0511.12	C23G10.1
C10G11.8	F19B2.5	C03B8.3		asg-1	B0511.19	C24A11.1
C10H11.7	F23A7.4	C03C10.2		asg-2	B0511.7	C24D10.2
C12D8.9	F23A7.8	C03C11.1		asns-2	B0513.4	C25A8.2
C14A4.8	F32D1.7	C04E6.4		asp-1	B0563.6	C25A8.5
C14A6.13	F41C3.5	C04E6.5		asp-12	bath-36	C25G4.8
C14C10.1	F44E5.4	C04F12.12		asp-14	bath-42	C26B2.2
C14C11.1	F44E5.5	C04F12.16		asp-3	bath-5	C27D6.11
C14C6.2	F48E3.4	C04F12.6		asp-5	bcas-2	C27D6.3
C14F11.7	F53F8.3	C04F12.7		asp-6	bcl-7	C27D8.1
C15A11.2	F53H4.2	C04G2.3		asp-8	bet-2	C27D8.2
C15C6.2	F54F7.3	C04G2.5		ast-1	blos-2	C28A5.6
C15F1.5	F55B11.2	C05B5.11		atf-5	bra-2	C28C12.11
C15H11.1	F55B11.3	C05B5.12		atg-2	brc-1	C28D4.5
C15H7.3	F57C2.4	C05B5.2		atgp-1	brf-1	C29E4.14
C16A11.7	fbxc-50	C05C10.8		atn-1	btb-20	C30G7.3
C16C8.10	fib-1	C05C12.1		atp-4	C01B10.9	C31H1.1
C16C8.18	folt-2	C05C12.5		atp-5	C01G6.3	C32D5.4
C16C8.19	gcsh-1	C06A1.3		avr-15	C01G6.4	C32E8.4
C16C8.7	gex-3	C06A12.8		B0025.5	C01G6.5	C33A12.4
C16C8.8	gfat-2	C06A6.7		B0034.4	C01G8.1	C33F10.1
C16C8.9	gld-1	C06A8.6		B0035.18	C02B10.4	C33F10.11
C16D2.1	gln-5	C06C3.3		B0041.1	C02F5.3	C33F10.12
C16D9.5	gln-6	C06C6.6		B0205.10	C03A3.2	C33F10.8
C17D12.5	gna-2	C06C6.7		B0205.14	C04B4.2	C33G3.5
C17F3.1	gst-1	C06E1.7		B0207.1	C04E6.11	C34B2.3
C17F4.7	gsy-1	C06E2.9		B0207.11	C04H5.7	C34D4.2
C17G10.10	gyg-2	C06G4.4		B0207.5	C05C10.5	C34D4.3
C17H12.12	hil-4	C07A12.2		B0207.7	C06A1.12	C34F11.2
C17H12.3	hil-5	C07A9.12		B0207.9	C06A5.6	C34F11.5
C17H12.37	hsp-1	C07A9.13		B0218.5	C06G3.3	C34G6.3
C17H12.5	hsp-16.11	C07B5.3		B0218.7	C08A9.10	C35B1.3
C18A3.7	hsp-16.2	C07E3.4		B0222.10	C08F8.3	C35E7.10
C18E9.8	hsp-16.41	C07G1.6		B0222.5	C09G4.4	C35E7.7
C18H7.4	hsp-16.48	C07G3.10		B0228.7	C10A4.4	C35E7.9
C18H7.7	hsp-16.49	C08F11.10		B0238.12	C10G8.4	C36F7.5
C18H9.6	hsp-70	C08F11.14		B0244.9	C11D2.4	C36H8.1
C23G10.1	htz-1	C08G5.1		B0250.12	C13F10.6	C38C10.3
C24A11.1	ifet-1	C08G5.3		B0250.5	C13F10.7	C38C3.3
C24D10.2	iff-1	C09B9.2		B0252.5	C13G3.1	C41D11.10
C24H11.2	ilys-5	C09B9.7		B0252.8	C13G5.2	C41G7.15
C25A8.2	ima-2	C09B9.85		B0261.5	C14B1.2	C43E11.5
C25A8.5	inf-1	C09D4.3		B0261.6	C14B1.7	C43G2.3
C25D7.1	K01G5.5	C09D4.9		B0261.9	C14B1.9	C45G9.10
C25G4.8	K04C1.5	C09F9.1		B0272.4	C14C10.5	C45G9.4
C26B2.2	K07A1.6	C09G12.5		B0273.1	C14C11.7	C45G9.9
C27B7.9	K07H8.10	C09G5.7		B0280.11	C14F11.4	C46E10.1
C27D6.11	K10C2.1	C09H10.9		B0281.3	C15C8.4	C47A4.5
C27D6.3	K10C2.8	C09H5.7		B0286.1	C16A11.10	C47E12.11
C27D8.1	kca-1	C10C5.5		B0303.11	C16A11.2	C47E8.10
C27D8.2	klp-15	C10C6.3		B0303.3	C16A11.4	C48B4.12
C28A5.6	klp-16	C10G11.1		B0361.11	C16A3.2	C48B6.4
C28C12.11	laat-1	C10G11.10		B0379.1	C16A3.6	C49C3.11
C28C12.3	lbp-2	C10G11.8		B0379.2	C16C10.1	C50E10.1
C28D4.5	lin-41	C10H11.7		B0379.7	C16C8.13	C50F2.5
C28D4.7	M28.5	C14A4.13		B0393.4	C16C8.16	C50F4.10
C29E4.14	mag-1	C14A4.8		B0395.3	C16E9.2	C50F7.3
C30G7.3	maph-1.2	C14A6.13		B0403.3	C17E4.10	C50F7.5
C31H1.1	mcm-2	C14A6.6		B0403.6	C17E4.20	C53D6.10
C32D5.4	mcm-3	C14C10.1		B0410.3	C17E4.6	C54E10.11
C32E8.13	mcm-4	C14C11.1		B0432.11	C17E7.12	C54G4.3
C32E8.4	mcm-6	C14E2.4		B0432.14	C17E7.4	C55A6.3
C32F10.4	mcm-7	C14F11.7		B0454.26	C17G1.2	C55A6.4
C33A12.4	mei-2	C15C6.2		B0457.2	C17G10.1	C55C3.3
C33F10.1	memi-3	C15F1.5		B0457.3	C17H11.2	C56C10.6
C33F10.11	mesp-1	C15H11.1		B0496.1	C17H12.8	catp-4
C33F10.12	mex-1	C15H11.13		B0496.6	C18A3.3	cbs-2
C33F10.8	mex-5	C15H7.2		B0511.11	C18H7.11	clc-4
C33G3.5	mex-6	C15H7.3		B0513.90	C23G10.8	clec-106
C34B2.3	mig-22	C15H7.4		B0524.2	C23H3.5	clec-107
C34C12.4	mom-2	C16A11.7		B0524.4	C25A1.1	clec-108
C34D4.2	mrg-1	C16C10.13		B0524.5	C25A11.10	clec-117
C34D4.3	mrp-4	C16C10.9		B0554.5	C25A11.2	clec-123
C34F11.2	nap-1	C16C8.10		bas-1	C26F1.3	clec-124
C34F11.5	nasp-2	C16C8.17		basl-1	C27A12.2	clec-125
C34G6.3	ndk-1	C16C8.18		basl-2	C27A7.6	clec-130
C35A11.2	nlp-24	C16C8.19		bath-37	C27B7.5	clec-133
C35B1.3	nol-56	C16C8.22		bcat-1	C27C12.3	clec-136
C35B1.8	nol-58	C16C8.7		bcl-11	C27C7.1	clec-137
C35D10.8	nos-2	C16C8.8		BE10.1	C27D9.1	clec-138
C35E7.10	npp-9	C16C8.9		BE10.5	C27F2.10	clec-141
C35E7.7	nspc-4	C16D2.1		ben-1	C28A5.1	clec-151
C35E7.9	ola-1	C16D9.5		best-10	C28C12.12	clec-158
C36F7.5	oma-2	C17C3.11		best-11	C29H12.2	clec-161
C36H8.1	pcn-1	C17C3.9		best-12	C30F12.4	clec-181
C37H5.13	perm-1	C17D12.5		best-24	C30G12.6	clec-183
C38C10.3	perm-2	C17E4.1		best-25	C30G7.4	clec-197
C38C3.3	perm-4	C17F3.1		best-26	C31E10.5	clec-207
C39H7.1	pgl-1	C17F3.3		best-3	C31G12.1	clec-208
C41D11.10	pho-11	C17G10.10		best-6	C31H1.8	clec-217
C41G7.15	pmt-2	C17G10.3		best-9	C32D5.10	clec-219
C42D4.1	prmt-1	C17H12.12		bgnt-1.4	C32D5.11	clec-232
C43E11.5	puf-11	C17H12.3		bgnt-1.5	C32E8.5	clec-73
C43G2.3	puf-3	C17H12.5		bgnt-1.6	C33A12.3	clec-79
C44B12.3	puf-5	C18A3.7		bli-3	C33F10.14	clec-92
C44B12.9	puf-7	C18E3.1		blmp-1	C35B1.4	clec-95
C45B11.8	R04D3.3	C18E9.8		bre-1	C35D10.7	clec-96
C45G9.10	R05H5.3	C18F10.2		bre-4	C36A4.4	clec-99
C45G9.4	rack-1	C18G1.9		brp-1	C36B1.11	clp-6
C45G9.9	ran-1	C18H2.3		btb-2	C36E8.1	comp-1
C46E10.1	ran-3	C18H2.4		bub-1	C37C3.1	cwp-1
C47A4.5	rbm-3.1	C18H2.5		bus-19	C37C3.9	cwp-2
C47E12.11	ret-1	C18H7.4		C01A2.2	C37H5.5	cyc-2.2
C47E8.10	rla-0	C18H7.7		C01A2.6	C38D4.4	cyn-2
C48B4.12	rla-1	C23F12.3		C01B10.10	C39B5.5	D1022.2
C48B6.4	rla-2	C23G10.1		C01B10.11	C39D10.7	D1081.12
C48E7.7	rmd-1	C24A11.1		C01B10.3	C39E9.12	D1086.17
C49C3.11	rme-2	C24D10.2		C01B10.44	C41D11.9	D2096.10
C49C8.5	rnr-1	C24H12.6		C01C4.3	C41G7.3	D2096.5
C49G7.3	rnr-2	C25A6.1		C01F6.2	C44B7.12	decr-1.2
C50C3.2	rpl-1	C25A8.2		C01G10.1	C44B7.5	decr-1.3
C50D2.3	rpl-10	C25A8.5		C01G10.14	C45G9.2	dhhc-12
C50E10.1	rpl-11.1	C25D7.15		C01G10.16	C45H4.14	dhs-7
C50F2.5	rpl-11.2	C25D7.16		C01G10.18	C47B2.2	dlc-6
C50F4.10	rpl-12	C25D7.2		C01G12.13	C47E12.2	E02H9.1
C50F7.3	rpl-13	C25F9.8		C01G12.3	C47F8.1	E03H12.5
C50F7.5	rpl-14	C25G4.7		C01G12.9	C47G2.4	E03H12.7
C53D6.10	rpl-15	C25G4.8		C01G5.3	C48B4.8	elo-7
C54D10.3	rpl-16	C25G6.1		C01G5.4	C48B4.9	elo-8
C54E10.11	rpl-17	C25H3.16		C01G6.2	C48B6.2	ent-3
C54G4.3	rpl-18	C26B2.2		C02B10.3	C49F5.3	F01D5.8
C55A6.3	rpl-19	C26C6.6		C02D5.4	C49F5.6	F01G10.5
C55A6.4	rpl-2	C26E1.1		C02F5.10	C50B6.3	F07D3.3
C55B7.3	rpl-20	C26E6.1		C02F5.2	C50E3.12	F07F6.1
C55C3.3	rpl-21	C27B7.6		C02F5.5	C50E3.13	F07G6.8
C56A3.8	rpl-22	C27D6.11		C03B8.3	C50E3.5	F09C12.8
C56C10.6	rpl-23	C27D6.3		C03C10.2	C53B4.4	F09C6.10
cab-1	rpl-24.1	C27D8.1		C03C11.1	C53B7.2	F10C1.3
catp-4	rpl-25.2	C27D8.2		C04A11.5	C53D6.4	F10G7.12
cbs-2	rpl-26	C27F2.6		C04E6.5	C54C6.6	F11C7.6
ccg-1	rpl-27	C28A5.6		C04F12.12	C55B7.11	F11G11.4
clc-4	rpl-28	C28C12.1		C04F12.16	C56A3.4	F13A7.1
clec-103	rpl-29	C28C12.11		C04F12.6	C56G2.15	F13E9.19
clec-104	rpl-3	C28D4.4		C04F12.7	cacn-1	F13H8.12
clec-106	rpl-30	C28D4.5		C04F12.8	capg-1	F14D2.7
clec-107	rpl-31	C28D4.7		C04G2.12	capg-2	F16C3.4
clec-108	rpl-32	C28D4.8		C04G2.3	car-1	F16G10.10
clec-109	rpl-33	C28F5.4		C04G2.5	catp-5	F17C8.7
clec-117	rpl-34	C28H8.7		C04G2.9	catp-6	F17E9.15
clec-123	rpl-35	C29E4.14		C04G6.5	cav-1	F17E9.16
clec-124	rpl-36	C29F9.5		C05B5.1	cbd-1	F17E9.3
clec-125	rpl-36.A	C30A5.4		C05B5.11	CC8.2	F17E9.5
clec-126	rpl-38	C30G7.3		C05B5.12	ccch-5	F18C12.4
clec-130	rpl-4	C31H1.1		C05B5.2	ccdc-55	F18E9.7
clec-133	rpl-43	C31H1.5		C05B5.8	ccf-1	F19H6.5
clec-134	rpl-5	C31H5.7		C05C10.8	ccr-4	F19H6.6
clec-135	rpl-6	C32C4.3		C05C12.1	cct-1	F20D6.1
clec-136	rpl-7A	C32D5.4		C05C12.4	cct-5	F20D6.6
clec-137	rpl-9	C32E12.1		C05C12.5	cct-6	F20H11.4
clec-138	rpn-11	C32E8.1		C05C8.7	ccz-1	F21F3.2
clec-141	rps-0	C32E8.4		C05D2.11	CD4.10	F21H7.2
clec-151	rps-1	C33A12.4		C05D2.8	cdc-14	F21H7.5
clec-157	rps-10	C33C12.4		C05E4.12	cdc-25.1	F22B5.5
clec-158	rps-11	C33C12.7		C06A1.2	cdc-25.2	F23B12.1
clec-161	rps-12	C33F10.1		C06A1.3	cdc-25.3	F23C8.8
clec-181	rps-14	C33F10.11		C06A5.12	cdc-48.1	F25H5.2
clec-183	rps-15	C33F10.12		C06A5.2	cdc-6	F26B1.8
clec-197	rps-16	C33F10.8		C06A6.2	cdc-73	F26C11.4
clec-207	rps-17	C33G3.5		C06A6.7	cdk-1	F26D10.13
clec-208	rps-18	C34B2.3		C06A8.6	cdk-4	F26D2.16
clec-217	rps-19	C34B2.4		C06B3.6	cdk-7	F27C1.3
clec-219	rps-2	C34D4.2		C06B8.7	cdl-1	F27E5.3
clec-221	rps-20	C34D4.3		C06C3.10	cdt-1	F28B1.2
clec-232	rps-21	C34F11.1		C06C3.4	cdt-2	F28B1.9
clec-233	rps-22	C34F11.2		C06C6.6	cec-10	F28C6.10
clec-261	rps-23	C34F11.5		C06C6.7	cec-2	F28E10.4
clec-263	rps-24	C34G6.3		C06C6.8	cec-3	F29D10.1
clec-50	rps-25	C35A11.3		C06C6.9	cec-4	F30A10.11
clec-63	rps-26	C35A5.4		C06E1.1	cec-6	F30A10.12
clec-73	rps-27	C35B1.3		C06E1.7	cec-7	F31E8.5
clec-79	rps-28	C35D10.3		C06E2.9	ced-2	F32B4.2
clec-85	rps-3	C35E7.10		C06E4.3	ced-4	F32B5.1
clec-92	rps-30	C35E7.7		C06E7.2	ced-6	F32B6.4
clec-94	rps-4	C35E7.9		C06G4.4	ced-7	F32H2.7
clec-95	rps-5	C36F7.5		C07A12.2	ced-8	F33D11.1
clec-96	rps-6	C36H8.1		C07A9.9	ced-9	F33D11.2
clec-99	rps-7	C38C10.3		C07B5.3	ceh-21	F33E2.7
clik-2	rps-8	C38C3.3		C07B5.8	ceh-38	F34D10.8
clik-3	rps-9	C38C3.8		C07E3.4	ceh-39	F34D10.9
clp-6	rrn-2.1	C38C6.5		C07G1.6	ceh-83	F35C11.2
cmd-1	rsp-3	C38D4.7		C07H6.9	ceh-92	F35E2.9
col-10	sand-1	C41D11.10		C08B6.10	cey-2	F35H10.2
col-104	sao-1	C41G7.15		C08B6.3	cey-3	F36A2.10
col-117	sec-61	C42C1.9		C08B6.6	cfim-1	F36A2.11
col-95	skpo-1	C43E11.5		C08E8.10	cgef-1	F36A2.12
comp-1	snr-1	C43G2.3		C08E8.11	cgh-1	F36A2.14
cpg-7	snr-2	C44B9.2		C08F11.10	cgp-1	F36A4.2
cpr-1	snr-4	C44C10.15		C08F11.13	chd-1	F36A4.4
cpr-3	snr-6	C45G9.10		C08F8.6	chdp-1	F36D3.4
cpr-4	spn-4	C45G9.11		C08G5.3	chin-1	F36F12.7
crt-1	spsb-2	C45G9.15		C09B7.2	chn-1	F36H12.14
cwp-1	ssb-1	C45G9.4		C09B9.2	chs-1	F36H12.4
cwp-2	ssp-37	C45G9.9		C09B9.4	cht-1	F36H12.5
cyc-2.2	T01C3.3	C46A5.1		C09B9.7	cht-3	F37A4.4
cyn-2	T04G9.7	C46E10.1		C09B9.85	chtl-1	F37A4.5
cyp-37B1	T05B9.1	C46H11.6		C09D4.1	cic-1	F37A8.1
D1014.13	T05F1.2	C47A4.3		C09D4.3	cid-1	F37A8.2
D1022.2	T12B5.15	C47A4.4		C09D4.9	cids-1	F37C12.18
D1081.12	T12G3.6	C47A4.5		C09G12.5	cids-2	F38E1.10
D1081.5	T13F3.6	C47E12.10		C09G5.7	cit-1.1	F38H4.6
D1086.1	T19H12.2	C47E12.11		C09H10.4	cki-2	F40E12.2
D1086.17	T22B7.7	C47E12.12		C09H10.9	cks-1	F40E3.5
D2096.10	T22D1.5	C47E8.1		C09H5.7	cku-70	F40G12.10
D2096.13	T24D1.3	C47E8.10		C10C5.5	cle-1	F40G9.15
D2096.5	tbh-1	C47E8.11		C10C6.3	clec-222	F40G9.7
daf-22	trap-1	C48B4.12		C10C6.7	clec-4	F41G3.5
decr-1.2	trap-2	C48B6.4		C10G11.1	clec-84	F42A6.2
decr-1.3	trap-4	C48D1.7		C10G11.10	clec-87	F42A9.7
dhhc-12	trcs-1	C48D1.9		C10G11.8	clec-88	F42G4.2
dhs-14	ttr-14	C49C3.11		C10G8.2	clec-91	F42G4.6
dhs-28	ttr-15	C49C8.1		C10H11.7	clh-5	F42G8.8
dhs-7	ttr-34	C49C8.6		C11G10.1	clk-2	F43C11.1
dlc-6	ubc-9	C50C3.19		C12D5.5	clr-1	F43C11.12
dod-22	ubl-1	C50E10.1		C12D8.9	clsp-1	F43C11.2
dod-6	ule-1	C50E10.2		C13C4.4	clu-1	F44D12.8
dpy-13	ule-2	C50F2.5		C14A4.13	cmt-1	F44F4.10
dpy-4	ule-4	C50F4.10		C14A4.8	cnp-2	F44G4.5
dpy-5	ule-5	C50F7.3		C14A6.13	coa-3	F46A8.8
drd-50	vgln-1	C50F7.5		C14A6.16	coa-4	F46A9.1
E02H9.1	vig-1	C50H11.8		C14A6.5	coh-1	F46B6.13
E02H9.9	vit-1	C50H2.7		C14A6.6	col-118	F47B3.1
E03H12.5	vit-2	C52E4.12		C14A6.8	col-12	F47B3.7
E03H12.7	vit-3	C52E4.7		C14B1.3	col-129	F47C12.6
E04F6.9	vit-4	C53B4.2		C14B9.10	col-133	F47C12.7
egl-21	vit-5	C53D6.10		C14B9.2	col-135	F47D12.7
egl-3	vit-6	C53D6.5		C14C10.1	col-139	F47G6.3
elo-4	W01D2.1	C54D10.4		C14C11.1	col-142	F49C12.15
elo-7	W02D9.6	C54E10.11		C14C6.2	col-147	F49C5.12
elo-8	W02D9.7	C54G4.2		C14F11.6	col-149	F49F1.9
ent-3	W05F2.3	C54G4.3		C14F11.7	col-155	F52F12.5
exl-1	W08E12.7	C55A6.3		C14H10.3	col-159	F52H3.6
F01D5.8	wdr-5.3	C55A6.4		C15A11.2	col-166	F53B6.4
F01G10.5	xnd-1	C55B7.10		C15A11.7	col-167	F53B6.7
F02H6.6	Y18D10A.11	C55C3.3		C15C6.2	col-180	F53C3.1
F07A5.2	Y37D8A.19	C55C3.4		C15F1.5	col-3	F53F4.18
F07D3.3	Y37E3.8	C55C3.6		C15H11.1	col-39	F53G12.8
F07F6.1	Y38F2AR.9	C55C3.7		C15H11.10	col-81	F54C1.8
F07G6.8	Y45F10C.4	C55C3.8		C15H11.13	cox-15	F54C8.1
F07H5.3	Y47G6A.33	C56C10.6		C15H7.3	cpar-1	F54C9.14
F08B12.4	Y51F10.2	C56G2.5		C15H7.4	cpb-3	F54D1.1
F08B4.8	Y57G11B.5	cah-6		C16A11.7	cpf-1	F54D12.9
F08H9.15	Y59A8B.12	cat-1		C16C10.13	cpg-1	F54H12.7
F08H9.2	Y62H9A.3	catp-4		C16C8.10	cpg-2	F54H5.2
F09C12.8	Y62H9A.4	cbs-2		C16C8.17	cpg-3	F54H5.5
F09C6.10	Y75B12B.1	cdc-25.4		C16C8.18	cpg-4	F55A11.11
F09E10.1	Y94H6A.10	cdh-5		C16C8.19	cpg-8	F55C5.2
F10C1.3	zif-1	cdkl-1		C16C8.22	cpg-9	F55D12.6
F10G7.12	ZK6.11	ceh-48		C16C8.7	cpn-1	F56B3.6
F10G8.1	ZK813.2	cest-2.3		C16C8.8	cpna-3	F56C3.8
F11A6.16	ZK813.7	che-2		C16C8.9	cri-3	F56D2.8
F11C7.6		chil-14		C16D2.1	crml-1	F56D6.13
F11G11.4		cil-7		C16D9.5	crn-3	F56D6.14
F13A7.1		clc-10		C17C3.1	crn-4	F57B9.8
F13D12.9		clc-18		C17C3.11	csb-1	F57H12.5
F13E9.10		clc-4		C17C3.15	csr-1	F58A4.1
F13E9.19		clec-106		C17C3.5	ctf-18	F58D2.2
F13H8.12		clec-107		C17C3.9	ctf-4	F58D5.7
F14D2.7		clec-108		C17D12.5	cth-1	F58E6.5
F15A4.6		clec-117		C17E4.1	cul-5	F58F12.2
F16C3.4		clec-119		C17F3.1	cup-5	F58F9.8
F16G10.10		clec-123		C17F3.3	cya-1	F58G1.3
F17C8.7		clec-124		C17G10.3	cyb-2.1	F58H1.6
F17E9.15		clec-125		C17H12.12	cyb-2.2	F59A1.16
F17E9.16		clec-129		C17H12.3	cyb-3	F59A1.6
F17E9.18		clec-130		C17H12.37	cyd-1	F59A6.4
F17E9.3		clec-133		C17H12.5	cye-1	F59B2.12
F17E9.5		clec-136		C18A11.1	cyn-12	F59C6.3
F18C12.4		clec-137		C18A3.7	cyn-15	fer-1
F18E9.7		clec-138		C18C4.7	cyn-8	fip-7
F19H6.5		clec-141		C18D11.1	cyp-31A2	fipr-16
F19H6.6		clec-142		C18D11.6	cyp-31A3	fipr-17
F20A1.1		clec-151		C18E3.1	cyp-31A5	fipr-18
F20A1.10		clec-152		C18E9.4	cyp-34A8	fipr-27
F20A1.6		clec-153		C18E9.8	cyy-1	fipr-28
F20A1.8		clec-154		C18E9.9	D1007.4	fis-1
F20D6.1		clec-155		C18G1.9	D1007.5	fog-3
F20D6.6		clec-158		C18H2.5	D1044.6	frk-1
F20H11.4		clec-161		C18H7.4	D1046.2	gipc-1
F21A3.11		clec-164		C18H7.7	D1054.10	gipc-2
F21C10.11		clec-175		C18H9.5	D1054.3	gln-2
F21F3.2		clec-179		C18H9.6	D1081.7	gln-4
F21H7.2		clec-181		C23G10.1	D1086.10	glna-3
F21H7.5		clec-183		C23H3.2	D1086.11	gmeb-3
F22B5.5		clec-193		C23H4.8	D1086.6	gska-3
F22F4.4		clec-197		C24A11.1	D1086.7	gsp-3
F23B12.1		clec-207		C24A3.2	D2005.7	gsp-4
F23C8.8		clec-208		C24D10.2	D2030.3	H05L14.1
F23D12.11		clec-216		C25A6.1	D2030.7	H12D21.5
F25B3.2		clec-217		C25A8.2	D2030.8	H20J04.1
F25E5.3		clec-219		C25A8.5	D2096.12	H32C10.1
F25E5.7		clec-232		C25D7.1	D2096.7	his-70
F25H5.2		clec-236		C25D7.15	daf-15	hpo-2
F26A3.5		clec-262		C25D7.16	daf-18	hpo-33
F26B1.8		clec-64		C25D7.2	daf-41	htas-1
F26C11.4		clec-73		C25D7.5	dagl-2	icmt-1
F26D10.13		clec-79		C25E10.12	dao-5	ins-31
F26D2.16		clec-92		C25E10.17	daz-1	ins-37
F26F4.2		clec-95		C25E10.5	dbn-1	irld-1
F27C1.1		clec-96		C25F9.11	dcaf-1	irld-18
F27C1.3		clec-99		C25F9.8	dcap-1	irld-3
F27C8.5		clp-3		C25G4.7	dcn-1	irld-8
F27E5.3		clp-6		C25G4.8	ddl-1	K01H12.4
F28B1.2		clpr-2		C25H3.10	ddo-3	K03B8.11
F28B1.9		cnnm-5		C25H3.16	ddx-15	K03B8.14
F28C6.10		comp-1		C26B2.2	ddx-17	K03D3.5
F28E10.4		cpb-2		C26C6.6	ddx-19	K03H1.12
F29D10.1		csp-2		C26E6.1	dgk-4	K04C2.8
F30A10.11		cwp-1		C26F1.1	dgtr-1	K04G2.4
F30A10.12		cwp-2		C27A7.1	dhfr-1	K04H4.5
F31E8.5		cwp-3		C27A7.5	dhhc-3	K04H8.3
F31F7.1		cwp-5		C27B7.6	dhhc-4	K05F1.1
F32A11.3		cyc-2.2		C27B7.7	dhs-1	K05F1.9
F32B4.2		cylc-1		C27B7.9	dic-1	K06A5.2
F32B5.1		cylc-2		C27D6.11	die-1	K06A5.3
F32B6.4		cyn-2		C27D6.3	dip-2	K06B4.15
F32H2.7		cysl-4		C27D8.1	dis-3	K07A1.4
F33D11.1		D1022.2		C27D8.2	dmd-9	K07A1.5
F33D11.2		D1022.9		C27H5.2	dnc-6	K08C9.2
F33E2.7		D1065.3		C28A5.6	dnj-11	K08C9.6
F34D10.8		D1081.10		C28C12.1	dnj-17	K08E4.7
F34D10.9		D1081.11		C28C12.11	dnj-23	K09C6.7
F35A5.2		D1081.12		C28C12.3	dnj-25	K09C8.2
F35C11.2		D1081.3		C28D4.4	dnj-26	K09E4.1
F35C5.3		D1081.4		C28D4.5	dnj-5	K09G1.2
F35E2.9		D1081.5		C28D4.8	dnj-8	K10C9.7
F35H10.2		D1086.17		C29E4.14	dod-19	K10D2.8
F36A2.10		D2024.1		C29E4.17	dod-23	K11C4.1
F36A2.11		D2045.5		C29F5.3	dpf-2	K11D12.6
F36A2.12		D2062.1		C29F7.2	dpf-3	K12H6.4
F36A2.14		D2062.4		C29G2.6	dpff-1	K12H6.5
F36A4.2		D2062.5		C30A5.10	dph-2	K12H6.8
F36A4.4		D2096.10		C30A5.4	dpl-1	K12H6.9
F36D1.4		D2096.5		C30B5.17	dpy-28	kel-10
F36D3.4		daf-37		C30E1.9	drsh-1	kin-14
F36F12.7		dct-9		C30F2.4	dsb-1	kin-24
F36H12.10		decr-1.2		C30G4.4	dsb-3	kin-5
F36H12.14		decr-1.3		C30G7.3	dsbn-1	lst-5
F36H12.3		del-8		C30H6.8	dsh-2	M02B1.4
F36H12.4		dgn-3		C31C9.2	dtmk-1	M05B5.1
F36H12.5		dhhc-12		C31C9.7	duo-1	M05D6.3
F36H12.9		dhhc-13		C31H1.1	dut-1	M176.10
F37A4.4		dhhc-5		C31H1.2	DY3.8	M176.9
F37A4.5		dhs-7		C31H1.5	dyf-7	M28.9
F37A8.1		dlc-6		C31H5.4	dylt-1	M70.3
F37A8.2		dmd-3		C31H5.7	E02D9.1	marc-2
F37C12.18		dyf-1		C32C4.3	E02H4.6	mps-3
F37C12.21		dyf-18		C32D5.1	E02H9.7	mpst-4
F38A5.6		dylt-3		C32D5.12	eaf-1	mpz-3
F38B2.4		E02H9.1		C32D5.4	eak-7	mpz-4
F38E1.10		E03A3.1		C32D5.8	eat-3	msd-4
F38H4.6		E03H12.5		C32E12.1	ech-7	msp-113
F40E12.2		E03H12.7		C32E8.1	edc-3	msp-142
F40E3.5		egl-5		C32E8.4	edg-1	msp-152
F40F9.3		elo-7		C32E8.6	eea-1	msp-19
F40G12.10		elo-8		C32F10.4	EEED8.14	msp-3
F40G9.15		ent-3		C32H11.4	EEED8.3	msp-31
F40G9.7		erp-44.3		C33A12.4	efa-6	msp-33
F41F3.3		exp-1		C33C12.12	efl-1	msp-36
F41G3.5		F01D4.3		C33C12.4	efn-3	msp-40
F41H10.1		F01D5.8		C33F10.1	efn-4	msp-42
F42A6.2		F01G10.5		C33F10.11	egg-1	msp-45
F42A9.7		F02C9.1		C33F10.12	egg-2	msp-49
F42C5.5		F02D10.3		C33F10.18	egg-3	msp-50
F42G4.2		F02E9.3		C33F10.8	egg-4	msp-53
F42G4.6		F02H6.6		C33G3.4	egg-5	msp-55
F42G8.8		F07C3.3		C33G3.5	egg-6	msp-57
F43C11.1		F07D3.3		C33G8.2	egl-18	msp-64
F43C11.12		F07E5.8		C33G8.4	egl-27	msp-71
F43C11.2		F07F6.1		C33H5.16	ehbp-1	msp-76
F44D12.8		F07G6.2		C34B2.11	ehs-1	msp-77
F44F4.10		F07G6.8		C34B2.3	eif-1.A	msrp-1
F44G4.5		F08A8.8		C34B2.4	eif-2Balpha	msrp-2
F45D11.1		F08F8.6		C34B2.8	eif-3.C	msrp-5
F45D11.14		F09C12.8		C34C12.4	eif-3.F	msrp-6
F45D11.16		F09C6.10		C34C6.3	eif-3.L	nas-17
F46A8.3		F09E10.7		C34C6.4	eif-6	nas-19
F46A8.5		F10C1.3		C34D4.2	ekl-4	nas-24
F46A8.8		F10D11.4		C34D4.3	ekl-5	nas-40
F46A9.1		F10D11.5		C34E10.9	ekl-7	nep-25
F46B6.13		F10E9.2		C34E11.2	elb-1	nep-5
F47B3.1		F10G2.2		C34E7.4	elo-2	nep-8
F47B3.6		F10G7.12		C34F11.1	elo-5	nep-9
F47B3.7		F10G7.6		C34F11.2	elpc-1	nkb-2
F47B8.10		F10G8.1		C34F11.5	emb-5	nlp-4
F47C12.6		F10G8.2		C34F11.8	ensa-1	nspa-5
F47C12.7		F11A3.4		C34G6.3	ent-1	nspa-8
F47D12.7		F11C7.6		C35A11.2	ent-2	nspd-1
F47G6.3		F11G11.14		C35A5.3	ent-5	nspd-10
F48C1.9		F11G11.4		C35A5.6	ent-6	nspd-2
F49C12.15		F12A10.2		C35B1.3	epg-4	nspd-3
F49C12.7		F13A2.2		C35B1.8	epg-6	nspd-4
F49C5.12		F13A2.5		C35B1.9	ept-1	nspd-5
F49F1.15		F13A7.1		C35D10.17	era-1	nspd-6
F49F1.18		F13A7.7		C35D10.3	eral-1	nspd-7
F49F1.2		F13B12.7		C35D10.8	erfa-1	nspd-9
F49F1.4		F13E9.19		C35E7.10	erfa-3	nspf-1
F49F1.7		F13E9.5		C35E7.7	ergo-1	nspf-2
F49F1.9		F13E9.9		C35E7.9	erh-2	nspf-3
F52F12.5		F13H8.12		C36C5.12	eri-1	pck-3
F52F12.8		F13H8.8		C36C5.5	eri-9	peel-1
F52H3.6		F14D2.7		C36F7.5	etr-1	pqn-84
F53A9.8		F14D7.1		C36H8.1	evl-18	ptp-5.1
F53B6.4		F14D7.18		C37A5.3	exo-1	ptp-5.2
F53B6.7		F14F7.4		C37C3.12	exo-3	R02D5.7
F53C3.1		F14F7.5		C37C3.2	exoc-8	R02F2.5
F53F4.13		F14H8.8		C37H5.13	exos-2	R03H10.4
F53F4.18		F15D3.4		C38C10.3	exos-3	R04B5.1
F53G12.8		F15H10.7		C38C3.3	exos-7	R05H10.1
F54C1.8		F15H9.1		C38C3.4	F01D4.5	R05H10.7
F54C8.1		F15H9.7		C38C3.8	F01F1.11	R07E5.15
F54C9.14		F16C3.4		C38C6.5	F01F1.2	R08A2.2
F54D1.1		F16G10.10		C38D4.7	F01G4.4	R08C7.8
F54D12.9		F16G10.2		C38H2.2	F02D10.6	R09E10.1
F54D5.3		F16G10.5		C38H2.3	F02E8.4	R09E10.6
F54H12.7		F16G10.6		C39E9.16	F02E9.10	R09E10.8
F54H5.2		F17C8.7		C39E9.8	F02H6.3	R102.10
F54H5.5		F17E9.15		C39H7.1	F07G6.10	R105.1
F55A11.11		F17E9.16		C39H7.4	F08B4.7	R10E4.7
F55C5.2		F17E9.3		C40H1.9	F08F3.6	R10E9.2
F55D12.6		F17E9.5		C41D11.10	F08F8.4	R10F2.6
F55G11.4		F18A1.1		C41G7.15	F09C8.1	R11E3.1
F55H12.5		F18C12.4		C41G7.6	F09G2.2	R11G10.4
F56B3.6		F18E9.7		C42C1.3	F10B5.8	R13A5.11
F56C3.8		F18G5.5		C42C1.9	F10D11.2	R148.7
F56D2.8		F19B6.3		C42D4.1	F10E9.11	R53.8
F56D6.13		F19H6.5		C43E11.5	F10E9.3	rab-3
F56D6.14		F19H6.6		C43F9.4	F10E9.4	rmd-3
F56D6.20		F20D6.1		C43F9.7	F10E9.7	rmd-6
F56D6.22		F20D6.6		C43G2.3	F11A10.5	rnh-1.1
F56F3.4		F20H11.4		C44B11.4	F11E6.7	sams-5
F57B9.8		F21A3.4		C44B12.3	F12A10.8	scl-15
F57H12.5		F21C3.7		C44B12.9	F12E12.1	scl-25
F58A4.1		F21D9.2		C44B7.20	F12F6.7	scl-7
F58A6.9		F21F3.2		C44B9.2	F13B12.1	scl-8
F58D2.2		F21H7.2		C44B9.3	F13B12.6	scl-9
F58D5.7		F21H7.5		C44C10.15	F13C5.2	scrm-5
F58E6.5		F22B3.8		C44C11.6	F13H10.3	scrm-8
F58F12.2		F22B5.4		C45B11.5	F13H8.2	smz-1
F58F9.8		F22B5.5		C45B11.8	F14B8.6	smz-2
F58G1.3		F22D3.4		C45B11.9	F14D7.2	snb-6
F58H1.6		F23B12.1		C45B2.1	F14H3.3	snf-2
F59A1.16		F23B2.7		C45B2.8	F14H3.4	snf-5
F59A1.6		F23C8.1		C45E1.4	F14H3.5	snt-1
F59A6.11		F23C8.7		C45E5.4	F14H3.6	spch-1
F59A6.4		F23C8.8		C45G9.10	F15A4.10	spch-2
F59B2.12		F25B3.4		C45G9.15	F15A4.2	spch-3
F59C6.3		F25F2.1		C45G9.4	F15G9.1	spe-10
faah-3		F25H5.2		C45G9.9	F16A11.1	spe-11
far-3		F25H5.7		C46A5.1	F17A2.13	spe-15
far-8		F26A1.3		C46E10.1	F17E9.4	spe-17
fat-1		F26A1.4		C46F2.1	F18A1.7	spe-4
fat-2		F26A3.5		C46G7.1	F18C12.3	spe-41
fat-5		F26B1.1		C46H11.6	F19B6.1	spe-46
fbxa-24		F26B1.5		C47A4.3	F19F10.11	spe-47
fer-1		F26B1.8		C47A4.4	F19H6.4	spe-6
fip-2		F26C11.3		C47A4.5	F21D5.1	spe-8
fip-3		F26C11.4		C47D2.1	F21D5.6	ssp-10
fip-7		F26D10.13		C47E12.10	F21F3.7	ssp-11
fipr-1		F26D2.10		C47E12.11	F22E5.17	ssp-16
fipr-16		F26D2.16		C47E12.12	F22G12.4	ssp-31
fipr-17		F26E4.5		C47E8.1	F23B12.7	ssp-33
fipr-18		F26F12.2		C47E8.10	F23D12.2	ssp-34
fipr-19		F26F4.2		C47E8.11	F23F1.6	ssp-35
fipr-2		F26H11.4		C47E8.12	F23H11.2	ssp-36
fipr-20		F27C1.3		C48B4.12	F25E5.1	ssp-9
fipr-27		F27E5.3		C48B6.10	F25G6.9	ssq-1
fipr-28		F28A10.1		C48B6.4	F25H5.8	sss-1
fis-1		F28A10.2		C48D1.7	F25H8.1	sst-20
flp-1		F28A10.4		C48D1.9	F25H8.2	T02D1.7
flp-12		F28A10.7		C48E7.7	F25H9.6	T02E1.6
flp-14		F28B1.2		C49C3.10	F26E4.4	T02E1.7
flp-15		F28B1.3		C49C3.11	F26G1.1	T02H6.9
flp-16		F28B1.9		C49C3.2	F26G5.1	T03F6.6
flp-17		F28C6.10		C49C3.20	F26H9.2	T04B2.8
flp-21		F28C6.9		C49C8.1	F27C1.2	T04F3.3
flp-22		F28E10.4		C49C8.5	F27C1.4	T05A7.6
flp-23		F28E10.5		C49F5.9	F27D4.4	T05C12.1
flp-24		F28H1.5		C49G7.10	F27D4.7	T05F1.5
flp-6		F29B9.7		C50C3.19	F28B3.5	T05F1.8
flp-9		F29D10.1		C50C3.2	F28C10.3	T06C10.3
fog-3		F30A10.11		C50D2.3	F28F8.9	T07E3.2
frk-1		F30A10.12		C50E10.1	F29G9.7	T08B2.12
gipc-1		F31D5.2		C50E10.2	F30A10.13	T08B6.4
gipc-2		F31E8.5		C50F2.5	F30A10.14	T08G11.2
gln-2		F32B4.2		C50F4.10	F30B5.4	T08H10.3
gln-4		F32B5.1		C50F7.3	F30F8.1	T09B4.3
glna-3		F32B6.4		C50F7.5	F31A3.5	T09F5.10
gmeb-3		F32H2.7		C50H11.8	F31B9.3	T10B10.9
got-1.2		F33D11.1		C51E3.6	F31C3.3	T10D4.15
gska-3		F33D11.2		C52A10.2	F32A7.4	T10D4.7
gsp-3		F33D11.6		C52D10.3	F32D1.7	T10E9.4
gsp-4		F33D11.7		C52E4.12	F32H2.10	T12A7.10
H05L14.1		F33E2.6		C52E4.7	F33E11.3	T13F2.9
H12D21.5		F33E2.7		C53B4.2	F33G12.3	T14G10.8
H20J04.1		F34D10.8		C53B4.3	F33H1.3	T14G12.11
H32C10.1		F34D10.9		C53B7.3	F33H1.4	T16A9.5
H34I24.2		F35C11.2		C53C7.5	F33H2.3	T16G1.13
hda-5		F35C11.3		C53D6.10	F34D10.4	T16G12.10
heh-1		F35C5.12		C53D6.7	F35A5.8	T16G12.7
his-70		F35C5.3		C54C6.11	F35C11.5	T20F5.5
hpo-2		F35E2.10		C54C6.5	F35C8.9	T22B3.3
hpo-33		F35E2.11		C54D1.7	F36A2.9	T22C1.8
hsp-4		F35E2.3		C54D10.3	F36A4.5	T22C1.9
htas-1		F35E2.5		C54D10.4	F37A4.2	T22G5.1
icl-1		F35E2.7		C54E10.10	F37B12.3	T23B3.5
icmt-1		F35E2.9		C54E10.11	F38B2.6	T23B7.2
ilys-2		F35H10.2		C54E10.6	F39B2.5	T23F11.2
ins-17		F35H8.1		C54E4.5	F39H11.1	T23F6.3
ins-31		F35H8.4		C54F6.5	F40G12.11	T23G11.1
ins-37		F36A2.10		C54G4.2	F41C3.5	T25B9.6
ins-7		F36A2.11		C54G4.3	F41G3.6	T26A8.3
irg-4		F36A2.12		C54G6.8	F41H10.3	T26E3.6
irg-5		F36A2.14		C55A6.11	F42A9.6	T27A3.5
irld-1		F36A4.1		C55A6.3	F42G10.1	T27C10.8
irld-18		F36A4.2		C55A6.4	F43D2.2	T27E7.1
irld-3		F36A4.3		C55B7.10	F43G6.10	T28H11.7
irld-8		F36A4.4		C55B7.3	F43G6.3	tag-164
K01D12.15		F36D1.6		C55C2.3	F43G6.7	tag-329
K01D12.7		F36D3.16		C55C3.3	F44B9.8	tbx-34
K01H12.4		F36D3.4		C55C3.4	F44E2.7	tni-3
K02B12.6		F36D3.5		C55C3.6	F44E2.8	try-5
K02B12.9		F36D3.8		C55C3.8	F44E7.5	try-8
K02B7.3		F36D4.1		C56A3.8	F45B8.5	try-9
K03B8.11		F36F12.7		C56C10.6	F45F2.10	ttbk-2
K03B8.14		F36G9.13		C56G2.5	F46H5.2	ttbk-3
K03D3.5		F36H1.3		cab-1	F47D12.9	ttbk-4
K03H1.12		F36H12.10		cah-4	F47G3.3	ttbk-5
K03H1.9		F36H12.14		cah-6	F48A11.4	ttr-58
K04C2.8		F36H12.17		cal-4	F48E3.4	tyr-5
K04G2.4		F36H12.3		cal-8	F48E8.2	ubxn-5
K04H4.5		F36H12.4		camt-1	F49D11.10	uggt-2
K04H8.3		F36H12.5		casy-1	F52B5.2	ugt-43
K05F1.1		F36H12.9		cat-1	F52B5.3	W01B6.5
K05F1.8		F37A4.4		catp-1	F52C12.1	W02A2.8
K05F1.9		F37A4.5		catp-3	F52C12.2	W02B12.12
K06A5.2		F37A8.1		catp-4	F52C12.6	W02B12.16
K06A5.3		F37A8.2		catp-7	F52H2.7	W02D7.12
K06B4.15		F37C12.18		cbl-1	F53A2.3	W03C9.8
K06G5.1		F37C4.8		cbp-2	F53C11.5	W03D8.2
K07A1.4		F38A5.8		cbs-2	F53E10.6	W03D8.9
K07A1.5		F38E1.10		CC8.3	F53E4.1	W04E12.4
K08C9.2		F38E1.3		ccch-1	F53F1.4	W07G1.7
K08C9.6		F38E11.8		ccdc-149	F53F4.11	W08F4.7
K08E4.7		F38H4.4		ccg-1	F53H1.4	W09C3.2
K09C6.7		F38H4.6		CD4.1	F53H4.2	W09C3.7
K09C6.9		F40E12.2		cdc-25.4	F54A3.6	W09C3.8
K09C8.2		F40E3.5		cdc-37	F54D10.5	W09D6.4
K09E4.1		F40F12.3		cdd-1	F54D10.7	W09G12.6
K09G1.2		F40F12.8		cdf-2	F54D11.3	wago-10
K10C9.7		F40F8.12		cdr-1	F54D5.5	wht-4
K10D2.8		F40G12.10		cdr-4	F54D5.9	wht-6
K11C4.1		F40G9.14		cdr-6	F54E12.2	wht-8
K11D12.6		F40G9.15		cdr-7	F54F7.2	Y105C5B.17
K11D12.7		F40G9.7		ceeh-2	F54F7.3	Y105C5B.18
K12H6.4		F40H6.2		ceh-27	F54F7.6	Y105E8A.27
K12H6.5		F41E6.1		ceh-48	F55A11.1	Y106G6A.4
K12H6.8		F41F3.1		ceh-8	F55A11.7	Y106G6D.3
K12H6.9		F41G3.5		cex-2	F55A12.5	Y106G6G.4
kel-10		F41H10.2		chch-3	F55B11.2	Y106G6H.13
kin-14		F41H10.5		chd-7	F55B11.3	Y110A2AL.6
kin-24		F42A6.2		chil-13	F55C12.5	Y110A2AL.7
kin-5		F42A9.3		chil-14	F55D12.5	Y113G7C.1
lea-1		F42A9.7		cisd-1	F55F3.2	Y116A8C.23
lgc-22		F42D1.4		cka-2	F55F8.2	Y116F11B.7
lgg-1		F42G2.7		ckb-1	F55F8.3	Y17G7B.23
linc-1		F42G4.2		ckb-2	F55G1.7	Y18D10A.2
lipl-2		F42G4.6		clc-4	F56C9.10	Y18D10A.21
lipl-5		F42G8.8		clec-103	F56C9.11	Y18H1A.8
lips-15		F43C11.1		clec-104	F56C9.3	Y1A5A.1
lst-5		F43C11.12		clec-106	F56F11.4	Y24D9B.1
lys-7		F43C11.2		clec-107	F56G4.6	Y25C1A.2
lys-8		F43G9.8		clec-108	F57B10.8	Y37D8A.5
M02B1.4		F44B9.9		clec-109	F57C2.4	Y37D8A.8
M02H5.8		F44D12.16		clec-110	F57C9.4	Y37E11AL.2
M05B5.1		F44D12.6		clec-117	F58B3.4	Y37E11B.10
M05D6.1		F44D12.8		clec-119	F58G11.3	Y37E3.19
M05D6.3		F44E7.3		clec-123	F59A6.12	Y37F4.3
M151.10		F44F1.1		clec-124	F59A6.5	Y38E10A.17
M176.10		F44F4.10		clec-125	F59E12.1	Y38F1A.1
M176.9		F44G3.7		clec-126	F59E12.9	Y38F1A.7
M28.9		F44G4.5		clec-129	fard-1	Y38H8A.4
M60.4		F45C12.9		clec-130	fars-1	Y39A1A.27
M7.10		F45D11.1		clec-133	fasn-1	Y39E4B.11
M7.9		F45E4.6		clec-135	fath-1	Y39G10AR.15
M70.3		F46A8.5		clec-136	fbf-1	Y39G10AR.16
marc-2		F46A8.6		clec-137	fbf-2	Y40H4A.2
mib-1		F46A8.8		clec-138	fbxa-107	Y42H9AR.2
mps-3		F46A9.1		clec-141	fbxa-153	Y43C5B.3
mpst-4		F46A9.2		clec-146	fbxa-170	Y43F8A.2
mpst-5		F46B6.13		clec-147	fbxa-206	Y43F8C.5
mpst-6		F46C5.7		clec-151	fbxa-215	Y43F8C.9
mpz-3		F46E10.18		clec-152	fbxa-95	Y45F10B.3
mpz-4		F46F5.1		clec-153	fbxc-36	Y46G5A.14
mpz-5		F46F5.11		clec-155	fbxc-42	Y46G5A.22
msa-1		F46F5.14		clec-157	fbxc-50	Y47D3A.13
msd-1		F46F5.2		clec-158	fbxc-52	Y47D7A.11
msd-2		F46F5.4		clec-161	fcho-1	Y47D7A.2
msd-4		F46F5.7		clec-162	fdps-1	Y47G6A.26
msp-10		F47B3.1		clec-175	fem-2	Y47G6A.3
msp-113		F47B3.2		clec-181	fem-3	Y48B6A.5
msp-142		F47B3.4		clec-183	figl-1	Y49E10.10
msp-152		F47B3.7		clec-193	fipp-1	Y49F6B.13
msp-19		F47C12.11		clec-195	fkh-3	Y49F6B.6
msp-3		F47C12.12		clec-197	flap-1	Y50E8A.10
msp-31		F47C12.6		clec-206	flh-1	Y50E8A.12
msp-33		F47C12.7		clec-207	flh-2	Y51A2D.8
msp-36		F47C12.8		clec-208	flh-3	Y51B9A.5
msp-38		F47D12.7		clec-217	fog-2	Y51H4A.935
msp-40		F47G6.3		clec-218	fox-1	Y53C12A.7
msp-42		F49B2.4		clec-219	fsn-1	Y53F4A.2
msp-45		F49C12.15		clec-221	fubl-1	Y53F4B.11
msp-49		F49C5.10		clec-232	fubl-4	Y53F4B.19
msp-50		F49C5.12		clec-233	fust-1	Y54E2A.9
msp-51		F49D11.7		clec-236	fut-3	Y54F10BM.3
msp-53		F49E11.7		clec-259	fzr-1	Y54G2A.15
msp-55		F49F1.12		clec-260	fzy-1	Y57A10B.7
msp-56		F49F1.3		clec-261	gad-1	Y57G11A.2
msp-57		F49F1.9		clec-263	gck-2	Y57G11C.14
msp-59		F52F12.5		clec-3	gex-3	Y57G11C.52
msp-63		F52F12.9		clec-42	gfat-2	Y57G7A.3
msp-64		F52H3.6		clec-47	gfi-2	Y57G7A.5
msp-65		F53B2.5		clec-48	gfi-3	Y57G7A.6
msp-71		F53B6.4		clec-62	ggtb-1	Y62E10A.3
msp-76		F53B6.7		clec-63	gla-3	Y64G10A.2
msp-77		F53C3.1		clec-64	gld-1	Y69A2AR.19
msp-78		F53F4.18		clec-70	gld-3	Y69A2AR.23
msp-79		F53G12.8		clec-73	glh-2	Y69E1A.1
msp-81		F54B3.2		clec-74	glh-3	Y69E1A.8
[truncated: 2,816 more rows]

## Sheet: ST1.5 male specific
Supplementary Table 1.5: Male-specific genes (baseMean hermaphrodites = 0)
[truncated: 2,571 more rows]

[truncated: 1 more sheets: ST1.6 male specific secreted]
