# Supplementary material for: TENT-5 polyadenylates and regulates male-specific transcripts in Caenorhabditis elegans
Source: G3 (Bethesda). 2026 Mar 23;16(5):jkag058. doi: 10.1093/g3journal/jkag058 (PMC13148395; doi:10.1093/g3journal/jkag058)
Supplement: jkag058_Supplementary_Data [file jkag058_supplementary_data.zip › Supplementary_Table_S2_G3-2025-406466.xlsx]

## Sheet: ST2.1 all detected genes
Supplementary Table 2.1: Differential polyadenylation of genes between wild-type (N2) hermaphrodites and males.
gene WB ID	gene name	chromosome	expression level	sex-specific expression	counts hermaphrodites	poly(A) median hermaphrodites	counts males	poly(A) median males	length difference	fold change	pvalue	padj	significance	cohen d	effect size	stats code
WBGene00001168	eef-1A.1	III	high	both	7360	54	5943	37	-17	0.685185	8.35645e-209	6.04171e-205	Sig	-0.427916	small	OK
WBGene00000693	col-119	IV	high	both	1854	51	1387	38	-13	0.745098	4.3412e-58	1.56935e-54	Sig	-0.447226	small	OK
WBGene00000754	col-181	X	high	both	2379	55	1130	42	-13	0.763636	8.15103e-45	1.9644e-41	Sig	-0.366978	small	OK
WBGene00000066	act-4	X	high	both	1190	64	1912	44	-20	0.6875	1.10349e-42	1.99455e-39	Sig	-0.447607	small	OK
WBGene00000713	col-140	V	high	both	1612	50	986	40	-10	0.8	3.0095e-41	4.35174e-38	Sig	-0.358501	small	OK
WBGene00006650	tts-1	X	medium	both	83	150	486	77.5	-72.5	0.516667	3.77771e-35	4.55214e-32	Sig	-2.03052	large	OK
WBGene00000751	col-178	X	high	both	2018	43	1177	35	-8	0.813953	3.33148e-34	3.44094e-31	Sig	-0.338564	small	OK
WBGene00003370	mlc-2	X	medium	both	870	68	1082	51	-17	0.75	4.5756e-29	4.1352e-26	Sig	-0.453732	small	OK
WBGene00001564	icl-1	V	medium	both	155	120	260	71	-49	0.591667	1.0164e-27	8.16508e-25	Sig	-1.25792	large	OK
WBGene00001386	far-2	III	high	both	2908	66	2326	57	-9	0.863636	3.35685e-27	2.427e-24	Sig	-0.240066	small	OK
WBGene00000609	col-20	II	high	both	1566	53	812	42	-11	0.792453	2.62648e-26	1.72632e-23	Sig	-0.304437	small	OK
WBGene00014472	MTCE.33	MtDNA	medium	both	189	15	803	35	20	2.33333	5.35155e-26	3.22431e-23	Sig	0.614197	medium	OK
WBGene00000696	col-122	IV	high	both	2915	51	1552	44	-7	0.862745	4.07847e-24	2.26826e-21	Sig	-0.225731	small	OK
WBGene00006926	vit-2	X	high	both	3301	80	142	57	-23	0.7125	1.69401e-20	8.74837e-18	Sig	-0.687469	medium	OK
WBGene00018519	F46H5.3	X	medium	both	991	56	1028	40	-16	0.714286	8.47253e-20	4.08376e-17	Sig	-0.303106	small	OK
WBGene00000865	cyb-1	IV	medium	both	170	49	237	112	63	2.28571	1.24406e-19	5.62159e-17	Sig	1.02526	large	OK
WBGene00004622	rrn-3.1	I	medium	both	77	9	605	31	22	3.44444	2.75288e-19	1.17078e-16	Sig	0.611681	medium	OK
WBGene00000065	act-3	V	high	both	873	64	1137	50	-14	0.78125	6.74238e-19	2.70819e-16	Sig	-0.318112	small	OK
WBGene00000757	col-184	X	medium	both	1304	48	657	38	-10	0.791667	1.78637e-18	6.7976e-16	Sig	-0.318869	small	OK
WBGene00015913	C17F4.7	II	high	both	1155	48	2569	59	11	1.22917	1.91134e-18	6.90951e-16	Sig	0.295743	small	OK
WBGene00004418	rpl-7	I	high	both	2469	51	1432	43	-8	0.843137	2.36057e-18	8.12712e-16	Sig	-0.231795	small	OK
WBGene00004999	spp-14	X	medium	both	836	41	921	54	13	1.31707	6.66972e-18	2.19191e-15	Sig	0.313516	small	OK
WBGene00003446	msp-53	IV	high	both	346	59	1991	51	-8	0.864407	8.15708e-17	2.56416e-14	Sig	-0.389322	small	OK
WBGene00003934	pat-10	I	high	both	1109	53	1518	42	-11	0.792453	1.23247e-16	3.71281e-14	Sig	-0.204433	small	OK
WBGene00009119	ndk-1	I	high	both	1991	52	1062	43	-9	0.826923	1.65266e-15	4.77949e-13	Sig	-0.229191	small	OK
WBGene00004446	rpl-32	II	high	both	2937	45	1432	39	-6	0.866667	4.07723e-15	1.11007e-12	Sig	-0.207952	small	OK
WBGene00004450	rpl-36	III	high	both	2608	45	1470	38	-7	0.844444	4.14551e-15	1.11007e-12	Sig	-0.186984	negligible	OK
WBGene00000752	col-179	X	medium	both	514	47	366	36	-11	0.765957	1.30209e-14	3.36219e-12	Sig	-0.355828	small	OK
WBGene00000675	col-101	IV	medium	both	753	60	762	50	-10	0.833333	6.4646e-14	1.61169e-11	Sig	-0.31036	small	OK
WBGene00000670	col-95	III	medium	both	61	63	391	43	-20	0.68254	8.22736e-14	1.98279e-11	Sig	-0.674625	medium	OK
WBGene00004422	rpl-11.1	V	high	both	1791	45	852	38	-7	0.844444	9.69043e-14	2.21904e-11	Sig	-0.233921	small	OK
WBGene00004439	rpl-25.2	I	high	both	1630	53	749	44	-9	0.830189	9.82149e-14	2.21904e-11	Sig	-0.241077	small	OK
WBGene00004990	spp-5	X	high	both	1013	33	1687	41	8	1.24242	1.24461e-13	2.72682e-11	Sig	0.240767	small	OK
WBGene00000883	cyn-7	V	medium	both	1596	69	636	59	-10	0.855072	2.13875e-13	4.548e-11	Sig	-0.330807	small	OK
WBGene00044638	F23A7.8	X	medium	both	1060	20	186	31	11	1.55	3.26475e-13	6.74404e-11	Sig	0.636401	medium	OK
WBGene00022042	icd-2	I	medium	both	992	48	557	38	-10	0.791667	7.58843e-13	1.52401e-10	Sig	-0.265485	small	OK
WBGene00004435	rpl-23	III	high	both	2645	49	1328	43.5	-5.5	0.887755	1.31016e-12	2.56013e-10	Sig	-0.140308	negligible	OK
WBGene00010204	F57F5.1	V	medium	both	522	59	553	46	-13	0.779661	2.42237e-12	4.60887e-10	Sig	-0.413867	small	OK
WBGene00014309	F07H5.5	II	medium	both	352	81.5	478	66	-15.5	0.809816	3.16664e-12	5.87047e-10	Sig	-0.486479	small	OK
WBGene00002978	lev-11	I	medium	both	770	69	851	56	-13	0.811594	4.9001e-12	8.85693e-10	Sig	-0.261004	small	OK
WBGene00006529	tba-2	I	medium	both	595	46	494	62	16	1.34783	5.12573e-12	9.0388e-10	Sig	0.4243	small	OK
WBGene00004486	rps-17	I	high	both	2019	52	1072	45	-7	0.865385	5.64649e-12	9.72002e-10	Sig	-0.18742	negligible	OK
WBGene00004413	rpl-2	V	high	both	2981	39	1430	35	-4	0.897436	7.57809e-12	1.27418e-09	Sig	-0.164457	negligible	OK
WBGene00004495	rps-26	I	high	both	2629	48	1380	42	-6	0.875	8.00112e-12	1.31473e-09	Sig	-0.162022	negligible	OK
WBGene00004417	rpl-6	III	high	both	2276	47	1120	41	-6	0.87234	2.04328e-11	3.28287e-09	Sig	-0.134724	negligible	OK
WBGene00004481	rps-12	III	high	both	2818	46	1433	41	-5	0.891304	3.48374e-11	5.47552e-09	Sig	-0.175889	negligible	OK
WBGene00011733	T12D8.5	III	medium	both	56	128.5	41	57	-71.5	0.44358	5.16002e-11	7.93765e-09	Sig	-1.72561	large	OK
WBGene00000473	cey-2	I	medium	both	1076	56	145	41	-15	0.732143	6.12502e-11	9.22582e-09	Sig	-0.461192	small	OK
WBGene00000698	col-124	IV	medium	both	1413	53	536	45	-8	0.849057	7.23773e-11	1.04658e-08	Sig	-0.217667	small	OK
WBGene00010790	sodh-1	V	medium	both	47	105	367	60	-45	0.571429	7.15303e-11	1.04658e-08	Sig	-0.938354	large	OK
WBGene00006728	ubq-2	III	high	both	2833	40	1627	36	-4	0.9	8.35074e-11	1.18384e-08	Sig	-0.154676	negligible	OK
WBGene00001971	hmg-1.1	II	medium	both	427	53	258	72	19	1.35849	1.20641e-10	1.67738e-08	Sig	0.387367	small	OK
WBGene00004421	rpl-10	II	high	both	3318	39	1822	36	-3	0.923077	1.39586e-10	1.90417e-08	Sig	-0.102479	negligible	OK
WBGene00004433	rpl-21	III	high	both	2446	41	1236	36	-5	0.878049	1.53706e-10	2.05795e-08	Sig	-0.155397	negligible	OK
WBGene00077764	F59C6.16	I	medium	both	115	92	125	65	-27	0.706522	2.37392e-10	3.12062e-08	Sig	-0.902752	large	OK
WBGene00006764	unc-27	X	medium	both	614	64.5	588	50	-14.5	0.775194	2.89038e-10	3.69085e-08	Sig	-0.275839	small	OK
WBGene00022245	acp-6	IV	medium	both	342	76	395	55	-21	0.723684	2.9098e-10	3.69085e-08	Sig	-0.432191	small	OK
WBGene00022751	msrp-2	I	high	both	311	82	1722	71	-11	0.865854	3.13053e-10	3.90236e-08	Sig	-0.363018	small	OK
WBGene00006587	tnt-2	X	medium	both	338	61	440	44	-17	0.721311	3.65433e-10	4.4781e-08	Sig	-0.25423	small	OK
WBGene00021486	lbp-9	V	medium	both	517	54	466	71	17	1.31481	3.71903e-10	4.48143e-08	Sig	0.366961	small	OK
WBGene00004452	rpl-38	V	high	both	2750	47	1368	41	-6	0.87234	3.80582e-10	4.51083e-08	Sig	-0.144832	negligible	OK
WBGene00000597	col-8	III	medium	both	488	47	328	36	-11	0.765957	6.4781e-10	7.5543e-08	Sig	-0.243934	small	OK
WBGene00008505	F01G4.6	IV	medium	both	657	62	466	45	-17	0.725806	7.57361e-10	8.69162e-08	Sig	-0.319706	small	OK
WBGene00004425	rpl-13	I	high	both	2640	46	1313	42	-4	0.913043	1.12785e-09	1.27412e-07	Sig	-0.130333	negligible	OK
WBGene00004493	rps-24	IV	high	both	2813	43	1435	38	-5	0.883721	1.28856e-09	1.42586e-07	Sig	-0.127981	negligible	OK
WBGene00015326	ivd-1	IV	medium	both	109	54	85	94	40	1.74074	1.30162e-09	1.42586e-07	Sig	0.884622	large	OK
WBGene00002059	ife-1	III	medium	both	216	46	235	70	24	1.52174	1.45946e-09	1.55175e-07	Sig	0.63591	medium	OK
WBGene00014454	MTCE.7	MtDNA	medium	both	153	13	531	26	13	2	1.45147e-09	1.55175e-07	Sig	0.394239	small	OK
WBGene00004428	rpl-16	III	high	both	2513	43	1292	39	-4	0.906977	2.15448e-09	2.25752e-07	Sig	-0.181439	negligible	OK
WBGene00006439	ant-1.1	III	high	both	2746	52	2224	47	-5	0.903846	2.4014e-09	2.48031e-07	Sig	-0.12693	negligible	OK
WBGene00022452	Y110A2AR.1	II	medium	both	90	40.5	40	101	60.5	2.49383	2.88294e-09	2.93573e-07	Sig	1.55279	large	OK
WBGene00000063	act-1	V	high	both	1398	48	1435	40	-8	0.833333	3.1825e-09	3.16023e-07	Sig	-0.171371	negligible	OK
WBGene00004492	rps-23	IV	high	both	3582	52	1774	48	-4	0.923077	3.19082e-09	3.16023e-07	Sig	-0.114561	negligible	OK
WBGene00004513	rrn-1.2	I	medium	both	34	11.5	174	36.5	25	3.17391	3.56811e-09	3.48614e-07	Sig	0.676918	medium	OK
WBGene00004483	rps-14	III	high	both	2936	40	1584	37	-3	0.925	4.11955e-09	3.97125e-07	Sig	-0.117786	negligible	OK
WBGene00004415	rpl-4	I	high	both	2589	44	1228	39	-5	0.886364	4.73593e-09	4.50536e-07	Sig	-0.160341	negligible	OK
WBGene00010960	atp-6	MtDNA	high	both	2002	43	1789	45	2	1.04651	5.01086e-09	4.70501e-07	Sig	0.097429	negligible	OK
WBGene00004489	rps-20	I	high	both	2239	51	1182	45	-6	0.882353	6.88057e-09	6.29703e-07	Sig	-0.141542	negligible	OK
WBGene00004512	rrn-1.1	I	medium	both	45	14	165	35	21	2.5	6.822e-09	6.29703e-07	Sig	0.529562	medium	OK
WBGene00004478	rps-9	II	high	both	3320	43	1709	39	-4	0.906977	7.17964e-09	6.4886e-07	Sig	-0.113281	negligible	OK
WBGene00009724	F45D3.4	V	medium	both	86	116.5	98	79	-37.5	0.678112	7.88809e-09	7.04085e-07	Sig	-0.860541	large	OK
WBGene00004454	rpl-36.A	II	high	both	2860	47	1341	43	-4	0.914894	1.06714e-08	9.40904e-07	Sig	-0.132065	negligible	OK
WBGene00000673	col-98	III	medium	both	597	57	318	42	-15	0.736842	1.86062e-08	1.62076e-06	Sig	-0.267279	small	OK
WBGene00016630	acer-1	II	medium	both	176	93.5	205	65	-28.5	0.695187	2.19313e-08	1.88766e-06	Sig	-0.581907	medium	OK
WBGene00000733	col-160	V	medium	both	1694	39	462	33	-6	0.846154	2.99912e-08	2.55102e-06	Sig	-0.141346	negligible	OK
WBGene00004436	rpl-24.1	I	high	both	2578	45	1438	41	-4	0.911111	3.53664e-08	2.97324e-06	Sig	-0.134496	negligible	OK
WBGene00004420	rpl-9	III	high	both	2334	43	1184	38.5	-4.5	0.895349	4.2697e-08	3.54827e-06	Sig	-0.132646	negligible	OK
WBGene00001394	fat-2	IV	medium	both	350	59	561	41	-18	0.694915	5.01874e-08	4.08646e-06	Sig	-0.311231	small	OK
WBGene00021043	pck-1	III	medium	both	97	95	135	43	-52	0.452632	5.03036e-08	4.08646e-06	Sig	-0.820884	large	OK
WBGene00006930	vit-6	IV	high	both	4029	71	161	59	-12	0.830986	5.69144e-08	4.57213e-06	Sig	-0.331879	small	OK
WBGene00017328	nemp-1	III	low	both	55	50	28	106.5	56.5	2.13	8.04768e-08	6.39393e-06	Sig	1.6959	large	OK
WBGene00002068	ify-1	II	medium	both	110	52	110	90	38	1.73077	8.42169e-08	6.61835e-06	Sig	0.80879	large	OK
WBGene00003431	msp-33	II	medium	both	296	63	1362	56	-7	0.888889	1.30463e-07	1.00345e-05	Sig	-0.242612	small	OK
WBGene00009069	F23A7.4	X	medium	both	1715	19	309	24	5	1.26316	1.29334e-07	1.00345e-05	Sig	0.35097	small	OK
WBGene00010965	ctc-2	MtDNA	high	both	2837	35	3226	36	1	1.02857	1.76365e-07	1.32825e-05	Sig	0.0850048	negligible	OK
WBGene00014665	C04G2.3	IV	medium	both	51	58	466	42	-16	0.724138	1.74845e-07	1.32825e-05	Sig	-0.877349	large	OK
WBGene00000781	cpr-1	V	medium	both	64	72.5	926	45	-27.5	0.62069	1.8757e-07	1.39807e-05	Sig	-0.704383	medium	OK
WBGene00021097	cdc-37	II	medium	both	62	51	76	108	57	2.11765	1.93428e-07	1.42702e-05	Sig	0.934174	large	OK
WBGene00012140	T28F4.5	I	medium	both	290	112	180	84.5	-27.5	0.754464	2.0222e-07	1.47682e-05	Sig	-0.38708	small	OK
WBGene00004431	rpl-19	I	high	both	2918	42	1474	39	-3	0.928571	2.16045e-07	1.56201e-05	Sig	-0.146379	negligible	OK
WBGene00006754	unc-15	I	medium	both	326	65.5	409	46	-19.5	0.70229	2.39481e-07	1.70431e-05	Sig	-0.313579	small	OK
WBGene00022856	cth-2	II	medium	both	200	48	196	80.5	32.5	1.67708	2.40442e-07	1.70431e-05	Sig	0.550548	medium	OK
WBGene00006929	vit-5	X	high	both	2972	69	84	53	-16	0.768116	2.62181e-07	1.84035e-05	Sig	-0.480171	small	OK
WBGene00004475	rps-6	I	high	both	2075	45	1003	41	-4	0.911111	2.78162e-07	1.93371e-05	Sig	-0.11143	negligible	OK
WBGene00023209	ZC513.7	V	medium	both	227	96	202	70	-26	0.729167	2.80829e-07	1.93371e-05	Sig	-0.451053	small	OK
WBGene00002005	hsp-1	IV	high	both	1614	59	743	54	-5	0.915254	3.23348e-07	2.20548e-05	Sig	-0.194796	negligible	OK
WBGene00016638	perm-4	IV	medium	both	637	93	45	65	-28	0.698925	3.43654e-07	2.32208e-05	Sig	-0.79383	medium	OK
WBGene00004499	rps-30	V	high	both	2197	47	1149	42	-5	0.893617	3.48265e-07	2.33144e-05	Sig	-0.13532	negligible	OK
WBGene00006704	ubc-7	III	medium	both	145	56	131	80	24	1.42857	3.61307e-07	2.39656e-05	Sig	0.441405	small	OK
WBGene00000067	act-5	III	medium	both	516	49	181	71	22	1.44898	3.74788e-07	2.46338e-05	Sig	0.449587	small	OK
WBGene00011638	ostb-1	II	medium	both	116	46	71	78	32	1.69565	4.06059e-07	2.64159e-05	Sig	0.774333	medium	OK
WBGene00017121	cyc-2.1	IV	medium	both	917	53	684	45	-8	0.849057	4.09209e-07	2.64159e-05	Sig	-0.256839	small	OK
WBGene00004440	rpl-26	II	high	both	2043	44	996	40	-4	0.909091	4.20007e-07	2.6873e-05	Sig	-0.135128	negligible	OK
WBGene00017303	F09F7.6	III	low	both	44	105	26	48	-57	0.457143	4.39833e-07	2.78946e-05	Sig	-1.56731	large	OK
WBGene00007352	cdc-48.1	II	medium	both	230	58	113	88	30	1.51724	5.09761e-07	3.20484e-05	Sig	0.606162	medium	OK
WBGene00001684	gpd-2	X	medium	both	312	61.5	322	45	-16.5	0.731707	7.56211e-07	4.71328e-05	Sig	-0.37539	small	OK
WBGene00012208	W02D9.2	I	medium	both	60	38.5	77	83	44.5	2.15584	7.6441e-07	4.72366e-05	Sig	0.824213	large	OK
WBGene00004414	rpl-3	III	high	both	2751	42	1356	38	-4	0.904762	7.77709e-07	4.76511e-05	Sig	-0.0721011	negligible	OK
WBGene00013311	sec-61	IV	medium	both	582	60	143	79	19	1.31667	8.27625e-07	5.02834e-05	Sig	0.586866	medium	OK
WBGene00004472	rps-3	III	high	both	2801	44	1445	41	-3	0.931818	1.09977e-06	6.62611e-05	Sig	-0.0875622	negligible	OK
WBGene00016238	mob-4	III	low	both	49	54	31	126	72	2.33333	1.36516e-06	8.15712e-05	Sig	1.52336	large	OK
WBGene00020184	uba-5	I	low	both	44	41	36	75	34	1.82927	1.52556e-06	9.04081e-05	Sig	1.22543	large	OK
WBGene00004443	rpl-29	IV	high	both	2021	41	978	37	-4	0.902439	1.60218e-06	9.34174e-05	Sig	-0.145921	negligible	OK
WBGene00004497	rps-28	IV	high	both	1922	39	1038	35	-4	0.897436	1.59358e-06	9.34174e-05	Sig	-0.101081	negligible	OK
WBGene00004424	rpl-12	IV	high	both	2019	49	1068	43.5	-5.5	0.887755	1.75777e-06	0.00010167	Sig	-0.133045	negligible	OK
WBGene00017970	F32A5.4	II	medium	both	36	126.5	64	57.5	-69	0.454545	1.88767e-06	0.000108316	Sig	-0.938003	large	OK
WBGene00000680	col-106	IV	medium	both	1405	45	711	40	-5	0.888889	1.98043e-06	0.000112744	Sig	-0.164036	negligible	OK
WBGene00016399	C34D4.3	IV	medium	both	66	85	377	67	-18	0.788235	2.2265e-06	0.000125762	Sig	-0.555313	medium	OK
WBGene00008298	C54D10.3	V	medium	both	37	64	104	44	-20	0.6875	2.26913e-06	0.000127177	Sig	-0.906321	large	OK
WBGene00011232	pck-2	I	medium	both	321	76	284	60	-16	0.789474	2.37139e-06	0.000131886	Sig	-0.403563	small	OK
WBGene00004416	rpl-5	II	high	both	2380	43	1124	39	-4	0.906977	2.5777e-06	0.000142265	Sig	-0.085341	negligible	OK
WBGene00004410	rla-2	IV	high	both	1990	46	1018	41	-5	0.891304	2.98405e-06	0.000163444	Sig	-0.111098	negligible	OK
WBGene00004447	rpl-33	II	high	both	2073	49	1080	44	-5	0.897959	3.03546e-06	0.00016501	Sig	-0.120753	negligible	OK
WBGene00004469	rps-0	III	high	both	2655	43	1327	39	-4	0.906977	3.14085e-06	0.000169465	Sig	-0.0608611	negligible	OK
WBGene00004498	rps-29	III	high	both	1832	53	1081	47	-6	0.886792	3.49642e-06	0.000187253	Sig	-0.135754	negligible	OK
WBGene00019381	K04C2.3	III	medium	both	63	45	35	90	45	2	4.1238e-06	0.000219229	Sig	0.855034	large	OK
WBGene00010964	ctc-1	MtDNA	high	both	2728	32	2317	33	1	1.03125	4.4293e-06	0.00023375	Sig	0.0826332	negligible	OK
WBGene00003424	msp-3	II	medium	both	185	58	1032	51	-7	0.87931	4.61949e-06	0.000242021	Sig	-0.30135	small	OK
WBGene00004432	rpl-20	IV	medium	both	1637	42	644	37	-5	0.880952	5.12421e-06	0.000266532	Sig	-0.112707	negligible	OK
WBGene00019432	knl-2	I	low	both	40	40.5	33	75	34.5	1.85185	5.48217e-06	0.000283115	Sig	0.999569	large	OK
WBGene00003457	msp-64	II	medium	both	263	51	1285	46	-5	0.901961	6.51611e-06	0.000334124	Sig	-0.246462	small	OK
WBGene00012231	W04A4.2	I	low	both	23	142	35	61	-81	0.429577	7.0882e-06	0.000360899	Sig	-1.45438	large	OK
WBGene00003371	mlc-3	III	medium	both	640	55	787	48	-7	0.872727	7.6504e-06	0.0003868	Sig	-0.194427	negligible	OK
WBGene00007624	hrde-1	III	medium	both	90	43	26	82	39	1.90698	7.71464e-06	0.000387339	Sig	1.14651	large	OK
WBGene00002980	lgg-1	II	medium	both	241	85	338	68	-17	0.8	7.83304e-06	0.000390572	Sig	-0.387475	small	OK
WBGene00000668	col-93	III	medium	both	1822	39	416	34	-5	0.871795	8.63472e-06	0.000427596	Sig	-0.186257	negligible	OK
WBGene00004473	rps-4	IV	high	both	2467	48	1110	44	-4	0.916667	8.87793e-06	0.000436649	Sig	-0.0902481	negligible	OK
WBGene00020866	vps-24	II	medium	both	58	47	52	80	33	1.70213	8.9907e-06	0.000439208	Sig	0.870328	large	OK
WBGene00006927	vit-3	X	high	both	2842	68	44	52	-16	0.764706	9.27098e-06	0.00044986	Sig	-0.506148	medium	OK
WBGene00004487	rps-18	IV	high	both	2652	43	1186	39	-4	0.906977	9.83487e-06	0.000474041	Sig	-0.119424	negligible	OK
WBGene00007786	rmd-2	V	medium	both	168	78.5	97	53	-25.5	0.675159	1.14957e-05	0.000546801	Sig	-0.492546	small	OK
WBGene00017542	F17E9.5	IV	medium	both	190	64.5	927	74	9.5	1.14729	1.1475e-05	0.000546801	Sig	0.236713	small	OK
WBGene00019767	rpa-2	I	medium	both	120	44.5	94	75	30.5	1.68539	1.17281e-05	0.000554211	Sig	0.685041	medium	OK
WBGene00020931	cytb-5.2	I	medium	both	74	52.5	96	31.5	-21	0.6	1.20567e-05	0.000566039	Sig	-0.422073	small	OK
WBGene00007320	C05B5.2	III	medium	both	28	192	141	123	-69	0.640625	1.41988e-05	0.000662304	Sig	-0.99775	large	OK
WBGene00004485	rps-16	V	high	both	2536	45	1350	41	-4	0.911111	1.48026e-05	0.000686043	Sig	-0.11078	negligible	OK
WBGene00018701	pccb-1	X	medium	both	113	81	106	56.5	-24.5	0.697531	1.54892e-05	0.000713291	Sig	-0.606918	medium	OK
WBGene00015746	C13F10.7	V	low	both	23	31	12	102.5	71.5	3.30645	1.75461e-05	0.000801925	Sig	2.18181	large	OK
WBGene00020862	fip-2	V	medium	both	48	47.5	134	39	-8.5	0.821053	1.76357e-05	0.000801925	Sig	-0.749887	medium	OK
WBGene00016400	C34D4.4	IV	medium	both	42	51	66	93	42	1.82353	1.79616e-05	0.000811641	Sig	0.588824	medium	OK
WBGene00019730	asns-2	X	medium	both	31	122	89	80	-42	0.655738	1.85938e-05	0.000829833	Sig	-0.926891	large	OK
WBGene00021224	clec-209	V	medium	both	175	51	159	62	11	1.21569	1.85223e-05	0.000829833	Sig	0.344121	small	OK
WBGene00004955	spd-5	I	medium	both	63	52	61	87	35	1.67308	1.96448e-05	0.000866046	Sig	0.752971	medium	OK
WBGene00014505	T05E11.9	IV	medium	both	44	89.5	126	65	-24.5	0.726257	1.95419e-05	0.000866046	Sig	-0.650207	medium	OK
WBGene00000786	cpr-6	X	medium	both	477	64	399	52	-12	0.8125	2.11984e-05	0.000923279	Sig	-0.233048	small	OK
WBGene00008590	F08H9.2	V	medium	both	73	124	373	101	-23	0.814516	2.11858e-05	0.000923279	Sig	-0.593845	medium	OK
WBGene00000656	col-80	II	high	both	1777	51	489	44	-7	0.862745	2.19429e-05	0.000949982	Sig	-0.146044	negligible	OK
WBGene00009681	gipc-2	IV	medium	both	98	94	673	76	-18	0.808511	2.26568e-05	0.00097505	Sig	-0.435627	small	OK
WBGene00017659	F21C10.10	V	medium	both	47	119	93	70	-49	0.588235	2.31573e-05	0.000990694	Sig	-0.52694	medium	OK
WBGene00019026	F58A6.9	II	medium	both	91	66	533	56	-10	0.848485	2.35652e-05	0.00100221	Sig	-0.295619	small	OK
WBGene00011730	drr-2	III	medium	both	52	47	65	72	25	1.53191	2.48869e-05	0.00105224	Sig	0.802496	large	OK
WBGene00001829	hcp-1	V	medium	both	70	42	53	65	23	1.54762	2.56412e-05	0.00107782	Sig	0.788201	medium	OK
WBGene00022276	nlp-40	I	medium	both	134	72	147	48	-24	0.666667	2.622e-05	0.00109579	Sig	-0.189223	negligible	OK
WBGene00013214	Y54G11A.3	II	low	both	58	45.5	27	80	34.5	1.75824	2.65118e-05	0.00110161	Sig	0.994315	large	OK
WBGene00011155	rbm-3.1	I	medium	both	561	38	237	43	5	1.13158	2.75128e-05	0.00113667	Sig	0.233389	small	OK
WBGene00000829	ctb-1	MtDNA	high	both	1491	37	1393	38	1	1.02703	2.92644e-05	0.00119538	Sig	0.113264	negligible	OK
WBGene00007190	rmd-3	II	medium	both	59	97	307	77	-20	0.793814	2.91198e-05	0.00119538	Sig	-0.679209	medium	OK
WBGene00004470	rps-1	III	high	both	2423	49	1114	45	-4	0.918367	3.07915e-05	0.00125069	Sig	-0.0866274	negligible	OK
WBGene00012203	rga-1	II	low	both	37	31	15	93	62	3	3.15826e-05	0.00127565	Sig	1.60803	large	OK
WBGene00002202	kin-19	III	medium	both	149	63	120	94	31	1.49206	3.37231e-05	0.00135454	Sig	0.474988	small	OK
WBGene00003891	osm-11	X	medium	both	135	67	143	44	-23	0.656716	3.50327e-05	0.00139753	Sig	-0.433923	small	OK
WBGene00017717	F22F4.4	X	medium	both	40	66.5	115	43	-23.5	0.646617	3.51798e-05	0.00139753	Sig	-0.844119	large	OK
WBGene00001685	gpd-3	X	medium	both	355	62	475	49	-13	0.790323	3.58163e-05	0.00140735	Sig	-0.199216	negligible	OK
WBGene00010605	K06G5.1	X	medium	both	144	36	286	48.5	12.5	1.34722	3.57155e-05	0.00140735	Sig	0.39991	small	OK
WBGene00017827	F26F4.5	III	low	both	16	42	15	111	69	2.64286	3.91195e-05	0.00152883	Sig	2.20522	large	OK
WBGene00006997	zyg-12	II	low	both	24	53.5	25	111	57.5	2.07477	3.94224e-05	0.00153239	Sig	1.42143	large	OK
WBGene00007720	C25D7.10	V	low	both	26	48.5	15	97	48.5	2	4.11463e-05	0.00159084	Sig	1.79794	large	OK
WBGene00001391	far-7	II	low	both	13	118	44	46	-72	0.389831	4.49424e-05	0.00172837	Sig	-1.82026	large	OK
WBGene00000785	cpr-5	V	medium	both	261	47	148	37	-10	0.787234	4.52837e-05	0.00173228	Sig	-0.457902	small	OK
WBGene00001855	hil-4	V	medium	both	278	41	94	53.5	12.5	1.30488	4.9763e-05	0.00189361	Sig	0.387781	small	OK
WBGene00000833	cts-1	III	medium	both	483	71	434	59	-12	0.830986	5.19256e-05	0.00196556	Sig	-0.263029	small	OK
WBGene00016658	C45B2.1	X	medium	both	641	46	276	38.5	-7.5	0.836957	5.28813e-05	0.00199131	Sig	-0.156902	negligible	OK
WBGene00006040	ssp-11	IV	medium	both	219	77	1289	70	-7	0.909091	5.33927e-05	0.00200015	Sig	-0.211598	small	OK
WBGene00017565	ddo-2	V	low	both	26	143	31	79	-64	0.552448	5.39548e-05	0.00201079	Sig	-1.23599	large	OK
WBGene00004798	sip-1	III	medium	both	859	50	468	43	-7	0.86	5.66493e-05	0.00210038	Sig	-0.0930902	negligible	OK
WBGene00004476	rps-7	I	high	both	2815	39	1287	36	-3	0.923077	5.9534e-05	0.00219608	Sig	-0.0929966	negligible	OK
WBGene00002043	hyl-1	IV	low	both	29	33	15	84	51	2.54545	6.30655e-05	0.00231454	Sig	1.5548	large	OK
WBGene00000472	cey-1	II	medium	both	212	65.5	214	48	-17.5	0.732824	6.83383e-05	0.00248284	Sig	-0.29054	small	OK
WBGene00001393	fat-1	IV	medium	both	211	62	333	49	-13	0.790323	6.82947e-05	0.00248284	Sig	-0.238841	small	OK
WBGene00015291	C01B12.8	II	low	both	34	46	44	91	45	1.97826	7.01143e-05	0.00252616	Sig	0.950229	large	OK
WBGene00017984	F32D1.5	V	medium	both	224	82	106	61	-21	0.743902	7.02294e-05	0.00252616	Sig	-0.410453	small	OK
WBGene00006707	ubc-12	I	medium	both	83	28	45	60	32	2.14286	7.24162e-05	0.00259193	Sig	0.79987	medium	OK
WBGene00020868	eif-1	II	medium	both	181	68	99	51	-17	0.75	7.49295e-05	0.00266867	Sig	-0.45589	small	OK
WBGene00004430	rpl-18	IV	high	both	2412	41	1317	39	-2	0.95122	8.40554e-05	0.00297902	Sig	-0.0992918	negligible	OK
WBGene00010959	nduo-1	MtDNA	medium	both	614	38	375	40	2	1.05263	8.55176e-05	0.00301606	Sig	0.0816769	negligible	OK
WBGene00011573	anmt-3	V	low	both	18	122.5	48	56	-66.5	0.457143	8.71291e-05	0.00305798	Sig	-1.42402	large	OK
WBGene00003438	msp-45	II	medium	both	323	53	1536	50	-3	0.943396	0.000100503	0.00351031	Sig	-0.198048	negligible	OK
WBGene00010337	F59F4.2	X	medium	both	333	59	153	41	-18	0.694915	0.00010679	0.00371198	Sig	-0.314787	small	OK
WBGene00010627	nol-56	V	medium	both	303	64	109	85	21	1.32812	0.00011387	0.00393913	Sig	0.436673	small	OK
WBGene00002045	icd-1	II	medium	both	1096	56	598	48	-8	0.857143	0.000116763	0.00401768	Sig	-0.0674706	negligible	OK
WBGene00004474	rps-5	IV	high	both	2567	42	1304	39	-3	0.928571	0.000117252	0.00401768	Sig	-0.0753052	negligible	OK
WBGene00017484	F15E6.3	IV	medium	both	77	116	56	90.5	-25.5	0.780172	0.000118597	0.0040446	Sig	-0.590559	medium	OK
WBGene00004488	rps-19	I	high	both	2690	39	1329	36	-3	0.923077	0.000123391	0.00418835	Sig	-0.0609262	negligible	OK
WBGene00004448	rpl-34	IV	high	both	1848	45	916	41	-4	0.911111	0.000124769	0.00419571	Sig	-0.114985	negligible	OK
WBGene00011510	pdha-1	II	medium	both	163	79	143	64	-15	0.810127	0.000124399	0.00419571	Sig	-0.377244	small	OK
WBGene00007463	vgln-1	II	medium	both	327	63	127	83	20	1.31746	0.000131419	0.00439889	Sig	0.686157	medium	OK
WBGene00009344	F32H2.7	I	medium	both	31	86	184	61	-25	0.709302	0.00014014	0.0046692	Sig	-0.479022	small	OK
WBGene00004888	smo-1	I	medium	both	252	46	127	55	9	1.19565	0.000142333	0.00472048	Sig	0.485156	small	OK
WBGene00012615	dct-16	V	high	both	2566	41	932	35	-6	0.853659	0.000143342	0.00473226	Sig	-0.0916202	negligible	OK
WBGene00022280	Y74C10AL.2	I	low	both	29	47	19	81	34	1.7234	0.000147087	0.00483381	Sig	0.957273	large	OK
WBGene00022336	Y82E9BR.3	III	high	both	2713	61	2659	58	-3	0.95082	0.00015135	0.00495142	Sig	-0.0586181	negligible	OK
WBGene00004423	rpl-11.2	X	medium	both	1001	38	507	41	3	1.07895	0.00015954	0.00519584	Sig	0.168344	negligible	OK
WBGene00000788	cpz-1	I	medium	both	211	60	261	43	-17	0.716667	0.000161008	0.00520881	Sig	-0.310106	small	OK
WBGene00018423	F44E2.10	III	low	both	21	42	27	116	74	2.7619	0.00016138	0.00520881	Sig	0.931688	large	OK
WBGene00011561	ttr-15	III	medium	both	635	53	255	46	-7	0.867925	0.000163615	0.0052575	Sig	-0.201609	small	OK
WBGene00021128	W10C8.5	I	medium	both	127	53	401	70	17	1.32075	0.000164958	0.00527719	Sig	0.315718	small	OK
WBGene00004441	rpl-27	I	high	both	2502	44	1270	41	-3	0.931818	0.000168952	0.00538115	Sig	-0.0844638	negligible	OK
WBGene00006733	ufd-1	IV	medium	both	72	45	56	69	24	1.53333	0.000170478	0.00539747	Sig	0.678576	medium	OK
WBGene00009394	clec-63	II	high	both	584	39	1483	45	6	1.15385	0.000170957	0.00539747	Sig	0.204926	small	OK
WBGene00017217	F07F6.4	II	low	both	40	56.5	37	102	45.5	1.80531	0.000175065	0.00550314	Sig	0.994973	large	OK
WBGene00004434	rpl-22	II	high	both	2256	43	1194	40	-3	0.930233	0.000178536	0.0055751	Sig	-0.0643973	negligible	OK
WBGene00009638	nspc-14	X	low	both	19	70	11	36	-34	0.514286	0.000178897	0.0055751	Sig	-1.86595	large	OK
WBGene00004477	rps-8	IV	high	both	3264	43	1710	41	-2	0.953488	0.000179742	0.00557742	Sig	-0.0593454	negligible	OK
WBGene00021114	W09C3.7	I	medium	both	51	94	216	82	-12	0.87234	0.000183767	0.00567793	Sig	-0.593883	medium	OK
WBGene00002017	hsp-16.11	V	medium	both	371	113	13	70	-43	0.619469	0.00018693	0.00574778	Sig	-1.13105	large	OK
WBGene00016781	C49G7.3	V	medium	both	43	56	140	42	-14	0.75	0.000187618	0.00574778	Sig	-0.50677	medium	OK
WBGene00007337	C05C12.5	IV	medium	both	14	84	156	63.5	-20.5	0.755952	0.000193179	0.00589317	Sig	-0.946364	large	OK
WBGene00009740	F45H10.3	II	medium	both	210	44	190	58	14	1.31818	0.000198843	0.00599821	Sig	0.283321	small	OK
WBGene00016995	acly-1	X	low	both	51	91	28	33	-58	0.362637	0.000198579	0.00599821	Sig	-0.947009	large	OK
WBGene00022382	Y94H6A.10	IV	medium	both	231	92	80	74.5	-17.5	0.809783	0.000199111	0.00599821	Sig	-0.36713	small	OK
WBGene00016440	gipc-1	III	medium	both	60	99	457	82	-17	0.828283	0.000202077	0.00606231	Sig	-0.369666	small	OK
WBGene00003762	nlp-24	V	medium	both	273	56	62	30.5	-25.5	0.544643	0.000207618	0.00620282	Sig	-0.429905	small	OK
WBGene00013924	rad-23	II	medium	both	143	51	103	71	20	1.39216	0.000211007	0.00627812	Sig	0.497876	small	OK
WBGene00016636	perm-2	IV	medium	both	625	86	42	66	-20	0.767442	0.000213408	0.00632353	Sig	-0.551161	medium	OK
WBGene00000064	act-2	V	medium	both	1085	60	745	56	-4	0.933333	0.000235221	0.00694143	Sig	-0.15752	negligible	OK
WBGene00009682	msd-2	IV	medium	both	246	75	1451	71	-4	0.946667	0.000246934	0.00722807	Sig	-0.200715	small	OK
WBGene00020190	guk-1	I	low	both	29	60	40	111	51	1.85	0.00024661	0.00722807	Sig	0.957965	large	OK
WBGene00006536	tbb-1	III	medium	both	320	52	289	68	16	1.30769	0.000248633	0.00722833	Sig	0.230657	small	OK
WBGene00010246	F58D5.7	I	medium	both	14	84.5	92	57	-27.5	0.674556	0.000248943	0.00722833	Sig	-1.30011	large	OK
WBGene00010809	M01F1.3	III	medium	both	61	79	59	47	-32	0.594937	0.000260823	0.007543	Sig	-0.522055	medium	OK
WBGene00013986	ZK512.7	III	medium	both	36	39.5	60	62.5	23	1.58228	0.000271742	0.00782747	Sig	0.788393	medium	OK
WBGene00004426	rpl-14	I	high	both	2367	43	1197	40	-3	0.930233	0.000283979	0.0081475	Sig	-0.103008	negligible	OK
WBGene00004427	rpl-15	IV	high	both	2808	40	1381	38	-2	0.95	0.000292801	0.0083674	Sig	-0.0603802	negligible	OK
WBGene00020662	T21H3.1	V	medium	both	458	38	1341	44	6	1.15789	0.000294135	0.00837242	Sig	0.120307	negligible	OK
WBGene00016608	cogc-5	I	low	both	28	50.5	33	93	42.5	1.84158	0.000295888	0.00838929	Sig	0.724764	medium	OK
WBGene00010759	cysl-2	II	medium	both	47	79	70	50	-29	0.632911	0.000311242	0.00879017	Sig	-0.684238	medium	OK
WBGene00014119	ZK858.6	I	medium	both	57	64	64	106	42	1.65625	0.000316639	0.00890777	Sig	0.676505	medium	OK
WBGene00007228	acs-7	II	low	both	5	17	12	70.5	53.5	4.14706	0.000323206	0.00902232	Sig	1.87123	large	OK
WBGene00019630	emb-1	III	low	both	33	36	35	54	18	1.5	0.000322363	0.00902232	Sig	0.811857	large	OK
WBGene00018090	F36D4.5	V	low	both	33	61	26	115.5	54.5	1.89344	0.00033256	0.00924774	Sig	0.966906	large	OK
WBGene00010139	F56A8.3	III	medium	both	59	63	54	92	29	1.46032	0.00034159	0.00946244	Sig	0.752236	medium	OK
WBGene00002879	let-754	III	medium	both	123	59	111	81	22	1.37288	0.000356473	0.00983703	Sig	0.394884	small	OK
WBGene00016073	C24H12.4	II	low	both	33	63	17	42	-21	0.666667	0.000363482	0.00995589	Sig	-1.05392	large	OK
WBGene00021113	gsp-3	I	medium	both	43	90	391	78	-12	0.866667	0.000363534	0.00995589	Sig	-0.507704	medium	OK
WBGene00002032	htp-1	IV	low	both	41	47	19	87	40	1.85106	0.000369631	0.0100116	Sig	1.22937	large	OK
WBGene00006565	tfg-1	I	medium	both	74	53.5	73	84	30.5	1.57009	0.00036705	0.0100116	Sig	0.677999	medium	OK
WBGene00014252	ZK1320.2	II	medium	both	60	37	276	53	16	1.43243	0.000369723	0.0100116	Sig	0.424161	small	OK
WBGene00008602	oac-14	X	low	both	12	145.5	21	93	-52.5	0.639175	0.000402188	0.0108501	Sig	-1.50386	large	OK
WBGene00021869	vrp-1	IV	medium	both	72	68.5	37	89	20.5	1.29927	0.000406241	0.0109187	Sig	0.826322	large	OK
WBGene00017978	msrp-1	I	medium	both	61	82	292	67	-15	0.817073	0.00042771	0.0114531	Sig	-0.419527	small	OK
WBGene00011886	T21B10.4	II	low	both	45	54	23	85	31	1.57407	0.000431577	0.011514	Sig	1.14889	large	OK
WBGene00010174	F56H9.2	V	medium	both	207	53	353	43	-10	0.811321	0.000444671	0.0118197	Sig	-0.21402	small	OK
WBGene00010678	K08F4.3	IV	medium	both	59	55	100	76.5	21.5	1.39091	0.00045323	0.0120031	Sig	0.590576	medium	OK
WBGene00001396	fat-4	IV	medium	both	156	65	184	47	-18	0.723077	0.000464686	0.0122231	Sig	-0.236497	small	OK
WBGene00002147	ire-1	II	low	both	17	60	28	130	70	2.16667	0.000464916	0.0122231	Sig	1.16003	large	OK
WBGene00003442	msp-49	II	medium	both	250	55	1370	51	-4	0.927273	0.000506027	0.0132557	Sig	-0.16698	negligible	OK
WBGene00004444	rpl-30	I	high	both	1677	44	868	40	-4	0.909091	0.000508007	0.0132595	Sig	-0.0763086	negligible	OK
WBGene00002258	lbp-6	I	medium	both	391	38	313	50	12	1.31579	0.000512807	0.0133367	Sig	0.293365	small	OK
WBGene00009012	F21D5.7	IV	medium	both	58	53	47	87	34	1.64151	0.000538436	0.013953	Sig	0.613976	medium	OK
WBGene00017648	ddo-3	III	low	both	37	82	29	52	-30	0.634146	0.000559317	0.0144424	Sig	-0.592402	medium	OK
WBGene00000616	col-39	II	medium	both	137	45	47	65	20	1.44444	0.000576323	0.0147759	Sig	0.558349	medium	OK
WBGene00016318	C32D5.11	II	low	both	23	34	21	69	35	2.02941	0.000574471	0.0147759	Sig	1.10321	large	OK
WBGene00002201	kin-18	III	low	both	32	38	20	94	56	2.47368	0.000595685	0.0152184	Sig	1.17481	large	OK
WBGene00004501	rpt-1	V	medium	both	135	62	114	74.5	12.5	1.20161	0.00060926	0.0155104	Sig	0.420376	small	OK
WBGene00006593	tol-1	I	low	both	18	38	7	114	76	3	0.00061673	0.0156455	Sig	2.51865	large	OK
WBGene00013268	tric-1B.2	II	low	both	11	39	9	160	121	4.10256	0.000623018	0.0156948	Sig	2.84727	large	OK
WBGene00013489	col-42	V	medium	both	535	54	231	48	-6	0.888889	0.00062196	0.0156948	Sig	-0.234246	small	OK
WBGene00020894	T28D9.1	II	medium	both	243	46	142	61	15	1.32609	0.000629787	0.0158103	Sig	0.331595	small	OK
WBGene00002297	ect-2	II	medium	both	33	54	60	74	20	1.37037	0.000641735	0.0160545	Sig	0.748174	medium	OK
WBGene00004143	pqn-59	I	medium	both	309	47	154	39.5	-7.5	0.840426	0.000650306	0.0162128	Sig	-0.299844	small	OK
WBGene00006537	tbb-2	III	medium	both	622	64	349	58	-6	0.90625	0.000653605	0.0162391	Sig	-0.207433	small	OK
WBGene00016195	erd-2.2	III	medium	both	91	64	89	96	32	1.5	0.000672243	0.0166449	Sig	0.472727	small	OK
WBGene00020588	T19H12.2	V	medium	both	262	38	72	53	15	1.39474	0.000675182	0.0166606	Sig	0.400578	small	OK
WBGene00020860	nspd-10	I	medium	both	93	76	483	68	-8	0.894737	0.00068404	0.0168218	Sig	-0.351495	small	OK
WBGene00002169	isw-1	III	low	both	53	57	31	84	27	1.47368	0.000713006	0.0174747	Sig	0.80047	large	OK
WBGene00019322	ahcy-1	I	medium	both	729	70	413	79	9	1.12857	0.000715923	0.0174869	Sig	0.341594	small	OK
WBGene00021968	Y57G7A.5	II	low	both	10	103.5	63	70	-33.5	0.676329	0.000730619	0.0177858	Sig	-0.613348	medium	OK
WBGene00012765	Y41E3.7	IV	low	both	44	49	39	107	58	2.18367	0.00073376	0.0178023	Sig	0.887056	large	OK
WBGene00022122	trap-1	I	medium	both	447	65	104	74	9	1.13846	0.000744816	0.0180101	Sig	0.553255	medium	OK
WBGene00007307	spch-1	IV	medium	both	111	66	994	73	7	1.10606	0.000780967	0.0188213	Sig	0.301001	small	OK
WBGene00004491	rps-22	III	high	both	1646	41	812	37	-4	0.902439	0.000815228	0.0195414	Sig	-0.074197	negligible	OK
WBGene00021768	Y51F10.7	I	medium	both	116	56.5	224	73	16.5	1.29204	0.000816251	0.0195414	Sig	0.366742	small	OK
WBGene00018846	eef-1B.1	III	medium	both	1136	44	616	40	-4	0.909091	0.000825766	0.0197039	Sig	-0.0772028	negligible	OK
WBGene00001510	fzr-1	II	low	both	28	58	15	104	46	1.7931	0.000840207	0.0199826	Sig	1.3363	large	OK
WBGene00019305	snap-29	III	medium	both	51	56	45	84	28	1.5	0.000857404	0.0203247	Sig	0.689747	medium	OK
WBGene00015540	sams-4	IV	medium	both	59	52	72	88.5	36.5	1.70192	0.000879783	0.020787	Sig	0.652004	medium	OK
WBGene00010962	ctc-3	MtDNA	high	both	1977	36	1650	37	1	1.02778	0.000883217	0.0208002	Sig	0.0495571	negligible	OK
WBGene00021559	Y45G5AM.7	V	low	both	18	35.5	26	96	60.5	2.70423	0.000903995	0.0212204	Sig	1.02866	large	OK
WBGene00022497	Y119D3B.21	III	medium	both	816	25	428	28	3	1.12	0.000910328	0.0212999	Sig	0.242921	small	OK
WBGene00009113	maph-1.2	I	medium	both	81	44	16	25.5	-18.5	0.579545	0.000914498	0.0213285	Sig	-0.560224	medium	OK
WBGene00003164	mdt-6	V	low	both	35	40	11	61	21	1.525	0.000928703	0.0215901	Sig	1.29595	large	OK
WBGene00003902	pab-1	I	medium	both	896	65	550	70	5	1.07692	0.00094122	0.0217413	Sig	0.219452	small	OK
WBGene00010351	cbd-1	IV	medium	both	426	49	49	34	-15	0.693878	0.000940685	0.0217413	Sig	-0.372113	small	OK
WBGene00018015	F33G12.3	II	low	both	17	62	5	23	-39	0.370968	0.00098029	0.0225716	Sig	-1.94094	large	OK
WBGene00004465	rpn-9	II	medium	both	137	66	90	53.5	-12.5	0.810606	0.000988549	0.0226895	Sig	-0.416227	small	OK
WBGene00022515	ttr-48	X	medium	both	59	40	62	62.5	22.5	1.5625	0.000999408	0.0228662	Sig	0.521682	medium	OK
WBGene00000273	brp-1	III	medium	both	140	65.5	236	47	-18.5	0.717557	0.00102196	0.0233084	Sig	-0.333732	small	OK
WBGene00003463	msp-76	IV	high	both	328	65	1838	61	-4	0.938462	0.00103432	0.0235162	Sig	-0.143313	negligible	OK
WBGene00004736	sca-1	III	medium	both	220	66	269	54	-12	0.818182	0.00106077	0.024042	Sig	-0.255263	small	OK
WBGene00003214	mel-32	III	medium	both	210	53	102	70	17	1.32075	0.0010702	0.0241129	Sig	0.453347	small	OK
WBGene00021394	Y38C1AA.1	IV	low	both	26	38	8	111	73	2.92105	0.00107057	0.0241129	Sig	1.68176	large	OK
WBGene00004449	rpl-35	III	high	both	2135	44	1146	41	-3	0.931818	0.00108271	0.0243105	Sig	-0.0742205	negligible	OK
WBGene00002018	hsp-16.41	V	medium	both	104	103	5	57	-46	0.553398	0.00108753	0.0243431	Sig	-1.67268	large	OK
WBGene00001023	dnj-5	II	medium	both	75	54	39	79	25	1.46296	0.00110745	0.0246893	Sig	0.758808	medium	OK
WBGene00015514	nlp-77	II	medium	both	712	64	423	57	-7	0.890625	0.00110982	0.0246893	Sig	-0.145256	negligible	OK
WBGene00007732	spe-44	IV	low	both	7	44	25	102	58	2.31818	0.00111346	0.0246942	Sig	1.28758	large	OK
WBGene00003844	odc-1	V	low	both	39	103	39	74	-29	0.718447	0.00116046	0.0256579	Sig	-0.647711	medium	OK
WBGene00003162	mdh-2	III	medium	both	366	68	306	56	-12	0.823529	0.00119221	0.0262796	Sig	-0.207523	small	OK
WBGene00010440	ttr-51	IV	medium	both	285	62	288	53.5	-8.5	0.862903	0.00120383	0.0263747	Sig	-0.212137	small	OK
WBGene00016746	C48B6.10	I	medium	both	81	46	107	78	32	1.69565	0.00120075	0.0263747	Sig	0.512116	medium	OK
WBGene00008685	mon-2	IV	low	both	16	51	25	93	42	1.82353	0.00121648	0.0265714	Sig	1.07974	large	OK
WBGene00009120	F25H2.6	I	low	both	27	43	16	93.5	50.5	2.17442	0.00123726	0.026944	Sig	1.22916	large	OK
WBGene00020022	gldc-1	II	medium	both	79	50	75	93	43	1.86	0.00124567	0.0270456	Sig	0.491368	small	OK
WBGene00003927	pas-6	V	medium	both	151	68	95	59	-9	0.867647	0.00125739	0.0272184	Sig	-0.431834	small	OK
WBGene00000249	bir-1	V	low	both	49	38	29	87	49	2.28947	0.00129407	0.0277908	Sig	0.857907	large	OK
WBGene00001016	dna-2	II	low	both	20	26.5	17	56	29.5	2.11321	0.00129219	0.0277908	Sig	0.413133	small	OK
WBGene00004479	rps-10	I	high	both	2284	41	1203	39	-2	0.95122	0.00129921	0.0277908	Sig	-0.0537949	negligible	OK
WBGene00009237	F28H7.3	V	medium	both	156	40.5	122	50	9.5	1.23457	0.00129648	0.0277908	Sig	0.324321	small	OK
WBGene00011911	T22B3.3	IV	medium	both	13	91	101	70	-21	0.769231	0.00130726	0.0278806	Sig	-0.836822	large	OK
WBGene00011016	R04F11.3	V	low	both	50	51	26	87.5	36.5	1.71569	0.00133333	0.0283528	Sig	1.08914	large	OK
WBGene00006773	unc-37	I	low	both	25	32	21	114	82	3.5625	0.00137941	0.0292466	Sig	1.1983	large	OK
WBGene00000405	cdk-1	III	medium	both	84	39	32	57	18	1.46154	0.00138723	0.0293265	Sig	0.654028	medium	OK
WBGene00000155	app-1	I	medium	both	64	50.5	33	75	24.5	1.48515	0.00141805	0.0293767	Sig	0.667074	medium	OK
WBGene00000270	bre-5	IV	low	both	9	35	11	78	43	2.22857	0.00141244	0.0293767	Sig	1.85295	large	OK
WBGene00003914	pam-1	IV	medium	both	116	75	80	98	23	1.30667	0.00139788	0.0293767	Sig	0.462232	small	OK
WBGene00009122	tct-1	I	medium	both	1406	46	804	42	-4	0.913043	0.00141032	0.0293767	Sig	-0.0908889	negligible	OK
WBGene00013734	Y111B2A.10	III	low	both	37	40	15	79	39	1.975	0.0014145	0.0293767	Sig	0.956997	large	OK
WBGene00016250	hsp-110	III	medium	both	196	84	79	93	9	1.10714	0.00140648	0.0293767	Sig	0.539968	medium	OK
WBGene00018008	vpr-1	I	medium	both	86	58.5	67	91	32.5	1.55556	0.00141113	0.0293767	Sig	0.58866	medium	OK
WBGene00018036	F35C8.5	X	low	both	30	57.5	26	31	-26.5	0.53913	0.00142719	0.0294816	Sig	-0.763686	medium	OK
WBGene00006819	unc-87	I	medium	both	361	55	346	49	-6	0.890909	0.00143948	0.0296508	Sig	-0.176703	negligible	OK
WBGene00017756	F23F12.12	III	medium	both	89	94	101	74	-20	0.787234	0.00144933	0.029769	Sig	-0.336994	small	OK
WBGene00019762	M03F8.3	V	low	both	39	56	19	37	-19	0.660714	0.0014615	0.0299338	Sig	-0.767766	medium	OK
WBGene00016357	C33F10.11	II	medium	both	23	139	131	103	-36	0.741007	0.00146701	0.0299617	Sig	-0.874337	large	OK
WBGene00044535	K11D12.13	V	low	both	33	72	22	48	-24	0.666667	0.00147391	0.030018	Sig	-0.905166	large	OK
WBGene00006720	ubc-25	I	medium	both	79	54	29	80	26	1.48148	0.00151277	0.0307229	Sig	0.644306	medium	OK
WBGene00017864	pcca-1	X	medium	both	73	76	71	46	-30	0.605263	0.00152954	0.0309764	Sig	-0.579666	medium	OK
WBGene00013577	Y76A2B.5	III	medium	both	81	80	76	50.5	-29.5	0.63125	0.0015415	0.0311314	Sig	-0.468516	small	OK
WBGene00004952	spd-1	I	low	both	36	33	16	58.5	25.5	1.77273	0.00155771	0.0313712	Sig	0.489213	small	OK
WBGene00000098	air-1	V	medium	both	97	59	82	76	17	1.28814	0.00156826	0.0314958	Sig	0.457639	small	OK
WBGene00006789	unc-54	I	medium	both	391	61	441	53	-8	0.868852	0.00162845	0.032614	Sig	-0.148507	negligible	OK
WBGene00003036	lin-53	I	medium	both	87	58	31	44	-14	0.758621	0.00165162	0.0329868	Sig	-0.481425	small	OK
WBGene00001755	gst-7	II	medium	both	114	81.5	51	49	-32.5	0.601227	0.00167753	0.0334117	Sig	-0.450213	small	OK
WBGene00022194	Y71H2B.4	III	medium	both	97	64	241	55	-9	0.859375	0.00168214	0.0334117	Sig	-0.331953	small	OK
WBGene00004490	rps-21	III	high	both	1912	37	1065	35	-2	0.945946	0.00169303	0.0335053	Sig	-0.0405028	negligible	OK
WBGene00004987	spp-2	X	medium	both	24	92.5	117	47	-45.5	0.508108	0.0016987	0.0335053	Sig	-0.66653	medium	OK
WBGene00023490	F36A2.14	I	medium	both	9	131	82	75.5	-55.5	0.576336	0.00170111	0.0335053	Sig	-1.40183	large	OK
WBGene00185086	F59A3.12	I	low	both	27	52	15	101	49	1.94231	0.00170539	0.0335053	Sig	0.997311	large	OK
WBGene00002070	ile-1	I	medium	both	77	58	101	84	26	1.44828	0.00173859	0.034065	Sig	0.524001	medium	OK
WBGene00000378	cct-2	II	medium	both	175	84	69	71	-13	0.845238	0.00177752	0.0342187	Sig	-0.506894	medium	OK
WBGene00007087	B0001.2	IV	low	both	22	74.5	13	135	60.5	1.81208	0.00177629	0.0342187	Sig	1.11976	large	OK
WBGene00010053	F54D5.9	II	low	both	41	32	11	68	36	2.125	0.00176656	0.0342187	Sig	1.27515	large	OK
WBGene00015029	B0207.6	I	low	both	19	44	5	15	-29	0.340909	0.00175831	0.0342187	Sig	-1.30108	large	OK
WBGene00016052	dod-3	V	low	both	34	129	39	97	-32	0.751938	0.00177956	0.0342187	Sig	-0.692731	medium	OK
WBGene00017166	aldo-2	III	medium	both	605	58	494	50	-8	0.862069	0.00177662	0.0342187	Sig	-0.131901	negligible	OK
WBGene00019357	cpg-8	V	medium	both	67	37	31	97	60	2.62162	0.00177582	0.0342187	Sig	0.659107	medium	OK
WBGene00014204	ccdc-47	III	medium	both	97	84	43	60	-24	0.714286	0.00181112	0.0347332	Sig	-0.615651	medium	OK
WBGene00009454	F36A2.7	I	medium	both	553	55	594	61	6	1.10909	0.00182753	0.0349552	Sig	0.225784	small	OK
WBGene00000657	col-81	II	medium	both	978	44	113	37	-7	0.840909	0.0018384	0.0350703	Sig	-0.244873	small	OK
WBGene00016541	C39H7.1	IV	medium	both	47	84	395	67	-17	0.797619	0.00185064	0.0352109	Sig	-0.451116	small	OK
WBGene00255375	F08B4.8	IV	medium	both	75	148	298	120	-28	0.810811	0.0018712	0.0355086	Sig	-0.395686	small	OK
WBGene00019396	K04F10.3	I	low	both	29	44	10	134	90	3.04545	0.00190568	0.0360682	Sig	1.95598	large	OK
WBGene00011061	wago-1	I	medium	both	165	67	105	92	25	1.37313	0.00193476	0.0364855	Sig	0.405205	small	OK
WBGene00020366	acdh-10	X	medium	both	34	93	59	47	-46	0.505376	0.00193782	0.0364855	Sig	-0.724312	medium	OK
WBGene00013647	Y105C5B.5	IV	medium	both	62	82	202	52	-30	0.634146	0.0019499	0.0366176	Sig	-0.471921	small	OK
WBGene00017294	F09E10.1	X	medium	both	21	65	478	44.5	-20.5	0.684615	0.00196155	0.0367409	Sig	-0.721028	medium	OK
WBGene00017951	panl-2	III	low	both	24	31.5	7	85	53.5	2.69841	0.00196675	0.0367431	Sig	1.6385	large	OK
WBGene00018357	moc-3	IV	low	both	20	49	5	26	-23	0.530612	0.00199007	0.0370829	Sig	-0.85516	large	OK
WBGene00001599	glh-2	I	low	both	38	87	10	57.5	-29.5	0.66092	0.00203302	0.0377859	Sig	-0.845631	large	OK
WBGene00011501	rmd-1	III	medium	both	157	40	22	72	32	1.8	0.00205122	0.0380264	Sig	1.08961	large	OK
WBGene00004897	snb-1	V	medium	both	102	64.5	120	46.5	-18	0.72093	0.00206026	0.0380964	Sig	-0.342333	small	OK
WBGene00017490	pud-2.1	V	high	both	769	49	1901	48	-1	0.979592	0.00216476	0.0399266	Sig	-0.115614	negligible	OK
WBGene00012738	eif-3.J	I	medium	both	103	65	33	45	-20	0.692308	0.0021839	0.040177	Sig	-0.544091	medium	OK
WBGene00001946	his-72	III	medium	both	165	44	74	67	23	1.52273	0.00221262	0.0406022	Sig	0.387494	small	OK
WBGene00004875	smd-1	I	medium	both	62	121.5	71	105	-16.5	0.864198	0.00222513	0.0406863	Sig	-0.445811	small	OK
WBGene00020168	mct-5	II	low	both	26	41.5	11	63	21.5	1.51807	0.00222846	0.0406863	Sig	1.30889	large	OK
WBGene00003019	lin-33	IV	low	both	12	94	20	49	-45	0.521277	0.00223557	0.0407133	Sig	-1.18481	large	OK
WBGene00043743	Y59E9AL.2	IV	medium	both	85	78	631	69	-9	0.884615	0.00224392	0.0407626	Sig	-0.303618	small	OK
WBGene00001692	grd-3	IV	medium	both	135	57	114	48.5	-8.5	0.850877	0.00226481	0.0409365	Sig	-0.354751	small	OK
WBGene00020917	W01B11.6	I	medium	both	63	96	43	58	-38	0.604167	0.00226268	0.0409365	Sig	-0.579109	medium	OK
WBGene00017775	F25B5.3	III	medium	both	108	60	164	88.5	28.5	1.475	0.00230062	0.04148	Sig	0.358526	small	OK
WBGene00044324	ufm-1	III	medium	both	76	43	50	79	36	1.83721	0.0023089	0.0415258	Sig	0.834725	large	OK
WBGene00020757	ucr-2.3	III	medium	both	103	59	82	74	15	1.25424	0.00237224	0.042559	Sig	0.424266	small	OK
WBGene00018902	F55G1.6	IV	low	both	42	39	36	81	42	2.07692	0.00242553	0.0434074	Sig	0.718723	medium	OK
WBGene00011860	T20D3.8	IV	low	both	28	50	14	93	43	1.86	0.00245077	0.0437508	Sig	1.24537	large	OK
WBGene00000836	cul-1	III	low	both	37	65	24	98.5	33.5	1.51538	0.00247002	0.0439858	Sig	0.814436	large	OK
WBGene00001405	fce-1	I	low	both	30	45.5	42	85	39.5	1.86813	0.00251166	0.0446175	Sig	0.723732	medium	OK
WBGene00007235	ahsa-1	V	medium	both	145	60	77	49	-11	0.816667	0.00260989	0.0462488	Sig	-0.206075	small	OK
WBGene00014054	dbt-1	II	medium	both	67	61	50	90	29	1.47541	0.00262497	0.0464023	Sig	0.740544	medium	OK
WBGene00021647	Y47G6A.22	I	low	both	45	47	35	71	24	1.51064	0.00263811	0.0465208	Sig	0.620269	medium	OK
WBGene00003954	pcm-1	V	low	both	10	137.5	5	34	-103.5	0.247273	0.00267062	0.0469796	Sig	-3.16942	large	OK
WBGene00021048	W05H9.1	X	medium	both	37	94	81	53	-41	0.56383	0.0026792	0.0470161	Sig	-0.590283	medium	OK
WBGene00003470	msp-152	II	high	both	592	55	2767	53	-2	0.963636	0.00270222	0.0473052	Sig	-0.125962	negligible	OK
WBGene00001511	fzy-1	II	low	both	51	49	28	87	38	1.77551	0.00271386	0.0473943	Sig	0.788292	medium	OK
WBGene00002193	kin-5	IV	low	both	8	119.5	48	56.5	-63	0.472803	0.00272081	0.047401	Sig	-1.67752	large	OK
WBGene00009995	F53F4.13	V	medium	both	49	55	198	47.5	-7.5	0.863636	0.00273114	0.0474667	Sig	-0.201273	small	OK
WBGene00008410	D2023.6	V	low	both	27	36	18	64.5	28.5	1.79167	0.00278989	0.0483715	Sig	0.864718	large	OK
WBGene00006959	xbp-1	III	medium	both	117	100	124	88	-12	0.88	0.0028016	0.0484583	Sig	-0.387196	small	OK
WBGene00001853	hil-2	IV	low	both	48	42	23	82	40	1.95238	0.00282167	0.0486889	Sig	0.571611	medium	OK
WBGene00006374	syx-4	IV	low	both	25	44	8	80	36	1.81818	0.00284885	0.0490408	Sig	1.58193	large	OK
WBGene00003443	msp-50	II	medium	both	260	56.5	1275	53	-3.5	0.938053	0.00286314	0.0491699	Sig	-0.16927	negligible	OK
WBGene00004027	pie-1	III	low	both	55	37	9	78	41	2.10811	0.00292928	0.0501864	NotSig	0.664741	medium	OK
WBGene00001336	qars-1	IV	medium	both	70	67.5	37	37	-30.5	0.548148	0.00293979	0.0502475	NotSig	-0.479807	small	OK
WBGene00002036	hum-2	V	low	both	32	44.5	25	78	33.5	1.75281	0.00299618	0.0509754	NotSig	0.653942	medium	OK
WBGene00004891	smr-1	III	low	both	46	38	33	68	30	1.78947	0.00299648	0.0509754	NotSig	0.72811	medium	OK
WBGene00004135	pqn-48	II	low	both	13	104	12	60.5	-43.5	0.581731	0.00302703	0.051254	NotSig	-1.50647	large	OK
WBGene00004453	rpl-39	V	high	both	1735	48	1107	46	-2	0.958333	0.00302279	0.051254	NotSig	-0.0887866	negligible	OK
WBGene00000175	aqp-7	X	medium	both	138	57.5	136	44	-13.5	0.765217	0.00303914	0.0513387	NotSig	-0.270967	small	OK
WBGene00019077	zipt-11	I	low	both	35	45	22	75	30	1.66667	0.00308072	0.0519198	NotSig	0.929296	large	OK
WBGene00022114	Y71F9AL.9	I	medium	both	214	61.5	97	82	20.5	1.33333	0.00308873	0.0519337	NotSig	0.452484	small	OK
WBGene00020672	T22B7.3	X	low	both	22	107	7	49	-58	0.457944	0.00310969	0.0521648	NotSig	-1.79379	large	OK
WBGene00001392	far-8	III	medium	both	28	60	130	47	-13	0.783333	0.00311853	0.0521921	NotSig	-0.495563	small	OK
WBGene00002027	hsr-9	I	low	both	63	59	26	98	39	1.66102	0.00316979	0.0526076	NotSig	0.863826	large	OK
WBGene00004700	rsp-3	III	medium	both	204	52.5	64	67	14.5	1.27619	0.00316243	0.0526076	NotSig	0.298931	small	OK
WBGene00015855	C16C8.18	II	low	both	7	78	76	53	-25	0.679487	0.00317246	0.0526076	NotSig	-1.07613	large	OK
WBGene00020246	clic-1	V	medium	both	95	83	76	60.5	-22.5	0.728916	0.00315946	0.0526076	NotSig	-0.483323	small	OK
WBGene00004445	rpl-31	I	high	both	1711	44	829	41	-3	0.931818	0.00318897	0.0527603	NotSig	-0.0662974	negligible	OK
WBGene00004178	prg-1	I	medium	both	67	37	60	70.5	33.5	1.90541	0.00321673	0.053098	NotSig	0.672069	medium	OK
WBGene00019354	K03B4.2	V	low	both	61	52	13	86	34	1.65385	0.00327212	0.0538893	NotSig	1.09813	large	OK
WBGene00013035	Y49E10.16	III	medium	both	50	51	63	40	-11	0.784314	0.00328117	0.0539156	NotSig	-0.602454	medium	OK
WBGene00001457	flp-14	III	medium	both	13	73	100	40.5	-32.5	0.554795	0.00334276	0.0541557	NotSig	-0.855759	large	OK
WBGene00001596	gld-2	I	low	both	42	70.5	25	105	34.5	1.48936	0.00331365	0.0541557	NotSig	0.66066	medium	OK
WBGene00003090	lys-1	V	medium	both	492	38	643	45	7	1.18421	0.00334582	0.0541557	NotSig	0.236239	small	OK
WBGene00003766	nlp-28	V	low	both	19	87	27	38	-49	0.436782	0.00333828	0.0541557	NotSig	-0.731923	medium	OK
WBGene00003904	pabp-2	I	medium	both	71	50	30	75.5	25.5	1.51	0.00332145	0.0541557	NotSig	0.312428	small	OK
WBGene00009440	idhg-1	III	medium	both	71	100	79	120	20	1.2	0.0033632	0.0541557	NotSig	0.478054	small	OK
WBGene00011503	gcc-2	III	low	both	19	64	18	119.5	55.5	1.86719	0.00336051	0.0541557	NotSig	0.858204	large	OK
WBGene00016844	sucg-1	IV	medium	both	61	64	45	90	26	1.40625	0.00330983	0.0541557	NotSig	0.590536	medium	OK
WBGene00017734	F23C8.5	I	medium	both	161	49	129	63	14	1.28571	0.00336163	0.0541557	NotSig	0.367715	small	OK
WBGene00011063	cpg-3	I	medium	both	189	62	9	95	33	1.53226	0.00338969	0.054461	NotSig	1.42614	large	OK
WBGene00002019	hsp-16.48	V	medium	both	244	119	22	81	-38	0.680672	0.00340506	0.0545077	NotSig	-0.748057	medium	OK
WBGene00018872	F55C12.5	II	low	both	27	75	8	121	46	1.61333	0.00341521	0.0545077	NotSig	1.4496	large	OK
WBGene00045419	lsy-12	V	low	both	19	40	11	94	54	2.35	0.00341031	0.0545077	NotSig	1.45128	large	OK
WBGene00002064	iff-1	III	medium	both	1402	44	669	43	-1	0.977273	0.00343604	0.0545504	NotSig	-0.0648232	negligible	OK
WBGene00011815	bath-43	III	low	both	29	45	32	86	41	1.91111	0.00344496	0.0545504	NotSig	0.68382	medium	OK
WBGene00012471	Y17G7B.20	II	medium	both	79	39	30	67	28	1.71795	0.00344807	0.0545504	NotSig	0.730765	medium	OK
WBGene00016493	C37A2.7	I	high	both	2520	45	1211	42	-3	0.933333	0.00343447	0.0545504	NotSig	-0.0936121	negligible	OK
WBGene00022646	acl-9	V	low	both	30	55.5	43	96	40.5	1.72973	0.00348812	0.0550635	NotSig	0.693903	medium	OK
WBGene00008205	sams-1	X	medium	both	177	45	119	59	14	1.31111	0.00353358	0.0555386	NotSig	0.351277	small	OK
WBGene00010056	smc-6	II	low	both	44	49.5	34	73	23.5	1.47475	0.00352632	0.0555386	NotSig	0.739014	medium	OK
WBGene00022748	oaz-1	I	medium	both	309	61	307	51	-10	0.836066	0.00358013	0.0561482	NotSig	-0.149294	negligible	OK
WBGene00015997	C18H7.7	IV	low	both	7	101	61	76	-25	0.752475	0.00365057	0.0571291	NotSig	-1.34028	large	OK
WBGene00018869	rfip-1	II	low	both	27	110	25	74	-36	0.672727	0.00369083	0.0576343	NotSig	-0.667387	medium	OK
WBGene00020696	pygl-1	V	medium	both	249	62	103	50	-12	0.806452	0.00377599	0.0588371	NotSig	-0.248902	small	OK
WBGene00001067	dpy-5	I	low	both	5	16	56	43.5	27.5	2.71875	0.00381692	0.0593469	NotSig	1.19155	large	OK
WBGene00009221	acs-2	V	low	both	10	136.5	69	73	-63.5	0.534799	0.00384829	0.0595784	NotSig	-0.854221	large	OK
WBGene00016594	C42D4.1	IV	medium	both	238	83	405	71	-12	0.855422	0.00384288	0.0595784	NotSig	-0.212788	small	OK
WBGene00009507	mus-101	I	low	both	20	60.5	5	24	-36.5	0.396694	0.00387185	0.0598152	NotSig	-1.62478	large	OK
WBGene00077519	T27C10.8	I	medium	both	14	83.5	112	60.5	-23	0.724551	0.00391978	0.0604265	NotSig	-0.40764	small	OK
WBGene00017098	E02D9.1	I	low	both	58	53	14	83	30	1.56604	0.00394977	0.0607593	NotSig	0.932892	large	OK
WBGene00003962	pdi-1	III	medium	both	242	58	353	63	5	1.08621	0.00399464	0.061319	NotSig	0.326989	small	OK
WBGene00019203	ttr-47	V	medium	both	76	61	149	50	-11	0.819672	0.00404113	0.0618003	NotSig	-0.3446	small	OK
WBGene00019947	htz-1	IV	medium	both	254	41	91	54	13	1.31707	0.00404309	0.0618003	NotSig	0.31961	small	OK
WBGene00013881	mans-4	IV	low	both	23	44	14	82	38	1.86364	0.0041464	0.0632457	NotSig	1.20993	large	OK
WBGene00003785	nos-3	II	low	both	46	45	15	68	23	1.51111	0.00417237	0.0635078	NotSig	0.702735	medium	OK
WBGene00006868	vab-1	II	low	both	32	46	6	85.5	39.5	1.8587	0.00418308	0.0635269	NotSig	1.81404	large	OK
WBGene00011415	him-18	III	low	both	16	69.5	11	115	45.5	1.65468	0.00419119	0.0635269	NotSig	1.04449	large	OK
WBGene00007435	algn-6	II	low	both	13	47	8	64.5	17.5	1.37234	0.00420345	0.0635793	NotSig	1.14004	large	OK
WBGene00016011	C23G10.2	III	medium	both	139	34	128	45.5	11.5	1.33824	0.00422461	0.063766	NotSig	0.342176	small	OK
WBGene00008274	C53B4.4	IV	low	both	28	56.5	26	92.5	36	1.63717	0.00427885	0.0643162	NotSig	0.750757	medium	OK
WBGene00022402	lmtr-2	V	medium	both	60	37	40	58.5	21.5	1.58108	0.00427423	0.0643162	NotSig	0.629625	medium	OK
WBGene00013034	tat-1	III	low	both	23	57	15	122	65	2.14035	0.00433149	0.0649724	NotSig	1.09979	large	OK
WBGene00019341	K02F6.7	II	low	both	6	78	25	128	50	1.64103	0.0043522	0.0651479	NotSig	1.64808	large	OK
WBGene00012713	bckd-1A	III	medium	both	85	68	63	94	26	1.38235	0.00441733	0.0659861	NotSig	0.507437	medium	OK
WBGene00000796	crn-3	II	low	both	39	58	8	38.5	-19.5	0.663793	0.00443412	0.0661003	NotSig	-0.976536	large	OK
WBGene00003130	map-2	IV	medium	both	93	82	41	62	-20	0.756098	0.00458871	0.0682642	NotSig	-0.490708	small	OK
WBGene00009583	aagr-3	V	medium	both	53	58	71	79	21	1.36207	0.0046347	0.0688068	NotSig	0.534869	medium	OK
WBGene00018152	acs-4	III	medium	both	101	63	55	86	23	1.36508	0.00470099	0.0696479	NotSig	0.530431	medium	OK
WBGene00002020	hsp-16.49	V	medium	both	210	111	21	86	-25	0.774775	0.00476879	0.0705079	NotSig	-0.691223	medium	OK
WBGene00001020	dnj-2	IV	low	both	22	57.5	13	101	43.5	1.75652	0.00484899	0.0715474	NotSig	1.06315	large	OK
WBGene00044107	F58G6.9	IV	low	both	38	54	20	86	32	1.59259	0.00488414	0.071773	NotSig	0.898159	large	OK
WBGene00195178	ZC581.10	I	low	both	7	99	42	61	-38	0.616162	0.00487439	0.071773	NotSig	-1.03775	large	OK
WBGene00001281	emb-27	II	low	both	26	44	12	111	67	2.52273	0.00493026	0.0718665	NotSig	1.36721	large	OK
WBGene00001365	exc-4	I	low	both	21	50	7	103	53	2.06	0.00491821	0.0718665	NotSig	1.5571	large	OK
WBGene00011586	flp-33	I	low	both	5	32	25	60	28	1.875	0.00492138	0.0718665	NotSig	1.16837	large	OK
WBGene00017613	F20A1.1	V	medium	both	36	63	255	53	-10	0.84127	0.00490319	0.0718665	NotSig	-0.432891	small	OK
WBGene00021649	Y47G6A.25	I	low	both	16	46	7	28	-18	0.608696	0.00499074	0.0726018	NotSig	-1.05354	large	OK
WBGene00022425	plst-1	IV	low	both	40	52.5	14	108	55.5	2.05714	0.00505823	0.0734358	NotSig	0.999276	large	OK
WBGene00015683	C10G8.4	V	medium	both	213	70	12	47	-23	0.671429	0.00512789	0.0742979	NotSig	-0.730148	medium	OK
WBGene00011795	T16A9.5	V	medium	both	46	66	262	78	12	1.18182	0.00514352	0.0743754	NotSig	0.430987	small	OK
WBGene00000830	ctl-1	II	medium	both	25	91	62	58	-33	0.637363	0.0052583	0.0758833	NotSig	-0.685997	medium	OK
WBGene00004699	rsp-2	II	medium	both	68	49	62	67	18	1.36735	0.00530611	0.0764206	NotSig	0.529025	medium	OK
WBGene00015778	got-2.2	X	medium	both	130	66	215	52	-14	0.787879	0.00535995	0.0770426	NotSig	-0.259018	small	OK
WBGene00016716	acs-17	X	low	both	11	112	13	36	-76	0.321429	0.00540985	0.0776056	NotSig	-1.41016	large	OK
WBGene00008252	C51E3.6	V	low	both	8	46	6	134.5	88.5	2.92391	0.0054578	0.0781385	NotSig	2.12106	large	OK
WBGene00010049	F54D5.3	II	medium	both	90	39.5	318	49	9.5	1.24051	0.00550884	0.0787133	NotSig	0.149946	negligible	OK
WBGene00000915	hsp-90	V	medium	both	1302	67	775	64	-3	0.955224	0.00554285	0.0790431	NotSig	-0.0847992	negligible	OK
WBGene00004988	spp-3	X	medium	both	354	35	338	43	8	1.22857	0.00557641	0.07917	NotSig	0.19698	negligible	OK
WBGene00009098	ehbp-1	V	low	both	26	53.5	13	102	48.5	1.90654	0.00557722	0.07917	NotSig	1.02354	large	OK
WBGene00019406	acdh-8	II	medium	both	27	75	161	65	-10	0.866667	0.00558461	0.07917	NotSig	-0.463301	small	OK
WBGene00002192	kin-4	IV	low	both	39	70	13	31	-39	0.442857	0.00562807	0.0796301	NotSig	-0.871121	large	OK
WBGene00077658	M106.8	II	low	both	21	53	5	28	-25	0.528302	0.00565847	0.0799038	NotSig	-1.36054	large	OK
WBGene00016652	got-2.1	I	medium	both	65	70	52	86	16	1.22857	0.00569292	0.0802336	NotSig	0.565999	medium	OK
WBGene00020812	acdh-7	X	low	both	35	74	35	36	-38	0.486486	0.00576574	0.0811017	NotSig	-0.671754	medium	OK
WBGene00008313	C54G4.3	I	medium	both	13	97	67	63	-34	0.649485	0.00579963	0.0812622	NotSig	-1.02147	large	OK
WBGene00010470	cdr-4	V	low	both	21	99	35	46	-53	0.464646	0.00579815	0.0812622	NotSig	-0.681243	medium	OK
WBGene00009580	xbx-6	V	medium	both	64	58.5	46	87.5	29	1.49573	0.00593079	0.0829393	NotSig	0.642277	medium	OK
WBGene00003093	lys-4	IV	low	both	20	45.5	26	25	-20.5	0.549451	0.00597758	0.0832692	NotSig	-0.573352	medium	OK
WBGene00011891	del-6	V	medium	both	51	61	46	82	21	1.34426	0.0059719	0.0832692	NotSig	0.493464	small	OK
WBGene00021294	Y25C1A.7	II	medium	both	31	43	57	68	25	1.5814	0.00600045	0.0832692	NotSig	0.555849	medium	OK
WBGene00302980	F53E2.2	V	medium	both	268	75.5	112	96	20.5	1.27152	0.00599638	0.0832692	NotSig	0.275932	small	OK
WBGene00007714	C25D7.1	V	medium	both	16	63	129	55	-8	0.873016	0.00609149	0.0843706	NotSig	-0.866661	large	OK
WBGene00008333	C55A6.4	V	low	both	10	59	49	106	47	1.79661	0.00617702	0.0851332	NotSig	0.95572	large	OK
WBGene00013193	Y54E2A.8	II	low	both	12	46	10	117	71	2.54348	0.00618187	0.0851332	NotSig	1.45535	large	OK
WBGene00018270	eas-1	II	low	both	39	54	26	85	31	1.57407	0.00616369	0.0851332	NotSig	0.75661	medium	OK
WBGene00012144	T28H10.3	V	medium	both	23	103	98	68.5	-34.5	0.665049	0.00623632	0.0853951	NotSig	-0.744601	medium	OK
WBGene00013956	ZK265.3	I	medium	both	32	88.5	207	73	-15.5	0.824859	0.00622976	0.0853951	NotSig	-0.256122	small	OK
WBGene00021350	Y37E3.8	I	high	both	3501	43	1723	41	-2	0.953488	0.00622049	0.0853951	NotSig	-0.0231097	negligible	OK
WBGene00016825	C50E10.1	II	medium	both	20	111	150	85	-26	0.765766	0.00627426	0.0857522	NotSig	-0.393869	small	OK
WBGene00002196	kin-10	I	medium	both	115	65	102	75.5	10.5	1.16154	0.00635876	0.086417	NotSig	0.348952	small	OK
WBGene00003043	lip-1	IV	low	both	16	52.5	6	119	66.5	2.26667	0.00634848	0.086417	NotSig	1.57037	large	OK
WBGene00009449	F35H8.4	II	low	both	22	130.5	49	93	-37.5	0.712644	0.0063361	0.086417	NotSig	-0.804056	large	OK
WBGene00005011	F26F4.8	III	low	both	13	96	35	40	-56	0.416667	0.00639217	0.086708	NotSig	-1.06384	large	OK
WBGene00004480	rps-11	IV	high	both	2916	42	1446	41	-1	0.97619	0.00641798	0.0868553	NotSig	-0.0380969	negligible	OK
WBGene00016351	C33F10.1	II	medium	both	65	118	361	100	-18	0.847458	0.00642705	0.0868553	NotSig	-0.319352	small	OK
WBGene00004684	rsd-6	I	low	both	25	51	21	92	41	1.80392	0.00644773	0.0869722	NotSig	0.742382	medium	OK
WBGene00004258	pyc-1	V	medium	both	117	110	103	86	-24	0.781818	0.00652145	0.0877992	NotSig	-0.338456	small	OK
WBGene00004701	rsp-4	II	medium	both	80	39.5	31	55	15.5	1.39241	0.00655762	0.0877992	NotSig	0.670902	medium	OK
WBGene00011636	cec-3	II	low	both	39	35	17	53	18	1.51429	0.00654678	0.0877992	NotSig	0.808682	large	OK
WBGene00019713	pqn-52	I	medium	both	139	52	76	67	15	1.28846	0.00655016	0.0877992	NotSig	0.413096	small	OK
WBGene00009785	F46C5.10	II	low	both	32	71.5	16	110	38.5	1.53846	0.00667433	0.0891966	NotSig	0.829054	large	OK
WBGene00010963	nduo-4	MtDNA	medium	both	649	38	423	40	2	1.05263	0.00674648	0.0899946	NotSig	0.215572	small	OK
WBGene00016934	mboa-3	X	low	both	7	114	10	62.5	-51.5	0.548246	0.00678733	0.0903727	NotSig	-1.52621	large	OK
WBGene00022697	cyy-1	III	low	both	31	68	11	33	-35	0.485294	0.00682718	0.0907362	NotSig	-0.529861	medium	OK
WBGene00003508	mut-16	I	low	both	29	58	18	92.5	34.5	1.59483	0.00684348	0.090786	NotSig	1.05021	large	OK
WBGene00009322	tbc-3	IV	low	both	24	61	23	108	47	1.77049	0.00686252	0.0907883	NotSig	0.85626	large	OK
WBGene00021876	Y54G2A.11	IV	low	both	15	122	23	76	-46	0.622951	0.00686877	0.0907883	NotSig	-1.05661	large	OK
WBGene00008780	hxk-1	I	medium	both	86	40	40	56	16	1.4	0.00688527	0.0908403	NotSig	0.53513	medium	OK
WBGene00007778	C27D8.2	IV	medium	both	17	97	91	71	-26	0.731959	0.00693125	0.0912803	NotSig	-0.505902	medium	OK
WBGene00007200	vamp-8	IV	low	both	10	38.5	13	84	45.5	2.18182	0.00695295	0.0913997	NotSig	1.2949	large	OK
WBGene00008959	F19H6.4	X	low	both	9	81	5	33	-48	0.407407	0.00699301	0.0915932	NotSig	-1.21858	large	OK
WBGene00012472	Y17G7B.21	II	low	both	57	37	15	69	32	1.86486	0.00699051	0.0915932	NotSig	0.958148	large	OK
WBGene00021472	Y39G10AR.16	I	medium	both	11	82	100	58	-24	0.707317	0.00703291	0.0916179	NotSig	-0.833445	large	OK
WBGene00044423	F53F10.8	I	low	both	9	50	10	121.5	71.5	2.43	0.00702575	0.0916179	NotSig	1.36766	large	OK
WBGene00194700	B0025.5	I	medium	both	25	72	206	58.5	-13.5	0.8125	0.00702139	0.0916179	NotSig	-0.479376	small	OK
WBGene00006406	srgp-1	IV	medium	both	58	45	33	57	12	1.26667	0.00728152	0.094382	NotSig	0.715751	medium	OK
WBGene00021506	Y41D4A.4	IV	low	both	37	61	44	82.5	21.5	1.35246	0.00728425	0.094382	NotSig	0.659386	medium	OK
WBGene00194674	F23D12.11	X	medium	both	148	54	271	43	-11	0.796296	0.00726893	0.094382	NotSig	-0.23862	small	OK
WBGene00017989	nol-10	IV	low	both	15	57	7	22	-35	0.385965	0.00732539	0.0947452	NotSig	-1.27602	large	OK
WBGene00007301	C04F12.7	I	medium	both	87	115	404	101	-14	0.878261	0.00736237	0.0950535	NotSig	-0.229294	small	OK
WBGene00017816	hrpk-1	I	medium	both	90	87	23	66	-21	0.758621	0.00740592	0.0952754	NotSig	-0.644616	medium	OK
WBGene00044067	zipt-7.1	IV	low	both	25	50	19	88	38	1.76	0.00739417	0.0952754	NotSig	0.888062	large	OK
WBGene00007195	thoc-7	IV	medium	both	51	34	40	50.5	16.5	1.48529	0.0074548	0.0954356	NotSig	0.625837	medium	OK
WBGene00009811	F47B8.10	V	medium	both	38	97.5	143	79	-18.5	0.810256	0.00745797	0.0954356	NotSig	-0.437238	small	OK
WBGene00018364	dagl-2	III	low	both	28	49	13	110	61	2.2449	0.00744177	0.0954356	NotSig	1.17896	large	OK
WBGene00007305	ttbk-5	IV	low	both	5	104	66	66	-38	0.634615	0.00747545	0.0954903	NotSig	-1.38109	large	OK
WBGene00010595	haao-1	V	low	both	43	49	15	87	38	1.77551	0.00751452	0.0958201	NotSig	0.89137	large	OK
WBGene00021841	Y54E10BR.2	I	low	both	11	24	5	95	71	3.95833	0.00753747	0.0959435	NotSig	2.209	large	OK
WBGene00012182	osta-3	II	low	both	24	39.5	7	108	68.5	2.73418	0.00756886	0.0961738	NotSig	1.25102	large	OK
WBGene00022801	pcp-5	III	low	both	19	39	17	84	45	2.15385	0.00774188	0.0981996	NotSig	0.908238	large	OK
WBGene00015391	sdha-1	X	medium	both	62	61	64	47	-14	0.770492	0.00775581	0.098204	NotSig	-0.586164	medium	OK
WBGene00000707	col-133	IV	medium	both	191	33	32	43.5	10.5	1.31818	0.00782636	0.0989242	NotSig	0.420075	small	OK
WBGene00021993	Y59E9AL.3	IV	medium	both	78	69.5	504	62	-7.5	0.892086	0.00790825	0.0997847	NotSig	-0.210645	small	OK
WBGene00012015	T25B9.9	IV	medium	both	134	71.5	83	91	19.5	1.27273	0.00794814	0.100113	NotSig	0.430453	small	OK
WBGene00004505	rpt-5	I	medium	both	101	56	75	70	14	1.25	0.00798904	0.100454	NotSig	0.405599	small	OK
WBGene00002012	hsp-12.3	IV	low	both	9	122	7	54	-68	0.442623	0.00809148	0.100695	NotSig	-1.99542	large	OK
WBGene00004503	rpt-3	III	medium	both	110	52	103	62	10	1.19231	0.00815712	0.100695	NotSig	0.466773	small	OK
WBGene00007993	idhb-1	X	medium	both	59	86	36	55.5	-30.5	0.645349	0.00812017	0.100695	NotSig	-0.598701	medium	OK
WBGene00008377	D1054.10	V	medium	both	515	62	19	49	-13	0.790323	0.00812466	0.100695	NotSig	-0.495637	small	OK
WBGene00009783	rer-1	II	medium	both	60	56.5	80	82.5	26	1.46018	0.0080253	0.100695	NotSig	0.426625	small	OK
WBGene00010626	K07C5.3	V	low	both	22	51.5	20	106.5	55	2.06796	0.00816143	0.100695	NotSig	0.837054	large	OK
WBGene00010828	M02B1.3	IV	low	both	47	46	34	67.5	21.5	1.46739	0.00812656	0.100695	NotSig	0.623496	medium	OK
WBGene00012359	W09D10.1	III	low	both	37	40	31	76	36	1.9	0.0080945	0.100695	NotSig	0.568404	medium	OK
WBGene00012966	exos-1	III	low	both	24	40	9	31	-9	0.775	0.00804638	0.100695	NotSig	-0.927948	large	OK
WBGene00017691	ilys-5	X	medium	both	1069	46	365	51	5	1.1087	0.00806776	0.100695	NotSig	0.0622526	negligible	OK
WBGene00219912	F22H10.10	X	low	both	15	20	17	73	53	3.65	0.00814937	0.100695	NotSig	0.854607	large	OK
WBGene00004783	seu-1	IV	low	both	19	46	19	94	48	2.04348	0.00822471	0.101303	NotSig	0.903651	large	OK
WBGene00010597	K06A4.7	V	medium	both	181	30	280	40	10	1.33333	0.0082808	0.10182	NotSig	0.201575	small	OK
WBGene00012360	tat-3	III	low	both	27	49	23	122	73	2.4898	0.0083354	0.102317	NotSig	0.791131	medium	OK
WBGene00015156	B0361.2	III	low	both	19	48	9	103	55	2.14583	0.00842235	0.10321	NotSig	1.40256	large	OK
WBGene00001330	eps-8	IV	low	both	16	39	9	84	45	2.15385	0.00846218	0.103522	NotSig	1.34532	large	OK
WBGene00003469	msp-142	II	medium	both	167	43	967	40	-3	0.930233	0.00853363	0.10422	NotSig	-0.184271	negligible	OK
WBGene00007561	ccm-3	II	low	both	30	49	24	78	29	1.59184	0.00856304	0.104403	NotSig	0.835648	large	OK
WBGene00012185	W01F3.2	V	low	both	33	104	35	57	-47	0.548077	0.00863402	0.105091	NotSig	-0.60357	medium	OK
WBGene00003236	mif-3	I	low	both	16	25.5	12	77	51.5	3.01961	0.00869894	0.105703	NotSig	1.20169	large	OK
WBGene00001395	fat-3	IV	medium	both	88	73.5	127	50	-23.5	0.680272	0.00873561	0.105971	NotSig	-0.326259	small	OK
WBGene00006051	ssq-2	IV	medium	both	151	81	961	77	-4	0.950617	0.00875252	0.105998	NotSig	-0.256609	small	OK
WBGene00010631	cash-1	V	medium	both	70	58	37	74	16	1.27586	0.0088689	0.107228	NotSig	0.5548	medium	OK
WBGene00013380	memi-2	IV	low	both	37	40	10	61.5	21.5	1.5375	0.00897175	0.10793	NotSig	0.793854	medium	OK
WBGene00015814	oatr-1	III	medium	both	109	59	138	77	18	1.30508	0.00894191	0.10793	NotSig	0.427929	small	OK
WBGene00018271	F41C3.5	II	medium	both	191	71	65	64	-7	0.901408	0.00896415	0.10793	NotSig	-0.335919	small	OK
WBGene00011869	dod-6	III	medium	both	41	50	102	42.5	-7.5	0.85	0.00899996	0.108089	NotSig	-0.453468	small	OK
WBGene00000081	ads-1	III	medium	both	72	48	56	68	20	1.41667	0.00909542	0.108336	NotSig	0.498585	small	OK
WBGene00000716	col-143	V	medium	both	925	51	730	47	-4	0.921569	0.00905975	0.108336	NotSig	-0.0631434	negligible	OK
WBGene00002001	hars-1	IV	low	both	54	59.5	23	35	-24.5	0.588235	0.00904392	0.108336	NotSig	-0.39129	small	OK
WBGene00009010	F21D5.5	IV	low	both	30	47.5	10	74.5	27	1.56842	0.00908182	0.108336	NotSig	1.12495	large	OK
WBGene00022739	toe-1	II	low	both	41	64	15	35	-29	0.546875	0.00907635	0.108336	NotSig	-0.831768	large	OK
WBGene00021367	Y37E11AM.3	IV	low	both	14	56	10	117	61	2.08929	0.00913962	0.108683	NotSig	1.06412	large	OK
WBGene00012166	nuo-6	I	medium	both	146	49	110	59	10	1.20408	0.00918834	0.108904	NotSig	0.395198	small	OK
WBGene00016124	dnc-4	IV	low	both	23	39	10	61	22	1.5641	0.00917557	0.108904	NotSig	0.566051	medium	OK
WBGene00001329	epn-1	X	low	both	22	82	16	50.5	-31.5	0.615854	0.00926274	0.109607	NotSig	-0.754973	medium	OK
WBGene00008920	eef-1G	V	medium	both	1214	59	622	55	-4	0.932203	0.00929402	0.109797	NotSig	-0.0924912	negligible	OK
WBGene00015853	C16C8.16	II	low	both	31	40	7	105	65	2.625	0.00931634	0.109881	NotSig	1.29298	large	OK
WBGene00010070	nep-17	II	medium	both	132	63	50	47.5	-15.5	0.753968	0.0094724	0.11154	NotSig	-0.304028	small	OK
WBGene00005015	spt-5	IV	low	both	42	52	16	85	33	1.63462	0.00952244	0.111947	NotSig	0.824795	large	OK
WBGene00000479	cgh-1	III	medium	both	633	84	112	76	-8	0.904762	0.00977166	0.11469	NotSig	-0.289365	small	OK
WBGene00004702	rsp-5	II	medium	both	148	49	50	40	-9	0.816327	0.00989041	0.115896	NotSig	-0.210163	small	OK
WBGene00012854	Y44A6D.3	V	low	both	7	86	12	42.5	-43.5	0.494186	0.00991293	0.115972	NotSig	-1.36195	large	OK
WBGene00018811	pmt-2	V	medium	both	373	48	138	59	11	1.22917	0.00994136	0.116116	NotSig	0.321356	small	OK
WBGene00018341	F42A10.5	III	medium	both	98	60.5	50	82	21.5	1.35537	0.0099689	0.11625	NotSig	0.41434	small	OK
WBGene00003758	nlp-20	IV	low	both	26	69.5	59	43	-26.5	0.618705	0.00998679	0.116271	NotSig	-0.496731	small	OK
WBGene00003769	nlp-31	V	low	both	42	106.5	43	76	-30.5	0.713615	0.010006	0.116308	NotSig	-0.437997	small	OK
WBGene00001867	him-8	IV	low	both	18	50.5	9	33	-17.5	0.653465	0.0100965	0.116662	NotSig	-0.896244	large	OK
WBGene00003073	lars-1	III	medium	both	80	73.5	20	52.5	-21	0.714286	0.0100907	0.116662	NotSig	-0.642323	medium	OK
WBGene00014036	ZK643.5	III	low	both	29	40	16	68	28	1.7	0.0100723	0.116662	NotSig	0.939543	large	OK
WBGene00020921	W01C8.5	X	low	both	7	81	5	16	-65	0.197531	0.010101	0.116662	NotSig	-1.5994	large	OK
WBGene00006722	ubh-2	V	low	both	20	37.5	12	79	41.5	2.10667	0.0101494	0.117034	NotSig	0.980868	large	OK
WBGene00016627	C44B7.5	II	medium	both	130	92	8	71.5	-20.5	0.777174	0.0101791	0.11719	NotSig	-0.817988	large	OK
WBGene00303021	F02A9.10	III	medium	both	83	72	53	98	26	1.36111	0.0102202	0.117476	NotSig	0.376144	small	OK
WBGene00003750	nlp-12	I	low	both	7	47	51	36	-11	0.765957	0.0102571	0.117712	NotSig	-1.0832	large	OK
WBGene00000123	ama-1	IV	low	both	31	58	24	84.5	26.5	1.4569	0.0103756	0.118605	NotSig	0.698529	medium	OK
WBGene00000878	cyn-2	III	medium	both	55	66	303	61	-5	0.924242	0.0103527	0.118605	NotSig	-0.467429	small	OK
WBGene00017304	nmad-1	III	low	both	22	79.5	19	42	-37.5	0.528302	0.0103894	0.118605	NotSig	-0.816719	large	OK
WBGene00020200	T04A6.1	III	low	both	11	111	33	70	-41	0.630631	0.0104169	0.118605	NotSig	-1.0002	large	OK
WBGene00022127	yop-1	I	medium	both	156	57.5	67	75	17.5	1.30435	0.0104058	0.118605	NotSig	0.53501	medium	OK
WBGene00006836	unc-112	V	low	both	19	38	31	78	40	2.05263	0.0105025	0.119392	NotSig	0.814664	large	OK
WBGene00000393	cdf-1	X	low	both	9	54	9	114	60	2.11111	0.0106129	0.119799	NotSig	1.44397	large	OK
WBGene00003950	pbs-4	I	medium	both	128	75.5	105	57	-18.5	0.754967	0.0106117	0.119799	NotSig	-0.329629	small	OK
WBGene00010617	K07A1.13	I	low	both	13	91	17	35	-56	0.384615	0.0106378	0.119799	NotSig	-0.972416	large	OK
WBGene00011918	T22C1.8	I	low	both	7	96	63	74	-22	0.770833	0.0106086	0.119799	NotSig	-0.979537	large	OK
WBGene00012180	W01D2.3	II	low	both	8	111.5	36	86	-25.5	0.7713	0.010557	0.119799	NotSig	-0.95808	large	OK
WBGene00018847	marc-6	I	low	both	23	50	12	88	38	1.76	0.0106346	0.119799	NotSig	1.06063	large	OK
WBGene00012123	T28D6.3	III	medium	both	44	66	161	49	-17	0.742424	0.0108751	0.122281	NotSig	-0.398402	small	OK
WBGene00004138	pqn-53	V	low	both	39	45	23	93	48	2.06667	0.0109814	0.123127	NotSig	0.679736	medium	OK
WBGene00010480	tasp-1	III	low	both	24	44	14	88	44	2	0.0110015	0.123127	NotSig	0.651227	medium	OK
WBGene00018827	pst-2	III	low	both	11	38	16	85.5	47.5	2.25	0.0110184	0.123127	NotSig	0.898826	large	OK
WBGene00020148	T01D1.3	II	low	both	10	28.5	6	65	36.5	2.2807	0.010989	0.123127	NotSig	1.6615	large	OK
WBGene00022849	acs-6	II	low	both	10	90.5	56	61.5	-29	0.679558	0.0110651	0.123458	NotSig	-0.839526	large	OK
WBGene00000177	aqp-9	I	low	both	7	36	11	113	77	3.13889	0.0111333	0.12399	NotSig	1.57511	large	OK
WBGene00000277	cab-1	X	medium	both	23	51	84	36	-15	0.705882	0.0111544	0.12399	NotSig	-0.610275	medium	OK
WBGene00001423	fib-1	V	medium	both	495	55	177	66	11	1.2	0.0111792	0.12399	NotSig	0.150488	negligible	OK
WBGene00004049	parp-1	I	low	both	35	59	19	91	32	1.54237	0.0111814	0.12399	NotSig	0.766383	medium	OK
WBGene00013729	Y111B2A.3	III	low	both	38	53	18	92	39	1.73585	0.0112127	0.124147	NotSig	0.710414	medium	OK
WBGene00006603	tps-2	II	low	both	37	123	34	77	-46	0.626016	0.0113223	0.125169	NotSig	-0.505168	medium	OK
WBGene00005022	sqv-4	V	medium	both	73	64	38	44	-20	0.6875	0.0114145	0.125611	NotSig	-0.452055	small	OK
WBGene00007690	sftd-3	II	low	both	10	55.5	20	105.5	50	1.9009	0.0113989	0.125611	NotSig	1.14547	large	OK
WBGene00008531	F02E9.7	I	low	both	17	50	20	82	32	1.64	0.0114122	0.125611	NotSig	0.873602	large	OK
WBGene00015943	tiar-1	II	medium	both	81	66	35	90	24	1.36364	0.0115197	0.126542	NotSig	0.565561	medium	OK
WBGene00235102	Y54G2A.75	IV	medium	both	73	33	56	50	17	1.51515	0.011534	0.126542	NotSig	0.33337	small	OK
WBGene00012666	Y39B6A.3	V	low	both	28	42.5	34	66.5	24	1.56471	0.0115551	0.12658	NotSig	0.538065	medium	OK
WBGene00004494	rps-25	IV	high	both	3897	44	2099	41	-3	0.931818	0.0115825	0.126689	NotSig	-0.0392151	negligible	OK
WBGene00008259	C52E4.7	V	low	both	9	88	39	66	-22	0.75	0.0116276	0.12699	NotSig	-0.786738	medium	OK
WBGene00000250	bir-2	V	low	both	27	63	9	27	-36	0.428571	0.0116824	0.127158	NotSig	-0.899071	large	OK
WBGene00007159	B0379.7	I	medium	both	19	95	116	83.5	-11.5	0.878947	0.0116736	0.127158	NotSig	-0.856045	large	OK
WBGene00018605	F48E3.4	X	low	both	57	86	5	37	-49	0.430233	0.0116999	0.127158	NotSig	-0.954391	large	OK
WBGene00021733	otub-2	I	low	both	11	65	8	141	76	2.16923	0.0117133	0.127158	NotSig	1.51705	large	OK
WBGene00004404	rom-5	I	low	both	16	41	11	79	38	1.92683	0.0117955	0.127859	NotSig	0.979462	large	OK
WBGene00001167	eef-2	I	high	both	1781	54	871	50	-4	0.925926	0.0118253	0.127989	NotSig	-0.0302895	negligible	OK
WBGene00008739	F13D12.3	II	low	both	6	123	14	57	-66	0.463415	0.0118512	0.128078	NotSig	-1.85935	large	OK
WBGene00017759	sucl-2	III	medium	both	137	47	67	59	12	1.25532	0.0120126	0.129628	NotSig	0.317646	small	OK
WBGene00010478	K01G5.5	III	medium	both	215	71	60	53.5	-17.5	0.753521	0.0120479	0.129816	NotSig	-0.336359	small	OK
WBGene00012783	Y43C5A.3	IV	low	both	22	105.5	35	64	-41.5	0.606635	0.0121301	0.130473	NotSig	-0.442916	small	OK
WBGene00017506	F16B4.4	V	medium	both	312	62	245	74	12	1.19355	0.012145	0.130473	NotSig	0.18121	negligible	OK
WBGene00002047	icp-1	I	low	both	33	39	12	60	21	1.53846	0.0122642	0.131558	NotSig	0.805474	large	OK
WBGene00004095	pqe-1	III	low	both	35	57	19	95	38	1.66667	0.0124085	0.132909	NotSig	0.838429	large	OK
WBGene00000041	aco-2	III	medium	both	152	75.5	153	65	-10.5	0.860927	0.0125841	0.134591	NotSig	-0.214552	small	OK
WBGene00010980	R02D5.7	V	low	both	5	100	53	70	-30	0.7	0.0126283	0.134846	NotSig	-1.03556	large	OK
WBGene00019693	ostd-1	I	medium	both	80	46	86	69	23	1.5	0.0126453	0.134846	NotSig	0.439364	small	OK
WBGene00004408	rla-0	I	high	both	3011	60	1585	59	-1	0.983333	0.012706	0.135291	NotSig	-0.056561	negligible	OK
WBGene00009452	F36A2.2	I	low	both	12	33	9	110	77	3.33333	0.0127245	0.135291	NotSig	1.30029	large	OK
WBGene00006912	vha-3	IV	medium	both	144	59.5	55	73	13.5	1.22689	0.0129301	0.137276	NotSig	0.502545	medium	OK
WBGene00018599	F48C1.6	I	low	both	30	72.5	16	38.5	-34	0.531034	0.0131414	0.139314	NotSig	-0.819795	large	OK
WBGene00011773	ttr-53	IV	low	both	31	48	12	83.5	35.5	1.73958	0.0131821	0.139337	NotSig	0.680565	medium	OK
WBGene00021644	Y47G6A.18	I	low	both	35	64	34	101.5	37.5	1.58594	0.0131804	0.139337	NotSig	0.349787	small	OK
WBGene00255714	B0511.19	I	low	both	34	38.5	12	70	31.5	1.81818	0.0132121	0.13945	NotSig	1.05525	large	OK
WBGene00008399	D2005.4	I	low	both	18	72	12	98.5	26.5	1.36806	0.013237	0.139509	NotSig	0.930144	large	OK
WBGene00017247	F08D12.3	II	low	both	12	52.5	19	33	-19.5	0.628571	0.013291	0.139875	NotSig	-0.872223	large	OK
WBGene00008330	C55A6.1	V	medium	both	62	44	37	53	9	1.20455	0.0134843	0.141497	NotSig	0.389993	small	OK
WBGene00008419	wdr-23	I	low	both	33	39	19	92	53	2.35897	0.0134674	0.141497	NotSig	0.903693	large	OK
WBGene00006890	vem-1	X	low	both	20	87	37	49	-38	0.563218	0.0136304	0.141795	NotSig	-0.637541	medium	OK
WBGene00008311	rskn-2	I	low	both	18	96.5	18	46	-50.5	0.476684	0.0135882	0.141795	NotSig	-0.889405	large	OK
WBGene00009548	F38H4.4	IV	low	both	8	110	33	77	-33	0.7	0.0135966	0.141795	NotSig	-0.916608	large	OK
WBGene00014307	F07H5.3	II	medium	both	215	64	363	55	-9	0.859375	0.0135654	0.141795	NotSig	-0.136507	negligible	OK
WBGene00016987	CC8.2	IV	low	both	21	57	9	125	68	2.19298	0.0136244	0.141795	NotSig	1.18292	large	OK
WBGene00019971	ergo-1	V	low	both	47	49	13	87	38	1.77551	0.0135867	0.141795	NotSig	1.18412	large	OK
WBGene00000102	akt-1	V	medium	both	52	48	41	76	28	1.58333	0.0137066	0.142179	NotSig	0.485691	small	OK
WBGene00021634	rde-10	I	low	both	11	37	6	94	57	2.54054	0.0136873	0.142179	NotSig	1.5673	large	OK
WBGene00000200	arx-2	V	low	both	58	59	24	46	-13	0.779661	0.013822	0.143081	NotSig	-0.589889	medium	OK
WBGene00011111	snfc-5	III	low	both	37	34	16	74.5	40.5	2.19118	0.0138331	0.143081	NotSig	0.829147	large	OK
WBGene00001812	haf-2	II	low	both	36	59	30	83	24	1.40678	0.013896	0.143484	NotSig	0.732023	medium	OK
WBGene00009978	F53E4.1	V	low	both	20	48	19	83	35	1.72917	0.0139118	0.143484	NotSig	0.825643	large	OK
WBGene00022463	elpc-1	I	low	both	25	51	8	137	86	2.68627	0.0139511	0.143685	NotSig	1.19038	large	OK
WBGene00010479	K01G5.8	III	low	both	41	42	32	68	26	1.61905	0.0139907	0.143887	NotSig	0.570706	medium	OK
WBGene00303208	Y71H2AM.29	III	low	both	14	109	66	85.5	-23.5	0.784404	0.0140158	0.143941	NotSig	-0.935961	large	OK
WBGene00009430	F35E12.6	V	medium	both	81	40	158	49	9	1.225	0.0140733	0.144179	NotSig	0.311807	small	OK
WBGene00016797	C50A2.3	IV	low	both	8	37	9	132	95	3.56757	0.0140789	0.144179	NotSig	1.58222	large	OK
WBGene00009584	drap-1	V	low	both	43	77	26	121.5	44.5	1.57792	0.0142009	0.144609	NotSig	0.45537	small	OK
WBGene00010583	K05C4.7	I	low	both	43	47	18	35.5	-11.5	0.755319	0.0141753	0.144609	NotSig	-0.629262	medium	OK
WBGene00011936	pgrn-1	I	low	both	31	72	45	49	-23	0.680556	0.0141829	0.144609	NotSig	-0.602071	medium	OK
WBGene00013270	Y57A10A.31	II	low	both	28	53.5	10	79.5	26	1.48598	0.0141429	0.144609	NotSig	0.944022	large	OK
WBGene00003815	nars-1	I	medium	both	92	67.5	53	54	-13.5	0.8	0.0142257	0.144658	NotSig	-0.450163	small	OK
WBGene00016054	C24D10.2	IV	medium	both	22	89.5	158	73.5	-16	0.821229	0.0142653	0.144726	NotSig	-0.557497	medium	OK
WBGene00016062	cox-16	V	medium	both	59	53	52	44.5	-8.5	0.839623	0.0142724	0.144726	NotSig	-0.345742	small	OK
WBGene00015057	gad-3	V	low	both	8	124	17	71	-53	0.572581	0.0143037	0.14484	NotSig	-1.16487	large	OK
WBGene00012253	clec-50	V	medium	both	379	35	635	41	6	1.17143	0.0143653	0.145058	NotSig	0.138447	negligible	OK
WBGene00012326	W07E11.1	X	low	both	33	82	29	41	-41	0.5	0.0143648	0.145058	NotSig	-0.556483	medium	OK
WBGene00019075	F59A3.2	I	low	both	18	33	9	94	61	2.84848	0.0144851	0.146063	NotSig	1.39319	large	OK
WBGene00012554	Y37D8A.16	III	low	both	16	46	41	80	34	1.73913	0.0145911	0.146927	NotSig	0.793679	medium	OK
WBGene00008429	etc-1	II	low	both	19	63	25	87	24	1.38095	0.0146365	0.147179	NotSig	0.810865	large	OK
WBGene00000257	bmk-1	V	low	both	27	40	27	63	23	1.575	0.0146799	0.147411	NotSig	0.673076	medium	OK
WBGene00013690	hprt-1	I	medium	both	70	42.5	29	59	16.5	1.38824	0.014783	0.147702	NotSig	0.325373	small	OK
WBGene00015481	C05D11.1	III	medium	both	55	67	40	86.5	19.5	1.29104	0.0147348	0.147702	NotSig	0.462637	small	OK
WBGene00022351	Y82E9BR.19	III	low	both	16	53.5	5	94	40.5	1.75701	0.0147906	0.147702	NotSig	1.75262	large	OK
WBGene00194892	dsb-2	II	low	both	16	31.5	9	81	49.5	2.57143	0.0147819	0.147702	NotSig	0.765498	medium	OK
WBGene00015931	C17H12.5	IV	low	both	7	91	66	68	-23	0.747253	0.014819	0.147781	NotSig	-1.18513	large	OK
WBGene00009621	fipr-21	X	medium	both	220	42	132	48	6	1.14286	0.0148616	0.148002	NotSig	0.301853	small	OK
WBGene00007458	ule-4	IV	medium	both	648	66.5	33	57	-9.5	0.857143	0.0149904	0.148875	NotSig	-0.332971	small	OK
WBGene00016641	C44C1.1	X	low	both	11	38	11	74	36	1.94737	0.0149725	0.148875	NotSig	1.23391	large	OK
WBGene00017158	hpo-10	III	low	both	14	47	18	100	53	2.12766	0.0150321	0.149084	NotSig	0.828609	large	OK
WBGene00006936	glp-4	I	medium	both	73	85	20	65.5	-19.5	0.770588	0.0152257	0.150797	NotSig	-0.718138	medium	OK
WBGene00007982	pxd-1	III	low	both	21	144	19	92	-52	0.638889	0.015326	0.151401	NotSig	-0.862556	large	OK
WBGene00019608	ani-2	II	low	both	50	58	34	79	21	1.36207	0.0153285	0.151401	NotSig	0.344365	small	OK
WBGene00010097	srpa-68	V	medium	both	58	57.5	31	80	22.5	1.3913	0.0155142	0.153026	NotSig	0.408527	small	OK
WBGene00021959	Y57E12AL.6	V	medium	both	129	53	86	45	-8	0.849057	0.0155436	0.153107	NotSig	-0.226541	small	OK
WBGene00010731	K10C3.4	I	low	both	27	59	8	103.5	44.5	1.75424	0.0156724	0.153194	NotSig	0.811106	large	OK
WBGene00012762	Y41E3.1	IV	low	both	24	62	20	99.5	37.5	1.60484	0.0156796	0.153194	NotSig	0.717714	medium	OK
WBGene00015094	B0261.6	I	medium	both	44	89.5	208	79	-10.5	0.882682	0.0156073	0.153194	NotSig	-0.380047	small	OK
WBGene00015462	C05C8.5	V	low	both	21	26	7	50	24	1.92308	0.0156198	0.153194	NotSig	0.259435	small	OK
WBGene00017922	F29B9.7	IV	low	both	13	94	43	74	-20	0.787234	0.0156607	0.153194	NotSig	-0.934929	large	OK
WBGene00019259	H34C03.2	IV	low	both	55	72	28	115	43	1.59722	0.0156095	0.153194	NotSig	0.678234	medium	OK
WBGene00015097	B0273.1	IV	medium	both	12	95	70	68	-27	0.715789	0.015753	0.153703	NotSig	-0.699339	medium	OK
WBGene00011071	R06F6.8	II	low	both	22	48.5	15	99	50.5	2.04124	0.0158082	0.153832	NotSig	0.80158	large	OK
WBGene00022650	ZK84.2	II	medium	both	11	95	81	69	-26	0.726316	0.0158087	0.153832	NotSig	-0.620977	medium	OK
WBGene00015051	B0218.7	IV	medium	both	24	59.5	162	49	-10.5	0.823529	0.0159707	0.155199	NotSig	-0.335203	small	OK
WBGene00003096	lys-7	V	medium	both	29	60	254	46.5	-13.5	0.775	0.0160116	0.155383	NotSig	-0.531585	medium	OK
WBGene00010418	H27A22.1	V	low	both	16	40.5	29	88	47.5	2.17284	0.0160667	0.155383	NotSig	0.760786	medium	OK
WBGene00011446	T04F8.8	X	medium	both	240	47.5	254	51	3.5	1.07368	0.0160993	0.155383	NotSig	0.24175	small	OK
WBGene00011932	sptl-3	V	low	both	15	51	30	78	27	1.52941	0.0160387	0.155383	NotSig	0.780104	medium	OK
WBGene00015551	C06G3.5	IV	medium	both	43	39	43	59	20	1.51282	0.0161186	0.155383	NotSig	0.493995	small	OK
WBGene00017500	pud-2.2	V	high	both	794	48	1853	48	0	1	0.0160849	0.155383	NotSig	-0.0530686	negligible	OK
WBGene00002247	lam-1	IV	low	both	18	72.5	11	118	45.5	1.62759	0.016175	0.15572	NotSig	1.0717	large	OK
WBGene00013393	Y62H9A.5	X	medium	both	375	59	22	49.5	-9.5	0.838983	0.0162044	0.155795	NotSig	-0.516818	medium	OK
WBGene00009708	F44G3.7	V	low	both	8	119	32	82	-37	0.689076	0.0163237	0.156733	NotSig	-0.96709	large	OK
WBGene00009342	fasn-1	I	low	both	52	73.5	21	122	48.5	1.65986	0.0163525	0.156802	NotSig	0.666314	medium	OK
WBGene00007070	ugt-49	V	low	both	28	54.5	27	35	-19.5	0.642202	0.0164135	0.156971	NotSig	-0.557238	medium	OK
WBGene00016607	C43E11.9	I	low	both	64	47	16	79.5	32.5	1.69149	0.0163954	0.156971	NotSig	0.605648	medium	OK
WBGene00004341	rfl-1	III	low	both	27	32	23	62	30	1.9375	0.0165982	0.157925	NotSig	0.824751	large	OK
WBGene00009186	trcs-1	IV	medium	both	145	39	22	47	8	1.20513	0.0166007	0.157925	NotSig	0.608453	medium	OK
WBGene00022200	fard-1	X	low	both	8	74	11	41	-33	0.554054	0.0165911	0.157925	NotSig	-1.28271	large	OK
WBGene00023068	rpl-41.2	I	medium	both	1268	39	923	38	-1	0.974359	0.0165946	0.157925	NotSig	-0.0841965	negligible	OK
WBGene00002257	lbp-5	I	medium	both	70	39	41	80	41	2.05128	0.0167401	0.158307	NotSig	0.353427	small	OK
WBGene00003777	nmy-2	I	medium	both	95	61	64	82.5	21.5	1.35246	0.0166739	0.158307	NotSig	0.392594	small	OK
WBGene00010199	bet-2	X	low	both	7	116	10	62	-54	0.534483	0.0167376	0.158307	NotSig	-1.49361	large	OK
WBGene00012351	W09C5.1	I	medium	both	106	56	75	44	-12	0.785714	0.0167503	0.158307	NotSig	-0.312709	small	OK
WBGene00012717	Y39E4B.6	III	low	both	8	71	12	127	56	1.78873	0.0167294	0.158307	NotSig	1.03154	large	OK
WBGene00000877	cyn-1	V	medium	both	130	57	53	71	14	1.24561	0.0168092	0.158431	NotSig	0.416727	small	OK
WBGene00010117	nkb-3	X	medium	both	55	46	46	73.5	27.5	1.59783	0.0168292	0.158431	NotSig	0.437495	small	OK
WBGene00015122	B0302.5	X	low	both	13	64	8	91	27	1.42188	0.0168182	0.158431	NotSig	0.882152	large	OK
WBGene00015803	C15H9.9	X	medium	both	113	62	72	49.5	-12.5	0.798387	0.016866	0.158571	NotSig	-0.285106	small	OK
WBGene00007043	algn-10	I	low	both	13	81	10	40.5	-40.5	0.5	0.0169284	0.158951	NotSig	-1.1496	large	OK
WBGene00011324	hrde-2	V	low	both	32	43.5	14	83.5	40	1.91954	0.0169533	0.158979	NotSig	0.995943	large	OK
WBGene00017349	farl-11	II	low	both	55	55	17	102	47	1.85455	0.0169813	0.159035	NotSig	0.384394	small	OK
WBGene00019727	zig-12	X	medium	both	110	67	153	52	-15	0.776119	0.0170101	0.159099	NotSig	-0.21036	small	OK
WBGene00001645	gly-20	V	low	both	30	56	21	88	32	1.57143	0.0171437	0.159934	NotSig	0.696006	medium	OK
WBGene00011834	dvc-1	V	low	both	48	50	24	61.5	11.5	1.23	0.01713	0.159934	NotSig	0.732593	medium	OK
WBGene00001427	fkb-2	I	medium	both	406	56	308	65.5	9.5	1.16964	0.0171814	0.160079	NotSig	0.154838	negligible	OK
WBGene00007270	rei-1	III	low	both	49	51	35	104	53	2.03922	0.0172188	0.160105	NotSig	0.617046	medium	OK
WBGene00017643	czw-1	IV	low	both	49	53	39	86	33	1.62264	0.0172285	0.160105	NotSig	0.676455	medium	OK
WBGene00009103	rtfo-1	V	low	both	46	38.5	7	61	22.5	1.58442	0.0173009	0.160571	NotSig	0.978948	large	OK
WBGene00004189	pars-1	III	medium	both	77	49	35	67	18	1.36735	0.0173417	0.160647	NotSig	0.564203	medium	OK
WBGene00015235	cdc-26	I	low	both	42	36.5	13	67	30.5	1.83562	0.0173534	0.160647	NotSig	0.861062	large	OK
WBGene00004972	spe-26	IV	low	both	11	110	41	86	-24	0.781818	0.0175063	0.161855	NotSig	-0.641987	medium	OK
WBGene00008441	usp-50	V	low	both	12	48.5	5	87	38.5	1.79381	0.017567	0.162209	NotSig	1.29239	large	OK
WBGene00006889	pfd-3	I	medium	both	72	54.5	34	40.5	-14	0.743119	0.0176433	0.162705	NotSig	-0.453706	small	OK
WBGene00016717	math-22	II	low	both	5	48	7	122	74	2.54167	0.0176768	0.162806	NotSig	1.27475	large	OK
WBGene00020713	T23B3.5	I	low	both	5	71	36	97	26	1.3662	0.0177226	0.163021	NotSig	0.680408	medium	OK
WBGene00019883	met-2	III	low	both	19	74	7	42	-32	0.567568	0.0177638	0.163192	NotSig	-0.973716	large	OK
WBGene00006617	tars-1	II	medium	both	100	74	64	63.5	-10.5	0.858108	0.0180275	0.165009	NotSig	-0.365965	small	OK
WBGene00019757	memb-2	V	low	both	29	40	40	59	19	1.475	0.01803	0.165009	NotSig	0.534811	medium	OK
WBGene00020350	T08B2.12	I	medium	both	91	118	491	102	-16	0.864407	0.0180078	0.165009	NotSig	-0.174378	negligible	OK
WBGene00020695	T22F3.2	V	low	both	32	43	6	81	38	1.88372	0.0181124	0.165553	NotSig	0.917672	large	OK
WBGene00018286	F41E6.5	V	low	both	17	104	20	75	-29	0.721154	0.0181748	0.165914	NotSig	-0.869376	large	OK
WBGene00021427	Y38F2AR.9	IV	medium	both	527	62	195	71	9	1.14516	0.0182558	0.166444	NotSig	0.188346	negligible	OK
WBGene00003196	mel-11	II	low	both	26	52.5	22	103.5	51	1.97143	0.0183161	0.166573	NotSig	0.857941	large	OK
WBGene00003234	mif-1	III	low	both	21	65	29	47	-18	0.723077	0.0183068	0.166573	NotSig	-0.706996	medium	OK
WBGene00007534	fubl-1	V	low	both	47	61	20	91.5	30.5	1.5	0.0184193	0.167301	NotSig	0.602997	medium	OK
WBGene00016496	C37C3.2	V	medium	both	73	74	86	97.5	23.5	1.31757	0.0185759	0.168512	NotSig	0.361894	small	OK
WBGene00003044	lir-1	II	low	both	24	40.5	15	73	32.5	1.80247	0.0186018	0.168535	NotSig	0.604568	medium	OK
WBGene00000779	cpn-3	I	medium	both	597	62	653	57	-5	0.919355	0.0186742	0.168979	NotSig	-0.0842186	negligible	OK
WBGene00015565	C07D8.6	X	medium	both	159	73	66	50.5	-22.5	0.691781	0.0189047	0.170638	NotSig	-0.330395	small	OK
WBGene00045407	T07D4.5	II	low	both	42	28	14	54.5	26.5	1.94643	0.0188827	0.170638	NotSig	0.708927	medium	OK
WBGene00006220	str-176	IV	low	both	6	40	17	91	51	2.275	0.0189736	0.171047	NotSig	1.22793	large	OK
WBGene00000652	col-76	II	low	both	17	89	19	70	-19	0.786517	0.0190025	0.171094	NotSig	-0.857831	large	OK
WBGene00017026	ipla-4	I	low	both	9	107	24	81	-26	0.757009	0.019042	0.171236	NotSig	-1.14543	large	OK
WBGene00016977	akap-1	III	medium	both	56	55	32	91.5	36.5	1.66364	0.0191607	0.172001	NotSig	0.614306	medium	OK
WBGene00018301	F41G3.5	II	low	both	5	96	52	61	-35	0.635417	0.0191746	0.172001	NotSig	-1.1033	large	OK
WBGene00017066	maco-1	I	low	both	26	68.5	14	50.5	-18	0.737226	0.0192814	0.172531	NotSig	-0.773106	medium	OK
WBGene00018954	F56C9.11	III	low	both	20	48	16	87	39	1.8125	0.0192642	0.172531	NotSig	0.874457	large	OK
WBGene00001228	eif-3.E	I	medium	both	64	53	39	79	26	1.49057	0.0193271	0.172725	NotSig	0.729631	medium	OK
WBGene00016610	paqr-1	IV	medium	both	54	51	49	76	25	1.4902	0.0193863	0.173041	NotSig	0.498666	small	OK
WBGene00011491	T05F1.5	I	medium	both	14	68	91	53	-15	0.779412	0.0196206	0.174916	NotSig	-0.554627	medium	OK
WBGene00021628	Y47D9A.1	I	low	both	28	53	33	91	38	1.71698	0.0197655	0.17599	NotSig	0.730395	medium	OK
WBGene00016119	C25H3.10	II	low	both	6	102	8	19	-83	0.186275	0.01998	0.177521	NotSig	-1.47237	large	OK
WBGene00020339	ttr-59	X	low	both	46	58	24	84.5	26.5	1.4569	0.0199864	0.177521	NotSig	0.735146	medium	OK
WBGene00007422	ugt-17	V	low	both	6	164	14	33	-131	0.20122	0.0200206	0.177606	NotSig	-1.34734	large	OK
WBGene00000183	arf-3	IV	medium	both	207	63	265	76	13	1.20635	0.0200573	0.177713	NotSig	0.169976	negligible	OK
WBGene00003825	ntl-2	II	low	both	50	44.5	29	75	30.5	1.68539	0.0201002	0.177875	NotSig	0.649518	medium	OK
WBGene00011759	mrps-18B	II	low	both	43	59	31	45	-14	0.762712	0.0201526	0.177904	NotSig	-0.52506	medium	OK
WBGene00012803	Y43F4B.5	III	medium	both	74	68	59	50	-18	0.735294	0.0201468	0.177904	NotSig	-0.340312	small	OK
WBGene00008125	C47A4.5	IV	medium	both	7	76	68	60	-16	0.789474	0.0201795	0.177924	NotSig	-0.904867	large	OK
WBGene00008218	nasp-2	V	medium	both	186	53.5	37	40	-13.5	0.747664	0.0202497	0.178109	NotSig	-0.121043	negligible	OK
WBGene00012294	nspa-8	V	medium	both	31	66	293	50	-16	0.757576	0.0202344	0.178109	NotSig	-0.252614	small	OK
WBGene00000669	col-94	III	medium	both	315	38	160	47.5	9.5	1.25	0.0203342	0.178635	NotSig	0.251231	small	OK
WBGene00007886	ethe-1	IV	low	both	7	137	11	71	-66	0.518248	0.0204248	0.178908	NotSig	-1.33633	large	OK
WBGene00014016	ZK632.9	III	medium	both	229	76	118	71.5	-4.5	0.940789	0.0204396	0.178908	NotSig	-0.245025	small	OK
WBGene00022793	ZK686.3	III	medium	both	101	56	92	72	16	1.28571	0.0204256	0.178908	NotSig	0.426721	small	OK
WBGene00019823	fnta-1	IV	low	both	39	44	17	72	28	1.63636	0.0205008	0.179227	NotSig	0.526329	medium	OK
WBGene00007922	pph-6	III	low	both	23	55	19	88	33	1.6	0.0207324	0.180162	NotSig	0.863189	large	OK
WBGene00008720	F12F6.1	IV	low	both	27	45	20	70.5	25.5	1.56667	0.0207062	0.180162	NotSig	0.719574	medium	OK
WBGene00010422	H32K16.2	I	low	both	44	100	19	78	-22	0.78	0.020668	0.180162	NotSig	-0.718149	medium	OK
WBGene00017886	F28B3.5	I	low	both	19	42	14	116	74	2.7619	0.0206458	0.180162	NotSig	0.714244	medium	OK
WBGene00023493	nspc-12	X	low	both	42	67	24	53.5	-13.5	0.798507	0.020709	0.180162	NotSig	-0.157065	negligible	OK
WBGene00006509	tag-164	III	medium	both	11	89	74	60	-29	0.674157	0.0208081	0.180511	NotSig	-1.2909	large	OK
WBGene00010785	top-2	II	medium	both	87	45	43	61	16	1.35556	0.0208224	0.180511	NotSig	0.223051	small	OK
WBGene00007188	B0464.9	III	low	both	19	38	8	90	52	2.36842	0.0208783	0.180611	NotSig	1.35818	large	OK
WBGene00009165	gpx-1	I	low	both	26	68	40	95.5	27.5	1.40441	0.0208839	0.180611	NotSig	0.387341	small	OK
WBGene00009441	wdr-48	III	low	both	30	33	7	74	41	2.24242	0.0209842	0.181139	NotSig	1.35555	large	OK
WBGene00020886	ttr-6	X	medium	both	74	61.5	152	49.5	-12	0.804878	0.0209951	0.181139	NotSig	-0.323825	small	OK
WBGene00006044	ssp-16	I	medium	both	46	75	433	66	-9	0.88	0.0210482	0.181381	NotSig	-0.306659	small	OK
WBGene00004132	ifet-1	III	medium	both	150	86	36	77.5	-8.5	0.901163	0.021082	0.181456	NotSig	-0.3465	small	OK
WBGene00009313	F32B4.2	I	medium	both	14	69.5	100	84.5	15	1.21583	0.0211395	0.181735	NotSig	0.556849	medium	OK
WBGene00009787	F46F2.3	X	medium	both	177	52	84	58.5	6.5	1.125	0.0213281	0.183138	NotSig	0.311885	small	OK
WBGene00017765	gcst-1	V	medium	both	83	47	50	60.5	13.5	1.28723	0.0214613	0.183845	NotSig	0.40802	small	OK
WBGene00044500	T19E7.6	IV	low	both	9	102	14	36	-66	0.352941	0.0214566	0.183845	NotSig	-1.13168	large	OK
WBGene00015558	C06G4.4	III	low	both	6	87.5	56	57	-30.5	0.651429	0.0215571	0.184447	NotSig	-1.20173	large	OK
WBGene00017968	skpo-3	II	low	both	33	42	18	79.5	37.5	1.89286	0.0216341	0.184887	NotSig	0.698795	medium	OK
WBGene00011274	R53.5	II	medium	both	37	46	57	67	21	1.45652	0.0217246	0.185316	NotSig	0.434545	small	OK
WBGene00013725	ska-1	I	low	both	16	53.5	11	25	-28.5	0.46729	0.0217356	0.185316	NotSig	-0.678515	medium	OK
WBGene00007918	sphk-1	II	low	both	20	72.5	16	113	40.5	1.55862	0.0218532	0.186099	NotSig	0.750501	medium	OK
WBGene00002136	inx-14	I	low	both	31	59	11	98	39	1.66102	0.0220813	0.187821	NotSig	1.02974	large	OK
WBGene00004305	ran-4	I	medium	both	95	66	49	51	-15	0.772727	0.0221489	0.187954	NotSig	-0.257734	small	OK
WBGene00017895	vrk-1	II	low	both	26	47	15	73	26	1.55319	0.0221303	0.187954	NotSig	0.379527	small	OK
WBGene00019890	R05F9.6	II	medium	both	113	74	64	57.5	-16.5	0.777027	0.0221963	0.188135	NotSig	-0.361304	small	OK
WBGene00000376	ccr-4	IV	low	both	61	50	16	33.5	-16.5	0.67	0.0226397	0.189994	NotSig	-0.262018	small	OK
WBGene00000608	col-19	X	medium	both	913	48	335	45	-3	0.9375	0.0227323	0.189994	NotSig	-0.0703153	negligible	OK
WBGene00000875	cyk-4	III	medium	both	82	43.5	38	62.5	19	1.43678	0.0226165	0.189994	NotSig	0.489282	small	OK
WBGene00001112	duo-3	I	low	both	21	58	10	104	46	1.7931	0.0224807	0.189994	NotSig	0.905393	large	OK
WBGene00001662	gop-3	III	low	both	34	71.5	32	50.5	-21	0.706294	0.0227304	0.189994	NotSig	-0.238266	small	OK
WBGene00002979	lfe-2	I	low	both	8	50	23	133	83	2.66	0.0225782	0.189994	NotSig	1.12726	large	OK
WBGene00003444	msp-51	IV	high	both	415	67	2236	65	-2	0.970149	0.0227455	0.189994	NotSig	-0.120035	negligible	OK
WBGene00009581	F40F9.3	V	medium	both	21	98	121	77	-21	0.785714	0.022667	0.189994	NotSig	-0.414245	small	OK
WBGene00013379	Y62E10A.13	IV	medium	both	40	47	106	74	27	1.57447	0.0227572	0.189994	NotSig	0.220987	small	OK
WBGene00018068	F35H10.2	IV	low	both	5	41	45	85	44	2.07317	0.022598	0.189994	NotSig	1.19223	large	OK
WBGene00019515	ugt-19	IV	low	both	5	79	7	37	-42	0.468354	0.0227516	0.189994	NotSig	-1.97613	large	OK
WBGene00020682	T22D1.3	IV	medium	both	66	72.5	42	85.5	13	1.17931	0.0225096	0.189994	NotSig	0.329686	small	OK
WBGene00021467	Y39G10AR.9	I	low	both	42	45	5	36	-9	0.8	0.0227144	0.189994	NotSig	-1.02429	large	OK
WBGene00006726	ubl-5	I	low	both	21	30	17	64	34	2.13333	0.0227875	0.190028	NotSig	0.989624	large	OK
WBGene00004147	larp-5	I	medium	both	48	66	41	90	24	1.36364	0.023076	0.19199	NotSig	0.461812	small	OK
WBGene00021561	Y45G5AM.9	V	low	both	25	37	16	51	14	1.37838	0.0230496	0.19199	NotSig	0.698678	medium	OK
WBGene00000941	ddp-1	III	medium	both	110	36.5	60	46	9.5	1.26027	0.023206	0.192747	NotSig	0.125355	negligible	OK
WBGene00006701	ubc-1	IV	low	both	30	56.5	12	104.5	48	1.84956	0.0232202	0.192747	NotSig	0.581681	medium	OK
WBGene00003829	nud-1	III	medium	both	85	46	45	53	7	1.15217	0.0235632	0.194477	NotSig	0.510615	medium	OK
WBGene00004985	spo-11	IV	low	both	23	60	11	91	31	1.51667	0.0235332	0.194477	NotSig	0.883637	large	OK
WBGene00014955	Y102A5C.6	V	low	both	30	34	10	153.5	119.5	4.51471	0.0235096	0.194477	NotSig	0.684846	medium	OK
WBGene00015944	C18A3.7	II	medium	both	13	62	79	43	-19	0.693548	0.0235054	0.194477	NotSig	-0.638166	medium	OK
WBGene00022022	Y61A9LA.11	V	low	both	22	45.5	9	27	-18.5	0.593407	0.0235508	0.194477	NotSig	-0.469037	small	OK
WBGene00011214	R10E9.2	III	medium	both	54	70.5	364	64	-6.5	0.907801	0.0239775	0.196997	NotSig	-0.319923	small	OK
WBGene00011490	T05F1.4	I	low	both	25	45	7	93	48	2.06667	0.0239668	0.196997	NotSig	1.2038	large	OK
WBGene00011647	noca-1	V	medium	both	51	48	49	72	24	1.5	0.0239008	0.196997	NotSig	0.272172	small	OK
WBGene00044431	mzt-1	I	low	both	37	31	16	56.5	25.5	1.82258	0.0239623	0.196997	NotSig	0.715873	medium	OK
WBGene00021359	Y37E11AL.3	IV	low	both	58	42	26	36	-6	0.857143	0.0240832	0.197641	NotSig	-0.545059	medium	OK
WBGene00022783	tomm-7	III	medium	both	96	43.5	79	50	6.5	1.14943	0.0241209	0.197726	NotSig	0.284947	small	OK
WBGene00007196	B0513.4	IV	medium	both	112	93.5	10	69.5	-24	0.743316	0.0244709	0.200368	NotSig	-0.679311	medium	OK
WBGene00020854	T27C4.1	V	medium	both	20	61	89	34	-27	0.557377	0.0245621	0.200887	NotSig	-0.863836	large	OK
WBGene00009439	mlcd-1	III	low	both	22	52	31	78	26	1.5	0.0245945	0.200894	NotSig	0.671089	medium	OK
WBGene00016266	idhg-2	I	low	both	20	88.5	47	63	-25.5	0.711864	0.0246185	0.200894	NotSig	-0.605957	medium	OK
WBGene00016742	C48B6.4	I	low	both	7	129	35	75	-54	0.581395	0.0247675	0.201786	NotSig	-1.10199	large	OK
WBGene00017826	tag-340	III	low	both	37	60	12	36	-24	0.6	0.0248116	0.201786	NotSig	-0.424616	small	OK
WBGene00022077	vamp-7	IV	low	both	17	53	8	156.5	103.5	2.95283	0.0247969	0.201786	NotSig	1.22665	large	OK
WBGene00010037	F54C8.4	III	low	both	43	41	12	86.5	45.5	2.10976	0.0249537	0.20226	NotSig	0.529408	medium	OK
WBGene00010904	ugt-62	III	low	both	38	43	35	62	19	1.44186	0.0249491	0.20226	NotSig	0.527259	medium	OK
WBGene00020661	smz-2	I	medium	both	34	68	213	60	-8	0.882353	0.0249134	0.20226	NotSig	-0.521979	medium	OK
WBGene00008765	ttx-7	I	medium	both	61	58	47	78	20	1.34483	0.025067	0.20295	NotSig	0.463015	small	OK
WBGene00010990	tceb-3	II	low	both	19	35	24	81	46	2.31429	0.0252182	0.203264	NotSig	0.640423	medium	OK
WBGene00021811	ral-1	III	low	both	31	49	21	77	28	1.57143	0.0251862	0.203264	NotSig	0.520807	medium	OK
WBGene00022121	cogc-3	I	low	both	26	60.5	20	84	23.5	1.38843	0.0251801	0.203264	NotSig	0.685328	medium	OK
WBGene00022467	Y119C1B.1	I	low	both	6	112	33	69	-43	0.616071	0.0251943	0.203264	NotSig	-1.02089	large	OK
WBGene00004459	rpn-2	III	medium	both	126	61.5	58	74.5	13	1.21138	0.0256287	0.203398	NotSig	0.299247	small	OK
WBGene00006375	syp-1	V	low	both	25	91	15	61	-30	0.67033	0.0253845	0.203398	NotSig	-0.778185	medium	OK
WBGene00007507	C10C5.3	IV	low	both	35	65	6	107.5	42.5	1.65385	0.0256044	0.203398	NotSig	1.21371	large	OK
WBGene00009223	mdt-28	V	low	both	35	38	6	84.5	46.5	2.22368	0.0255916	0.203398	NotSig	1.39722	large	OK
WBGene00010806	M01E5.3	I	low	both	49	53	10	77.5	24.5	1.46226	0.0255473	0.203398	NotSig	0.83782	large	OK
WBGene00010967	nduo-5	MtDNA	medium	both	519	43	261	44	1	1.02326	0.0253579	0.203398	NotSig	0.197234	negligible	OK
WBGene00011914	T22C1.3	I	low	both	24	47.5	12	79	31.5	1.66316	0.0255943	0.203398	NotSig	0.940608	large	OK
WBGene00012358	W09D6.5	III	low	both	21	52	19	86	34	1.65385	0.0253861	0.203398	NotSig	0.804663	large	OK
WBGene00017733	ubxn-1	I	medium	both	81	30	46	53.5	23.5	1.78333	0.0255665	0.203398	NotSig	0.211569	small	OK
WBGene00019801	aak-1	III	low	both	19	44	18	81.5	37.5	1.85227	0.0254506	0.203398	NotSig	0.353088	small	OK
WBGene00020687	ruvb-2	IV	low	both	64	56.5	21	41	-15.5	0.725664	0.0256193	0.203398	NotSig	-0.415555	small	OK
WBGene00021047	zfp-3	X	low	both	13	30	10	120	90	4	0.0255373	0.203398	NotSig	0.785754	medium	OK
WBGene00021829	mrpl-17	I	low	both	42	39	17	56	17	1.4359	0.0253842	0.203398	NotSig	0.812331	large	OK
WBGene00022144	pghm-1	I	low	both	13	52	47	36	-16	0.692308	0.0253881	0.203398	NotSig	-0.652844	medium	OK
WBGene00009732	cope-1	III	medium	both	61	63	62	83	20	1.31746	0.0256766	0.203554	NotSig	0.491858	small	OK
WBGene00012827	Y43F8C.5	V	medium	both	19	110	93	92	-18	0.836364	0.0257953	0.204271	NotSig	-0.76737	medium	OK
WBGene00013238	trap-4	III	medium	both	359	63	130	74	11	1.1746	0.0259026	0.204682	NotSig	0.177028	negligible	OK
WBGene00013968	ZK287.9	V	low	both	8	33	11	93	60	2.81818	0.0259321	0.204682	NotSig	1.05854	large	OK
WBGene00019824	R02D3.7	IV	low	both	29	35	11	88	53	2.51429	0.0259218	0.204682	NotSig	1.5074	large	OK
WBGene00004883	smg-5	I	low	both	14	48	5	83	35	1.72917	0.0261538	0.206163	NotSig	1.38483	large	OK
WBGene00016807	C50D2.3	II	low	both	6	121.5	38	71.5	-50	0.588477	0.0261767	0.206163	NotSig	-1.33818	large	OK
WBGene00021327	mrpl-38	I	low	both	49	53	17	72	19	1.35849	0.0262586	0.206583	NotSig	0.736884	medium	OK
WBGene00018769	mnat-1	II	low	both	39	97	12	74	-23	0.762887	0.0263659	0.207202	NotSig	-0.769964	medium	OK
WBGene00001239	elo-1	IV	medium	both	270	46.5	184	54	7.5	1.16129	0.0264727	0.20759	NotSig	0.263721	small	OK
WBGene00019509	K07H8.9	IV	low	both	17	39	50	56.5	17.5	1.44872	0.0264465	0.20759	NotSig	0.406262	small	OK
WBGene00004130	ketn-1	V	low	both	30	163	35	138	-25	0.846626	0.0265896	0.20828	NotSig	-0.414415	small	OK
WBGene00009276	F30F8.9	I	low	both	23	73	10	116.5	43.5	1.59589	0.0268404	0.20979	NotSig	0.733193	medium	OK
WBGene00019673	K12C11.1	I	medium	both	46	46.5	39	73	26.5	1.56989	0.0268397	0.20979	NotSig	0.55573	medium	OK
WBGene00013523	Y73F8A.14	IV	medium	both	18	105	136	85	-20	0.809524	0.0268854	0.209915	NotSig	-0.648348	medium	OK
WBGene00011511	gpcp-2	II	medium	both	51	88	56	70	-18	0.795455	0.0270008	0.210581	NotSig	-0.385535	small	OK
WBGene00022709	ZK354.8	IV	low	both	10	81	54	54	-27	0.666667	0.0270289	0.210581	NotSig	-0.752804	medium	OK
WBGene00017727	F22H10.3	X	medium	both	244	57	201	49	-8	0.859649	0.0273639	0.212961	NotSig	-0.217157	small	OK
WBGene00008041	ufc-1	III	low	both	45	31	34	42	11	1.35484	0.0275524	0.213471	NotSig	0.562939	medium	OK
WBGene00011897	scpl-4	V	low	both	47	69	21	51	-18	0.73913	0.0275216	0.213471	NotSig	-0.53989	medium	OK
WBGene00015208	B0495.9	II	low	both	27	68	21	48	-20	0.705882	0.0275469	0.213471	NotSig	-0.721264	medium	OK
WBGene00021906	Y55B1AR.2	III	low	both	5	46	11	106	60	2.30435	0.0274725	0.213471	NotSig	1.35121	large	OK
WBGene00022631	nekl-2	I	low	both	12	131.5	6	80	-51.5	0.608365	0.027577	0.213471	NotSig	-1.21661	large	OK
WBGene00000700	col-126	IV	low	both	21	42	7	75	33	1.78571	0.0276357	0.213496	NotSig	1.47894	large	OK
WBGene00012000	T24H10.1	II	low	both	37	47	13	35	-12	0.744681	0.0276393	0.213496	NotSig	-0.563152	medium	OK
WBGene00004914	snr-1	IV	medium	both	207	62	78	54	-8	0.870968	0.0277042	0.213769	NotSig	-0.20826	small	OK
WBGene00001251	elt-3	X	low	both	7	20	10	78.5	58.5	3.925	0.0278195	0.214014	NotSig	1.08299	large	OK
WBGene00012148	inos-1	II	low	both	49	52	34	43.5	-8.5	0.836538	0.0278248	0.214014	NotSig	-0.424471	small	OK
WBGene00044728	Y53F4B.45	II	low	both	11	83	74	54.5	-28.5	0.656627	0.027812	0.214014	NotSig	-0.818553	large	OK
WBGene00001996	hpl-2	III	medium	both	70	38.5	20	61	22.5	1.58442	0.0278924	0.214306	NotSig	0.570126	medium	OK
WBGene00006994	zyg-9	II	low	both	44	45	39	72	27	1.6	0.028175	0.216247	NotSig	0.28876	small	OK
WBGene00007578	C14B1.7	III	low	both	27	46	9	88	42	1.91304	0.0283397	0.217051	NotSig	0.98672	large	OK
WBGene00014232	ttll-4	III	low	both	23	55	11	41	-14	0.745455	0.0283293	0.217051	NotSig	-0.697184	medium	OK
WBGene00008381	D1081.3	I	low	both	7	72	33	62	-10	0.861111	0.0285142	0.218156	NotSig	-0.847394	large	OK
WBGene00009264	sac-1	I	medium	both	41	60	71	94	34	1.56667	0.028549	0.218192	NotSig	0.506051	medium	OK
WBGene00016411	C34E10.10	III	low	both	28	47.5	7	68	20.5	1.43158	0.0286261	0.21855	NotSig	1.24882	large	OK
WBGene00004471	rps-2	IV	high	both	1980	37	894	35.5	-1.5	0.959459	0.0287994	0.219641	NotSig	0.017459	negligible	OK
WBGene00003426	msp-19	IV	high	both	401	66	2244	64	-2	0.969697	0.0289381	0.220234	NotSig	-0.0868824	negligible	OK
WBGene00023487	mrps-24	IV	low	both	46	49	30	36.5	-12.5	0.744898	0.0289083	0.220234	NotSig	-0.174832	negligible	OK
WBGene00009674	nucb-1	X	low	both	25	54	35	42	-12	0.777778	0.029102	0.221232	NotSig	-0.543483	medium	OK
WBGene00016981	rpn-13	III	medium	both	91	53	59	71	18	1.33962	0.0291304	0.221232	NotSig	0.378978	small	OK
WBGene00010719	K09E4.1	II	medium	both	15	57	89	51	-6	0.894737	0.0292982	0.222273	NotSig	-0.680338	medium	OK
WBGene00021541	Y42H9B.3	IV	low	both	39	52	11	82	30	1.57692	0.029343	0.22238	NotSig	1.22786	large	OK
WBGene00022101	Y69A2AR.32	IV	low	both	10	35.5	21	67	31.5	1.88732	0.0295185	0.223475	NotSig	0.747812	medium	OK
WBGene00011401	T03F6.6	III	medium	both	26	57.5	158	72	14.5	1.25217	0.0295652	0.22352	NotSig	0.438934	small	OK
WBGene00019002	F57B10.4	I	low	both	21	58	7	120	62	2.06897	0.0295862	0.22352	NotSig	1.04527	large	OK
WBGene00013011	snx-14	II	low	both	13	45	8	98	53	2.17778	0.0297558	0.224566	NotSig	1.06139	large	OK
WBGene00015971	swsn-2.2	I	low	both	41	44	5	23	-21	0.522727	0.0299056	0.225462	NotSig	-0.758213	medium	OK
WBGene00008975	F20D1.3	X	medium	both	55	98	38	72	-26	0.734694	0.0303828	0.227961	NotSig	-0.507468	medium	OK
WBGene00014206	nit-1	III	low	both	13	115	10	44.5	-70.5	0.386957	0.0303287	0.227961	NotSig	-0.911463	large	OK
WBGene00016494	C37A2.8	I	low	both	34	54.5	22	41	-13.5	0.752294	0.0303886	0.227961	NotSig	-0.580259	medium	OK
WBGene00017357	F10E9.5	III	low	both	20	37.5	6	72.5	35	1.93333	0.0303948	0.227961	NotSig	1.30029	large	OK
WBGene00020135	aakg-4	X	low	both	5	114	6	63.5	-50.5	0.557018	0.030303	0.227961	NotSig	-1.26557	large	OK
WBGene00006038	ssp-9	IV	medium	both	166	76	1236	71	-5	0.934211	0.0304969	0.228253	NotSig	-0.153871	negligible	OK
WBGene00006452	heh-1	III	medium	both	105	68	406	77.5	9.5	1.13971	0.0304809	0.228253	NotSig	0.213392	small	OK
WBGene00011436	T04F3.1	V	low	both	30	45	11	90	45	2	0.0305352	0.228304	NotSig	0.628292	medium	OK
WBGene00012778	Y42A5A.3	V	low	both	28	134.5	14	88.5	-46	0.657993	0.030638	0.228836	NotSig	-0.666205	medium	OK
WBGene00020462	ari-2	IV	low	both	20	39	6	82.5	43.5	2.11538	0.0306799	0.228912	NotSig	1.17989	large	OK
WBGene00015702	C11D2.4	IV	low	both	23	41	5	63	22	1.53659	0.0307229	0.228997	NotSig	1.17458	large	OK
WBGene00016442	C35D10.5	III	low	both	17	40	10	79	39	1.975	0.0307724	0.229129	NotSig	0.915005	large	OK
WBGene00020949	W02F12.4	V	low	both	29	41	18	114	73	2.78049	0.0310554	0.230999	NotSig	0.534485	medium	OK
WBGene00006984	zig-7	I	low	both	32	98	42	64.5	-33.5	0.658163	0.0311446	0.231424	NotSig	-0.584871	medium	OK
WBGene00000381	cct-6	III	medium	both	157	78	56	73	-5	0.935897	0.031207	0.23165	NotSig	-0.347574	small	OK
WBGene00002008	hsp-4	II	medium	both	171	71	291	86	15	1.21127	0.031297	0.232079	NotSig	0.29062	small	OK
WBGene00015176	vps-51	I	low	both	28	87.5	8	37	-50.5	0.422857	0.0314881	0.233257	NotSig	-0.751898	medium	OK
WBGene00022044	dpm-1	IV	low	both	24	53.5	21	78	24.5	1.45794	0.0315368	0.233379	NotSig	0.612659	medium	OK
WBGene00004429	rpl-17	I	high	both	2593	40	1356	38	-2	0.95	0.0315885	0.233522	NotSig	-0.0377039	negligible	OK
WBGene00008980	emre-1	X	low	both	24	91.5	31	50	-41.5	0.546448	0.0317779	0.233965	NotSig	-0.607124	medium	OK
WBGene00044648	R144.13	III	low	both	5	77	5	51	-26	0.662338	0.031746	0.233965	NotSig	-1.14553	large	OK
WBGene00045275	F18E3.12	V	low	both	58	66	11	105	39	1.59091	0.0317297	0.233965	NotSig	0.731122	medium	OK
WBGene00219575	anr-8	IV	low	both	5	137	5	92	-45	0.671533	0.031746	0.233965	NotSig	-1.91086	large	OK
WBGene00010458	mrpl-10	II	low	both	45	53	19	30	-23	0.566038	0.0318815	0.234489	NotSig	-0.468132	small	OK
WBGene00009143	F26A3.5	I	low	both	6	153	53	102	-51	0.666667	0.0319808	0.234778	NotSig	-0.703373	medium	OK
WBGene00021871	dml-1	IV	low	both	8	115.5	23	86	-29.5	0.744589	0.0319857	0.234778	NotSig	-0.854193	large	OK
WBGene00016447	msd-4	III	medium	both	231	72	1111	69	-3	0.958333	0.0320252	0.234829	NotSig	-0.135869	negligible	OK
WBGene00016450	clec-5	III	low	both	20	44	41	61	17	1.38636	0.0320655	0.234887	NotSig	0.561363	medium	OK
WBGene00007400	bud-31	III	low	both	56	60	25	51	-9	0.85	0.0321433	0.235219	NotSig	-0.504518	medium	OK
WBGene00001387	far-3	V	low	both	5	91	42	46	-45	0.505495	0.0323742	0.236169	NotSig	-1.01806	large	OK
WBGene00009515	clec-170	IV	low	both	13	31	8	67.5	36.5	2.17742	0.0323639	0.236169	NotSig	1.01362	large	OK
WBGene00016722	C46G7.2	IV	medium	both	72	57.5	109	50	-7.5	0.869565	0.0324057	0.236169	NotSig	-0.14037	negligible	OK
WBGene00016955	perm-5	IV	low	both	36	53	7	77	24	1.45283	0.0324365	0.236169	NotSig	1.14223	large	OK
WBGene00020442	gen-1	III	low	both	42	57.5	24	81.5	24	1.41739	0.0323575	0.236169	NotSig	0.61246	medium	OK
WBGene00004930	sod-1	II	medium	both	207	61	134	53.5	-7.5	0.877049	0.032496	0.236189	NotSig	-0.191958	negligible	OK
WBGene00022099	Y69A2AR.28	IV	low	both	27	39	9	98	59	2.51282	0.0325046	0.236189	NotSig	0.960911	large	OK
WBGene00021153	Y4C6A.3	IV	low	both	23	56	10	99	43	1.76786	0.0327084	0.237432	NotSig	1.01117	large	OK
WBGene00020742	T23H2.3	I	low	both	35	65	21	45	-20	0.692308	0.0329185	0.238717	NotSig	-0.511028	medium	OK
WBGene00194641	F47G3.4	X	low	both	16	82.5	33	59	-23.5	0.715152	0.032975	0.238887	NotSig	-0.620093	medium	OK
WBGene00012193	vps-25	I	low	both	22	46.5	19	79	32.5	1.69892	0.0330321	0.239061	NotSig	0.554065	medium	OK
WBGene00011410	T04A8.8	III	low	both	60	40	18	58	18	1.45	0.0331671	0.239798	NotSig	0.225089	small	OK
WBGene00003742	nlp-4	I	low	both	6	83	68	65	-18	0.783133	0.0332185	0.23993	NotSig	-0.422762	small	OK
WBGene00006739	ulp-4	II	low	both	52	60	15	89	29	1.48333	0.0332667	0.240038	NotSig	0.895266	large	OK
WBGene00011806	ekl-6	III	low	both	21	60	9	85	25	1.41667	0.0333574	0.240452	NotSig	1.19532	large	OK
WBGene00008610	F09C3.2	I	low	both	11	139	20	94	-45	0.676259	0.0334479	0.240865	NotSig	-0.67639	medium	OK
WBGene00006924	vig-1	II	medium	both	847	72	349	68	-4	0.944444	0.0335282	0.241081	NotSig	-0.100168	negligible	OK
WBGene00012164	W01A8.2	I	low	both	8	48	5	98	50	2.04167	0.0335446	0.241081	NotSig	1.31723	large	OK
WBGene00009643	F42G4.6	II	low	both	7	65	67	85	20	1.30769	0.0336343	0.241486	NotSig	0.867747	large	OK
WBGene00015146	abi-1	III	low	both	51	55	14	33.5	-21.5	0.609091	0.0337502	0.242078	NotSig	-0.493631	small	OK
WBGene00018999	F57B9.8	III	low	both	5	96	42	70.5	-25.5	0.734375	0.0338006	0.242199	NotSig	-1.62593	large	OK
WBGene00013482	Y69H2.7	V	low	both	26	53.5	12	35	-18.5	0.654206	0.0339782	0.242989	NotSig	-0.691744	medium	OK
WBGene00020511	immt-1	X	low	both	36	78	24	56	-22	0.717949	0.0339625	0.242989	NotSig	-0.527272	medium	OK
WBGene00022589	ZC317.6	V	low	both	15	139	41	102	-37	0.733813	0.0341174	0.243744	NotSig	-0.562216	medium	OK
WBGene00008358	nspc-18	X	low	both	11	58	6	34.5	-23.5	0.594828	0.0343642	0.245265	NotSig	-0.826442	large	OK
WBGene00007167	rbg-3	III	low	both	51	44	8	83.5	39.5	1.89773	0.0344227	0.24544	NotSig	0.470234	small	OK
WBGene00020940	W02D7.4	V	low	both	14	86.5	43	59	-27.5	0.682081	0.0345366	0.24601	NotSig	-0.570724	medium	OK
WBGene00016474	C36C5.5	V	low	both	17	51	26	70.5	19.5	1.38235	0.034621	0.246368	NotSig	0.657508	medium	OK
WBGene00020036	R12E2.11	I	medium	both	103	85	33	55	-30	0.647059	0.0346889	0.246609	NotSig	-0.379792	small	OK
WBGene00015353	C02F5.13	III	low	both	13	28	6	53	25	1.89286	0.0348153	0.247021	NotSig	1.46656	large	OK
WBGene00022455	tyms-1	I	low	both	12	51	5	84	33	1.64706	0.0347918	0.247021	NotSig	1.73811	large	OK
WBGene00022821	ZK813.2	X	medium	both	136	71.5	6	49.5	-22	0.692308	0.0348866	0.247284	NotSig	-0.699534	medium	OK
WBGene00004296	rad-50	V	low	both	23	79	13	108	29	1.36709	0.0349876	0.247515	NotSig	0.891932	large	OK
WBGene00011722	rbm-22	IV	low	both	54	46	36	63.5	17.5	1.38043	0.0349537	0.247515	NotSig	0.456306	small	OK
WBGene00019127	cgt-3	II	medium	both	45	44	60	86	42	1.95455	0.0350365	0.247619	NotSig	0.644678	medium	OK
WBGene00008865	F15G9.1	X	low	both	42	81.5	21	64	-17.5	0.785276	0.035104	0.247854	NotSig	-0.537376	medium	OK
WBGene00015089	B0252.5	II	medium	both	15	72	108	57	-15	0.791667	0.03514	0.247865	NotSig	-0.614868	medium	OK
WBGene00020419	acdh-4	I	low	both	9	101	52	71.5	-29.5	0.707921	0.0352234	0.248211	NotSig	-0.679042	medium	OK
WBGene00002241	kup-1	V	low	both	51	39	10	28.5	-10.5	0.730769	0.0353327	0.24858	NotSig	-0.640186	medium	OK
WBGene00008356	nspc-20	X	low	both	52	63	38	53	-10	0.84127	0.0353592	0.24858	NotSig	-0.304038	small	OK
WBGene00013768	sld-5	V	low	both	14	46.5	6	126.5	80	2.72043	0.0353788	0.24858	NotSig	0.810898	large	OK
WBGene00004705	rsp-8	III	low	both	51	54	27	65	11	1.2037	0.0356273	0.249357	NotSig	0.365897	small	OK
WBGene00016890	lst-5	II	low	both	9	54	45	38	-16	0.703704	0.0356218	0.249357	NotSig	-0.734234	medium	OK
WBGene00017926	cox-6C	IV	medium	both	348	56	248	49.5	-6.5	0.883929	0.0356011	0.249357	NotSig	-0.0507802	negligible	OK
WBGene00020274	T05H4.11	V	low	both	34	44	12	95.5	51.5	2.17045	0.0355623	0.249357	NotSig	1.26728	large	OK
WBGene00019163	ubxn-6	IV	low	both	48	51	33	64	13	1.2549	0.035673	0.249435	NotSig	0.387386	small	OK
WBGene00000743	col-170	X	low	both	5	32	11	53	21	1.65625	0.0358238	0.250248	NotSig	1.15978	large	OK
WBGene00009514	F37H8.5	II	medium	both	86	64.5	95	57	-7.5	0.883721	0.0358844	0.250429	NotSig	-0.302629	small	OK
WBGene00005006	spr-1	V	low	both	15	41	13	64	23	1.56098	0.0359574	0.250455	NotSig	0.680124	medium	OK
WBGene00021765	Y51F10.4	I	low	both	15	44	13	92	48	2.09091	0.0359574	0.250455	NotSig	0.95872	large	OK
WBGene00012357	W09D6.4	III	medium	both	33	82	214	74.5	-7.5	0.908537	0.0361064	0.25125	NotSig	-0.473945	small	OK
WBGene00018124	F36H12.10	IV	medium	both	13	71	78	57	-14	0.802817	0.0363216	0.252505	NotSig	-0.681345	medium	OK
WBGene00000535	cpi-1	IV	medium	both	172	58.5	109	76	17.5	1.29915	0.0364353	0.253052	NotSig	0.285465	small	OK
WBGene00013740	hut-1	III	low	both	27	50	22	88	38	1.76	0.0365509	0.253611	NotSig	0.595786	medium	OK
WBGene00019003	F57B10.5	I	medium	both	63	57	81	76	19	1.33333	0.0365893	0.253634	NotSig	0.354139	small	OK
WBGene00015461	krr-1	V	low	both	54	47	17	30	-17	0.638298	0.0366801	0.25402	NotSig	-0.520934	medium	OK
WBGene00004831	slo-2	X	low	both	7	111	11	37	-74	0.333333	0.0368568	0.254513	NotSig	-1.10794	large	OK
WBGene00007836	C31C9.2	II	medium	both	34	96	58	61.5	-34.5	0.640625	0.0368519	0.254513	NotSig	-0.281198	small	OK
WBGene00012968	Y48A6B.7	III	low	both	25	32	42	51	19	1.59375	0.0368197	0.254513	NotSig	0.495552	small	OK
WBGene00007733	smz-1	IV	medium	both	51	65	355	58	-7	0.892308	0.036906	0.254609	NotSig	-0.346061	small	OK
WBGene00010556	rack-1	IV	high	both	2195	39	1025	37	-2	0.948718	0.0371537	0.256074	NotSig	-0.0392837	negligible	OK
WBGene00008628	ttr-21	V	low	both	7	128	28	76.5	-51.5	0.597656	0.0372758	0.25667	NotSig	-0.932906	large	OK
WBGene00016332	C32F10.4	I	low	both	15	64	51	43	-21	0.671875	0.0373829	0.257163	NotSig	-0.372803	small	OK
WBGene00015145	arle-14	III	low	both	32	36.5	13	79	42.5	2.16438	0.0375782	0.258261	NotSig	1.26375	large	OK
WBGene00015332	tyr-1	III	low	both	13	137	10	74	-63	0.540146	0.0377006	0.258856	NotSig	-1.09137	large	OK
WBGene00002007	hsp-3	X	medium	both	270	65	263	60	-5	0.923077	0.037952	0.259303	NotSig	-0.169282	negligible	OK
WBGene00009115	F25F2.1	III	low	both	5	103	30	79	-24	0.76699	0.0380222	0.259303	NotSig	-0.606671	medium	OK
WBGene00009634	nspc-9	X	low	both	35	77	8	51	-26	0.662338	0.0378167	0.259303	NotSig	-0.769048	medium	OK
WBGene00010325	exos-3	I	low	both	28	35	8	63.5	28.5	1.81429	0.0379017	0.259303	NotSig	0.809331	large	OK
WBGene00010488	endu-1	I	low	both	10	42	22	78	36	1.85714	0.0381132	0.259303	NotSig	0.746745	medium	OK
WBGene00011240	mask-1	IV	low	both	45	67	27	92	25	1.37313	0.0378463	0.259303	NotSig	0.637457	medium	OK
WBGene00012033	T26C5.3	II	low	both	35	56	22	84.5	28.5	1.50893	0.0380992	0.259303	NotSig	0.428724	small	OK
WBGene00020107	R151.2	III	medium	both	98	67	68	59	-8	0.880597	0.03809	0.259303	NotSig	-0.323662	small	OK
WBGene00020189	tfbm-1	I	low	both	11	36	5	66	30	1.83333	0.0380037	0.259303	NotSig	1.09863	large	OK
WBGene00020715	nspd-4	II	medium	both	75	67	467	60	-7	0.895522	0.0381244	0.259303	NotSig	-0.182378	negligible	OK
WBGene00020070	rmd-6	IV	medium	both	15	75	184	65	-10	0.866667	0.0381989	0.259566	NotSig	-0.59792	medium	OK
WBGene00018731	F53A9.8	X	medium	both	32	71.5	573	37	-34.5	0.517483	0.0385092	0.261356	NotSig	-0.482769	small	OK
WBGene00021847	Y54F10AL.1	III	low	both	28	78	26	99.5	21.5	1.27564	0.0385347	0.261356	NotSig	0.584175	medium	OK
WBGene00019249	H28G03.1	X	low	both	32	100.5	25	69	-31.5	0.686567	0.0387374	0.262485	NotSig	-0.565695	medium	OK
WBGene00015219	B0507.2	V	low	both	6	58	14	120	62	2.06897	0.0391373	0.264946	NotSig	1.09277	large	OK
WBGene00013030	Y49E10.4	III	medium	both	21	37	71	61	24	1.64865	0.0393092	0.265861	NotSig	0.448241	small	OK
WBGene00001633	gly-8	III	low	both	31	62	26	46	-16	0.741935	0.0394663	0.266674	NotSig	-0.593172	medium	OK
WBGene00001046	dnj-28	I	low	both	9	46	18	76.5	30.5	1.66304	0.0395895	0.266828	NotSig	0.870881	large	OK
WBGene00007102	B0024.13	V	low	both	22	58	15	113	55	1.94828	0.039626	0.266828	NotSig	0.322336	small	OK
WBGene00011281	R74.7	III	low	both	39	49	14	85	36	1.73469	0.0395641	0.266828	NotSig	0.795858	medium	OK
WBGene00021263	Y22D7AR.10	III	medium	both	95	58	29	41	-17	0.706897	0.0396366	0.266828	NotSig	-0.347509	small	OK
WBGene00019937	R07E4.3	X	medium	both	73	44	76	31	-13	0.704545	0.0396792	0.266865	NotSig	-0.218071	small	OK
WBGene00019466	tos-1	V	medium	both	47	86	95	117	31	1.36047	0.0398716	0.267911	NotSig	0.349392	small	OK
WBGene00007184	ctr-9	III	low	both	40	57.5	20	82.5	25	1.43478	0.0399107	0.267924	NotSig	0.503769	medium	OK
WBGene00017923	F29B9.8	IV	low	both	25	73	15	117	44	1.60274	0.0399606	0.26801	NotSig	0.561388	medium	OK
WBGene00007514	catp-8	IV	low	both	36	53	25	77	24	1.45283	0.0400221	0.268174	NotSig	0.583143	medium	OK
WBGene00013736	gtf-2A2	III	low	both	7	102	14	57	-45	0.558824	0.0401409	0.268721	NotSig	-1.03965	large	OK
WBGene00008117	gsr-1	III	medium	both	86	70.5	53	46	-24.5	0.652482	0.0404331	0.270319	NotSig	-0.354821	small	OK
WBGene00019275	rpac-40	V	low	both	37	53	11	60	7	1.13208	0.0404544	0.270319	NotSig	0.81034	large	OK
WBGene00022737	tofu-7	III	low	both	23	46	6	85	39	1.84783	0.0406471	0.271356	NotSig	0.846236	large	OK
WBGene00021685	herc-1	I	low	both	20	72	11	108	36	1.5	0.040885	0.272692	NotSig	0.894205	large	OK
WBGene00002060	ife-2	X	low	both	35	50	13	70	20	1.4	0.0411422	0.273148	NotSig	0.6746	medium	OK
WBGene00003172	mec-8	I	low	both	9	39	10	78	39	2	0.0411379	0.273148	NotSig	1.03889	large	OK
WBGene00003231	mex-6	II	medium	both	115	54	21	44	-10	0.814815	0.0411307	0.273148	NotSig	-0.460578	small	OK
WBGene00017275	F08F8.10	III	low	both	24	60	16	100.5	40.5	1.675	0.0409972	0.273148	NotSig	0.578475	medium	OK
WBGene00022246	acp-7	IV	low	both	6	57.5	6	25	-32.5	0.434783	0.0411255	0.273148	NotSig	-1.14096	large	OK
WBGene00019900	vdac-1	IV	medium	both	732	58	424	62	4	1.06897	0.0412719	0.273758	NotSig	0.127552	negligible	OK
WBGene00014226	ZK1098.11	III	low	both	29	42	30	55.5	13.5	1.32143	0.0413682	0.274145	NotSig	0.53915	medium	OK
WBGene00019656	slc-25A10	X	medium	both	52	68.5	48	51.5	-17	0.751825	0.0414347	0.274334	NotSig	-0.426928	small	OK
WBGene00000210	asg-2	X	medium	both	272	55	214	48.5	-6.5	0.881818	0.0417818	0.274824	NotSig	-0.1649	negligible	OK
WBGene00000254	bli-4	I	low	both	43	65	40	117.5	52.5	1.80769	0.0416369	0.274824	NotSig	0.58856	medium	OK
WBGene00004060	pmp-3	V	low	both	28	47.5	9	115	67.5	2.42105	0.0416937	0.274824	NotSig	1.21792	large	OK
WBGene00008411	mans-1	I	low	both	38	63.5	21	77	13.5	1.2126	0.0418128	0.274824	NotSig	0.417335	small	OK
WBGene00011571	ttr-46	V	medium	both	190	42	211	51	9	1.21429	0.0417709	0.274824	NotSig	0.192644	negligible	OK
WBGene00011885	T21B10.3	II	low	both	32	109	17	70	-39	0.642202	0.0415884	0.274824	NotSig	-0.726329	medium	OK
WBGene00012530	Y32F6A.5	V	medium	both	110	47	101	37	-10	0.787234	0.0416035	0.274824	NotSig	-0.406226	small	OK
WBGene00016178	mesp-1	IV	medium	both	208	36.5	29	29	-7.5	0.794521	0.0417278	0.274824	NotSig	-0.342952	small	OK
WBGene00006562	tdc-1	II	low	both	65	42	18	70	28	1.66667	0.041988	0.275725	NotSig	0.943351	large	OK
WBGene00018131	F37A4.1	III	medium	both	54	49.5	37	87	37.5	1.75758	0.0421073	0.276257	NotSig	0.496701	small	OK
WBGene00008572	F08B12.4	X	medium	both	136	86.5	337	72	-14.5	0.83237	0.0421854	0.276519	NotSig	-0.185724	negligible	OK
WBGene00015896	C17C3.15	II	low	both	11	137	29	79	-58	0.576642	0.0423448	0.277312	NotSig	-0.75347	medium	OK
WBGene00001749	gst-1	III	medium	both	294	69	89	58	-11	0.84058	0.042403	0.277442	NotSig	-0.194453	negligible	OK
WBGene00013882	msa-1	IV	medium	both	22	96	92	65	-31	0.677083	0.0424996	0.277801	NotSig	-0.44535	small	OK
WBGene00013996	ZK550.2	IV	low	both	9	63	15	116	53	1.84127	0.0425347	0.277801	NotSig	0.729075	medium	OK
WBGene00010667	K08E4.3	IV	low	both	7	44	8	112	68	2.54545	0.0426581	0.278356	NotSig	1.0623	large	OK
WBGene00002023	hsp-25	X	medium	both	100	63	116	47	-16	0.746032	0.0428364	0.279267	NotSig	-0.231617	small	OK
WBGene00021973	emc-2	II	low	both	42	55.5	32	69	13.5	1.24324	0.0428976	0.279414	NotSig	0.503145	medium	OK
WBGene00021014	W03G9.2	I	low	both	19	37	11	74	37	2	0.0429634	0.279591	NotSig	1.01519	large	OK
WBGene00014012	riok-3	III	low	both	21	41	12	82	41	2	0.0432727	0.28135	NotSig	0.693742	medium	OK
WBGene00195093	Y59E9AL.36	IV	low	both	22	52.5	12	38	-14.5	0.72381	0.0434846	0.282474	NotSig	-0.774004	medium	OK
WBGene00010015	atad-3	II	low	both	42	74	17	56	-18	0.756757	0.0436689	0.283113	NotSig	-0.532005	medium	OK
WBGene00010676	ctf-18	IV	low	both	31	52	11	37	-15	0.711538	0.0436284	0.283113	NotSig	-0.645776	medium	OK
WBGene00016803	bath-42	III	medium	both	81	53	51	70	17	1.32075	0.0437005	0.283113	NotSig	0.308516	small	OK
WBGene00016181	C28C12.11	IV	low	both	12	75.5	64	62.5	-13	0.827815	0.0437775	0.283358	NotSig	-0.697499	medium	OK
WBGene00016971	toe-2	II	low	both	30	39.5	10	57.5	18	1.4557	0.0438531	0.283594	NotSig	0.808412	large	OK
WBGene00012206	W02B12.11	II	low	both	37	51	21	90	39	1.76471	0.0439459	0.28394	NotSig	0.408572	small	OK
WBGene00004916	snr-3	II	medium	both	163	53	52	49	-4	0.924528	0.0440165	0.284142	NotSig	-0.190842	negligible	OK
WBGene00008914	F17C11.2	V	low	both	5	76	31	42	-34	0.552632	0.0440929	0.284339	NotSig	-1.34051	large	OK
WBGene00045253	F46C3.6	X	low	both	5	35	6	101.5	66.5	2.9	0.0441256	0.284339	NotSig	1.50185	large	OK
WBGene00018419	F44E2.6	III	low	both	17	58	22	39	-19	0.672414	0.0442536	0.28491	NotSig	-0.463869	small	OK
WBGene00008777	F13H10.6	IV	low	both	27	85	52	56	-29	0.658824	0.044366	0.28533	NotSig	-0.447908	small	OK
WBGene00010745	dod-17	IV	low	both	21	33	32	51	18	1.54545	0.0443979	0.28533	NotSig	0.629893	medium	OK
WBGene00007793	C28D4.5	IV	medium	both	15	109	107	83	-26	0.761468	0.0446524	0.286711	NotSig	-0.704853	medium	OK
WBGene00006993	zyg-8	III	low	both	16	75	7	105	30	1.4	0.0447561	0.286985	NotSig	1.11303	large	OK
WBGene00015344	nra-4	V	low	both	34	61	33	88	27	1.44262	0.0447757	0.286985	NotSig	0.612935	medium	OK
WBGene00021736	wrb-1	V	low	both	26	39.5	18	53.5	14	1.35443	0.0448142	0.286985	NotSig	0.762304	medium	OK
WBGene00021456	rfip-2	II	low	both	40	48	23	79	31	1.64583	0.0448567	0.287004	NotSig	0.283728	small	OK
WBGene00000677	col-103	IV	medium	both	352	51	191	46	-5	0.901961	0.0450533	0.287997	NotSig	-0.149257	negligible	OK
WBGene00007446	mboa-4	IV	low	both	5	151	25	98	-53	0.649007	0.0450917	0.287997	NotSig	-1.18944	large	OK
WBGene00001688	gpr-1	III	low	both	8	32.5	6	68	35.5	2.09231	0.0451511	0.288122	NotSig	1.16623	large	OK
WBGene00018488	acs-1	V	medium	both	69	63	25	82	19	1.30159	0.0452071	0.288225	NotSig	0.580253	medium	OK
WBGene00008669	acs-14	V	low	both	22	50.5	27	77	26.5	1.52475	0.0454039	0.289225	NotSig	0.626472	medium	OK
WBGene00007824	dlat-2	IV	medium	both	68	71.5	62	56	-15.5	0.783217	0.0455014	0.28959	NotSig	-0.107013	negligible	OK
WBGene00006724	ubh-4	II	medium	both	76	47	38	70.5	23.5	1.5	0.0456161	0.289816	NotSig	0.348532	small	OK
WBGene00010091	ssp-35	V	medium	both	58	63	344	57	-6	0.904762	0.0456169	0.289816	NotSig	-0.238833	small	OK
WBGene00010877	lact-4	II	low	both	20	125.5	6	57	-68.5	0.454183	0.0458585	0.290839	NotSig	-1.08578	large	OK
WBGene00015092	mrpl-47	I	low	both	48	52	23	38	-14	0.730769	0.0458294	0.290839	NotSig	-0.326073	small	OK
WBGene00004034	pkc-3	II	low	both	18	43.5	14	76.5	33	1.75862	0.0459386	0.291092	NotSig	0.860793	large	OK
WBGene00000549	cls-2	III	low	both	19	58	15	85	27	1.46552	0.0459971	0.291207	NotSig	0.760122	medium	OK
WBGene00000787	cps-6	I	low	both	32	51.5	20	77.5	26	1.50485	0.04612	0.291475	NotSig	0.519406	medium	OK
WBGene00020865	T27E4.7	V	low	both	11	128	26	93.5	-34.5	0.730469	0.0461166	0.291475	NotSig	-0.686696	medium	OK
WBGene00007777	C27D8.1	IV	medium	both	17	82	149	63	-19	0.768293	0.0463162	0.291959	NotSig	-0.516698	medium	OK
WBGene00008664	nubp-1	I	low	both	53	39	20	68.5	29.5	1.75641	0.046358	0.291959	NotSig	0.679719	medium	OK
WBGene00020376	T09B4.2	I	low	both	21	46	9	64	18	1.3913	0.0463288	0.291959	NotSig	0.890671	large	OK
WBGene00020799	T25D10.1	II	low	both	9	135	12	57.5	-77.5	0.425926	0.0463203	0.291959	NotSig	-1.05949	large	OK
WBGene00000814	csn-2	I	low	both	24	56	21	41	-15	0.732143	0.0463992	0.291963	NotSig	-0.701549	medium	OK
WBGene00015011	B0041.8	I	low	both	66	33	16	48	15	1.45455	0.046585	0.292631	NotSig	0.692517	medium	OK
WBGene00019001	ipgm-1	I	medium	both	102	63.5	106	51	-12.5	0.80315	0.0465861	0.292631	NotSig	-0.228833	small	OK
WBGene00009284	F31C3.2	I	low	both	35	48	21	55	7	1.14583	0.0466741	0.292928	NotSig	0.643187	medium	OK
WBGene00010266	dct-18	II	medium	both	211	42	92	53	11	1.2619	0.0467961	0.293185	NotSig	0.360518	small	OK
WBGene00018132	F37A4.2	III	low	both	32	61	23	47	-14	0.770492	0.0467648	0.293185	NotSig	-0.424945	small	OK
WBGene00019586	K09F6.3	II	low	both	5	119	26	81.5	-37.5	0.684874	0.0468538	0.293293	NotSig	-0.798626	medium	OK
WBGene00000942	deb-1	IV	low	both	28	68	27	92	24	1.35294	0.0469193	0.293449	NotSig	0.520147	medium	OK
WBGene00012908	Y46G5A.18	II	low	both	23	46	15	90	44	1.95652	0.0469775	0.293559	NotSig	0.657956	medium	OK
WBGene00002024	hsp-43	X	medium	both	35	95	67	64	-31	0.673684	0.0472187	0.294811	NotSig	-0.273716	small	OK
WBGene00007959	C35C5.10	X	low	both	10	44.5	17	83	38.5	1.86517	0.0473023	0.294824	NotSig	0.574492	medium	OK
WBGene00012641	epg-6	III	low	both	28	37	9	96	59	2.59459	0.0472661	0.294824	NotSig	0.675249	medium	OK
WBGene00021692	Y48G8AL.15	I	low	both	7	54	7	42	-12	0.777778	0.0474012	0.295186	NotSig	-1.18378	large	OK
WBGene00009940	strl-1	I	medium	both	48	42	60	60	18	1.42857	0.047481	0.295428	NotSig	0.280222	small	OK
WBGene00015745	C13F10.6	V	low	both	14	49	7	37	-12	0.755102	0.0476039	0.295938	NotSig	-0.970077	large	OK
WBGene00001001	dis-3	IV	low	both	26	64	11	44	-20	0.6875	0.0478032	0.296667	NotSig	-0.587695	medium	OK
WBGene00001784	gst-36	X	medium	both	60	69.5	35	47	-22.5	0.676259	0.0477939	0.296667	NotSig	-0.418858	small	OK
WBGene00001758	gst-10	V	medium	both	165	37	154	41.5	4.5	1.12162	0.0478507	0.296707	NotSig	0.306469	small	OK
WBGene00007405	C07A9.9	III	low	both	5	127	7	44	-83	0.346457	0.0479798	0.297253	NotSig	-1.03983	large	OK
WBGene00006052	ssq-3	IV	medium	both	29	85	236	72	-13	0.847059	0.0481624	0.297874	NotSig	-0.462727	small	OK
WBGene00010612	K07A1.5	I	medium	both	9	79	112	59.5	-19.5	0.753165	0.0481472	0.297874	NotSig	-0.589914	medium	OK
WBGene00009090	fipr-3	X	low	both	8	46.5	9	69	22.5	1.48387	0.0484018	0.298843	NotSig	0.706684	medium	OK
WBGene00012207	W02B12.12	II	medium	both	15	98	161	76	-22	0.77551	0.0483905	0.298843	NotSig	-0.559299	medium	OK
WBGene00000165	aps-3	I	low	both	52	47.5	24	41	-6.5	0.863158	0.0491508	0.299398	NotSig	-0.490779	small	OK
WBGene00001461	flp-18	X	low	both	5	61	33	31	-30	0.508197	0.0490469	0.299398	NotSig	-0.668942	medium	OK
WBGene00003025	lin-40	V	low	both	17	49	7	139	90	2.83673	0.0489231	0.299398	NotSig	0.836849	large	OK
WBGene00004484	rps-15	I	high	both	2569	42	1408	40	-2	0.952381	0.0490438	0.299398	NotSig	-0.0323887	negligible	OK
WBGene00004986	spp-1	III	medium	both	132	50	295	42	-8	0.84	0.0487691	0.299398	NotSig	-0.30576	small	OK
WBGene00007365	C06B3.6	V	medium	both	150	80.5	46	57	-23.5	0.708075	0.0490059	0.299398	NotSig	-0.325689	small	OK
WBGene00010265	F58G1.3	II	medium	both	13	82	83	64	-18	0.780488	0.0487664	0.299398	NotSig	-0.618158	medium	OK
WBGene00010406	math-33	V	medium	both	57	62	40	84	22	1.35484	0.0490743	0.299398	NotSig	0.314145	small	OK
WBGene00011758	T13H5.4	II	low	both	48	52.5	16	40	-12.5	0.761905	0.0488514	0.299398	NotSig	-0.361718	small	OK
WBGene00016245	rbmx-2	II	low	both	30	51.5	13	34	-17.5	0.660194	0.0487076	0.299398	NotSig	-0.714532	medium	OK
WBGene00017069	timm-17B.2	IV	low	both	13	112	17	94	-18	0.839286	0.0491543	0.299398	NotSig	-0.968919	large	OK
WBGene00019151	pck-3	IV	low	both	7	99	53	74	-25	0.747475	0.0488927	0.299398	NotSig	-1.20786	large	OK
WBGene00019160	nlp-49	X	low	both	7	49	73	36	-13	0.734694	0.0490201	0.299398	NotSig	-0.521055	medium	OK
WBGene00019540	K08D12.6	IV	medium	both	834	46	345	44	-2	0.956522	0.0489585	0.299398	NotSig	-0.0642757	negligible	OK
WBGene00021190	Y14H12A.1	II	low	both	9	44	15	67	23	1.52273	0.0490487	0.299398	NotSig	0.756127	medium	OK
WBGene00021687	Y48G8AL.7	I	low	both	11	27	11	47	20	1.74074	0.0487166	0.299398	NotSig	0.780789	medium	OK
WBGene00009365	F33H1.4	II	low	both	27	52	10	86	34	1.65385	0.0492053	0.299457	NotSig	0.690766	medium	OK
WBGene00009028	F21H7.2	V	low	both	8	91	44	69.5	-21.5	0.763736	0.0492881	0.299701	NotSig	-0.551219	medium	OK
WBGene00013545	Y75B8A.8	III	low	both	15	66	5	106	40	1.60606	0.0493634	0.299701	NotSig	1.07188	large	OK
WBGene00017004	nrd-1	I	low	both	22	49	15	67	18	1.36735	0.0493698	0.299701	NotSig	0.92188	large	OK
WBGene00000265	brd-1	III	low	both	15	82	14	43.5	-38.5	0.530488	0.0494785	0.299791	NotSig	-0.37415	small	OK
WBGene00004298	rad-54	I	low	both	22	48	7	68	20	1.41667	0.0496335	0.299791	NotSig	0.939965	large	OK
WBGene00015759	C14C6.5	V	low	both	26	36.5	43	51	14.5	1.39726	0.0495643	0.299791	NotSig	0.476507	small	OK
WBGene00020461	T12C9.7	II	low	both	23	63	12	90.5	27.5	1.43651	0.049523	0.299791	NotSig	0.921135	large	OK
WBGene00043097	C02D5.4	III	medium	both	43	72	47	53	-19	0.736111	0.0496211	0.299791	NotSig	-0.472977	small	OK
WBGene00044072	ham-3	III	low	both	22	33	12	56.5	23.5	1.71212	0.0494554	0.299791	NotSig	0.569038	medium	OK
WBGene00000366	cbp-1	III	low	both	40	49.5	39	22	-27.5	0.444444	0.049792	0.300498	NotSig	-0.0481855	negligible	OK
WBGene00015947	C18A11.1	X	low	both	9	118	10	48.5	-69.5	0.411017	0.0498425	0.300552	NotSig	-1.03481	large	OK
WBGene00004094	ppw-2	I	medium	both	74	32.5	33	55	22.5	1.69231	0.0500091	0.301162	NotSig	0.229544	small	OK
WBGene00006436	ttn-1	V	low	both	5	130	16	49	-81	0.376923	0.050027	0.301162	NotSig	-1.01456	large	OK
WBGene00011292	allo-1	IV	medium	both	50	45	44	67.5	22.5	1.5	0.0501086	0.301402	NotSig	0.386229	small	OK
WBGene00021378	Y37E11B.6	IV	low	both	18	40.5	14	28	-12.5	0.691358	0.0501528	0.301417	NotSig	-0.628363	medium	OK
WBGene00018336	F42A9.7	IV	medium	both	13	95	75	69	-26	0.726316	0.0502034	0.301471	NotSig	-0.556115	medium	OK
WBGene00012431	Y11D7A.7	IV	low	both	22	44.5	24	66	21.5	1.48315	0.0502781	0.301668	NotSig	0.579522	medium	OK
WBGene00002033	htp-2	IV	low	both	27	64	15	126	62	1.96875	0.0504349	0.302307	NotSig	0.79748	medium	OK
WBGene00003776	nmy-1	X	low	both	40	76.5	27	37	-39.5	0.48366	0.0504681	0.302307	NotSig	-0.489612	small	OK
WBGene00006578	tli-1	I	low	both	12	42.5	9	55	12.5	1.29412	0.0505861	0.302763	NotSig	0.80536	large	OK
WBGene00003964	pdi-3	I	medium	both	369	70	425	61	-9	0.871429	0.051032	0.305179	NotSig	-0.145668	negligible	OK
WBGene00010628	ceeh-2	V	low	both	6	44	7	85	41	1.93182	0.0512821	0.306168	NotSig	1.04274	large	OK
WBGene00017390	F12A10.1	II	low	both	30	92.5	16	75.5	-17	0.816216	0.0512491	0.306168	NotSig	-0.412835	small	OK
WBGene00001629	gly-4	V	low	both	25	41	17	83	42	2.02439	0.0514003	0.306368	NotSig	0.788865	medium	OK
WBGene00011409	T04A8.7	III	low	both	41	85	8	44.5	-40.5	0.523529	0.0513907	0.306368	NotSig	-0.884003	large	OK
WBGene00010847	M04B2.4	IV	low	both	24	50	10	77.5	27.5	1.55	0.0514856	0.306624	NotSig	0.871155	large	OK
WBGene00007784	ruvb-1	V	medium	both	62	55	29	42	-13	0.763636	0.0515895	0.306737	NotSig	-0.351388	small	OK
WBGene00019431	K06A5.3	I	low	both	7	71	54	60.5	-10.5	0.852113	0.0515813	0.306737	NotSig	-0.825367	large	OK
WBGene00004803	sir-2.4	I	low	both	11	40	5	57	17	1.425	0.0517399	0.307126	NotSig	1.06683	large	OK
WBGene00010879	M05D6.6	II	low	both	53	103	23	58	-45	0.563107	0.0517207	0.307126	NotSig	-0.529924	medium	OK
WBGene00013029	glrx-5	III	medium	both	68	46.5	42	60	13.5	1.29032	0.0518259	0.307384	NotSig	0.227496	small	OK
WBGene00003924	pas-3	I	medium	both	209	54	123	50	-4	0.925926	0.0519969	0.308145	NotSig	-0.154002	negligible	OK
WBGene00002080	xpo-3	IV	low	both	33	84	8	47.5	-36.5	0.565476	0.0521814	0.308986	NotSig	-0.290892	small	OK
WBGene00016752	C48E7.7	I	medium	both	93	108	536	97	-11	0.898148	0.052246	0.309115	NotSig	-0.135304	negligible	OK
WBGene00000867	cyb-2.2	I	medium	both	92	47	22	65.5	18.5	1.39362	0.0524727	0.309949	NotSig	0.339274	small	OK
WBGene00006940	wee-1.3	II	medium	both	67	55	29	91	36	1.65455	0.0524622	0.309949	NotSig	0.453661	small	OK
WBGene00012443	Y15E3A.4	X	low	both	6	43	8	88.5	45.5	2.05814	0.0525472	0.310136	NotSig	1.42378	large	OK
WBGene00020025	R12C12.5	II	low	both	18	49	14	82	33	1.67347	0.0526183	0.310302	NotSig	0.739833	medium	OK
WBGene00004882	smg-4	V	low	both	31	49	12	66	17	1.34694	0.0527191	0.310643	NotSig	0.920573	large	OK
WBGene00020402	T10B11.6	I	low	both	25	88	10	58.5	-29.5	0.664773	0.0529053	0.311486	NotSig	-0.793493	medium	OK
WBGene00011723	T12A7.2	IV	low	both	7	133	7	44	-89	0.330827	0.0530303	0.311768	NotSig	-1.14908	large	OK
WBGene00017220	F07F6.8	II	low	both	37	61	28	77.5	16.5	1.27049	0.0530393	0.311768	NotSig	0.257819	small	OK
WBGene00001038	dnj-20	II	medium	both	173	67	109	83	16	1.23881	0.0531409	0.312108	NotSig	0.246903	small	OK
WBGene00003801	npp-15	III	low	both	38	55.5	6	90	34.5	1.62162	0.0532267	0.312108	NotSig	0.37704	small	OK
WBGene00008174	C48B4.11	III	low	both	27	50	10	65	15	1.3	0.0532145	0.312108	NotSig	0.736295	medium	OK
WBGene00019017	F57F4.4	V	medium	both	576	63	219	72	9	1.14286	0.0532884	0.312216	NotSig	0.216718	small	OK
WBGene00006713	ubc-18	III	medium	both	121	64	71	55	-9	0.859375	0.0533764	0.312479	NotSig	-0.163303	negligible	OK
WBGene00010901	M28.10	II	medium	both	65	40	60	52	12	1.3	0.0535862	0.313453	NotSig	0.242841	small	OK
WBGene00000840	cul-5	V	low	both	16	65.5	8	133.5	68	2.03817	0.0536821	0.313761	NotSig	0.976016	large	OK
WBGene00017384	F11G11.4	II	medium	both	23	79	93	61	-18	0.772152	0.053761	0.313959	NotSig	-0.535377	medium	OK
WBGene00019061	F58F12.1	II	medium	both	403	60	351	54	-6	0.9	0.053803	0.313959	NotSig	-0.0941829	negligible	OK
WBGene00017574	F18F11.1	IV	low	both	17	58	14	87.5	29.5	1.50862	0.0540869	0.315361	NotSig	0.54265	medium	OK
WBGene00004322	rcq-5	III	low	both	16	65.5	9	155	89.5	2.36641	0.0541529	0.315492	NotSig	1.21475	large	OK
WBGene00004302	ran-1	III	medium	both	454	50	191	60	10	1.2	0.0542382	0.315734	NotSig	0.265559	small	OK
WBGene00009380	F34H10.3	X	low	both	8	78.5	10	131	52.5	1.66879	0.0545272	0.317161	NotSig	0.907677	large	OK
WBGene00019770	M04F3.4	I	low	both	26	46	27	80	34	1.73913	0.0546152	0.317418	NotSig	0.685759	medium	OK
WBGene00015633	C09D4.2	I	low	both	21	82	31	69	-13	0.841463	0.0546956	0.31763	NotSig	-0.56966	medium	OK
WBGene00013766	prmt-1	V	medium	both	262	58	84	56	-2	0.965517	0.0550911	0.319505	NotSig	-0.177855	negligible	OK
WBGene00019716	M01G5.3	III	low	both	25	54	14	90.5	36.5	1.67593	0.055107	0.319505	NotSig	0.626431	medium	OK
WBGene00013434	Y66D12A.8	III	low	both	48	43	18	29	-14	0.674419	0.0554379	0.321167	NotSig	-0.370031	small	OK
WBGene00013720	Y106G6H.8	I	low	both	25	43	12	91	48	2.11628	0.0555495	0.321556	NotSig	0.75797	medium	OK
WBGene00000380	cct-5	III	medium	both	207	97	88	92	-5	0.948454	0.0556921	0.321608	NotSig	-0.146036	negligible	OK
WBGene00017546	rpa-1	II	medium	both	72	53	37	69	16	1.30189	0.0556676	0.321608	NotSig	0.333712	small	OK
WBGene00022761	ZK546.4	II	low	both	11	57	81	45	-12	0.789474	0.0556224	0.321608	NotSig	-0.548283	medium	OK
WBGene00016390	ttc-1	I	low	both	27	41	22	29.5	-11.5	0.719512	0.056113	0.323781	NotSig	-0.269558	small	OK
WBGene00017075	nap-1	IV	medium	both	509	54	193	60	6	1.11111	0.0563526	0.324904	NotSig	0.167297	negligible	OK
WBGene00006520	tag-175	II	low	both	8	38.5	5	70	31.5	1.81818	0.0566989	0.32664	NotSig	0.924763	large	OK
WBGene00003085	ccar-1	IV	medium	both	74	39.5	44	46	6.5	1.16456	0.0569569	0.327344	NotSig	0.508851	medium	OK
WBGene00013310	Y57G11C.14	IV	low	both	5	75	50	53.5	-21.5	0.713333	0.0569503	0.327344	NotSig	-1.15588	large	OK
WBGene00016791	C49H3.4	IV	low	both	15	69	7	33	-36	0.478261	0.0569379	0.327344	NotSig	-0.952859	large	OK
WBGene00014000	ZK550.6	IV	medium	both	24	92.5	66	65.5	-27	0.708108	0.0570851	0.32782	NotSig	-0.475899	small	OK
WBGene00011311	T01B7.5	II	low	both	38	48.5	15	35	-13.5	0.721649	0.0578471	0.33191	NotSig	-0.458376	small	OK
WBGene00018465	F45E1.4	X	low	both	49	112	22	90	-22	0.803571	0.0578891	0.33191	NotSig	-0.509067	medium	OK
WBGene00001977	hmg-12	II	medium	both	182	38.5	75	51	12.5	1.32468	0.0583006	0.332949	NotSig	0.223142	small	OK
WBGene00009341	thoc-3	I	low	both	22	58.5	9	22	-36.5	0.376068	0.0582946	0.332949	NotSig	-0.777524	medium	OK
WBGene00017273	gos-28	III	low	both	11	53	15	99	46	1.86792	0.058136	0.332949	NotSig	0.819203	large	OK
WBGene00017291	F09E5.14	II	low	both	8	98.5	17	43	-55.5	0.436548	0.0582221	0.332949	NotSig	-0.622183	medium	OK
WBGene00017362	F10G2.1	V	medium	both	42	52.5	93	63	10.5	1.2	0.0581826	0.332949	NotSig	0.403484	small	OK
WBGene00009660	F43G6.8	II	low	both	8	100.5	8	17.5	-83	0.174129	0.0585217	0.333948	NotSig	-1.12022	large	OK
WBGene00008316	dod-18	I	low	both	13	53	15	73	20	1.37736	0.0586577	0.33438	NotSig	0.611462	medium	OK
WBGene00021060	dct-11	X	low	both	28	70	49	40	-30	0.571429	0.0586899	0.33438	NotSig	-0.336697	small	OK
WBGene00009180	nurf-1	II	medium	both	87	62	45	86	24	1.3871	0.0588467	0.334714	NotSig	0.37617	small	OK
WBGene00016103	dpyd-1	X	low	both	53	43	36	63.5	20.5	1.47674	0.0588147	0.334714	NotSig	0.3109	small	OK
WBGene00022835	ZK973.9	I	low	both	34	50	11	66	16	1.32	0.0588875	0.334714	NotSig	0.772691	medium	OK
WBGene00004268	rab-5	I	medium	both	79	65	39	88	23	1.35385	0.059001	0.335096	NotSig	0.404397	small	OK
WBGene00043702	Y54G2A.7	IV	low	both	6	29	13	53	24	1.82759	0.0591158	0.335485	NotSig	0.952649	large	OK
WBGene00003072	lrp-2	I	low	both	8	129	6	43.5	-85.5	0.337209	0.0592741	0.335855	NotSig	-1.42326	large	OK
WBGene00008336	C55A6.7	V	low	both	8	70	9	32	-38	0.457143	0.0592349	0.335855	NotSig	-0.952277	large	OK
WBGene00004749	sdn-1	X	low	both	8	45	14	84	39	1.86667	0.0593739	0.336158	NotSig	0.866551	large	OK
WBGene00001051	cks-1	IV	medium	both	77	54	31	73	19	1.35185	0.059428	0.336201	NotSig	0.57081	medium	OK
WBGene00000259	bpl-1	II	low	both	12	84	9	51	-33	0.607143	0.0595806	0.336732	NotSig	-0.689399	medium	OK
WBGene00011735	hip-1	III	medium	both	154	71	84	61	-10	0.859155	0.059615	0.336732	NotSig	-0.196626	negligible	OK
WBGene00004496	rps-27	V	high	both	2220	40	1163	39	-1	0.975	0.0598598	0.33785	NotSig	-0.0482282	negligible	OK
WBGene00006585	tni-3	V	medium	both	19	63	223	44	-19	0.698413	0.0599208	0.337931	NotSig	-0.384361	small	OK
WBGene00020035	egg-5	I	low	both	77	36	12	30	-6	0.833333	0.0600083	0.33816	NotSig	-0.521413	medium	OK
WBGene00020580	T19D12.5	II	low	both	6	81.5	19	56	-25.5	0.687117	0.0602159	0.339066	NotSig	-1.15306	large	OK
WBGene00008390	D1086.3	V	low	both	48	78	38	59.5	-18.5	0.762821	0.0602922	0.339231	NotSig	-0.285412	small	OK
WBGene00018371	ess-2	III	low	both	24	37	27	58	21	1.56757	0.0603418	0.339247	NotSig	0.386663	small	OK
WBGene00017159	F01F1.2	III	low	both	45	54	29	40	-14	0.740741	0.0604922	0.339828	NotSig	-0.466538	small	OK
WBGene00016373	swd-2.1	IV	low	both	22	49.5	5	66	16.5	1.33333	0.0606549	0.340478	NotSig	1.34717	large	OK
WBGene00012683	asp-17	V	low	both	5	34	13	58	24	1.70588	0.0608176	0.341126	NotSig	1.1194	large	OK
WBGene00007563	C14A4.13	II	low	both	5	111	22	75.5	-35.5	0.68018	0.0609707	0.34172	NotSig	-1.03011	large	OK
WBGene00009446	F35H8.1	II	low	both	8	90.5	25	63	-27.5	0.696133	0.0614405	0.344086	NotSig	-0.898115	large	OK
WBGene00015251	B0546.4	IV	low	both	22	46	17	73	27	1.58696	0.0615346	0.344346	NotSig	0.503009	medium	OK
WBGene00013688	riok-2	I	low	both	33	56	10	35.5	-20.5	0.633929	0.0616366	0.34465	NotSig	-0.691512	medium	OK
WBGene00005642	srp-1	V	low	both	6	105.5	18	53.5	-52	0.507109	0.0617781	0.345174	NotSig	-1.1837	large	OK
WBGene00010283	ccz-1	V	low	both	27	60	8	36.5	-23.5	0.608333	0.0619716	0.345988	NotSig	-0.633888	medium	OK
WBGene00021827	dnc-6	I	low	both	40	35.5	19	49	13.5	1.38028	0.0620362	0.346081	NotSig	0.23384	small	OK
WBGene00007333	ufd-3	II	medium	both	57	52	39	76	24	1.46154	0.0621128	0.346242	NotSig	0.443458	small	OK
WBGene00016074	dnsn-1	II	low	both	25	41	5	90	49	2.19512	0.0621729	0.34631	NotSig	0.964492	large	OK
WBGene00000718	col-145	V	low	both	11	38	9	77	39	2.02632	0.0624964	0.346524	NotSig	0.961647	large	OK
WBGene00003222	mes-4	V	low	both	13	51	7	90	39	1.76471	0.0623766	0.346524	NotSig	1.10873	large	OK
WBGene00006414	raga-1	II	low	both	48	49	26	59	10	1.20408	0.0624706	0.346524	NotSig	0.517584	medium	OK
WBGene00007492	C09G9.1	IV	low	both	46	58	32	80.5	22.5	1.38793	0.0622607	0.346524	NotSig	0.486556	small	OK
WBGene00011392	sbt-1	V	medium	both	27	42	111	35	-7	0.833333	0.0624585	0.346524	NotSig	-0.222946	small	OK
WBGene00077453	Y62F5A.12	II	low	both	38	41.5	28	32	-9.5	0.771084	0.062499	0.346524	NotSig	-0.205992	small	OK
WBGene00010514	K02E11.5	V	low	both	6	50	7	40	-10	0.8	0.0625656	0.346628	NotSig	-1.3089	large	OK
WBGene00000649	col-73	II	low	both	9	38	40	50	12	1.31579	0.0629554	0.34852	NotSig	0.68689	medium	OK
WBGene00003495	mup-2	X	medium	both	277	45	210	52	7	1.15556	0.063154	0.349352	NotSig	0.197576	negligible	OK
WBGene00004782	set-2	III	low	both	17	58	16	73.5	15.5	1.26724	0.0635115	0.351061	NotSig	0.744561	medium	OK
WBGene00020131	gcy-28	I	low	both	15	85	12	63	-22	0.741176	0.0636282	0.351437	NotSig	-0.685664	medium	OK
WBGene00021855	Y54F10AR.2	III	low	both	24	56	10	40.5	-15.5	0.723214	0.0638799	0.352559	NotSig	-0.636602	medium	OK
WBGene00001790	gst-42	X	low	both	30	57.5	12	71.5	14	1.24348	0.063988	0.352886	NotSig	0.50767	medium	OK
WBGene00011940	T23B5.3	IV	low	both	43	48	26	62	14	1.29167	0.064065	0.353041	NotSig	0.4853	small	OK
WBGene00011230	nud-2	I	low	both	41	48	25	73	25	1.52083	0.0641479	0.353229	NotSig	0.635911	medium	OK
WBGene00000798	crn-5	II	low	both	19	29	5	103	74	3.55172	0.0644095	0.354399	NotSig	0.987692	large	OK
WBGene00012122	T28C6.8	IV	low	both	9	97	15	69	-28	0.71134	0.0644744	0.354487	NotSig	-0.709408	medium	OK
WBGene00000209	asg-1	I	medium	both	294	54	270	58	4	1.07407	0.0650372	0.355591	NotSig	0.20691	small	OK
WBGene00001470	baz-2	III	low	both	6	55.5	6	91	35.5	1.63964	0.0649351	0.355591	NotSig	0.976662	large	OK
WBGene00001500	ftn-1	V	low	both	13	129	23	98	-31	0.75969	0.0650983	0.355591	NotSig	-0.679302	medium	OK
WBGene00002855	let-721	III	low	both	45	65	43	90	25	1.38462	0.0650111	0.355591	NotSig	0.48868	small	OK
WBGene00003864	oma-1	IV	medium	both	106	56.5	30	69.5	13	1.23009	0.0650096	0.355591	NotSig	0.588517	medium	OK
WBGene00004043	plk-2	I	low	both	41	46	35	71	25	1.54348	0.0650173	0.355591	NotSig	0.461203	small	OK
WBGene00004859	sma-5	X	low	both	6	51.5	6	120	68.5	2.3301	0.0649351	0.355591	NotSig	1.23062	large	OK
WBGene00009042	F22B5.4	II	low	both	14	76	45	60	-16	0.789474	0.0650975	0.355591	NotSig	-0.618481	medium	OK
WBGene00020393	T10B5.7	V	medium	both	60	52.5	66	42.5	-10	0.809524	0.065118	0.355591	NotSig	-0.345493	small	OK
WBGene00000178	aqp-10	II	low	both	60	44.5	22	75.5	31	1.69663	0.0654447	0.356874	NotSig	0.337851	small	OK
WBGene00010308	F59B2.3	III	low	both	30	42	20	96.5	54.5	2.29762	0.0654516	0.356874	NotSig	0.442911	small	OK
WBGene00019819	aass-1	IV	low	both	46	76.5	36	87.5	11	1.14379	0.0656274	0.357562	NotSig	0.498265	small	OK
WBGene00022644	dod-19	V	medium	both	103	45	57	55	10	1.22222	0.0656766	0.357562	NotSig	0.169508	negligible	OK
WBGene00000379	cct-4	II	medium	both	179	72	89	68	-4	0.944444	0.0658826	0.35817	NotSig	-0.208437	small	OK
WBGene00006409	hdl-2	IV	low	both	6	99.5	21	80	-19.5	0.80402	0.0660271	0.35817	NotSig	-0.880038	large	OK
WBGene00008754	F13E9.5	IV	low	both	6	97	29	75	-22	0.773196	0.0659628	0.35817	NotSig	-1.3026	large	OK
WBGene00009459	F36A2.12	I	medium	both	25	82	178	69	-13	0.841463	0.0660361	0.35817	NotSig	-0.166112	negligible	OK
WBGene00016204	gsto-1	III	low	both	9	46	10	71.5	25.5	1.55435	0.0659548	0.35817	NotSig	0.817849	large	OK
WBGene00010115	aakb-1	X	low	both	6	102.5	9	44	-58.5	0.429268	0.0663337	0.359245	NotSig	-1.27739	large	OK
WBGene00044614	C36B1.14	I	low	both	15	28	7	50	22	1.78571	0.0662997	0.359245	NotSig	1.36467	large	OK
WBGene00008258	mans-2	V	low	both	10	37	34	65	28	1.75676	0.0665133	0.359679	NotSig	0.600608	medium	OK
WBGene00020320	T07F8.4	II	low	both	36	36.5	11	44	7.5	1.20548	0.0664915	0.359679	NotSig	0.944671	large	OK
WBGene00016605	C43E11.5	I	medium	both	13	73	80	60.5	-12.5	0.828767	0.0666401	0.360096	NotSig	-0.466211	small	OK
WBGene00002271	lec-8	X	medium	both	123	70	182	56	-14	0.8	0.0669599	0.360894	NotSig	-0.206735	small	OK
WBGene00016513	C38C3.4	V	low	both	5	87	8	55	-32	0.632184	0.0669021	0.360894	NotSig	-1.16801	large	OK
WBGene00017567	F18E3.11	V	low	both	54	57	13	97	40	1.70175	0.0670375	0.360894	NotSig	0.737669	medium	OK
WBGene00022155	Y71G12B.17	I	low	both	5	77	58	53.5	-23.5	0.694805	0.067033	0.360894	NotSig	-0.986738	large	OK
WBGene00022633	ZC581.3	I	low	both	11	41	10	115	74	2.80488	0.067032	0.360894	NotSig	0.731019	medium	OK
WBGene00001189	egl-21	IV	medium	both	21	51	88	37.5	-13.5	0.735294	0.0673163	0.361083	NotSig	-0.192056	negligible	OK
WBGene00001932	his-58	IV	low	both	5	21	6	40.5	19.5	1.92857	0.0672641	0.361083	NotSig	1.13913	large	OK
WBGene00004419	rpl-7A	IV	high	both	2347	43	1045	40	-3	0.930233	0.0676998	0.361083	NotSig	-0.00319213	negligible	OK
WBGene00008621	F09C8.1	X	low	both	9	46	8	67	21	1.45652	0.0673401	0.361083	NotSig	1.17422	large	OK
WBGene00008729	F13B12.1	IV	low	both	47	48	33	59	11	1.22917	0.0675452	0.361083	NotSig	0.326365	small	OK
WBGene00009374	F34D10.4	III	low	both	22	44.5	13	83	38.5	1.86517	0.067627	0.361083	NotSig	0.531123	medium	OK
WBGene00012739	Y40B1B.7	I	low	both	59	40	26	30	-10	0.75	0.0677219	0.361083	NotSig	-0.302682	small	OK
WBGene00013079	ttr-26	V	low	both	14	83.5	56	59.5	-24	0.712575	0.0675181	0.361083	NotSig	-0.432502	small	OK
WBGene00015547	ain-1	X	low	both	21	93	11	44	-49	0.473118	0.0674535	0.361083	NotSig	-0.664504	medium	OK
WBGene00017985	neg-1	V	low	both	37	39	9	27	-12	0.692308	0.0674515	0.361083	NotSig	-0.584934	medium	OK
WBGene00018744	F53B3.6	X	low	both	5	92	6	54	-38	0.586957	0.0672641	0.361083	NotSig	-1.37535	large	OK
WBGene00018784	F54A3.5	II	medium	both	170	56	175	63	7	1.125	0.0674528	0.361083	NotSig	0.236965	small	OK
WBGene00019479	K07C11.7	V	low	both	19	85	26	54	-31	0.635294	0.0676782	0.361083	NotSig	-0.552838	medium	OK
WBGene00010593	gsnl-1	V	low	both	18	48	23	81	33	1.6875	0.0678221	0.361351	NotSig	0.572861	medium	OK
WBGene00001232	eif-3.I	I	low	both	42	77.5	41	94	16.5	1.2129	0.0691809	0.363332	NotSig	0.547594	medium	OK
WBGene00003877	pept-1	X	low	both	32	33.5	25	65	31.5	1.9403	0.0691187	0.363332	NotSig	0.281446	small	OK
WBGene00004442	rpl-28	V	high	both	1993	42	988	41	-1	0.97619	0.0684781	0.363332	NotSig	-0.0574926	negligible	OK
WBGene00007681	C18D11.3	III	low	both	59	57	34	73	16	1.2807	0.068283	0.363332	NotSig	0.440795	small	OK
WBGene00009081	F23B12.4	V	low	both	31	44	21	93	49	2.11364	0.0688574	0.363332	NotSig	0.84809	large	OK
WBGene00010810	M01F1.4	III	low	both	17	92	16	46.5	-45.5	0.505435	0.0686866	0.363332	NotSig	-0.21053	small	OK
WBGene00011276	aakg-5	II	low	both	21	52	14	79	27	1.51923	0.0688082	0.363332	NotSig	0.891899	large	OK
WBGene00012550	spcs-2	III	medium	both	117	49	101	55	6	1.12245	0.0687783	0.363332	NotSig	0.253487	small	OK
WBGene00013340	tcc-1	V	medium	both	106	65.5	64	93	27.5	1.41985	0.0686697	0.363332	NotSig	0.411961	small	OK
WBGene00013858	ssp-34	IV	medium	both	57	78	407	73	-5	0.935897	0.0688969	0.363332	NotSig	-0.216269	small	OK
WBGene00016534	C39D10.7	X	medium	both	128	85	5	52	-33	0.611765	0.0684784	0.363332	NotSig	0.167635	negligible	OK
WBGene00017195	glo-4	V	low	both	9	130	35	100	-30	0.769231	0.0689709	0.363332	NotSig	-0.574841	medium	OK
WBGene00017244	apy-1	X	low	both	37	51	45	51	0	1	0.0684538	0.363332	NotSig	-0.408209	small	OK
WBGene00017964	F31F7.1	V	medium	both	20	131	98	105	-26	0.801527	0.0689925	0.363332	NotSig	-0.41444	small	OK
WBGene00018974	fcho-1	II	low	both	15	50	11	74	24	1.48	0.0691989	0.363332	NotSig	0.639232	medium	OK
WBGene00019698	riok-1	I	low	both	19	64	9	39	-25	0.609375	0.0687058	0.363332	NotSig	-0.45646	small	OK
WBGene00020222	fut-6	II	low	both	7	18	12	71	53	3.94444	0.0683496	0.363332	NotSig	0.656073	medium	OK
WBGene00020263	let-355	I	low	both	16	54	10	74	20	1.37037	0.0687795	0.363332	NotSig	0.730689	medium	OK
WBGene00022765	ZK546.14	II	low	both	29	45	10	77	32	1.71111	0.0690973	0.363332	NotSig	0.644897	medium	OK
WBGene00044077	tag-232	V	low	both	30	65.5	15	22	-43.5	0.335878	0.0689991	0.363332	NotSig	-0.496319	small	OK
WBGene00011529	T06D8.9	II	medium	both	63	41	60	52.5	11.5	1.28049	0.069252	0.363347	NotSig	0.382589	small	OK
WBGene00002267	lec-4	III	medium	both	32	80.5	85	59	-21.5	0.732919	0.0693307	0.363496	NotSig	-0.205203	small	OK
WBGene00000138	amx-2	I	low	both	9	63	9	98	35	1.55556	0.0699761	0.366083	NotSig	0.905235	large	OK
WBGene00012341	catp-6	IV	low	both	23	54	13	122	68	2.25926	0.0699692	0.366083	NotSig	0.798069	medium	OK
WBGene00014207	ZK1058.9	III	medium	both	45	71	47	41	-30	0.577465	0.0699213	0.366083	NotSig	-0.298667	small	OK
WBGene00007430	C08B6.10	V	low	both	12	49	16	68.5	19.5	1.39796	0.0701369	0.36666	NotSig	0.191297	negligible	OK
WBGene00206420	T26G10.7	III	low	both	22	109.5	5	72	-37.5	0.657534	0.0701877	0.36666	NotSig	-0.890451	large	OK
WBGene00020738	T23F2.5	X	low	both	39	75	12	52.5	-22.5	0.7	0.0702551	0.366747	NotSig	-0.642131	medium	OK
WBGene00010913	M110.3	II	low	both	21	41	13	95	54	2.31707	0.0705336	0.367935	NotSig	0.674415	medium	OK
WBGene00001585	gfl-1	IV	low	both	27	39	8	75.5	36.5	1.9359	0.0706557	0.368306	NotSig	0.647449	medium	OK
WBGene00007705	C25A1.1	I	low	both	35	45	7	62	17	1.37778	0.0707828	0.368438	NotSig	0.791074	medium	OK
WBGene00013015	Y48E1C.2	II	low	both	8	58.5	16	43	-15.5	0.735043	0.0707792	0.368438	NotSig	-0.766501	medium	OK
WBGene00016139	ntl-9	III	low	both	21	80	8	55.5	-24.5	0.69375	0.0708707	0.36863	NotSig	-0.734805	medium	OK
WBGene00010124	F55G11.4	IV	low	both	8	40.5	52	58.5	18	1.44444	0.0709229	0.368636	NotSig	0.510337	medium	OK
WBGene00000120	aly-1	IV	low	both	10	32.5	20	65.5	33	2.01538	0.0712375	0.369302	NotSig	0.768215	medium	OK
WBGene00004068	pnk-1	I	low	both	28	46.5	34	60	13.5	1.29032	0.0712554	0.369302	NotSig	0.352394	small	OK
WBGene00019544	miro-1	IV	low	both	23	56	6	127	71	2.26786	0.0711579	0.369302	NotSig	0.872151	large	OK
WBGene00020989	W03D8.8	I	low	both	7	111	21	57	-54	0.513514	0.07117	0.369302	NotSig	-0.885877	large	OK
WBGene00019719	M01H9.3	IV	medium	both	103	101	50	78.5	-22.5	0.777228	0.071379	0.369678	NotSig	-0.282106	small	OK
WBGene00001505	fut-1	II	low	both	5	45	20	94.5	49.5	2.1	0.0717554	0.370192	NotSig	0.88988	large	OK
WBGene00003485	mua-6	X	medium	both	38	46.5	48	69.5	23	1.49462	0.0717855	0.370192	NotSig	0.358953	small	OK
WBGene00006590	toc-1	III	low	both	33	50	15	87	37	1.74	0.0715513	0.370192	NotSig	0.724123	medium	OK
WBGene00011527	cchl-1	II	medium	both	65	57	47	67	10	1.17544	0.0716182	0.370192	NotSig	0.367063	small	OK
WBGene00013678	Y105E8A.20	I	low	both	18	82.5	9	116	33.5	1.40606	0.0717848	0.370192	NotSig	0.815998	large	OK
WBGene00015641	C09E7.7	III	low	both	13	44	17	69	25	1.56818	0.0717617	0.370192	NotSig	0.512635	medium	OK
WBGene00003753	nlp-15	I	low	both	5	103	29	43	-60	0.417476	0.0718817	0.370424	NotSig	-0.979647	large	OK
WBGene00022380	Y94H6A.8	IV	medium	both	122	53	119	65	12	1.22642	0.0719619	0.370573	NotSig	0.25674	small	OK
WBGene00022774	swsn-6	IV	low	both	30	42.5	13	92	49.5	2.16471	0.0720789	0.370911	NotSig	0.748837	medium	OK
WBGene00015160	B0361.6	III	low	both	38	52.5	8	27.5	-25	0.52381	0.0722375	0.371199	NotSig	-0.526159	medium	OK
WBGene00020116	moa-1	III	low	both	10	116.5	36	93	-23.5	0.798283	0.0721869	0.371199	NotSig	-0.47046	small	OK
WBGene00003091	lys-2	V	medium	both	150	41.5	186	37	-4.5	0.891566	0.0723149	0.371333	NotSig	-0.204392	small	OK
WBGene00014053	ZK669.3	II	low	both	12	65.5	49	42	-23.5	0.641221	0.0724262	0.371377	NotSig	-0.497138	small	OK
WBGene00021292	copb-1	II	medium	both	66	73	48	89	16	1.21918	0.0723892	0.371377	NotSig	0.38218	small	OK
WBGene00000186	ark-1	IV	low	both	6	36	7	67	31	1.86111	0.0729539	0.371562	NotSig	0.959165	large	OK
WBGene00000198	art-1	II	medium	both	152	62	118	73.5	11.5	1.18548	0.0727344	0.371562	NotSig	0.161672	negligible	OK
WBGene00000474	cey-3	I	medium	both	389	62	77	54	-8	0.870968	0.0730674	0.371562	NotSig	-0.169055	negligible	OK
WBGene00010639	K07F5.15	IV	low	both	7	109	5	44	-65	0.40367	0.0732323	0.371562	NotSig	-1.33017	large	OK
WBGene00011367	snpc-3.4	III	low	both	12	39	5	108	69	2.76923	0.0729639	0.371562	NotSig	0.790102	medium	OK
WBGene00012756	Y41C4A.9	III	low	both	15	41	5	68	27	1.65854	0.0733361	0.371562	NotSig	1.11924	large	OK
WBGene00016415	ampd-1	II	medium	both	56	64	51	81	17	1.26562	0.0729071	0.371562	NotSig	0.355373	small	OK
WBGene00016769	C49C8.5	IV	medium	both	21	38	68	54.5	16.5	1.43421	0.0729862	0.371562	NotSig	0.307168	small	OK
WBGene00017125	acdh-12	II	medium	both	65	58	109	89	31	1.53448	0.0731236	0.371562	NotSig	0.259424	small	OK
WBGene00017385	F11G11.5	II	medium	both	56	49.5	40	62.5	13	1.26263	0.0732197	0.371562	NotSig	0.326525	small	OK
WBGene00018083	F36A4.4	IV	medium	both	14	79	117	66	-13	0.835443	0.0730895	0.371562	NotSig	-0.331863	small	OK
WBGene00018206	ugt-61	V	low	both	5	75	7	41	-34	0.546667	0.0732323	0.371562	NotSig	-0.988118	large	OK
WBGene00019882	R05D3.9	III	low	both	14	68.5	14	30.5	-38	0.445255	0.0731002	0.371562	NotSig	-0.460092	small	OK
WBGene00020095	smcr-8	III	low	both	15	34	5	83	49	2.44118	0.0733361	0.371562	NotSig	1.45958	large	OK
WBGene00022393	abhd-12	V	medium	both	47	49	51	73	24	1.4898	0.0730862	0.371562	NotSig	0.582501	medium	OK
WBGene00044554	F41E6.15	V	low	both	8	46	33	69	23	1.5	0.0728986	0.371562	NotSig	0.727369	medium	OK
WBGene00044779	T10H9.8	V	low	both	10	86	6	49.5	-36.5	0.575581	0.0732943	0.371562	NotSig	-0.904839	large	OK
WBGene00000507	cit-1.1	III	low	both	15	49	9	105	56	2.14286	0.0735756	0.371994	NotSig	0.913284	large	OK
WBGene00003528	nas-9	V	low	both	10	93.5	22	50.5	-43	0.540107	0.0734798	0.371994	NotSig	-0.788655	medium	OK
WBGene00008692	scav-4	X	low	both	5	34	7	118	84	3.47059	0.07353	0.371994	NotSig	1.46498	large	OK
WBGene00001412	fem-2	III	low	both	37	43	6	83	40	1.93023	0.0736636	0.372145	NotSig	0.723257	medium	OK
WBGene00015635	C09D4.4	I	low	both	21	46	9	70	24	1.52174	0.0737084	0.372145	NotSig	0.580187	medium	OK
WBGene00007955	selt-1.1	X	low	both	39	59	27	85	26	1.44068	0.0739023	0.372864	NotSig	0.416316	small	OK
WBGene00007112	B0035.13	IV	medium	both	52	56.5	111	43	-13.5	0.761062	0.0741056	0.373531	NotSig	-0.194906	negligible	OK
WBGene00019953	wapl-1	IV	low	both	41	32	8	75	43	2.34375	0.0741379	0.373531	NotSig	0.678221	medium	OK
WBGene00002138	inx-16	I	low	both	28	44	6	90	46	2.04545	0.0741992	0.37358	NotSig	0.940221	large	OK
WBGene00003038	lin-56	II	low	both	9	68	8	94	26	1.38235	0.074455	0.373826	NotSig	0.962413	large	OK
WBGene00011033	R05D11.5	I	low	both	30	37	25	50	13	1.35135	0.0744525	0.373826	NotSig	0.357683	small	OK
WBGene00013947	ZK228.4	V	low	both	7	65	22	103.5	38.5	1.59231	0.0743904	0.373826	NotSig	0.890609	large	OK
WBGene00016796	cec-2	IV	low	both	16	69	9	36	-33	0.521739	0.0743642	0.373826	NotSig	-0.80328	large	OK
WBGene00001973	hmg-3	I	low	both	46	58	24	70.5	12.5	1.21552	0.0747542	0.374258	NotSig	0.390048	small	OK
WBGene00006584	tni-1	X	low	both	31	44	29	81	37	1.84091	0.074605	0.374258	NotSig	0.603383	medium	OK
WBGene00013142	Y53C12A.7	II	low	both	5	66	38	42	-24	0.636364	0.0748332	0.374258	NotSig	-0.729112	medium	OK
WBGene00018482	F45F2.10	V	low	both	29	83	19	101	18	1.21687	0.0748075	0.374258	NotSig	0.588602	medium	OK
WBGene00018934	F56B3.11	IV	medium	both	79	51	47	44	-7	0.862745	0.074866	0.374258	NotSig	-0.303212	small	OK
WBGene00020316	brc-2	III	low	both	17	44	18	75.5	31.5	1.71591	0.0746449	0.374258	NotSig	0.420726	small	OK
WBGene00021133	tomm-22	II	medium	both	104	47	50	57	10	1.21277	0.0749033	0.374258	NotSig	0.311015	small	OK
WBGene00016989	mrpl-48	V	low	both	20	62.5	24	39.5	-23	0.632	0.0750363	0.374663	NotSig	-0.433021	small	OK
WBGene00006479	tmbi-4	X	low	both	34	77	37	58	-19	0.753247	0.0752296	0.374797	NotSig	-0.331866	small	OK
WBGene00007284	C03H12.1	X	low	both	10	32.5	8	61	28.5	1.87692	0.0752589	0.374797	NotSig	1.09472	large	OK
WBGene00011439	T04F3.4	V	low	both	13	41	17	68	27	1.65854	0.0752241	0.374797	NotSig	0.703464	medium	OK
WBGene00021370	nape-2	IV	low	both	11	83	51	54	-29	0.650602	0.0752704	0.374797	NotSig	-0.656721	medium	OK
WBGene00000214	asp-1	V	high	both	2308	38	2348	38	0	1	0.0753355	0.374863	NotSig	-0.073719	negligible	OK
WBGene00006803	unc-70	V	low	both	32	73	20	121.5	48.5	1.66438	0.07544	0.375125	NotSig	0.613449	medium	OK
WBGene00015554	C06G3.8	IV	low	both	25	50	9	78	28	1.56	0.0755313	0.37532	NotSig	0.631926	medium	OK
WBGene00011739	T12G3.4	IV	low	both	14	43	8	17	-26	0.395349	0.0758048	0.375451	NotSig	-0.470982	small	OK
WBGene00011988	har-2	I	low	both	25	62	6	43	-19	0.693548	0.0757206	0.375451	NotSig	-0.697286	medium	OK
WBGene00016714	C46F2.1	X	low	both	7	112	12	79.5	-32.5	0.709821	0.0756698	0.375451	NotSig	-0.466662	small	OK
WBGene00021579	clec-73	IV	medium	both	12	87	76	78.5	-8.5	0.902299	0.0758172	0.375451	NotSig	-0.572515	medium	OK
WBGene00022792	ZK686.2	III	low	both	31	52	10	25.5	-26.5	0.490385	0.075645	0.375451	NotSig	-0.353963	small	OK
WBGene00004248	pus-1	V	low	both	33	37	21	54	17	1.45946	0.0759136	0.375671	NotSig	0.414389	small	OK
WBGene00009364	F33H1.3	II	low	both	45	45	18	57.5	12.5	1.27778	0.0760944	0.376308	NotSig	0.471071	small	OK
WBGene00011333	nrde-2	II	low	both	20	82.5	19	61	-21.5	0.739394	0.0766579	0.37669	NotSig	-0.687262	medium	OK
WBGene00012652	Y39A1A.14	III	low	both	39	39	8	29.5	-9.5	0.75641	0.0766927	0.37669	NotSig	-0.664639	medium	OK
WBGene00014029	ZK637.12	III	medium	both	12	75	81	64	-11	0.853333	0.0765635	0.37669	NotSig	-0.332979	small	OK
WBGene00016495	C37C3.1	V	low	both	20	61.5	7	98	36.5	1.5935	0.0765079	0.37669	NotSig	0.749642	medium	OK
WBGene00017909	F28H1.4	I	low	both	13	42	9	104	62	2.47619	0.0765409	0.37669	NotSig	0.0168843	negligible	OK
WBGene00017967	ada-2	II	low	both	17	50	12	71.5	21.5	1.43	0.07645	0.37669	NotSig	0.761344	medium	OK
WBGene00019821	gtf-2H1	IV	low	both	22	47.5	17	66	18.5	1.38947	0.0765416	0.37669	NotSig	0.432216	small	OK
WBGene00020053	R13A5.11	III	low	both	6	97	39	68	-29	0.701031	0.0766741	0.37669	NotSig	-0.40742	small	OK
WBGene00020577	T19D12.2	II	low	both	9	58	13	118	60	2.03448	0.0766242	0.37669	NotSig	0.667207	medium	OK
WBGene00021888	manf-1	IV	medium	both	97	58	107	72	14	1.24138	0.0764304	0.37669	NotSig	0.340102	small	OK
WBGene00004953	spd-2	I	medium	both	62	59.5	28	80.5	21	1.35294	0.0767719	0.376823	NotSig	0.211659	small	OK
WBGene00004456	rpl-43	II	high	both	2646	37	1320	36	-1	0.972973	0.0768664	0.377031	NotSig	-0.0705218	negligible	OK
WBGene00017498	pud-4	V	medium	both	73	43	389	36	-7	0.837209	0.077034	0.377597	NotSig	-0.00680878	negligible	OK
WBGene00009632	ttyh-1	X	low	both	7	115	23	64	-51	0.556522	0.0772443	0.378372	NotSig	-0.939799	large	OK
WBGene00020382	T09B4.8	I	low	both	32	35.5	23	57	21.5	1.60563	0.0773053	0.378414	NotSig	0.601935	medium	OK
WBGene00018762	F53E10.6	V	low	both	39	41	12	54.5	13.5	1.32927	0.0773759	0.378503	NotSig	0.567155	medium	OK
WBGene00004458	rpn-1	IV	medium	both	110	64.5	99	80	15.5	1.24031	0.0775432	0.378553	NotSig	0.207522	small	OK
WBGene00018635	nprl-2	IV	low	both	19	53	12	74.5	21.5	1.40566	0.0774959	0.378553	NotSig	0.573652	medium	OK
WBGene00022357	kbp-4	III	medium	both	53	29	47	35	6	1.2069	0.0775023	0.378553	NotSig	-0.069407	negligible	OK
WBGene00003511	mxl-3	X	low	both	37	51	20	123	72	2.41176	0.0776738	0.378917	NotSig	0.447613	small	OK
WBGene00018509	xrep-4	I	low	both	35	48	28	74	26	1.54167	0.0777225	0.378917	NotSig	0.398027	small	OK
WBGene00006381	tac-1	II	medium	both	60	47.5	35	33	-14.5	0.694737	0.0778138	0.379106	NotSig	-0.243601	small	OK
WBGene00021073	nol-2	II	low	both	44	82.5	14	57.5	-25	0.69697	0.0778864	0.379204	NotSig	-0.552995	medium	OK
WBGene00011119	mpc-1	III	medium	both	110	48.5	66	40	-8.5	0.824742	0.0780738	0.379861	NotSig	-0.247971	small	OK
WBGene00019830	hrg-1	X	low	both	53	86	41	73	-13	0.848837	0.0781632	0.38004	NotSig	-0.172379	negligible	OK
WBGene00013308	nuo-3	IV	medium	both	197	53	191	64	11	1.20755	0.078266	0.380285	NotSig	0.191576	negligible	OK
WBGene00002348	myo-1	I	low	both	12	73	40	51	-22	0.69863	0.0784976	0.381154	NotSig	-0.615781	medium	OK
WBGene00001774	gst-26	II	low	both	60	35	22	55.5	20.5	1.58571	0.0786038	0.381157	NotSig	0.487246	small	OK
WBGene00013364	Y60A3A.16	V	low	both	8	65	5	32	-33	0.492308	0.078571	0.381157	NotSig	-1.00204	large	OK
WBGene00013481	Y69H2.3	V	medium	both	59	71	119	57	-14	0.802817	0.0786632	0.38119	NotSig	-0.201646	small	OK
WBGene00011737	sqst-1	IV	low	both	15	99	29	59	-40	0.59596	0.0787197	0.381208	NotSig	-0.428044	small	OK
WBGene00020954	W02G9.4	V	low	both	12	58	28	40	-18	0.689655	0.0789329	0.381985	NotSig	-0.673221	medium	OK
WBGene00015954	C18B2.3	X	low	both	29	44	28	81	37	1.84091	0.0790433	0.382263	NotSig	0.610292	medium	OK
WBGene00010772	K11D9.3	III	low	both	12	51.5	11	82	30.5	1.59223	0.0792306	0.382657	NotSig	0.680288	medium	OK
WBGene00015449	ugt-63	V	low	both	7	87	25	64	-23	0.735632	0.0792055	0.382657	NotSig	-0.799547	medium	OK
WBGene00000233	avr-15	V	low	both	5	60	25	106	46	1.76667	0.0795131	0.383509	NotSig	0.789461	medium	OK
WBGene00001843	hgo-1	I	medium	both	57	75	44	54.5	-20.5	0.726667	0.0795117	0.383509	NotSig	-0.360861	small	OK
WBGene00003448	msp-55	IV	medium	both	162	72	1009	68	-4	0.944444	0.0796812	0.383875	NotSig	-0.0730998	negligible	OK
WBGene00005663	sars-1	IV	medium	both	92	61	43	53	-8	0.868852	0.0796952	0.383875	NotSig	-0.169777	negligible	OK
WBGene00007756	C27A7.5	V	low	both	19	78	40	117.5	39.5	1.50641	0.0797621	0.383941	NotSig	0.466111	small	OK
WBGene00006919	vha-10	I	medium	both	305	56	210	66.5	10.5	1.1875	0.0799657	0.38441	NotSig	0.181493	negligible	OK
WBGene00011374	T02D1.8	IV	medium	both	65	51	44	70.5	19.5	1.38235	0.0799149	0.38441	NotSig	0.329088	small	OK
WBGene00017114	E03H12.7	IV	medium	both	15	76	119	73	-3	0.960526	0.0800412	0.384464	NotSig	-0.888499	large	OK
WBGene00019792	M116.5	IV	low	both	23	56	11	47	-9	0.839286	0.0800833	0.384464	NotSig	-0.882464	large	OK
WBGene00001808	gut-2	V	low	both	37	35	22	51.5	16.5	1.47143	0.08042	0.385536	NotSig	0.604136	medium	OK
WBGene00008494	F01D5.3	II	low	both	11	41	28	62.5	21.5	1.52439	0.0804349	0.385536	NotSig	0.756514	medium	OK
WBGene00017088	akir-1	I	medium	both	82	48.5	55	59	10.5	1.21649	0.0804667	0.385536	NotSig	0.277804	small	OK
WBGene00008745	F13E6.1	X	low	both	32	85.5	45	53	-32.5	0.619883	0.0806163	0.385828	NotSig	-0.153041	negligible	OK
WBGene00020950	dlst-1	V	medium	both	149	60	106	71	11	1.18333	0.0806343	0.385828	NotSig	0.235982	small	OK
WBGene00006438	nrfl-1	IV	medium	both	60	77	38	94.5	17.5	1.22727	0.080743	0.386092	NotSig	0.464589	small	OK
WBGene00020353	T08B6.4	IV	medium	both	18	90.5	165	80	-10.5	0.883978	0.0808322	0.386264	NotSig	-0.49051	small	OK
WBGene00000767	coq-8	III	low	both	37	64	16	48	-16	0.75	0.0810617	0.386668	NotSig	-0.0727299	negligible	OK
WBGene00012201	W02B12.1	II	low	both	23	35	25	55	20	1.57143	0.0810406	0.386668	NotSig	0.44743	small	OK
WBGene00017591	F19C7.1	IV	medium	both	198	52	132	62	10	1.19231	0.0810773	0.386668	NotSig	0.326162	small	OK
WBGene00007508	C10C5.4	IV	low	both	25	90	29	75	-15	0.833333	0.0812051	0.387022	NotSig	-0.375242	small	OK
WBGene00019628	pup-2	III	low	both	66	69	20	100	31	1.44928	0.0812922	0.387182	NotSig	0.612599	medium	OK
WBGene00010793	LLC1.2	IV	medium	both	94	41	134	51.5	10.5	1.2561	0.0814809	0.38757	NotSig	0.279627	small	OK
WBGene00011756	ctg-2	II	low	both	5	90	19	50	-40	0.555556	0.0814624	0.38757	NotSig	-0.83233	large	OK
WBGene00015312	C01G8.1	I	medium	both	98	44	8	52	8	1.18182	0.0816514	0.388126	NotSig	0.313997	small	OK
WBGene00007080	sfxn-1.1	II	low	both	7	110	26	77	-33	0.7	0.081853	0.388318	NotSig	-0.798226	medium	OK
WBGene00009353	sdhd-1	II	medium	both	135	66	136	58	-8	0.878788	0.0818217	0.388318	NotSig	-0.169638	negligible	OK
WBGene00012463	Y17G7B.10	II	low	both	24	89	14	62.5	-26.5	0.702247	0.0818205	0.388318	NotSig	-0.627732	medium	OK
WBGene00011038	R05H5.3	II	medium	both	203	46	29	56	10	1.21739	0.0822157	0.38944	NotSig	0.467692	small	OK
WBGene00017583	F19B10.1	II	low	both	5	54	6	26.5	-27.5	0.490741	0.0822511	0.38944	NotSig	-0.673721	medium	OK
WBGene00021538	rabs-5	IV	low	both	5	42	6	76.5	34.5	1.82143	0.0822511	0.38944	NotSig	0.901848	large	OK
WBGene00044070	set-18	I	low	both	7	38	8	104.5	66.5	2.75	0.0823052	0.389441	NotSig	1.17316	large	OK
WBGene00010136	F55H12.5	I	medium	both	12	75	77	69	-6	0.92	0.082474	0.389985	NotSig	-0.465498	small	OK
WBGene00000741	col-168	X	low	both	17	32	31	51	19	1.59375	0.0825566	0.39012	NotSig	0.62186	medium	OK
WBGene00000913	daf-18	IV	medium	both	85	39	23	59	20	1.51282	0.0829604	0.391772	NotSig	0.440042	small	OK
WBGene00015660	catp-3	V	medium	both	68	118.5	25	107	-11.5	0.902954	0.0830155	0.391777	NotSig	-0.427718	small	OK
WBGene00021766	hex-4	I	low	both	17	68	10	99	31	1.45588	0.0832222	0.392496	NotSig	0.920328	large	OK
WBGene00219444	Y41E3.461	IV	low	both	9	145	34	100.5	-44.5	0.693103	0.0833212	0.392707	NotSig	-0.635548	medium	OK
WBGene00017599	F19F10.3	V	low	both	7	50	15	22	-28	0.44	0.0835506	0.393531	NotSig	-0.981536	large	OK
WBGene00007707	fath-1	I	low	both	51	46	23	90	44	1.95652	0.0838298	0.394039	NotSig	0.530276	medium	OK
WBGene00013219	Y54G11A.11	II	low	both	51	55	23	82	27	1.49091	0.0838458	0.394039	NotSig	0.357715	small	OK
WBGene00017772	clec-1	V	medium	both	100	67	137	80	13	1.19403	0.0838764	0.394039	NotSig	0.262804	small	OK
WBGene00020417	nuo-2	I	medium	both	142	46	96	55	9	1.19565	0.0837326	0.394039	NotSig	0.205487	small	OK
WBGene00019121	npl-4.2	II	low	both	40	48	40	64.5	16.5	1.34375	0.0840302	0.394505	NotSig	0.436036	small	OK
WBGene00011134	ssp-33	V	medium	both	21	50	128	46	-4	0.92	0.0840925	0.394542	NotSig	-0.265014	small	OK
WBGene00004040	pld-1	II	low	both	14	75.5	17	48	-27.5	0.635762	0.0841906	0.394746	NotSig	-0.546587	medium	OK
WBGene00018343	F42A10.7	III	low	both	38	37	11	75	38	2.02703	0.0843095	0.395047	NotSig	0.954351	large	OK
WBGene00022119	copa-1	I	medium	both	54	71	66	87.5	16.5	1.23239	0.084499	0.395679	NotSig	0.394979	small	OK
WBGene00012434	Y11D7A.10	IV	medium	both	60	61	52	50	-11	0.819672	0.0846574	0.396164	NotSig	-0.267531	small	OK
WBGene00000887	cyn-11	II	low	both	40	37	18	58	21	1.56757	0.0848187	0.396662	NotSig	0.458097	small	OK
WBGene00000377	cct-1	II	medium	both	187	73	56	68.5	-4.5	0.938356	0.0850838	0.396695	NotSig	-0.229955	small	OK
WBGene00004767	sel-10	V	low	both	39	62	27	99	37	1.59677	0.0851135	0.396695	NotSig	0.619026	medium	OK
WBGene00008191	C49A1.10	I	low	both	8	44	25	73	29	1.65909	0.0849029	0.396695	NotSig	0.824868	large	OK
WBGene00008775	mogs-1	IV	low	both	40	72	22	47.5	-24.5	0.659722	0.0851551	0.396695	NotSig	-0.375056	small	OK
WBGene00009189	F27D4.4	I	low	both	55	72	29	50	-22	0.694444	0.0850726	0.396695	NotSig	-0.322125	small	OK
WBGene00021735	Y50D4A.1	V	low	both	21	35	6	55	20	1.57143	0.0849646	0.396695	NotSig	1.02553	large	OK
WBGene00003078	lsm-4	II	low	both	52	45	22	32.5	-12.5	0.722222	0.0852232	0.396757	NotSig	-0.410539	small	OK
WBGene00006840	unc-116	III	medium	both	61	81	54	91.5	10.5	1.12963	0.0853152	0.39693	NotSig	0.354474	small	OK
WBGene00001331	erd-2.1	X	low	both	41	81	29	67	-14	0.82716	0.0859512	0.398351	NotSig	-0.352826	small	OK
WBGene00003577	ndg-4	III	low	both	34	55	11	109	54	1.98182	0.0859447	0.398351	NotSig	0.805892	large	OK
WBGene00003905	pad-1	I	low	both	22	60	15	107	47	1.78333	0.0857444	0.398351	NotSig	0.853387	large	OK
WBGene00006925	vit-1	X	medium	both	1946	64	43	51	-13	0.796875	0.0858622	0.398351	NotSig	-0.0505106	negligible	OK
WBGene00018303	F41G3.10	II	low	both	12	60	42	40.5	-19.5	0.675	0.085912	0.398351	NotSig	-0.360942	small	OK
WBGene00018636	oef-1	IV	low	both	41	48	17	72	24	1.5	0.0859135	0.398351	NotSig	0.367151	small	OK
WBGene00007923	C34C12.4	III	medium	both	35	113	108	97.5	-15.5	0.862832	0.0860997	0.398784	NotSig	-0.367337	small	OK
WBGene00007193	B0491.6	II	low	both	20	63.5	7	41	-22.5	0.645669	0.0862166	0.399069	NotSig	-0.56863	medium	OK
WBGene00235106	F08H9.15	V	low	both	5	130	69	91	-39	0.7	0.0868189	0.4016	NotSig	-0.847802	large	OK
WBGene00001385	far-1	III	medium	both	955	61	1077	60	-1	0.983607	0.0871441	0.401664	NotSig	-0.0323542	negligible	OK
WBGene00001526	gck-1	V	low	both	29	53	25	93	40	1.75472	0.0874625	0.401664	NotSig	0.407896	small	OK
WBGene00004113	pqn-24	I	low	both	17	39	34	61.5	22.5	1.57692	0.087475	0.401664	NotSig	0.421881	small	OK
WBGene00004703	rsp-6	IV	medium	both	150	47.5	61	61	13.5	1.28421	0.087214	0.401664	NotSig	0.415809	small	OK
WBGene00008936	papl-1	V	low	both	24	62	12	43	-19	0.693548	0.0869375	0.401664	NotSig	-0.655257	medium	OK
WBGene00008948	F19B6.1	IV	low	both	55	78	10	58.5	-19.5	0.75	0.0873442	0.401664	NotSig	-0.628787	medium	OK
WBGene00016946	C55B7.10	I	low	both	7	94	33	63	-31	0.670213	0.0873812	0.401664	NotSig	-1.0002	large	OK
WBGene00016993	CD4.8	V	low	both	9	34	6	86.5	52.5	2.54412	0.0871976	0.401664	NotSig	1.35677	large	OK
WBGene00017316	F09G2.8	V	low	both	24	48.5	20	66	17.5	1.36082	0.0874246	0.401664	NotSig	0.419169	small	OK
WBGene00020099	R144.11	III	low	both	11	42	11	73	31	1.7381	0.0874995	0.401664	NotSig	0.177366	negligible	OK
WBGene00021352	pcyt-2.1	I	medium	both	44	53.5	42	85	31.5	1.58879	0.0871186	0.401664	NotSig	0.278749	small	OK
WBGene00022754	nspd-1	I	medium	both	161	65	1129	63	-2	0.969231	0.087112	0.401664	NotSig	-0.153228	negligible	OK
WBGene00013158	Y53F4B.11	II	medium	both	13	66	130	55.5	-10.5	0.840909	0.0878777	0.403144	NotSig	-0.309713	small	OK
WBGene00014118	ZK858.5	I	low	both	10	102	13	73	-29	0.715686	0.0880269	0.403573	NotSig	-0.919795	large	OK
WBGene00002072	ima-1	V	low	both	28	41.5	20	54	12.5	1.3012	0.0881622	0.403937	NotSig	0.494607	small	OK
WBGene00015930	C17H12.4	IV	low	both	8	104	13	74	-30	0.711538	0.0885695	0.40529	NotSig	-0.26451	small	OK
WBGene00019217	athp-2	II	low	both	13	62	8	93.5	31.5	1.50806	0.0885695	0.40529	NotSig	0.864749	large	OK
WBGene00001860	him-1	I	low	both	40	48	20	64.5	16.5	1.34375	0.0887762	0.405979	NotSig	0.36157	small	OK
WBGene00001431	fkb-6	V	medium	both	124	57.5	95	70	12.5	1.21739	0.0889071	0.406133	NotSig	0.200625	small	OK
WBGene00016444	C35D10.7	III	low	both	18	53	6	25	-28	0.471698	0.0889224	0.406133	NotSig	-0.430699	small	OK
WBGene00007012	mdt-4	II	low	both	34	38.5	8	22.5	-16	0.584416	0.0890934	0.406145	NotSig	-0.447534	small	OK
WBGene00010878	M05D6.5	II	low	both	40	86.5	21	65	-21.5	0.751445	0.0890793	0.406145	NotSig	-0.288296	small	OK
WBGene00011835	T19B10.8	V	low	both	21	86	14	175	89	2.03488	0.0890289	0.406145	NotSig	1.0106	large	OK
WBGene00010052	F54D5.7	II	medium	both	64	68	38	79	11	1.16176	0.0892329	0.406524	NotSig	0.345547	small	OK
WBGene00011087	R07B7.2	V	low	both	23	47	9	58	11	1.23404	0.0893717	0.406644	NotSig	0.433473	small	OK
WBGene00015887	C17C3.1	II	low	both	27	91	24	78.5	-12.5	0.862637	0.0893714	0.406644	NotSig	-0.507101	medium	OK
WBGene00016326	ubr-1	I	low	both	29	79	24	103	24	1.3038	0.0895418	0.407162	NotSig	0.588875	medium	OK
WBGene00008165	C47G2.4	II	low	both	20	50.5	13	82	31.5	1.62376	0.089788	0.408025	NotSig	0.698043	medium	OK
WBGene00007387	jmjd-5	V	low	both	23	44	8	26	-18	0.590909	0.0902096	0.409647	NotSig	-0.749638	medium	OK
WBGene00011059	R06C1.4	I	medium	both	243	43	138	50.5	7.5	1.17442	0.0902583	0.409647	NotSig	0.270234	small	OK
WBGene00019747	ipla-1	II	low	both	38	44.5	20	69	24.5	1.55056	0.0903654	0.409876	NotSig	0.333354	small	OK
WBGene00007647	C17E4.10	I	low	both	23	55	14	26	-29	0.472727	0.0907255	0.411251	NotSig	0.0747134	negligible	OK
WBGene00011102	R07E3.1	X	medium	both	64	69	79	55	-14	0.797101	0.0908196	0.41142	NotSig	-0.254856	small	OK
WBGene00003596	ngp-1	I	low	both	43	67	17	51	-16	0.761194	0.091022	0.412078	NotSig	-0.543304	medium	OK
WBGene00004338	rfc-2	IV	low	both	30	52	14	31.5	-20.5	0.605769	0.0913193	0.412907	NotSig	-0.281918	small	OK
WBGene00022776	perm-3	IV	medium	both	81	49	53	60	11	1.22449	0.091316	0.412907	NotSig	0.504228	medium	OK
WBGene00007209	BE10.1	III	low	both	10	96	70	73	-23	0.760417	0.0914194	0.413102	NotSig	-0.292677	small	OK
WBGene00009980	F53F1.2	V	low	both	35	47	23	72	25	1.53191	0.091924	0.413976	NotSig	0.413204	small	OK
WBGene00013553	Y75B8A.18	III	low	both	16	43	8	29	-14	0.674419	0.091894	0.413976	NotSig	-0.717695	medium	OK
WBGene00017699	flcn-1	II	low	both	23	71	16	109	38	1.53521	0.092006	0.413976	NotSig	0.528942	medium	OK
WBGene00017834	F26F12.3	V	low	both	20	105.5	52	70.5	-35	0.668246	0.0920138	0.413976	NotSig	-0.280505	small	OK
WBGene00019710	M01E11.1	I	low	both	8	40.5	5	66	25.5	1.62963	0.091845	0.413976	NotSig	0.979361	large	OK
WBGene00020269	erfa-1	V	medium	both	108	71.5	60	88.5	17	1.23776	0.0919703	0.413976	NotSig	0.373626	small	OK
WBGene00022852	ZK1127.5	II	low	both	29	46	6	30.5	-15.5	0.663043	0.0918101	0.413976	NotSig	-0.252667	small	OK
WBGene00014023	lnkn-1	III	low	both	30	59	16	91	32	1.54237	0.0921348	0.414263	NotSig	0.541061	medium	OK
WBGene00000276	byn-1	III	low	both	50	47	29	64	17	1.3617	0.0922372	0.414465	NotSig	0.525778	medium	OK
WBGene00012169	ttbk-4	IV	medium	both	12	89	114	67.5	-21.5	0.758427	0.0923143	0.414554	NotSig	-0.54542	medium	OK
WBGene00002263	lea-1	V	medium	both	84	61.5	211	50	-11.5	0.813008	0.0925832	0.415504	NotSig	-0.166284	negligible	OK
WBGene00001006	dlg-1	X	low	both	11	44	13	87	43	1.97727	0.0927841	0.415712	NotSig	0.889297	large	OK
WBGene00001651	gon-2	I	low	both	12	119.5	10	172	52.5	1.43933	0.0930896	0.415712	NotSig	0.63637	medium	OK
WBGene00001761	gst-13	II	medium	both	86	48.5	68	63.5	15	1.30928	0.0930897	0.415712	NotSig	0.34571	small	OK
WBGene00005153	srf-3	IV	low	both	7	38	8	69	31	1.81579	0.0930451	0.415712	NotSig	0.830898	large	OK
WBGene00007549	spin-1	V	low	both	9	59	26	69.5	10.5	1.17797	0.0929544	0.415712	NotSig	0.713056	medium	OK
WBGene00010498	K02B12.5	I	low	both	8	75.5	7	31	-44.5	0.410596	0.0930451	0.415712	NotSig	-0.79322	medium	OK
WBGene00010661	tyr-2	III	low	both	13	111	11	68	-43	0.612613	0.0928552	0.415712	NotSig	-0.801226	large	OK
WBGene00012834	Y43F8C.13	V	low	both	33	56	15	88	32	1.57143	0.0929983	0.415712	NotSig	0.541112	medium	OK
WBGene00003953	pbs-7	I	medium	both	169	49	103	56	7	1.14286	0.0932846	0.416326	NotSig	0.221566	small	OK
WBGene00006861	cal-5	X	medium	both	47	49	41	66	17	1.34694	0.0934517	0.416814	NotSig	0.388699	small	OK
WBGene00003133	mat-2	II	low	both	22	79.5	12	49	-30.5	0.616352	0.0935877	0.416868	NotSig	-0.650527	medium	OK
WBGene00012996	pinn-4	II	low	both	46	53	32	69.5	16.5	1.31132	0.0936364	0.416868	NotSig	0.33745	small	OK
WBGene00017344	F10E7.2	II	low	both	32	77	30	57	-20	0.74026	0.0936367	0.416868	NotSig	-0.497519	small	OK
WBGene00000245	bca-1	X	low	both	24	107.5	8	73	-34.5	0.67907	0.0937765	0.417233	NotSig	-0.79834	medium	OK
WBGene00020103	R148.4	III	low	both	16	59	17	114	55	1.9322	0.0939031	0.41754	NotSig	0.668695	medium	OK
WBGene00011272	dtmk-1	II	low	both	35	50	15	69	19	1.38	0.0943012	0.418987	NotSig	0.80336	large	OK
WBGene00016418	hpo-27	I	low	both	18	68	12	82	14	1.20588	0.0943445	0.418987	NotSig	0.833283	large	OK
WBGene00008005	C38D4.4	III	low	both	31	57	13	72	15	1.26316	0.0944362	0.419093	NotSig	0.647769	medium	OK
WBGene00012483	coa-5	I	low	both	44	41	14	59	18	1.43902	0.0944843	0.419093	NotSig	0.602004	medium	OK
WBGene00000874	cyk-3	III	low	both	30	74	10	52	-22	0.702703	0.0946326	0.419493	NotSig	-0.551286	medium	OK
WBGene00000740	col-167	X	medium	both	69	29	61	33	4	1.13793	0.0947244	0.419591	NotSig	0.379119	small	OK
WBGene00012105	T27F6.6	I	low	both	16	63	9	98	35	1.55556	0.0947708	0.419591	NotSig	0.769277	medium	OK
WBGene00009321	F32B6.4	IV	medium	both	30	66.5	140	58	-8.5	0.87218	0.0948996	0.419718	NotSig	-0.264608	small	OK
WBGene00016812	C50D2.9	II	low	both	13	54	8	36.5	-17.5	0.675926	0.0949156	0.419718	NotSig	-0.931317	large	OK
WBGene00001915	his-41	V	medium	both	86	95.5	73	70	-25.5	0.732984	0.0950052	0.419858	NotSig	-0.185341	negligible	OK
WBGene00002717	let-526	I	low	both	43	60	23	80	20	1.33333	0.0950744	0.419907	NotSig	0.577436	medium	OK
WBGene00007110	leo-1	IV	low	both	36	40	20	52	12	1.3	0.0952055	0.420229	NotSig	0.156287	negligible	OK
WBGene00001425	fis-2	X	low	both	17	101	14	59.5	-41.5	0.589109	0.0953496	0.420609	NotSig	-0.58161	medium	OK
WBGene00014169	ZK945.7	II	medium	both	23	84	185	70	-14	0.833333	0.095701	0.421902	NotSig	-0.310383	small	OK
WBGene00015164	ykt-6	III	low	both	24	80.5	18	102	21.5	1.26708	0.0958767	0.422418	NotSig	0.367469	small	OK
WBGene00000512	ckb-2	III	low	both	15	59	18	84.5	25.5	1.4322	0.0962301	0.423717	NotSig	0.435541	small	OK
WBGene00020719	natc-1	V	low	both	33	60	21	35	-25	0.583333	0.097046	0.42705	NotSig	-0.0749655	negligible	OK
WBGene00011300	R107.5	III	medium	both	69	39	27	53	14	1.35897	0.0971528	0.427056	NotSig	0.453786	small	OK
WBGene00019521	dmd-7	V	low	both	28	97	27	68	-29	0.701031	0.0971656	0.427056	NotSig	-0.362537	small	OK
WBGene00002694	let-502	I	low	both	29	65	20	78	13	1.2	0.0972422	0.427099	NotSig	0.624912	medium	OK
WBGene00004378	rme-8	I	low	both	28	72.5	10	89.5	17	1.23448	0.0972934	0.427099	NotSig	0.402512	small	OK
WBGene00004357	rho-1	IV	medium	both	131	72	89	78	6	1.08333	0.0974104	0.427197	NotSig	0.314099	small	OK
WBGene00007579	C14B1.8	III	low	both	30	56	25	47	-9	0.839286	0.0974932	0.427197	NotSig	-0.264702	small	OK
WBGene00017044	mrpl-18	III	low	both	33	43	27	34	-9	0.790698	0.0974453	0.427197	NotSig	0.027847	negligible	OK
WBGene00004438	rpl-25.1	X	medium	both	443	37	269	42	5	1.13514	0.097898	0.427417	NotSig	0.0149149	negligible	OK
WBGene00004721	san-1	I	low	both	19	52	6	28.5	-23.5	0.548077	0.0978645	0.427417	NotSig	-0.66631	medium	OK
WBGene00006324	sup-17	I	low	both	33	56	12	47	-9	0.839286	0.0977057	0.427417	NotSig	-0.554744	medium	OK
WBGene00009664	idha-1	I	medium	both	107	76	137	67	-9	0.881579	0.0978644	0.427417	NotSig	-0.176586	negligible	OK
WBGene00015476	C05D9.9	X	low	both	10	37	11	76	39	2.05405	0.0977429	0.427417	NotSig	0.742939	medium	OK
WBGene00045433	F49D11.10	I	low	both	12	67.5	8	90	22.5	1.33333	0.0978804	0.427417	NotSig	0.862627	large	OK
WBGene00007500	nasp-1	II	medium	both	72	32	39	41	9	1.28125	0.0983613	0.42775	NotSig	0.575091	medium	OK
WBGene00010040	F54C8.7	III	low	both	32	55	29	74	19	1.34545	0.0981543	0.42775	NotSig	0.230534	small	OK
WBGene00011291	R102.4	IV	low	both	23	77	48	87	10	1.12987	0.0983884	0.42775	NotSig	0.461742	small	OK
WBGene00013713	Y106G6G.4	I	medium	both	16	134.5	88	110	-24.5	0.817844	0.0982439	0.42775	NotSig	-0.411046	small	OK
WBGene00013926	nep-1	II	low	both	6	42.5	11	71	28.5	1.67059	0.0982547	0.42775	NotSig	0.915514	large	OK
WBGene00019822	R02D3.4	IV	low	both	24	62.5	18	46	-16.5	0.736	0.0982888	0.42775	NotSig	-0.352237	small	OK
WBGene00044744	F10G7.12	II	low	both	5	53	36	43.5	-9.5	0.820755	0.0981177	0.42775	NotSig	-0.629709	medium	OK
WBGene00008032	C39E9.8	IV	medium	both	49	107	64	91	-16	0.850467	0.0986572	0.42841	NotSig	-0.245895	small	OK
WBGene00019627	hira-1	III	low	both	9	43	6	133.5	90.5	3.10465	0.0986588	0.42841	NotSig	1.00916	large	OK
WBGene00022800	ZK688.5	III	low	both	31	48	21	62	14	1.29167	0.0987981	0.428758	NotSig	0.451925	small	OK
WBGene00019410	K05F1.9	II	low	both	9	65	45	52	-13	0.8	0.0991533	0.430041	NotSig	-0.29641	small	OK
WBGene00015813	thoc-2	III	low	both	35	60	22	36.5	-23.5	0.608333	0.0993895	0.430807	NotSig	0.0153059	negligible	OK
WBGene00010507	K02E2.6	V	low	both	14	76.5	17	48	-28.5	0.627451	0.0994603	0.430856	NotSig	-0.529292	medium	OK
WBGene00044081	D1086.11	V	medium	both	164	59	5	36	-23	0.610169	0.099539	0.430938	NotSig	-0.620244	medium	OK
WBGene00006385	taf-4	I	low	both	12	43.5	12	85.5	42	1.96552	0.09973	0.431088	NotSig	0.849614	large	OK
WBGene00008040	ttr-5	III	low	both	16	81	27	58	-23	0.716049	0.0997386	0.431088	NotSig	-0.466348	small	OK
WBGene00015929	C17H12.3	IV	medium	both	11	84	116	72	-12	0.857143	0.0997525	0.431088	NotSig	-0.390021	small	OK
WBGene00003429	msp-31	II	medium	both	246	55.5	1138	53	-2.5	0.954955	0.0999766	0.431451	NotSig	-0.0279066	negligible	OK
WBGene00008233	C50F4.8	V	low	both	24	90.5	30	58	-32.5	0.640884	0.0999111	0.431451	NotSig	-0.278364	small	OK
WBGene00016362	C33G8.4	V	low	both	18	48	56	40	-8	0.833333	0.100015	0.431451	NotSig	-0.274647	small	OK
WBGene00018393	msra-1	II	low	both	50	71	29	46	-25	0.647887	0.100394	0.432824	NotSig	-0.228478	small	OK
WBGene00007683	C18E9.2	II	medium	both	58	65	60	80	15	1.23077	0.100569	0.433065	NotSig	0.424438	small	OK
WBGene00018819	rog-1	II	low	both	15	53	8	128.5	75.5	2.42453	0.100556	0.433065	NotSig	0.720177	medium	OK
WBGene00000282	cah-4	X	medium	both	84	81	73	69	-12	0.851852	0.100972	0.434082	NotSig	-0.178173	negligible	OK
WBGene00001840	hel-1	II	medium	both	196	60	92	73.5	13.5	1.225	0.101363	0.434082	NotSig	0.132466	negligible	OK
WBGene00003691	nhr-101	V	low	both	6	138	7	85	-53	0.615942	0.101399	0.434082	NotSig	-1.13004	large	OK
WBGene00007391	C06H2.7	V	low	both	6	24	12	76	52	3.16667	0.101032	0.434082	NotSig	0.636883	medium	OK
WBGene00007574	C14B1.3	III	low	both	15	74	34	57	-17	0.77027	0.101406	0.434082	NotSig	-0.489694	small	OK
WBGene00007811	C29F7.2	X	low	both	14	99	40	49	-50	0.494949	0.101327	0.434082	NotSig	-0.525705	medium	OK
WBGene00011890	mics-1	V	low	both	34	40.5	15	51	10.5	1.25926	0.101319	0.434082	NotSig	0.67717	medium	OK
WBGene00015927	dyci-1	IV	low	both	44	72	19	89	17	1.23611	0.100981	0.434082	NotSig	0.304656	small	OK
WBGene00018900	rod-1	IV	low	both	6	52	7	82	30	1.57692	0.101399	0.434082	NotSig	0.944978	large	OK
WBGene00021024	W04C9.2	I	medium	both	104	44	83	54	10	1.22727	0.101268	0.434082	NotSig	0.15962	negligible	OK
WBGene00012004	dyrb-1	II	low	both	46	46	25	41	-5	0.891304	0.101487	0.434172	NotSig	-0.40842	small	OK
WBGene00020193	T03F1.12	I	low	both	15	33	13	48	15	1.45455	0.10156	0.434228	NotSig	0.821879	large	OK
WBGene00013719	Y106G6H.6	I	low	both	36	35	5	19	-16	0.542857	0.10192	0.435508	NotSig	-0.432953	small	OK
WBGene00016655	acbp-1	I	medium	both	410	37	279	41	4	1.10811	0.102044	0.435783	NotSig	0.159144	negligible	OK
WBGene00010233	rbm-17	IV	low	both	18	42.5	7	53	10.5	1.24706	0.102169	0.435817	NotSig	1.23645	large	OK
WBGene00011379	T02E1.7	I	low	both	6	81	52	89.5	8.5	1.10494	0.102173	0.435817	NotSig	0.577606	medium	OK
WBGene00004508	rrf-1	I	low	both	11	34	7	81	47	2.38235	0.102348	0.43605	NotSig	0.341208	small	OK
WBGene00006827	unc-98	X	low	both	9	57	10	100.5	43.5	1.76316	0.10232	0.43605	NotSig	0.771133	medium	OK
WBGene00004044	plk-3	IV	medium	both	112	41.5	42	54.5	13	1.31325	0.102429	0.436137	NotSig	0.234882	small	OK
WBGene00017831	F26F4.12	III	low	both	24	45.5	8	30	-15.5	0.659341	0.102558	0.43643	NotSig	-0.672976	medium	OK
WBGene00022785	ZK652.6	III	low	both	13	34	8	104.5	70.5	3.07353	0.102655	0.436585	NotSig	0.740703	medium	OK
WBGene00017887	F28B3.6	I	low	both	37	67	27	81	14	1.20896	0.102797	0.436931	NotSig	0.357172	small	OK
WBGene00019237	H24G06.1	V	low	both	11	129	20	56.5	-72.5	0.437984	0.102897	0.437102	NotSig	-0.508914	medium	OK
WBGene00004412	rpl-1	I	high	both	2488	40	1179	39	-1	0.975	0.103102	0.437499	NotSig	0.0242993	negligible	OK
WBGene00044177	C30G7.3	V	medium	both	13	116	92	102	-14	0.87931	0.103112	0.437499	NotSig	-0.405225	small	OK
WBGene00012700	Y39B6A.42	V	low	both	52	54.5	31	63	8.5	1.15596	0.103276	0.437853	NotSig	0.501015	medium	OK
WBGene00016040	C24A11.1	I	medium	both	13	84	95	66	-18	0.785714	0.103316	0.437853	NotSig	-0.345417	small	OK
WBGene00001137	eat-6	V	medium	both	259	67	135	64	-3	0.955224	0.10341	0.437994	NotSig	-0.202362	small	OK
WBGene00022677	rfth-1	IV	low	both	10	106.5	6	73	-33.5	0.685446	0.103488	0.438065	NotSig	-1.13987	large	OK
WBGene00269383	ZK384.7	V	low	both	6	78	25	52	-26	0.666667	0.103709	0.438744	NotSig	-0.428536	small	OK
WBGene00007668	C18B12.6	X	low	both	7	126	5	65	-61	0.515873	0.103771	0.438749	NotSig	-1.19108	large	OK
WBGene00009187	F27D4.1	I	medium	both	171	59	114	75	16	1.27119	0.104023	0.43956	NotSig	0.235002	small	OK
WBGene00001215	ego-2	I	low	both	11	67	7	138	71	2.0597	0.104198	0.439785	NotSig	0.491817	small	OK
WBGene00012354	cox-4	I	medium	both	538	49	551	52	3	1.06122	0.104141	0.439785	NotSig	0.172644	negligible	OK
WBGene00000753	col-180	X	low	both	16	38.5	8	57.5	19	1.49351	0.104409	0.440417	NotSig	0.4594	small	OK
WBGene00022232	exos-2	IV	low	both	32	33	6	23	-10	0.69697	0.104764	0.441657	NotSig	-0.560693	medium	OK
WBGene00003011	lin-25	V	low	both	8	91.5	7	33	-58.5	0.360656	0.104882	0.441897	NotSig	-0.98616	large	OK
WBGene00008211	C49F5.7	X	medium	both	160	32	77	38	6	1.1875	0.105054	0.442364	NotSig	0.0553096	negligible	OK
WBGene00017460	bath-30	II	low	both	25	47	9	80	33	1.70213	0.105127	0.442415	NotSig	0.295876	small	OK
WBGene00009661	patr-1	II	medium	both	96	32.5	26	45.5	13	1.4	0.105272	0.442509	NotSig	0.437854	small	OK
WBGene00011142	R08D7.1	III	low	both	29	53	18	33.5	-19.5	0.632075	0.105231	0.442509	NotSig	-0.395235	small	OK
WBGene00003771	nlp-33	V	medium	both	69	85	73	67	-18	0.788235	0.105556	0.443322	NotSig	-0.317251	small	OK
WBGene00016421	cdc-7	I	low	both	36	51	9	78	27	1.52941	0.105588	0.443322	NotSig	0.890999	large	OK
WBGene00002244	laf-1	III	medium	both	73	79	25	92	13	1.16456	0.105686	0.443477	NotSig	0.555202	medium	OK
WBGene00007175	B0395.3	X	low	both	28	80.5	27	54	-26.5	0.670807	0.106016	0.444605	NotSig	-0.508236	medium	OK
WBGene00007686	tomm-40	II	medium	both	75	65	30	50.5	-14.5	0.776923	0.10651	0.445385	NotSig	-0.12248	negligible	OK
WBGene00012479	Y18D10A.9	I	low	both	10	33	7	47	14	1.42424	0.106485	0.445385	NotSig	0.652061	medium	OK
WBGene00012978	Y48B6A.1	II	low	both	55	61	25	47	-14	0.770492	0.10641	0.445385	NotSig	-0.314958	small	OK
WBGene00013854	cyc-2.2	V	medium	both	63	74	402	69	-5	0.932432	0.106288	0.445385	NotSig	-0.177395	negligible	OK
WBGene00018631	F49D11.7	I	low	both	5	103	25	136	33	1.32039	0.106451	0.445385	NotSig	0.663162	medium	OK
WBGene00001565	gei-8	III	low	both	7	52	10	17	-35	0.326923	0.107131	0.446044	NotSig	-0.745397	medium	OK
WBGene00003561	ncr-1	X	low	both	10	134.5	7	37	-97.5	0.275093	0.107131	0.446044	NotSig	-0.767125	medium	OK
WBGene00007841	C31C9.7	II	low	both	25	112	19	58	-54	0.517857	0.107077	0.446044	NotSig	-0.417364	small	OK
WBGene00011440	sfxn-1.5	X	low	both	21	39	8	97.5	58.5	2.5	0.107173	0.446044	NotSig	0.792145	medium	OK
WBGene00012342	mtr-4	IV	low	both	38	58	17	46	-12	0.793103	0.106919	0.446044	NotSig	-0.419153	small	OK
WBGene00013008	clec-146	II	low	both	8	91	27	51	-40	0.56044	0.107162	0.446044	NotSig	-0.563763	medium	OK
WBGene00018678	F52C12.1	IV	low	both	15	29	10	46	17	1.58621	0.107223	0.446044	NotSig	0.558623	medium	OK
WBGene00020389	T10B5.3	V	low	both	51	61	12	54	-7	0.885246	0.107112	0.446044	NotSig	-0.523931	medium	OK
WBGene00022673	ZK177.8	II	low	both	42	53.5	41	71	17.5	1.3271	0.106891	0.446044	NotSig	0.371749	small	OK
WBGene00009457	F36A2.10	I	medium	both	58	82	240	72	-10	0.878049	0.107436	0.446671	NotSig	-0.0663004	negligible	OK
WBGene00011788	hal-3	II	low	both	26	41	13	36	-5	0.878049	0.107558	0.446922	NotSig	-0.531897	medium	OK
WBGene00020139	eppl-1	IV	medium	both	51	93	75	73	-20	0.784946	0.107827	0.447782	NotSig	-0.303777	small	OK
WBGene00016194	C28H8.3	III	medium	both	68	88	33	71	-17	0.806818	0.107905	0.447848	NotSig	-0.304302	small	OK
WBGene00003474	mtl-2	V	medium	both	110	33.5	203	39	5.5	1.16418	0.10837	0.4484	NotSig	0.233779	small	OK
WBGene00004460	rpn-3	III	medium	both	145	66	114	74.5	8.5	1.12879	0.10847	0.4484	NotSig	0.217808	small	OK
WBGene00006397	taf-13	II	low	both	45	61	28	54	-7	0.885246	0.108338	0.4484	NotSig	-0.432831	small	OK
WBGene00006447	tag-72	I	low	both	29	46	5	87	41	1.8913	0.108431	0.4484	NotSig	0.74262	medium	OK
WBGene00012435	flh-1	IV	low	both	25	49	12	66	17	1.34694	0.108192	0.4484	NotSig	0.956781	large	OK
WBGene00013378	emc-3	IV	low	both	48	48.5	36	55.5	7	1.14433	0.108532	0.4484	NotSig	0.402478	small	OK
WBGene00016358	C33F10.12	II	medium	both	9	88	102	69.5	-18.5	0.789773	0.108534	0.4484	NotSig	-0.555106	medium	OK
WBGene00017325	F10C1.3	II	medium	both	13	56	101	50	-6	0.892857	0.1085	0.4484	NotSig	-0.260182	small	OK
WBGene00011323	mut-15	V	low	both	18	41.5	5	80	38.5	1.92771	0.108692	0.448609	NotSig	0.84173	large	OK
WBGene00013657	Y105C5B.18	IV	medium	both	17	64	85	74	10	1.15625	0.108792	0.448609	NotSig	0.307229	small	OK
WBGene00016680	C45G9.9	III	medium	both	23	95	167	81	-14	0.852632	0.108759	0.448609	NotSig	-0.353438	small	OK
WBGene00219275	Y39G10AR.32	I	low	both	20	36	8	49	13	1.36111	0.108833	0.448609	NotSig	0.586857	medium	OK
WBGene00003216	memi-1	IV	low	both	44	39	5	53	14	1.35897	0.108978	0.448954	NotSig	0.559641	medium	OK
WBGene00010036	cpar-1	III	low	both	31	33	5	61	28	1.84848	0.10908	0.449115	NotSig	0.839431	large	OK
WBGene00018867	zhp-1	I	low	both	9	43	5	96	53	2.23256	0.109208	0.449389	NotSig	1.36263	large	OK
WBGene00006376	syp-2	V	low	both	40	45	23	51	6	1.13333	0.109704	0.45117	NotSig	0.176688	negligible	OK
WBGene00011951	T23F6.3	IV	low	both	8	116	65	100	-16	0.862069	0.109907	0.451239	NotSig	-0.800608	large	OK
WBGene00015734	copd-1	III	medium	both	55	55	52	69.5	14.5	1.26364	0.109806	0.451239	NotSig	0.324522	small	OK
WBGene00018909	slx-1	I	low	both	23	42	13	66	24	1.57143	0.109893	0.451239	NotSig	0.629564	medium	OK
WBGene00003434	msp-38	IV	medium	both	146	63.5	905	60	-3.5	0.944882	0.110453	0.451657	NotSig	-0.0978852	negligible	OK
WBGene00006920	vha-11	IV	medium	both	142	58.5	93	74	15.5	1.26496	0.110182	0.451657	NotSig	0.239196	small	OK
WBGene00009179	kbp-3	II	low	both	53	50	42	39	-11	0.78	0.110348	0.451657	NotSig	-0.361985	small	OK
WBGene00009192	asah-2	II	low	both	34	39	41	47	8	1.20513	0.110261	0.451657	NotSig	0.286948	small	OK
WBGene00011771	T14G8.3	X	low	both	27	93	23	68	-25	0.731183	0.110404	0.451657	NotSig	-0.528096	medium	OK
WBGene00016028	flp-24	III	medium	both	11	38	79	33	-5	0.868421	0.110233	0.451657	NotSig	-0.485143	small	OK
WBGene00016683	C45G9.12	III	low	both	15	42	6	20	-22	0.47619	0.11039	0.451657	NotSig	-0.497123	small	OK
WBGene00019561	K09C6.7	V	low	both	11	76	63	69	-7	0.907895	0.110509	0.451657	NotSig	-0.919206	large	OK
WBGene00000415	ced-1	I	low	both	21	53	16	91	38	1.71698	0.110752	0.452035	NotSig	0.615679	medium	OK
WBGene00012553	cox-5A	III	medium	both	685	54	674	57	3	1.05556	0.110717	0.452035	NotSig	0.0946685	negligible	OK
WBGene00013474	Y69E1A.2	IV	medium	both	120	64.5	651	62	-2.5	0.96124	0.110789	0.452035	NotSig	-0.0996828	negligible	OK
WBGene00010869	M05B5.1	I	low	both	9	63	81	53	-10	0.84127	0.110881	0.452155	NotSig	-0.410427	small	OK
WBGene00000396	cdh-4	III	low	both	12	57.5	6	13.5	-44	0.234783	0.110972	0.452268	NotSig	-0.513413	medium	OK
WBGene00009948	F52H3.6	II	medium	both	18	114	95	103	-11	0.903509	0.111178	0.452855	NotSig	-0.527686	medium	OK
WBGene00003735	nhx-8	I	low	both	17	69	9	101	32	1.46377	0.111784	0.454835	NotSig	0.664948	medium	OK
WBGene00011526	cox-15	II	low	both	37	68	16	51	-17	0.75	0.1119	0.454835	NotSig	-0.489867	small	OK
WBGene00016583	tag-335	IV	low	both	27	45	32	87	42	1.93333	0.111801	0.454835	NotSig	0.639764	medium	OK
WBGene00185006	F59B2.15	III	low	both	8	78.5	32	61	-17.5	0.77707	0.111916	0.454835	NotSig	-0.646232	medium	OK
WBGene00000550	clu-1	III	medium	both	68	73.5	36	57.5	-16	0.782313	0.112105	0.455348	NotSig	-0.358716	small	OK
WBGene00020375	pigv-1	I	low	both	51	53	14	74.5	21.5	1.40566	0.112181	0.455401	NotSig	0.898811	large	OK
WBGene00009031	F21H7.5	V	medium	both	51	99	267	93	-6	0.939394	0.112409	0.456072	NotSig	-0.185132	negligible	OK
WBGene00023067	rpl-41.1	I	low	both	50	44	33	57	13	1.29545	0.11253	0.456303	NotSig	0.372772	small	OK
WBGene00000976	dhs-13	V	low	both	30	59.5	24	70.5	11	1.18487	0.113108	0.458133	NotSig	0.467746	small	OK
WBGene00007385	atp-5	V	medium	both	555	62	473	61	-1	0.983871	0.113045	0.458133	NotSig	-0.117662	negligible	OK
WBGene00000843	cup-2	I	medium	both	75	40	85	53	13	1.325	0.113336	0.458686	NotSig	0.304792	small	OK
WBGene00003926	pas-5	I	medium	both	165	65	84	61	-4	0.938462	0.113434	0.458686	NotSig	-0.201423	small	OK
WBGene00020110	hsp-75	III	low	both	38	73.5	28	102.5	29	1.39456	0.113405	0.458686	NotSig	0.372241	small	OK
WBGene00021795	Y52E8A.2	II	low	both	31	25	7	35	10	1.4	0.113519	0.458773	NotSig	0.817817	large	OK
WBGene00000142	aos-1	V	low	both	55	53	29	67	14	1.26415	0.113914	0.45963	NotSig	0.365606	small	OK
WBGene00006996	zyg-11	II	medium	both	73	48	25	80	32	1.66667	0.113811	0.45963	NotSig	0.727262	medium	OK
WBGene00015296	gtf-2F1	II	low	both	33	80	22	56	-24	0.7	0.113922	0.45963	NotSig	-0.38964	small	OK
WBGene00021854	Y54F10AR.1	III	low	both	42	57	14	75	18	1.31579	0.114025	0.45979	NotSig	0.607646	medium	OK
WBGene00017955	F31E8.5	II	low	both	9	101	57	86	-15	0.851485	0.114237	0.460387	NotSig	-0.459675	small	OK
WBGene00003676	nhr-86	V	low	both	20	29	8	62	33	2.13793	0.114315	0.460443	NotSig	0.124398	negligible	OK
WBGene00000149	apl-1	X	medium	both	61	61	89	48	-13	0.786885	0.114915	0.460531	NotSig	-0.262574	small	OK
WBGene00001940	his-66	IV	low	both	8	22	8	46	24	2.09091	0.114649	0.460531	NotSig	0.874018	large	OK
WBGene00002915	let-805	III	low	both	16	38.5	29	78	39.5	2.02597	0.114688	0.460531	NotSig	0.459775	small	OK
WBGene00006933	vps-35	II	low	both	33	71	24	54	-17	0.760563	0.114963	0.460531	NotSig	-0.356559	small	OK
WBGene00008199	C49C3.9	IV	low	both	11	114	28	64	-50	0.561404	0.114972	0.460531	NotSig	-0.561996	medium	OK
WBGene00009733	F45G2.7	III	low	both	10	34.5	6	26.5	-8	0.768116	0.114974	0.460531	NotSig	-0.795534	medium	OK
WBGene00015075	B0238.11	V	low	both	56	34	22	41	7	1.20588	0.114697	0.460531	NotSig	0.298417	small	OK
WBGene00017515	F16F9.4	X	low	both	5	91	5	122	31	1.34066	0.114961	0.460531	NotSig	1.00493	large	OK
WBGene00020824	T26A8.1	IV	low	both	21	74	18	100	26	1.35135	0.114561	0.460531	NotSig	0.5302	medium	OK
WBGene00021466	eif-2gamma	I	medium	both	143	73	89	69	-4	0.945205	0.114965	0.460531	NotSig	-0.153768	negligible	OK
WBGene00016592	erl-1	IV	low	both	14	37.5	9	57	19.5	1.52	0.115111	0.460826	NotSig	0.167899	negligible	OK
WBGene00015687	chdp-1	I	medium	both	99	44	50	69	25	1.56818	0.115446	0.461912	NotSig	0.566267	medium	OK
WBGene00003923	pas-2	V	medium	both	148	59	79	52	-7	0.881356	0.115616	0.462337	NotSig	-0.174742	negligible	OK
WBGene00000097	aip-1	V	medium	both	76	107	19	76	-31	0.71028	0.115828	0.462926	NotSig	-0.286594	small	OK
WBGene00006727	ubq-1	III	medium	both	426	44	364	50.5	6.5	1.14773	0.115982	0.463061	NotSig	0.0648432	negligible	OK
WBGene00011066	ztf-15	I	low	both	14	45.5	15	66	20.5	1.45055	0.116054	0.463061	NotSig	0.375251	small	OK
WBGene00219326	F36D3.16	V	low	both	9	73	27	58	-15	0.794521	0.116036	0.463061	NotSig	-0.526928	medium	OK
WBGene00011543	acl-2	V	low	both	31	36	15	68	32	1.88889	0.116119	0.463067	NotSig	0.483631	small	OK
WBGene00000073	add-2	V	low	both	9	52	13	112	60	2.15385	0.116479	0.463299	NotSig	0.751266	medium	OK
WBGene00001036	dnj-18	III	low	both	14	47	6	65.5	18.5	1.39362	0.11668	0.463299	NotSig	0.923754	large	OK
WBGene00003060	lpd-3	I	low	both	18	63.5	9	117	53.5	1.84252	0.11665	0.463299	NotSig	0.886794	large	OK
WBGene00009919	kbrl-1	I	low	both	34	44	17	70	26	1.59091	0.11669	0.463299	NotSig	0.555044	medium	OK
WBGene00010084	F55B11.2	IV	medium	both	228	52.5	7	35	-17.5	0.666667	0.116551	0.463299	NotSig	-0.512566	medium	OK
WBGene00013407	Y63D3A.8	I	low	both	23	42	7	58	16	1.38095	0.116424	0.463299	NotSig	0.651808	medium	OK
WBGene00021595	Y46E12BL.2	II	low	both	16	56	5	17	-39	0.303571	0.116321	0.463299	NotSig	-0.941118	large	OK
WBGene00022876	ZK1248.5	II	medium	both	11	64	106	60	-4	0.9375	0.116558	0.463299	NotSig	-0.629369	medium	OK
WBGene00003144	max-2	II	low	both	41	51	23	70	19	1.37255	0.11697	0.463961	NotSig	0.468688	small	OK
WBGene00021832	Y54E10A.12	I	low	both	18	55.5	12	43.5	-12	0.783784	0.116985	0.463961	NotSig	-0.600344	medium	OK
WBGene00005648	srp-7	V	medium	both	55	51	68	66.5	15.5	1.30392	0.117141	0.464324	NotSig	0.278151	small	OK
WBGene00012929	rsks-1	III	low	both	58	73	14	105	32	1.43836	0.117481	0.465164	NotSig	0.612155	medium	OK
WBGene00018679	F52C12.2	IV	low	both	19	34	5	92	58	2.70588	0.117465	0.465164	NotSig	0.829478	large	OK
WBGene00001134	eat-3	II	low	both	34	69	12	35.5	-33.5	0.514493	0.117827	0.465907	NotSig	-0.430873	small	OK
WBGene00007972	prp-4	I	low	both	17	47	9	62	15	1.31915	0.117862	0.465907	NotSig	0.35305	small	OK
WBGene00013895	ZC434.9	I	low	both	12	80.5	7	38	-42.5	0.47205	0.117766	0.465907	NotSig	-0.95198	large	OK
WBGene00001390	far-6	IV	medium	both	56	51	108	64	13	1.2549	0.118198	0.466467	NotSig	0.22717	small	OK
WBGene00008764	dylt-1	I	medium	both	53	51	37	65	14	1.27451	0.118195	0.466467	NotSig	0.423553	small	OK
WBGene00017485	F15E6.4	IV	low	both	27	114	15	88	-26	0.77193	0.118124	0.466467	NotSig	-0.550337	medium	OK
WBGene00003159	mcm-7	V	medium	both	109	51	19	68	17	1.33333	0.118318	0.466686	NotSig	0.336805	small	OK
WBGene00044789	T07A9.14	IV	low	both	39	44	17	70	26	1.59091	0.118777	0.468241	NotSig	0.616755	medium	OK
WBGene00000701	col-127	IV	low	both	15	42	6	53	11	1.2619	0.119111	0.469139	NotSig	0.9093	large	OK
WBGene00000719	col-146	V	low	both	31	30	14	54	24	1.8	0.119329	0.469139	NotSig	0.647071	medium	OK
WBGene00002152	iars-1	IV	medium	both	77	90	34	73	-17	0.811111	0.119253	0.469139	NotSig	-0.290295	small	OK
WBGene00008141	C47E8.1	V	low	both	5	58	27	78	20	1.34483	0.119268	0.469139	NotSig	0.706419	medium	OK
WBGene00009451	cids-2	I	low	both	26	56	5	85	29	1.51786	0.119265	0.469139	NotSig	0.612633	medium	OK
WBGene00000933	dap-3	II	low	both	26	45	15	84	39	1.86667	0.119581	0.469507	NotSig	0.356254	small	OK
WBGene00017138	EEED8.10	II	low	both	17	54	5	121	67	2.24074	0.119617	0.469507	NotSig	1.10497	large	OK
WBGene00018721	polh-1	III	low	both	27	47	10	69	22	1.46809	0.119604	0.469507	NotSig	0.411741	small	OK
WBGene00018339	abcf-3	III	medium	both	58	58.5	35	50	-8.5	0.854701	0.120024	0.47085	NotSig	-0.144038	negligible	OK
WBGene00003148	mbf-1	IV	medium	both	116	62.5	39	52	-10.5	0.832	0.120476	0.471183	NotSig	-0.288942	small	OK
WBGene00004175	pqn-96	III	low	both	19	52	24	44.5	-7.5	0.855769	0.120269	0.471183	NotSig	-0.377044	small	OK
WBGene00013765	cdkr-3	V	low	both	26	83	17	52	-31	0.626506	0.120317	0.471183	NotSig	-0.644497	medium	OK
WBGene00014011	ZK632.2	III	low	both	30	60.5	15	86	25.5	1.42149	0.120343	0.471183	NotSig	0.324277	small	OK
WBGene00017240	calu-2	I	low	both	6	63	20	40.5	-22.5	0.642857	0.1205	0.471183	NotSig	-0.448753	small	OK
WBGene00045394	ZK813.7	X	medium	both	318	59.5	10	50	-9.5	0.840336	0.120421	0.471183	NotSig	-0.527175	medium	OK
WBGene00017549	pid-1	II	low	both	32	64.5	15	45	-19.5	0.697674	0.120605	0.471337	NotSig	-0.515414	medium	OK
WBGene00009565	F39H11.1	I	low	both	35	74	12	103.5	29.5	1.39865	0.12113	0.472572	NotSig	0.599789	medium	OK
WBGene00013670	hpo-13	I	low	both	19	90	11	48	-42	0.533333	0.121182	0.472572	NotSig	-0.445356	small	OK
WBGene00022610	ltah-1.2	IV	low	both	25	70	16	89.5	19.5	1.27857	0.121	0.472572	NotSig	0.673145	medium	OK
WBGene00022888	rnh-1.1	II	low	both	6	144	55	110	-34	0.763889	0.121109	0.472572	NotSig	-0.728307	medium	OK
WBGene00002002	hsb-1	IV	low	both	46	42	22	53	11	1.2619	0.121763	0.474471	NotSig	0.36367	small	OK
WBGene00009993	F53F4.11	V	medium	both	57	64	34	52	-12	0.8125	0.121893	0.474471	NotSig	-0.220433	small	OK
WBGene00017112	E03H12.5	IV	low	both	8	104.5	46	79.5	-25	0.760766	0.121955	0.474471	NotSig	-0.276775	small	OK
WBGene00020504	svh-2	X	low	both	10	45	8	89	44	1.97778	0.121989	0.474471	NotSig	0.784719	medium	OK
WBGene00021784	cogc-4	II	low	both	33	57	27	72	15	1.26316	0.121997	0.474471	NotSig	0.462835	small	OK
WBGene00001090	drh-1	IV	low	both	16	48	16	75.5	27.5	1.57292	0.12215	0.474808	NotSig	0.548504	medium	OK
WBGene00019005	F57B10.8	I	low	both	22	71.5	9	43	-28.5	0.601399	0.122248	0.474934	NotSig	-0.489791	small	OK
WBGene00010373	H08M01.1	IV	low	both	8	67	24	115	48	1.71642	0.122327	0.474985	NotSig	0.612616	medium	OK
WBGene00000962	dhc-1	I	medium	both	44	69	52	87	18	1.26087	0.122491	0.475232	NotSig	0.301912	small	OK
WBGene00007588	C14C10.5	V	medium	both	62	73	27	68	-5	0.931507	0.122522	0.475232	NotSig	-0.349282	small	OK
WBGene00013998	gtf-2E1	IV	low	both	22	46	6	62.5	16.5	1.3587	0.122655	0.475495	NotSig	1.25321	large	OK
WBGene00004760	sel-2	III	low	both	29	52	21	89	37	1.71154	0.122767	0.475674	NotSig	0.424303	small	OK
WBGene00001406	fce-2	V	low	both	15	82	7	59	-23	0.719512	0.122948	0.47573	NotSig	-0.758313	medium	OK
WBGene00009944	mtcu-2	II	low	both	26	45.5	7	36	-9.5	0.791209	0.122934	0.47573	NotSig	-0.39533	small	OK
WBGene00010699	trpp-6	V	low	both	32	57	16	84	27	1.47368	0.123045	0.47573	NotSig	0.506402	medium	OK
WBGene00219609	linc-7	X	low	both	57	54	17	73	19	1.35185	0.123025	0.47573	NotSig	0.118158	negligible	OK
WBGene00007867	C32H11.4	IV	medium	both	98	62	126	51	-11	0.822581	0.123263	0.47632	NotSig	-0.141185	negligible	OK
WBGene00004269	rab-6.1	III	medium	both	53	62	43	72	10	1.16129	0.123539	0.477131	NotSig	0.429719	small	OK
WBGene00011247	mrpl-49	V	low	both	36	38	20	25.5	-12.5	0.671053	0.123709	0.477175	NotSig	-0.262403	small	OK
WBGene00022152	atg-5	I	low	both	21	39	9	56	17	1.4359	0.123749	0.477175	NotSig	0.628003	medium	OK
WBGene00219707	linc-8	II	low	both	23	71	31	40	-31	0.56338	0.123632	0.477175	NotSig	-0.392951	small	OK
WBGene00002231	knl-1	III	low	both	29	52	13	65	13	1.25	0.123845	0.47729	NotSig	0.393812	small	OK
WBGene00019355	K03B4.4	V	low	both	8	32	14	45	13	1.40625	0.124085	0.477963	NotSig	0.800745	large	OK
WBGene00002238	kars-1	II	medium	both	148	69	50	65	-4	0.942029	0.12453	0.47942	NotSig	-0.260764	small	OK
WBGene00001862	him-3	IV	medium	both	70	47.5	35	75	27.5	1.57895	0.125267	0.479737	NotSig	0.315455	small	OK
WBGene00003186	mek-2	I	low	both	20	69	9	30	-39	0.434783	0.125367	0.479737	NotSig	-0.322552	small	OK
WBGene00003450	msp-57	IV	high	both	408	65	2243	63	-2	0.969231	0.12533	0.479737	NotSig	-0.0773594	negligible	OK
WBGene00003858	ogt-1	III	low	both	30	87.5	13	139	51.5	1.58857	0.125029	0.479737	NotSig	0.138712	negligible	OK
WBGene00004156	pqn-74	IV	low	both	5	50	6	35.5	-14.5	0.71	0.125541	0.479737	NotSig	-0.824332	large	OK
WBGene00007334	C05C10.7	II	low	both	15	38	11	28	-10	0.736842	0.125499	0.479737	NotSig	-0.542652	medium	OK
WBGene00011037	R05D11.9	I	low	both	23	42	14	49.5	7.5	1.17857	0.124728	0.479737	NotSig	0.321097	small	OK
WBGene00013477	Y69E1A.5	IV	medium	both	39	64	121	43	-21	0.671875	0.124958	0.479737	NotSig	-0.304372	small	OK
WBGene00015978	C18F10.7	III	low	both	26	53	28	79	26	1.49057	0.12544	0.479737	NotSig	0.358313	small	OK
WBGene00016236	heri-1	II	low	both	9	46	6	57.5	11.5	1.25	0.125169	0.479737	NotSig	0.839723	large	OK
WBGene00016531	pcyt-2.2	X	low	both	5	163	6	70	-93	0.429448	0.125541	0.479737	NotSig	-1.04237	large	OK
WBGene00022177	Y71H2AM.12	III	low	both	7	83	7	29	-54	0.349398	0.124786	0.479737	NotSig	-0.950754	large	OK
WBGene00022273	Y73E7A.6	I	low	both	20	42.5	9	69	26.5	1.62353	0.12532	0.479737	NotSig	0.894308	large	OK
WBGene00023036	F39E9.10	II	low	both	6	112.5	5	82	-30.5	0.728889	0.125541	0.479737	NotSig	-0.806405	large	OK
WBGene00010812	mrpl-35	III	low	both	31	60	17	35	-25	0.583333	0.12578	0.480394	NotSig	-0.438614	small	OK
WBGene00011117	R07E5.11	III	low	both	22	45.5	5	23	-22.5	0.505495	0.125853	0.48042	NotSig	-0.0317789	negligible	OK
WBGene00017738	tipn-1	I	low	both	20	46.5	13	73	26.5	1.56989	0.125943	0.480511	NotSig	0.712105	medium	OK
WBGene00011969	T23G11.4	I	low	both	17	58	14	47.5	-10.5	0.818966	0.126265	0.480774	NotSig	-0.482186	small	OK
WBGene00012115	T28B8.4	I	low	both	5	134	14	88.5	-45.5	0.660448	0.126278	0.480774	NotSig	-1.06522	large	OK
WBGene00012935	mcm-10	III	low	both	15	45	5	66	21	1.46667	0.126202	0.480774	NotSig	0.393572	small	OK
WBGene00022492	dss-1	III	medium	both	84	75	64	91	16	1.21333	0.126248	0.480774	NotSig	0.215217	small	OK
WBGene00013784	Y116A8C.3	IV	low	both	5	80	18	62.5	-17.5	0.78125	0.126424	0.480823	NotSig	-1.05379	large	OK
WBGene00017997	mrpl-1	IV	low	both	27	57	23	44	-13	0.77193	0.126398	0.480823	NotSig	-0.482157	small	OK
WBGene00185097	C49C3.20	IV	low	both	5	141	16	89	-52	0.631206	0.126492	0.480829	NotSig	-0.706086	medium	OK
WBGene00011884	enol-1	II	medium	both	387	66	382	59	-7	0.893939	0.126948	0.482279	NotSig	-0.0595079	negligible	OK
WBGene00023421	rde-11	IV	low	both	15	79	10	138	59	1.74684	0.127007	0.482279	NotSig	0.559005	medium	OK
WBGene00000109	alh-3	IV	low	both	37	67	33	46	-21	0.686567	0.127513	0.482934	NotSig	-0.398753	small	OK
WBGene00003395	mom-2	V	low	both	62	27.5	8	45	17.5	1.63636	0.127447	0.482934	NotSig	0.507032	medium	OK
WBGene00007545	C13B4.1	II	low	both	22	58	8	81	23	1.39655	0.127421	0.482934	NotSig	0.500202	medium	OK
WBGene00007627	ccdc-55	III	low	both	29	52	17	73	21	1.40385	0.127268	0.482934	NotSig	0.507816	medium	OK
WBGene00020423	prp-19	III	low	both	70	58	20	74.5	16.5	1.28448	0.127508	0.482934	NotSig	0.339002	small	OK
WBGene00001449	flp-6	V	low	both	5	44	45	33	-11	0.75	0.128144	0.483527	NotSig	-0.22563	small	OK
WBGene00004088	ppk-2	III	low	both	29	66	18	53.5	-12.5	0.810606	0.128169	0.483527	NotSig	-0.429059	small	OK
WBGene00004946	sop-3	I	low	both	38	43.5	20	66	22.5	1.51724	0.12805	0.483527	NotSig	0.51426	medium	OK
WBGene00011968	T23G11.1	I	medium	both	81	61	363	64	3	1.04918	0.128272	0.483527	NotSig	0.225418	small	OK
WBGene00013025	vha-13	V	medium	both	295	52	176	58.5	6.5	1.125	0.128071	0.483527	NotSig	0.0873208	negligible	OK
WBGene00015349	henn-1	III	low	both	15	57	16	78	21	1.36842	0.127855	0.483527	NotSig	0.730324	medium	OK
WBGene00022113	Y71F9AL.8	I	low	both	13	52	8	39	-13	0.75	0.128053	0.483527	NotSig	-0.633705	medium	OK
WBGene00022427	spl-3	IV	low	both	19	53	12	91	38	1.71698	0.128227	0.483527	NotSig	0.645538	medium	OK
WBGene00077728	T23G11.11	I	low	both	20	45	14	58	13	1.28889	0.127934	0.483527	NotSig	0.447541	small	OK
WBGene00013473	Y69E1A.1	IV	medium	both	66	69	358	76	7	1.10145	0.128467	0.48401	NotSig	0.258598	small	OK
WBGene00008224	slrp-1	V	medium	both	66	46.5	49	71	24.5	1.52688	0.12881	0.484659	NotSig	0.15661	negligible	OK
WBGene00011352	rskn-1	I	low	both	49	67	11	48	-19	0.716418	0.128746	0.484659	NotSig	-0.304094	small	OK
WBGene00012984	Y48B6A.13	II	low	both	11	29	8	45	16	1.55172	0.12884	0.484659	NotSig	0.780459	medium	OK
WBGene00009741	drr-1	II	low	both	8	63.5	15	35	-28.5	0.551181	0.129003	0.484799	NotSig	-0.726642	medium	OK
WBGene00012897	pisy-1	II	low	both	40	49	17	71	22	1.44898	0.129011	0.484799	NotSig	0.533885	medium	OK
WBGene00008339	C55A6.10	V	low	both	10	50.5	5	107	56.5	2.11881	0.129204	0.485271	NotSig	1.05999	large	OK
WBGene00007882	C33A12.3	IV	low	both	21	46	9	30	-16	0.652174	0.129285	0.48532	NotSig	0.157069	negligible	OK
WBGene00001194	egl-27	II	low	both	44	47.5	32	54	6.5	1.13684	0.129639	0.485758	NotSig	0.433867	small	OK
WBGene00017981	figl-1	V	low	both	12	38.5	5	121	82.5	3.14286	0.129606	0.485758	NotSig	0.496641	small	OK
WBGene00018153	F37C12.10	III	low	both	6	40	14	83.5	43.5	2.0875	0.12967	0.485758	NotSig	0.763754	medium	OK
WBGene00018758	F53E10.1	V	low	both	5	110	12	72.5	-37.5	0.659091	0.129606	0.485758	NotSig	-0.970068	large	OK
WBGene00008338	pafo-1	V	low	both	37	53	19	78	25	1.4717	0.129824	0.486083	NotSig	0.518926	medium	OK
WBGene00008123	ent-4	IV	low	both	10	47.5	9	31	-16.5	0.652632	0.130066	0.486541	NotSig	-0.490563	small	OK
WBGene00011531	rsbp-1	I	low	both	12	64.5	15	87	22.5	1.34884	0.130194	0.486541	NotSig	0.608599	medium	OK
WBGene00012650	orc-1	III	low	both	49	39	6	62.5	23.5	1.60256	0.130313	0.486541	NotSig	0.432558	small	OK
WBGene00013723	Y106G6H.13	I	medium	both	46	72	312	68	-4	0.944444	0.130196	0.486541	NotSig	-0.129754	negligible	OK
WBGene00017374	ttr-41	II	medium	both	148	59	200	50.5	-8.5	0.855932	0.130317	0.486541	NotSig	-0.199744	negligible	OK
WBGene00018925	F56A11.5	IV	low	both	35	71	19	89	18	1.25352	0.13035	0.486541	NotSig	0.453954	small	OK
WBGene00000983	dhs-20	V	low	both	8	52.5	7	29	-23.5	0.552381	0.130733	0.487666	NotSig	-0.629551	medium	OK
WBGene00001227	eif-3.D	III	medium	both	131	49	88	57	8	1.16327	0.130786	0.487666	NotSig	0.256089	small	OK
WBGene00012557	Y37D8A.19	III	medium	both	458	66.5	51	57	-9.5	0.857143	0.130994	0.48819	NotSig	-0.0996401	negligible	OK
WBGene00006432	atrn-1	X	low	both	11	50	6	124	74	2.48	0.131195	0.488685	NotSig	0.769253	medium	OK
WBGene00000879	cyn-3	V	medium	both	310	54	187	47	-7	0.87037	0.131675	0.48966	NotSig	-0.00110145	negligible	OK
WBGene00011743	T13F2.2	IV	medium	both	58	51	31	60	9	1.17647	0.131727	0.48966	NotSig	0.442669	small	OK
WBGene00017284	sec-6	II	low	both	17	44	13	72	28	1.63636	0.131682	0.48966	NotSig	0.62556	medium	OK
WBGene00021563	Y45G12B.2	V	low	both	32	58.5	30	64.5	6	1.10256	0.131689	0.48966	NotSig	0.307569	small	OK
WBGene00000117	alh-11	III	low	both	36	56	22	81.5	25.5	1.45536	0.131926	0.490088	NotSig	0.260992	small	OK
WBGene00004874	smc-4	III	low	both	42	71.5	32	85.5	14	1.1958	0.132046	0.490088	NotSig	0.135	negligible	OK
WBGene00006517	madd-3	X	low	both	6	62	6	115	53	1.85484	0.132035	0.490088	NotSig	0.897661	large	OK
WBGene00001776	gst-28	II	low	both	49	69	30	41.5	-27.5	0.601449	0.132195	0.490389	NotSig	-0.354738	small	OK
WBGene00003756	nlp-18	II	low	both	5	68	26	41.5	-26.5	0.610294	0.132349	0.490457	NotSig	-0.67561	medium	OK
WBGene00022717	hipr-1	III	low	both	20	63	14	42.5	-20.5	0.674603	0.132316	0.490457	NotSig	-0.556538	medium	OK
WBGene00009532	ccch-1	V	low	both	20	102.5	19	72	-30.5	0.702439	0.132665	0.491375	NotSig	-0.332033	small	OK
WBGene00008400	drh-3	I	low	both	18	66	12	55.5	-10.5	0.840909	0.132795	0.491608	NotSig	-0.613344	medium	OK
WBGene00006888	vbh-1	I	medium	both	148	82	70	97.5	15.5	1.18902	0.133128	0.491935	NotSig	0.389069	small	OK
WBGene00017600	ttr-10	V	low	both	20	51	20	81	30	1.58824	0.133156	0.491935	NotSig	0.538136	medium	OK
WBGene00017719	ldp-1	V	medium	both	201	45	112	54	9	1.2	0.133141	0.491935	NotSig	0.235769	small	OK
WBGene00044674	B0280.17	III	medium	both	19	174	129	139	-35	0.798851	0.133123	0.491935	NotSig	-0.337019	small	OK
WBGene00003391	mog-3	III	low	both	31	41	15	33	-8	0.804878	0.133581	0.492246	NotSig	-0.334904	small	OK
WBGene00006048	ssp-31	I	medium	both	28	69	192	61	-8	0.884058	0.133512	0.492246	NotSig	-0.245662	small	OK
WBGene00007684	C18E9.4	II	medium	both	120	51	116	57	6	1.11765	0.13354	0.492246	NotSig	0.150386	negligible	OK
WBGene00016439	C35D10.1	III	low	both	35	50	34	61	11	1.22	0.133473	0.492246	NotSig	0.404387	small	OK
WBGene00022149	lin-65	I	low	both	23	64	5	49	-15	0.765625	0.133339	0.492246	NotSig	-0.743113	medium	OK
WBGene00008458	E02H1.6	II	low	both	29	55	7	91	36	1.65455	0.133724	0.492524	NotSig	0.594458	medium	OK
WBGene00003773	nlt-1	II	medium	both	98	51	194	58.5	7.5	1.14706	0.134146	0.493577	NotSig	0.273252	small	OK
WBGene00020475	sut-1	II	low	both	27	34	11	47	13	1.38235	0.134132	0.493577	NotSig	0.704605	medium	OK
WBGene00020219	T05A7.1	II	low	both	20	90.5	25	62	-28.5	0.685083	0.134428	0.494363	NotSig	-0.319635	small	OK
WBGene00012660	Y39A1A.24	III	medium	both	43	89	136	76.5	-12.5	0.859551	0.134681	0.495041	NotSig	-0.220722	small	OK
WBGene00017387	mpst-4	II	medium	both	8	32.5	80	44.5	12	1.36923	0.134817	0.495287	NotSig	0.505371	medium	OK
WBGene00016134	C26B9.5	X	low	both	35	42	23	60	18	1.42857	0.135016	0.495767	NotSig	0.227944	small	OK
WBGene00011538	T06E6.1	V	low	both	27	56	8	37	-19	0.660714	0.13533	0.496669	NotSig	-0.62889	medium	OK
WBGene00016707	C46E10.1	II	low	both	7	54	51	66	12	1.22222	0.135487	0.496991	NotSig	0.625113	medium	OK
WBGene00012973	spat-2	III	medium	both	67	69	24	56	-13	0.811594	0.136013	0.498414	NotSig	-0.402969	small	OK
WBGene00015512	mthf-1	II	medium	both	68	60	52	76	16	1.26667	0.135949	0.498414	NotSig	0.306503	small	OK
WBGene00001444	flp-1	IV	low	both	11	49	56	38.5	-10.5	0.785714	0.13621	0.498756	NotSig	-0.305621	small	OK
WBGene00001819	haf-9	I	low	both	23	74	8	41.5	-32.5	0.560811	0.136244	0.498756	NotSig	-0.563122	medium	OK
WBGene00000168	apx-1	V	low	both	31	67	5	49	-18	0.731343	0.137007	0.499025	NotSig	-0.602634	medium	OK
WBGene00003022	lin-37	III	low	both	30	45	5	57	12	1.26667	0.136985	0.499025	NotSig	1.24851	large	OK
WBGene00003367	mix-1	II	low	both	15	70	12	86	16	1.22857	0.136566	0.499025	NotSig	0.289545	small	OK
WBGene00004117	sin-3	I	low	both	21	59	13	45	-14	0.762712	0.136461	0.499025	NotSig	-0.310234	small	OK
WBGene00004254	pxf-1	IV	low	both	19	54	8	25	-29	0.462963	0.136952	0.499025	NotSig	-0.515079	medium	OK
WBGene00016892	pgph-3	V	low	both	13	132	33	74	-58	0.560606	0.136666	0.499025	NotSig	-0.549247	medium	OK
WBGene00022394	natb-1	V	low	both	39	43	29	34	-9	0.790698	0.136589	0.499025	NotSig	-0.30366	small	OK
WBGene00022399	Y97E10AR.4	V	low	both	19	29	8	57	28	1.96552	0.136892	0.499025	NotSig	0.492421	small	OK
WBGene00023069	rncs-1	X	medium	both	100	58	217	53	-5	0.913793	0.13668	0.499025	NotSig	-0.106127	negligible	OK
WBGene00045249	T07A9.15	IV	low	both	24	43.5	18	34.5	-9	0.793103	0.136829	0.499025	NotSig	-0.515728	medium	OK
WBGene00008415	mce-1	I	low	both	49	84	25	59	-25	0.702381	0.137215	0.499529	NotSig	-0.38154	small	OK
WBGene00003012	lin-26	II	low	both	28	40	7	20	-20	0.5	0.137425	0.499666	NotSig	-0.592776	medium	OK
WBGene00015670	C10B5.1	V	low	both	7	38	6	79.5	41.5	2.09211	0.137529	0.499666	NotSig	1.18288	large	OK
WBGene00016395	spcs-1	I	medium	both	60	50	93	65	15	1.3	0.137364	0.499666	NotSig	0.342904	small	OK
WBGene00021502	Y40D12A.1	III	low	both	7	51	6	36.5	-14.5	0.715686	0.137529	0.499666	NotSig	-0.849089	large	OK
WBGene00000475	cey-4	III	medium	both	375	63	214	58.5	-4.5	0.928571	0.137608	0.499702	NotSig	-0.162406	negligible	OK
WBGene00002804	let-630	I	low	both	30	52.5	17	41	-11.5	0.780952	0.137819	0.499899	NotSig	-0.484518	small	OK
WBGene00008359	nspc-17	X	low	both	12	58.5	17	46	-12.5	0.786325	0.13787	0.499899	NotSig	-0.586761	medium	OK
WBGene00018081	F36A4.2	IV	low	both	8	89.5	51	67	-22.5	0.748603	0.137788	0.499899	NotSig	-0.495105	small	OK
WBGene00010096	rskd-1	V	low	both	36	40	11	67	27	1.675	0.138066	0.500149	NotSig	0.688833	medium	OK
WBGene00015143	rbm-26	III	low	both	57	51	26	63	12	1.23529	0.138077	0.500149	NotSig	0.761786	medium	OK
WBGene00016810	C50D2.7	II	low	both	14	37.5	13	60	22.5	1.6	0.13874	0.501796	NotSig	0.58803	medium	OK
WBGene00017372	F10G7.9	II	low	both	28	53.5	14	95.5	42	1.78505	0.138603	0.501796	NotSig	0.32503	small	OK
[truncated: 12,806 more rows]

## Sheet: ST2.2 male elongated
Supplementary Table 2.2: Genes with poly(A) tails elongated in males (FDR < 0.05; length difference ≥ 5)
gene WB ID	gene name	chromosome	expression level	counts hermaphrodites	poly(A) median hermaphrodites	counts males	poly(A) median males	length difference	fold change	pvalue	padj	significance	cohen d	effect size
WBGene00014472	MTCE.33	MtDNA	medium	189	15	803	35	20	2.33333	5.35155e-26	3.22431e-23	Sig	0.614197	medium
WBGene00000865	cyb-1	IV	medium	170	49	237	112	63	2.28571	1.24406e-19	5.62159e-17	Sig	1.02526	large
WBGene00004622	rrn-3.1	I	medium	77	9	605	31	22	3.44444	2.75288e-19	1.17078e-16	Sig	0.611681	medium
WBGene00015913	C17F4.7	II	high	1155	48	2569	59	11	1.22917	1.91134e-18	6.90951e-16	Sig	0.295743	small
WBGene00004999	spp-14	X	medium	836	41	921	54	13	1.31707	6.66972e-18	2.19191e-15	Sig	0.313516	small
WBGene00004990	spp-5	X	high	1013	33	1687	41	8	1.24242	1.24461e-13	2.72682e-11	Sig	0.240767	small
WBGene00044638	F23A7.8	X	medium	1060	20	186	31	11	1.55	3.26475e-13	6.74404e-11	Sig	0.636401	medium
WBGene00006529	tba-2	I	medium	595	46	494	62	16	1.34783	5.12573e-12	9.0388e-10	Sig	0.4243	small
WBGene00001971	hmg-1.1	II	medium	427	53	258	72	19	1.35849	1.20641e-10	1.67738e-08	Sig	0.387367	small
WBGene00021486	lbp-9	V	medium	517	54	466	71	17	1.31481	3.71903e-10	4.48143e-08	Sig	0.366961	small
WBGene00015326	ivd-1	IV	medium	109	54	85	94	40	1.74074	1.30162e-09	1.42586e-07	Sig	0.884622	large
WBGene00002059	ife-1	III	medium	216	46	235	70	24	1.52174	1.45946e-09	1.55175e-07	Sig	0.63591	medium
WBGene00014454	MTCE.7	MtDNA	medium	153	13	531	26	13	2	1.45147e-09	1.55175e-07	Sig	0.394239	small
WBGene00022452	Y110A2AR.1	II	medium	90	40.5	40	101	60.5	2.49383	2.88294e-09	2.93573e-07	Sig	1.55279	large
WBGene00004513	rrn-1.2	I	medium	34	11.5	174	36.5	25	3.17391	3.56811e-09	3.48614e-07	Sig	0.676918	medium
WBGene00004512	rrn-1.1	I	medium	45	14	165	35	21	2.5	6.822e-09	6.29703e-07	Sig	0.529562	medium
WBGene00017328	nemp-1	III	low	55	50	28	106.5	56.5	2.13	8.04768e-08	6.39393e-06	Sig	1.6959	large
WBGene00002068	ify-1	II	medium	110	52	110	90	38	1.73077	8.42169e-08	6.61835e-06	Sig	0.80879	large
WBGene00009069	F23A7.4	X	medium	1715	19	309	24	5	1.26316	1.29334e-07	1.00345e-05	Sig	0.35097	small
WBGene00021097	cdc-37	II	medium	62	51	76	108	57	2.11765	1.93428e-07	1.42702e-05	Sig	0.934174	large
WBGene00022856	cth-2	II	medium	200	48	196	80.5	32.5	1.67708	2.40442e-07	1.70431e-05	Sig	0.550548	medium
WBGene00006704	ubc-7	III	medium	145	56	131	80	24	1.42857	3.61307e-07	2.39656e-05	Sig	0.441405	small
WBGene00000067	act-5	III	medium	516	49	181	71	22	1.44898	3.74788e-07	2.46338e-05	Sig	0.449587	small
WBGene00011638	ostb-1	II	medium	116	46	71	78	32	1.69565	4.06059e-07	2.64159e-05	Sig	0.774333	medium
WBGene00007352	cdc-48.1	II	medium	230	58	113	88	30	1.51724	5.09761e-07	3.20484e-05	Sig	0.606162	medium
WBGene00012208	W02D9.2	I	medium	60	38.5	77	83	44.5	2.15584	7.6441e-07	4.72366e-05	Sig	0.824213	large
WBGene00013311	sec-61	IV	medium	582	60	143	79	19	1.31667	8.27625e-07	5.02834e-05	Sig	0.586866	medium
WBGene00016238	mob-4	III	low	49	54	31	126	72	2.33333	1.36516e-06	8.15712e-05	Sig	1.52336	large
WBGene00020184	uba-5	I	low	44	41	36	75	34	1.82927	1.52556e-06	9.04081e-05	Sig	1.22543	large
WBGene00019381	K04C2.3	III	medium	63	45	35	90	45	2	4.1238e-06	0.000219229	Sig	0.855034	large
WBGene00019432	knl-2	I	low	40	40.5	33	75	34.5	1.85185	5.48217e-06	0.000283115	Sig	0.999569	large
WBGene00007624	hrde-1	III	medium	90	43	26	82	39	1.90698	7.71464e-06	0.000387339	Sig	1.14651	large
WBGene00020866	vps-24	II	medium	58	47	52	80	33	1.70213	8.9907e-06	0.000439208	Sig	0.870328	large
WBGene00017542	F17E9.5	IV	medium	190	64.5	927	74	9.5	1.14729	1.1475e-05	0.000546801	Sig	0.236713	small
WBGene00019767	rpa-2	I	medium	120	44.5	94	75	30.5	1.68539	1.17281e-05	0.000554211	Sig	0.685041	medium
WBGene00015746	C13F10.7	V	low	23	31	12	102.5	71.5	3.30645	1.75461e-05	0.000801925	Sig	2.18181	large
WBGene00016400	C34D4.4	IV	medium	42	51	66	93	42	1.82353	1.79616e-05	0.000811641	Sig	0.588824	medium
WBGene00021224	clec-209	V	medium	175	51	159	62	11	1.21569	1.85223e-05	0.000829833	Sig	0.344121	small
WBGene00004955	spd-5	I	medium	63	52	61	87	35	1.67308	1.96448e-05	0.000866046	Sig	0.752971	medium
WBGene00011730	drr-2	III	medium	52	47	65	72	25	1.53191	2.48869e-05	0.00105224	Sig	0.802496	large
WBGene00001829	hcp-1	V	medium	70	42	53	65	23	1.54762	2.56412e-05	0.00107782	Sig	0.788201	medium
WBGene00013214	Y54G11A.3	II	low	58	45.5	27	80	34.5	1.75824	2.65118e-05	0.00110161	Sig	0.994315	large
WBGene00011155	rbm-3.1	I	medium	561	38	237	43	5	1.13158	2.75128e-05	0.00113667	Sig	0.233389	small
WBGene00012203	rga-1	II	low	37	31	15	93	62	3	3.15826e-05	0.00127565	Sig	1.60803	large
WBGene00002202	kin-19	III	medium	149	63	120	94	31	1.49206	3.37231e-05	0.00135454	Sig	0.474988	small
WBGene00010605	K06G5.1	X	medium	144	36	286	48.5	12.5	1.34722	3.57155e-05	0.00140735	Sig	0.39991	small
WBGene00017827	F26F4.5	III	low	16	42	15	111	69	2.64286	3.91195e-05	0.00152883	Sig	2.20522	large
WBGene00006997	zyg-12	II	low	24	53.5	25	111	57.5	2.07477	3.94224e-05	0.00153239	Sig	1.42143	large
WBGene00007720	C25D7.10	V	low	26	48.5	15	97	48.5	2	4.11463e-05	0.00159084	Sig	1.79794	large
WBGene00001855	hil-4	V	medium	278	41	94	53.5	12.5	1.30488	4.9763e-05	0.00189361	Sig	0.387781	small
WBGene00002043	hyl-1	IV	low	29	33	15	84	51	2.54545	6.30655e-05	0.00231454	Sig	1.5548	large
WBGene00015291	C01B12.8	II	low	34	46	44	91	45	1.97826	7.01143e-05	0.00252616	Sig	0.950229	large
WBGene00006707	ubc-12	I	medium	83	28	45	60	32	2.14286	7.24162e-05	0.00259193	Sig	0.79987	medium
WBGene00010627	nol-56	V	medium	303	64	109	85	21	1.32812	0.00011387	0.00393913	Sig	0.436673	small
WBGene00007463	vgln-1	II	medium	327	63	127	83	20	1.31746	0.000131419	0.00439889	Sig	0.686157	medium
WBGene00004888	smo-1	I	medium	252	46	127	55	9	1.19565	0.000142333	0.00472048	Sig	0.485156	small
WBGene00022280	Y74C10AL.2	I	low	29	47	19	81	34	1.7234	0.000147087	0.00483381	Sig	0.957273	large
WBGene00018423	F44E2.10	III	low	21	42	27	116	74	2.7619	0.00016138	0.00520881	Sig	0.931688	large
WBGene00021128	W10C8.5	I	medium	127	53	401	70	17	1.32075	0.000164958	0.00527719	Sig	0.315718	small
WBGene00006733	ufd-1	IV	medium	72	45	56	69	24	1.53333	0.000170478	0.00539747	Sig	0.678576	medium
WBGene00009394	clec-63	II	high	584	39	1483	45	6	1.15385	0.000170957	0.00539747	Sig	0.204926	small
WBGene00017217	F07F6.4	II	low	40	56.5	37	102	45.5	1.80531	0.000175065	0.00550314	Sig	0.994973	large
WBGene00009740	F45H10.3	II	medium	210	44	190	58	14	1.31818	0.000198843	0.00599821	Sig	0.283321	small
WBGene00013924	rad-23	II	medium	143	51	103	71	20	1.39216	0.000211007	0.00627812	Sig	0.497876	small
WBGene00020190	guk-1	I	low	29	60	40	111	51	1.85	0.00024661	0.00722807	Sig	0.957965	large
WBGene00006536	tbb-1	III	medium	320	52	289	68	16	1.30769	0.000248633	0.00722833	Sig	0.230657	small
WBGene00013986	ZK512.7	III	medium	36	39.5	60	62.5	23	1.58228	0.000271742	0.00782747	Sig	0.788393	medium
WBGene00020662	T21H3.1	V	medium	458	38	1341	44	6	1.15789	0.000294135	0.00837242	Sig	0.120307	negligible
WBGene00016608	cogc-5	I	low	28	50.5	33	93	42.5	1.84158	0.000295888	0.00838929	Sig	0.724764	medium
WBGene00014119	ZK858.6	I	medium	57	64	64	106	42	1.65625	0.000316639	0.00890777	Sig	0.676505	medium
WBGene00007228	acs-7	II	low	5	17	12	70.5	53.5	4.14706	0.000323206	0.00902232	Sig	1.87123	large
WBGene00019630	emb-1	III	low	33	36	35	54	18	1.5	0.000322363	0.00902232	Sig	0.811857	large
WBGene00018090	F36D4.5	V	low	33	61	26	115.5	54.5	1.89344	0.00033256	0.00924774	Sig	0.966906	large
WBGene00010139	F56A8.3	III	medium	59	63	54	92	29	1.46032	0.00034159	0.00946244	Sig	0.752236	medium
WBGene00002879	let-754	III	medium	123	59	111	81	22	1.37288	0.000356473	0.00983703	Sig	0.394884	small
WBGene00002032	htp-1	IV	low	41	47	19	87	40	1.85106	0.000369631	0.0100116	Sig	1.22937	large
WBGene00006565	tfg-1	I	medium	74	53.5	73	84	30.5	1.57009	0.00036705	0.0100116	Sig	0.677999	medium
WBGene00014252	ZK1320.2	II	medium	60	37	276	53	16	1.43243	0.000369723	0.0100116	Sig	0.424161	small
WBGene00021869	vrp-1	IV	medium	72	68.5	37	89	20.5	1.29927	0.000406241	0.0109187	Sig	0.826322	large
WBGene00011886	T21B10.4	II	low	45	54	23	85	31	1.57407	0.000431577	0.011514	Sig	1.14889	large
WBGene00010678	K08F4.3	IV	medium	59	55	100	76.5	21.5	1.39091	0.00045323	0.0120031	Sig	0.590576	medium
WBGene00002147	ire-1	II	low	17	60	28	130	70	2.16667	0.000464916	0.0122231	Sig	1.16003	large
WBGene00002258	lbp-6	I	medium	391	38	313	50	12	1.31579	0.000512807	0.0133367	Sig	0.293365	small
WBGene00009012	F21D5.7	IV	medium	58	53	47	87	34	1.64151	0.000538436	0.013953	Sig	0.613976	medium
WBGene00016318	C32D5.11	II	low	23	34	21	69	35	2.02941	0.000574471	0.0147759	Sig	1.10321	large
WBGene00000616	col-39	II	medium	137	45	47	65	20	1.44444	0.000576323	0.0147759	Sig	0.558349	medium
WBGene00002201	kin-18	III	low	32	38	20	94	56	2.47368	0.000595685	0.0152184	Sig	1.17481	large
WBGene00004501	rpt-1	V	medium	135	62	114	74.5	12.5	1.20161	0.00060926	0.0155104	Sig	0.420376	small
WBGene00006593	tol-1	I	low	18	38	7	114	76	3	0.00061673	0.0156455	Sig	2.51865	large
WBGene00013268	tric-1B.2	II	low	11	39	9	160	121	4.10256	0.000623018	0.0156948	Sig	2.84727	large
WBGene00020894	T28D9.1	II	medium	243	46	142	61	15	1.32609	0.000629787	0.0158103	Sig	0.331595	small
WBGene00002297	ect-2	II	medium	33	54	60	74	20	1.37037	0.000641735	0.0160545	Sig	0.748174	medium
WBGene00016195	erd-2.2	III	medium	91	64	89	96	32	1.5	0.000672243	0.0166449	Sig	0.472727	small
WBGene00020588	T19H12.2	V	medium	262	38	72	53	15	1.39474	0.000675182	0.0166606	Sig	0.400578	small
WBGene00002169	isw-1	III	low	53	57	31	84	27	1.47368	0.000713006	0.0174747	Sig	0.80047	large
WBGene00019322	ahcy-1	I	medium	729	70	413	79	9	1.12857	0.000715923	0.0174869	Sig	0.341594	small
WBGene00012765	Y41E3.7	IV	low	44	49	39	107	58	2.18367	0.00073376	0.0178023	Sig	0.887056	large
WBGene00022122	trap-1	I	medium	447	65	104	74	9	1.13846	0.000744816	0.0180101	Sig	0.553255	medium
WBGene00007307	spch-1	IV	medium	111	66	994	73	7	1.10606	0.000780967	0.0188213	Sig	0.301001	small
WBGene00021768	Y51F10.7	I	medium	116	56.5	224	73	16.5	1.29204	0.000816251	0.0195414	Sig	0.366742	small
WBGene00001510	fzr-1	II	low	28	58	15	104	46	1.7931	0.000840207	0.0199826	Sig	1.3363	large
WBGene00019305	snap-29	III	medium	51	56	45	84	28	1.5	0.000857404	0.0203247	Sig	0.689747	medium
WBGene00015540	sams-4	IV	medium	59	52	72	88.5	36.5	1.70192	0.000879783	0.020787	Sig	0.652004	medium
WBGene00021559	Y45G5AM.7	V	low	18	35.5	26	96	60.5	2.70423	0.000903995	0.0212204	Sig	1.02866	large
WBGene00003164	mdt-6	V	low	35	40	11	61	21	1.525	0.000928703	0.0215901	Sig	1.29595	large
WBGene00003902	pab-1	I	medium	896	65	550	70	5	1.07692	0.00094122	0.0217413	Sig	0.219452	small
WBGene00022515	ttr-48	X	medium	59	40	62	62.5	22.5	1.5625	0.000999408	0.0228662	Sig	0.521682	medium
WBGene00021394	Y38C1AA.1	IV	low	26	38	8	111	73	2.92105	0.00107057	0.0241129	Sig	1.68176	large
WBGene00003214	mel-32	III	medium	210	53	102	70	17	1.32075	0.0010702	0.0241129	Sig	0.453347	small
WBGene00001023	dnj-5	II	medium	75	54	39	79	25	1.46296	0.00110745	0.0246893	Sig	0.758808	medium
WBGene00007732	spe-44	IV	low	7	44	25	102	58	2.31818	0.00111346	0.0246942	Sig	1.28758	large
WBGene00016746	C48B6.10	I	medium	81	46	107	78	32	1.69565	0.00120075	0.0263747	Sig	0.512116	medium
WBGene00008685	mon-2	IV	low	16	51	25	93	42	1.82353	0.00121648	0.0265714	Sig	1.07974	large
WBGene00009120	F25H2.6	I	low	27	43	16	93.5	50.5	2.17442	0.00123726	0.026944	Sig	1.22916	large
WBGene00020022	gldc-1	II	medium	79	50	75	93	43	1.86	0.00124567	0.0270456	Sig	0.491368	small
WBGene00000249	bir-1	V	low	49	38	29	87	49	2.28947	0.00129407	0.0277908	Sig	0.857907	large
WBGene00001016	dna-2	II	low	20	26.5	17	56	29.5	2.11321	0.00129219	0.0277908	Sig	0.413133	small
WBGene00009237	F28H7.3	V	medium	156	40.5	122	50	9.5	1.23457	0.00129648	0.0277908	Sig	0.324321	small
WBGene00011016	R04F11.3	V	low	50	51	26	87.5	36.5	1.71569	0.00133333	0.0283528	Sig	1.08914	large
WBGene00006773	unc-37	I	low	25	32	21	114	82	3.5625	0.00137941	0.0292466	Sig	1.1983	large
WBGene00000405	cdk-1	III	medium	84	39	32	57	18	1.46154	0.00138723	0.0293265	Sig	0.654028	medium
WBGene00000270	bre-5	IV	low	9	35	11	78	43	2.22857	0.00141244	0.0293767	Sig	1.85295	large
WBGene00013734	Y111B2A.10	III	low	37	40	15	79	39	1.975	0.0014145	0.0293767	Sig	0.956997	large
WBGene00018008	vpr-1	I	medium	86	58.5	67	91	32.5	1.55556	0.00141113	0.0293767	Sig	0.58866	medium
WBGene00000155	app-1	I	medium	64	50.5	33	75	24.5	1.48515	0.00141805	0.0293767	Sig	0.667074	medium
WBGene00003914	pam-1	IV	medium	116	75	80	98	23	1.30667	0.00139788	0.0293767	Sig	0.462232	small
WBGene00016250	hsp-110	III	medium	196	84	79	93	9	1.10714	0.00140648	0.0293767	Sig	0.539968	medium
WBGene00006720	ubc-25	I	medium	79	54	29	80	26	1.48148	0.00151277	0.0307229	Sig	0.644306	medium
WBGene00004952	spd-1	I	low	36	33	16	58.5	25.5	1.77273	0.00155771	0.0313712	Sig	0.489213	small
WBGene00000098	air-1	V	medium	97	59	82	76	17	1.28814	0.00156826	0.0314958	Sig	0.457639	small
WBGene00185086	F59A3.12	I	low	27	52	15	101	49	1.94231	0.00170539	0.0335053	Sig	0.997311	large
WBGene00002070	ile-1	I	medium	77	58	101	84	26	1.44828	0.00173859	0.034065	Sig	0.524001	medium
WBGene00007087	B0001.2	IV	low	22	74.5	13	135	60.5	1.81208	0.00177629	0.0342187	Sig	1.11976	large
WBGene00019357	cpg-8	V	medium	67	37	31	97	60	2.62162	0.00177582	0.0342187	Sig	0.659107	medium
WBGene00010053	F54D5.9	II	low	41	32	11	68	36	2.125	0.00176656	0.0342187	Sig	1.27515	large
WBGene00009454	F36A2.7	I	medium	553	55	594	61	6	1.10909	0.00182753	0.0349552	Sig	0.225784	small
WBGene00019396	K04F10.3	I	low	29	44	10	134	90	3.04545	0.00190568	0.0360682	Sig	1.95598	large
WBGene00011061	wago-1	I	medium	165	67	105	92	25	1.37313	0.00193476	0.0364855	Sig	0.405205	small
WBGene00017951	panl-2	III	low	24	31.5	7	85	53.5	2.69841	0.00196675	0.0367431	Sig	1.6385	large
WBGene00011501	rmd-1	III	medium	157	40	22	72	32	1.8	0.00205122	0.0380264	Sig	1.08961	large
WBGene00001946	his-72	III	medium	165	44	74	67	23	1.52273	0.00221262	0.0406022	Sig	0.387494	small
WBGene00020168	mct-5	II	low	26	41.5	11	63	21.5	1.51807	0.00222846	0.0406863	Sig	1.30889	large
WBGene00017775	F25B5.3	III	medium	108	60	164	88.5	28.5	1.475	0.00230062	0.04148	Sig	0.358526	small
WBGene00044324	ufm-1	III	medium	76	43	50	79	36	1.83721	0.0023089	0.0415258	Sig	0.834725	large
WBGene00020757	ucr-2.3	III	medium	103	59	82	74	15	1.25424	0.00237224	0.042559	Sig	0.424266	small
WBGene00018902	F55G1.6	IV	low	42	39	36	81	42	2.07692	0.00242553	0.0434074	Sig	0.718723	medium
WBGene00011860	T20D3.8	IV	low	28	50	14	93	43	1.86	0.00245077	0.0437508	Sig	1.24537	large
WBGene00000836	cul-1	III	low	37	65	24	98.5	33.5	1.51538	0.00247002	0.0439858	Sig	0.814436	large
WBGene00001405	fce-1	I	low	30	45.5	42	85	39.5	1.86813	0.00251166	0.0446175	Sig	0.723732	medium
WBGene00014054	dbt-1	II	medium	67	61	50	90	29	1.47541	0.00262497	0.0464023	Sig	0.740544	medium
WBGene00021647	Y47G6A.22	I	low	45	47	35	71	24	1.51064	0.00263811	0.0465208	Sig	0.620269	medium
WBGene00001511	fzy-1	II	low	51	49	28	87	38	1.77551	0.00271386	0.0473943	Sig	0.788292	medium
WBGene00008410	D2023.6	V	low	27	36	18	64.5	28.5	1.79167	0.00278989	0.0483715	Sig	0.864718	large
WBGene00001853	hil-2	IV	low	48	42	23	82	40	1.95238	0.00282167	0.0486889	Sig	0.571611	medium
WBGene00006374	syx-4	IV	low	25	44	8	80	36	1.81818	0.00284885	0.0490408	Sig	1.58193	large

## Sheet: ST2.3 hermaphrodite elongated
Supplementary Table 2.3: Genes with poly(A) tails elongated in hermaphrodites (FDR < 0.05; length difference ≤ -5)
gene WB ID	gene name	chromosome	expression level	counts hermaphrodites	poly(A) median hermaphrodites	counts males	poly(A) median males	length difference	fold change	pvalue	padj	significance	cohen d	effect size
WBGene00001168	eef-1A.1	III	high	7360	54	5943	37	-17	0.685185	8.35645e-209	6.04171e-205	Sig	-0.427916	small
WBGene00000693	col-119	IV	high	1854	51	1387	38	-13	0.745098	4.3412e-58	1.56935e-54	Sig	-0.447226	small
WBGene00000754	col-181	X	high	2379	55	1130	42	-13	0.763636	8.15103e-45	1.9644e-41	Sig	-0.366978	small
WBGene00000066	act-4	X	high	1190	64	1912	44	-20	0.6875	1.10349e-42	1.99455e-39	Sig	-0.447607	small
WBGene00000713	col-140	V	high	1612	50	986	40	-10	0.8	3.0095e-41	4.35174e-38	Sig	-0.358501	small
WBGene00006650	tts-1	X	medium	83	150	486	77.5	-72.5	0.516667	3.77771e-35	4.55214e-32	Sig	-2.03052	large
WBGene00000751	col-178	X	high	2018	43	1177	35	-8	0.813953	3.33148e-34	3.44094e-31	Sig	-0.338564	small
WBGene00003370	mlc-2	X	medium	870	68	1082	51	-17	0.75	4.5756e-29	4.1352e-26	Sig	-0.453732	small
WBGene00001564	icl-1	V	medium	155	120	260	71	-49	0.591667	1.0164e-27	8.16508e-25	Sig	-1.25792	large
WBGene00001386	far-2	III	high	2908	66	2326	57	-9	0.863636	3.35685e-27	2.427e-24	Sig	-0.240066	small
WBGene00000609	col-20	II	high	1566	53	812	42	-11	0.792453	2.62648e-26	1.72632e-23	Sig	-0.304437	small
WBGene00000696	col-122	IV	high	2915	51	1552	44	-7	0.862745	4.07847e-24	2.26826e-21	Sig	-0.225731	small
WBGene00006926	vit-2	X	high	3301	80	142	57	-23	0.7125	1.69401e-20	8.74837e-18	Sig	-0.687469	medium
WBGene00018519	F46H5.3	X	medium	991	56	1028	40	-16	0.714286	8.47253e-20	4.08376e-17	Sig	-0.303106	small
WBGene00000065	act-3	V	high	873	64	1137	50	-14	0.78125	6.74238e-19	2.70819e-16	Sig	-0.318112	small
WBGene00000757	col-184	X	medium	1304	48	657	38	-10	0.791667	1.78637e-18	6.7976e-16	Sig	-0.318869	small
WBGene00004418	rpl-7	I	high	2469	51	1432	43	-8	0.843137	2.36057e-18	8.12712e-16	Sig	-0.231795	small
WBGene00003446	msp-53	IV	high	346	59	1991	51	-8	0.864407	8.15708e-17	2.56416e-14	Sig	-0.389322	small
WBGene00003934	pat-10	I	high	1109	53	1518	42	-11	0.792453	1.23247e-16	3.71281e-14	Sig	-0.204433	small
WBGene00009119	ndk-1	I	high	1991	52	1062	43	-9	0.826923	1.65266e-15	4.77949e-13	Sig	-0.229191	small
WBGene00004450	rpl-36	III	high	2608	45	1470	38	-7	0.844444	4.14551e-15	1.11007e-12	Sig	-0.186984	negligible
WBGene00004446	rpl-32	II	high	2937	45	1432	39	-6	0.866667	4.07723e-15	1.11007e-12	Sig	-0.207952	small
WBGene00000752	col-179	X	medium	514	47	366	36	-11	0.765957	1.30209e-14	3.36219e-12	Sig	-0.355828	small
WBGene00000675	col-101	IV	medium	753	60	762	50	-10	0.833333	6.4646e-14	1.61169e-11	Sig	-0.31036	small
WBGene00000670	col-95	III	medium	61	63	391	43	-20	0.68254	8.22736e-14	1.98279e-11	Sig	-0.674625	medium
WBGene00004439	rpl-25.2	I	high	1630	53	749	44	-9	0.830189	9.82149e-14	2.21904e-11	Sig	-0.241077	small
WBGene00004422	rpl-11.1	V	high	1791	45	852	38	-7	0.844444	9.69043e-14	2.21904e-11	Sig	-0.233921	small
WBGene00000883	cyn-7	V	medium	1596	69	636	59	-10	0.855072	2.13875e-13	4.548e-11	Sig	-0.330807	small
WBGene00022042	icd-2	I	medium	992	48	557	38	-10	0.791667	7.58843e-13	1.52401e-10	Sig	-0.265485	small
WBGene00004435	rpl-23	III	high	2645	49	1328	43.5	-5.5	0.887755	1.31016e-12	2.56013e-10	Sig	-0.140308	negligible
WBGene00010204	F57F5.1	V	medium	522	59	553	46	-13	0.779661	2.42237e-12	4.60887e-10	Sig	-0.413867	small
WBGene00014309	F07H5.5	II	medium	352	81.5	478	66	-15.5	0.809816	3.16664e-12	5.87047e-10	Sig	-0.486479	small
WBGene00002978	lev-11	I	medium	770	69	851	56	-13	0.811594	4.9001e-12	8.85693e-10	Sig	-0.261004	small
WBGene00004486	rps-17	I	high	2019	52	1072	45	-7	0.865385	5.64649e-12	9.72002e-10	Sig	-0.18742	negligible
WBGene00004495	rps-26	I	high	2629	48	1380	42	-6	0.875	8.00112e-12	1.31473e-09	Sig	-0.162022	negligible
WBGene00004417	rpl-6	III	high	2276	47	1120	41	-6	0.87234	2.04328e-11	3.28287e-09	Sig	-0.134724	negligible
WBGene00004481	rps-12	III	high	2818	46	1433	41	-5	0.891304	3.48374e-11	5.47552e-09	Sig	-0.175889	negligible
WBGene00011733	T12D8.5	III	medium	56	128.5	41	57	-71.5	0.44358	5.16002e-11	7.93765e-09	Sig	-1.72561	large
WBGene00000473	cey-2	I	medium	1076	56	145	41	-15	0.732143	6.12502e-11	9.22582e-09	Sig	-0.461192	small
WBGene00010790	sodh-1	V	medium	47	105	367	60	-45	0.571429	7.15303e-11	1.04658e-08	Sig	-0.938354	large
WBGene00000698	col-124	IV	medium	1413	53	536	45	-8	0.849057	7.23773e-11	1.04658e-08	Sig	-0.217667	small
WBGene00004433	rpl-21	III	high	2446	41	1236	36	-5	0.878049	1.53706e-10	2.05795e-08	Sig	-0.155397	negligible
WBGene00077764	F59C6.16	I	medium	115	92	125	65	-27	0.706522	2.37392e-10	3.12062e-08	Sig	-0.902752	large
WBGene00022245	acp-6	IV	medium	342	76	395	55	-21	0.723684	2.9098e-10	3.69085e-08	Sig	-0.432191	small
WBGene00006764	unc-27	X	medium	614	64.5	588	50	-14.5	0.775194	2.89038e-10	3.69085e-08	Sig	-0.275839	small
WBGene00022751	msrp-2	I	high	311	82	1722	71	-11	0.865854	3.13053e-10	3.90236e-08	Sig	-0.363018	small
WBGene00006587	tnt-2	X	medium	338	61	440	44	-17	0.721311	3.65433e-10	4.4781e-08	Sig	-0.25423	small
WBGene00004452	rpl-38	V	high	2750	47	1368	41	-6	0.87234	3.80582e-10	4.51083e-08	Sig	-0.144832	negligible
WBGene00000597	col-8	III	medium	488	47	328	36	-11	0.765957	6.4781e-10	7.5543e-08	Sig	-0.243934	small
WBGene00008505	F01G4.6	IV	medium	657	62	466	45	-17	0.725806	7.57361e-10	8.69162e-08	Sig	-0.319706	small
WBGene00004493	rps-24	IV	high	2813	43	1435	38	-5	0.883721	1.28856e-09	1.42586e-07	Sig	-0.127981	negligible
WBGene00006439	ant-1.1	III	high	2746	52	2224	47	-5	0.903846	2.4014e-09	2.48031e-07	Sig	-0.12693	negligible
WBGene00000063	act-1	V	high	1398	48	1435	40	-8	0.833333	3.1825e-09	3.16023e-07	Sig	-0.171371	negligible
WBGene00004415	rpl-4	I	high	2589	44	1228	39	-5	0.886364	4.73593e-09	4.50536e-07	Sig	-0.160341	negligible
WBGene00004489	rps-20	I	high	2239	51	1182	45	-6	0.882353	6.88057e-09	6.29703e-07	Sig	-0.141542	negligible
WBGene00009724	F45D3.4	V	medium	86	116.5	98	79	-37.5	0.678112	7.88809e-09	7.04085e-07	Sig	-0.860541	large
WBGene00000673	col-98	III	medium	597	57	318	42	-15	0.736842	1.86062e-08	1.62076e-06	Sig	-0.267279	small
WBGene00016630	acer-1	II	medium	176	93.5	205	65	-28.5	0.695187	2.19313e-08	1.88766e-06	Sig	-0.581907	medium
WBGene00000733	col-160	V	medium	1694	39	462	33	-6	0.846154	2.99912e-08	2.55102e-06	Sig	-0.141346	negligible
WBGene00021043	pck-1	III	medium	97	95	135	43	-52	0.452632	5.03036e-08	4.08646e-06	Sig	-0.820884	large
WBGene00001394	fat-2	IV	medium	350	59	561	41	-18	0.694915	5.01874e-08	4.08646e-06	Sig	-0.311231	small
WBGene00006930	vit-6	IV	high	4029	71	161	59	-12	0.830986	5.69144e-08	4.57213e-06	Sig	-0.331879	small
WBGene00003431	msp-33	II	medium	296	63	1362	56	-7	0.888889	1.30463e-07	1.00345e-05	Sig	-0.242612	small
WBGene00014665	C04G2.3	IV	medium	51	58	466	42	-16	0.724138	1.74845e-07	1.32825e-05	Sig	-0.877349	large
WBGene00000781	cpr-1	V	medium	64	72.5	926	45	-27.5	0.62069	1.8757e-07	1.39807e-05	Sig	-0.704383	medium
WBGene00012140	T28F4.5	I	medium	290	112	180	84.5	-27.5	0.754464	2.0222e-07	1.47682e-05	Sig	-0.38708	small
WBGene00006754	unc-15	I	medium	326	65.5	409	46	-19.5	0.70229	2.39481e-07	1.70431e-05	Sig	-0.313579	small
WBGene00006929	vit-5	X	high	2972	69	84	53	-16	0.768116	2.62181e-07	1.84035e-05	Sig	-0.480171	small
WBGene00023209	ZC513.7	V	medium	227	96	202	70	-26	0.729167	2.80829e-07	1.93371e-05	Sig	-0.451053	small
WBGene00002005	hsp-1	IV	high	1614	59	743	54	-5	0.915254	3.23348e-07	2.20548e-05	Sig	-0.194796	negligible
WBGene00016638	perm-4	IV	medium	637	93	45	65	-28	0.698925	3.43654e-07	2.32208e-05	Sig	-0.79383	medium
WBGene00004499	rps-30	V	high	2197	47	1149	42	-5	0.893617	3.48265e-07	2.33144e-05	Sig	-0.13532	negligible
WBGene00017121	cyc-2.1	IV	medium	917	53	684	45	-8	0.849057	4.09209e-07	2.64159e-05	Sig	-0.256839	small
WBGene00017303	F09F7.6	III	low	44	105	26	48	-57	0.457143	4.39833e-07	2.78946e-05	Sig	-1.56731	large
WBGene00001684	gpd-2	X	medium	312	61.5	322	45	-16.5	0.731707	7.56211e-07	4.71328e-05	Sig	-0.37539	small
WBGene00004424	rpl-12	IV	high	2019	49	1068	43.5	-5.5	0.887755	1.75777e-06	0.00010167	Sig	-0.133045	negligible
WBGene00017970	F32A5.4	II	medium	36	126.5	64	57.5	-69	0.454545	1.88767e-06	0.000108316	Sig	-0.938003	large
WBGene00000680	col-106	IV	medium	1405	45	711	40	-5	0.888889	1.98043e-06	0.000112744	Sig	-0.164036	negligible
WBGene00016399	C34D4.3	IV	medium	66	85	377	67	-18	0.788235	2.2265e-06	0.000125762	Sig	-0.555313	medium
WBGene00008298	C54D10.3	V	medium	37	64	104	44	-20	0.6875	2.26913e-06	0.000127177	Sig	-0.906321	large
WBGene00011232	pck-2	I	medium	321	76	284	60	-16	0.789474	2.37139e-06	0.000131886	Sig	-0.403563	small
WBGene00004410	rla-2	IV	high	1990	46	1018	41	-5	0.891304	2.98405e-06	0.000163444	Sig	-0.111098	negligible
WBGene00004447	rpl-33	II	high	2073	49	1080	44	-5	0.897959	3.03546e-06	0.00016501	Sig	-0.120753	negligible
WBGene00004498	rps-29	III	high	1832	53	1081	47	-6	0.886792	3.49642e-06	0.000187253	Sig	-0.135754	negligible
WBGene00003424	msp-3	II	medium	185	58	1032	51	-7	0.87931	4.61949e-06	0.000242021	Sig	-0.30135	small
WBGene00004432	rpl-20	IV	medium	1637	42	644	37	-5	0.880952	5.12421e-06	0.000266532	Sig	-0.112707	negligible
WBGene00003457	msp-64	II	medium	263	51	1285	46	-5	0.901961	6.51611e-06	0.000334124	Sig	-0.246462	small
WBGene00012231	W04A4.2	I	low	23	142	35	61	-81	0.429577	7.0882e-06	0.000360899	Sig	-1.45438	large
WBGene00003371	mlc-3	III	medium	640	55	787	48	-7	0.872727	7.6504e-06	0.0003868	Sig	-0.194427	negligible
WBGene00002980	lgg-1	II	medium	241	85	338	68	-17	0.8	7.83304e-06	0.000390572	Sig	-0.387475	small
WBGene00000668	col-93	III	medium	1822	39	416	34	-5	0.871795	8.63472e-06	0.000427596	Sig	-0.186257	negligible
WBGene00006927	vit-3	X	high	2842	68	44	52	-16	0.764706	9.27098e-06	0.00044986	Sig	-0.506148	medium
WBGene00007786	rmd-2	V	medium	168	78.5	97	53	-25.5	0.675159	1.14957e-05	0.000546801	Sig	-0.492546	small
WBGene00020931	cytb-5.2	I	medium	74	52.5	96	31.5	-21	0.6	1.20567e-05	0.000566039	Sig	-0.422073	small
WBGene00007320	C05B5.2	III	medium	28	192	141	123	-69	0.640625	1.41988e-05	0.000662304	Sig	-0.99775	large
WBGene00018701	pccb-1	X	medium	113	81	106	56.5	-24.5	0.697531	1.54892e-05	0.000713291	Sig	-0.606918	medium
WBGene00020862	fip-2	V	medium	48	47.5	134	39	-8.5	0.821053	1.76357e-05	0.000801925	Sig	-0.749887	medium
WBGene00019730	asns-2	X	medium	31	122	89	80	-42	0.655738	1.85938e-05	0.000829833	Sig	-0.926891	large
WBGene00014505	T05E11.9	IV	medium	44	89.5	126	65	-24.5	0.726257	1.95419e-05	0.000866046	Sig	-0.650207	medium
WBGene00008590	F08H9.2	V	medium	73	124	373	101	-23	0.814516	2.11858e-05	0.000923279	Sig	-0.593845	medium
WBGene00000786	cpr-6	X	medium	477	64	399	52	-12	0.8125	2.11984e-05	0.000923279	Sig	-0.233048	small
WBGene00000656	col-80	II	high	1777	51	489	44	-7	0.862745	2.19429e-05	0.000949982	Sig	-0.146044	negligible
WBGene00009681	gipc-2	IV	medium	98	94	673	76	-18	0.808511	2.26568e-05	0.00097505	Sig	-0.435627	small
WBGene00017659	F21C10.10	V	medium	47	119	93	70	-49	0.588235	2.31573e-05	0.000990694	Sig	-0.52694	medium
WBGene00019026	F58A6.9	II	medium	91	66	533	56	-10	0.848485	2.35652e-05	0.00100221	Sig	-0.295619	small
WBGene00022276	nlp-40	I	medium	134	72	147	48	-24	0.666667	2.622e-05	0.00109579	Sig	-0.189223	negligible
WBGene00007190	rmd-3	II	medium	59	97	307	77	-20	0.793814	2.91198e-05	0.00119538	Sig	-0.679209	medium
WBGene00017717	F22F4.4	X	medium	40	66.5	115	43	-23.5	0.646617	3.51798e-05	0.00139753	Sig	-0.844119	large
WBGene00003891	osm-11	X	medium	135	67	143	44	-23	0.656716	3.50327e-05	0.00139753	Sig	-0.433923	small
WBGene00001685	gpd-3	X	medium	355	62	475	49	-13	0.790323	3.58163e-05	0.00140735	Sig	-0.199216	negligible
WBGene00001391	far-7	II	low	13	118	44	46	-72	0.389831	4.49424e-05	0.00172837	Sig	-1.82026	large
WBGene00000785	cpr-5	V	medium	261	47	148	37	-10	0.787234	4.52837e-05	0.00173228	Sig	-0.457902	small
WBGene00000833	cts-1	III	medium	483	71	434	59	-12	0.830986	5.19256e-05	0.00196556	Sig	-0.263029	small
WBGene00016658	C45B2.1	X	medium	641	46	276	38.5	-7.5	0.836957	5.28813e-05	0.00199131	Sig	-0.156902	negligible
WBGene00006040	ssp-11	IV	medium	219	77	1289	70	-7	0.909091	5.33927e-05	0.00200015	Sig	-0.211598	small
WBGene00017565	ddo-2	V	low	26	143	31	79	-64	0.552448	5.39548e-05	0.00201079	Sig	-1.23599	large
WBGene00004798	sip-1	III	medium	859	50	468	43	-7	0.86	5.66493e-05	0.00210038	Sig	-0.0930902	negligible
WBGene00000472	cey-1	II	medium	212	65.5	214	48	-17.5	0.732824	6.83383e-05	0.00248284	Sig	-0.29054	small
WBGene00001393	fat-1	IV	medium	211	62	333	49	-13	0.790323	6.82947e-05	0.00248284	Sig	-0.238841	small
WBGene00017984	F32D1.5	V	medium	224	82	106	61	-21	0.743902	7.02294e-05	0.00252616	Sig	-0.410453	small
WBGene00020868	eif-1	II	medium	181	68	99	51	-17	0.75	7.49295e-05	0.00266867	Sig	-0.45589	small
WBGene00011573	anmt-3	V	low	18	122.5	48	56	-66.5	0.457143	8.71291e-05	0.00305798	Sig	-1.42402	large
WBGene00010337	F59F4.2	X	medium	333	59	153	41	-18	0.694915	0.00010679	0.00371198	Sig	-0.314787	small
WBGene00002045	icd-1	II	medium	1096	56	598	48	-8	0.857143	0.000116763	0.00401768	Sig	-0.0674706	negligible
WBGene00017484	F15E6.3	IV	medium	77	116	56	90.5	-25.5	0.780172	0.000118597	0.0040446	Sig	-0.590559	medium
WBGene00011510	pdha-1	II	medium	163	79	143	64	-15	0.810127	0.000124399	0.00419571	Sig	-0.377244	small
WBGene00009344	F32H2.7	I	medium	31	86	184	61	-25	0.709302	0.00014014	0.0046692	Sig	-0.479022	small
WBGene00012615	dct-16	V	high	2566	41	932	35	-6	0.853659	0.000143342	0.00473226	Sig	-0.0916202	negligible
WBGene00000788	cpz-1	I	medium	211	60	261	43	-17	0.716667	0.000161008	0.00520881	Sig	-0.310106	small
WBGene00011561	ttr-15	III	medium	635	53	255	46	-7	0.867925	0.000163615	0.0052575	Sig	-0.201609	small
WBGene00009638	nspc-14	X	low	19	70	11	36	-34	0.514286	0.000178897	0.0055751	Sig	-1.86595	large
WBGene00021114	W09C3.7	I	medium	51	94	216	82	-12	0.87234	0.000183767	0.00567793	Sig	-0.593883	medium
WBGene00002017	hsp-16.11	V	medium	371	113	13	70	-43	0.619469	0.00018693	0.00574778	Sig	-1.13105	large
WBGene00016781	C49G7.3	V	medium	43	56	140	42	-14	0.75	0.000187618	0.00574778	Sig	-0.50677	medium
WBGene00007337	C05C12.5	IV	medium	14	84	156	63.5	-20.5	0.755952	0.000193179	0.00589317	Sig	-0.946364	large
WBGene00016995	acly-1	X	low	51	91	28	33	-58	0.362637	0.000198579	0.00599821	Sig	-0.947009	large
WBGene00022382	Y94H6A.10	IV	medium	231	92	80	74.5	-17.5	0.809783	0.000199111	0.00599821	Sig	-0.36713	small
WBGene00016440	gipc-1	III	medium	60	99	457	82	-17	0.828283	0.000202077	0.00606231	Sig	-0.369666	small
WBGene00003762	nlp-24	V	medium	273	56	62	30.5	-25.5	0.544643	0.000207618	0.00620282	Sig	-0.429905	small
WBGene00016636	perm-2	IV	medium	625	86	42	66	-20	0.767442	0.000213408	0.00632353	Sig	-0.551161	medium
WBGene00010246	F58D5.7	I	medium	14	84.5	92	57	-27.5	0.674556	0.000248943	0.00722833	Sig	-1.30011	large
WBGene00010809	M01F1.3	III	medium	61	79	59	47	-32	0.594937	0.000260823	0.007543	Sig	-0.522055	medium
WBGene00010759	cysl-2	II	medium	47	79	70	50	-29	0.632911	0.000311242	0.00879017	Sig	-0.684238	medium
WBGene00016073	C24H12.4	II	low	33	63	17	42	-21	0.666667	0.000363482	0.00995589	Sig	-1.05392	large
WBGene00021113	gsp-3	I	medium	43	90	391	78	-12	0.866667	0.000363534	0.00995589	Sig	-0.507704	medium
WBGene00008602	oac-14	X	low	12	145.5	21	93	-52.5	0.639175	0.000402188	0.0108501	Sig	-1.50386	large
WBGene00017978	msrp-1	I	medium	61	82	292	67	-15	0.817073	0.00042771	0.0114531	Sig	-0.419527	small
WBGene00010174	F56H9.2	V	medium	207	53	353	43	-10	0.811321	0.000444671	0.0118197	Sig	-0.21402	small
WBGene00001396	fat-4	IV	medium	156	65	184	47	-18	0.723077	0.000464686	0.0122231	Sig	-0.236497	small
WBGene00017648	ddo-3	III	low	37	82	29	52	-30	0.634146	0.000559317	0.0144424	Sig	-0.592402	medium
WBGene00013489	col-42	V	medium	535	54	231	48	-6	0.888889	0.00062196	0.0156948	Sig	-0.234246	small
WBGene00004143	pqn-59	I	medium	309	47	154	39.5	-7.5	0.840426	0.000650306	0.0162128	Sig	-0.299844	small
WBGene00006537	tbb-2	III	medium	622	64	349	58	-6	0.90625	0.000653605	0.0162391	Sig	-0.207433	small
WBGene00020860	nspd-10	I	medium	93	76	483	68	-8	0.894737	0.00068404	0.0168218	Sig	-0.351495	small
WBGene00021968	Y57G7A.5	II	low	10	103.5	63	70	-33.5	0.676329	0.000730619	0.0177858	Sig	-0.613348	medium
WBGene00009113	maph-1.2	I	medium	81	44	16	25.5	-18.5	0.579545	0.000914498	0.0213285	Sig	-0.560224	medium
WBGene00010351	cbd-1	IV	medium	426	49	49	34	-15	0.693878	0.000940685	0.0217413	Sig	-0.372113	small
WBGene00018015	F33G12.3	II	low	17	62	5	23	-39	0.370968	0.00098029	0.0225716	Sig	-1.94094	large
WBGene00004465	rpn-9	II	medium	137	66	90	53.5	-12.5	0.810606	0.000988549	0.0226895	Sig	-0.416227	small
WBGene00000273	brp-1	III	medium	140	65.5	236	47	-18.5	0.717557	0.00102196	0.0233084	Sig	-0.333732	small
WBGene00004736	sca-1	III	medium	220	66	269	54	-12	0.818182	0.00106077	0.024042	Sig	-0.255263	small
WBGene00002018	hsp-16.41	V	medium	104	103	5	57	-46	0.553398	0.00108753	0.0243431	Sig	-1.67268	large
WBGene00015514	nlp-77	II	medium	712	64	423	57	-7	0.890625	0.00110982	0.0246893	Sig	-0.145256	negligible
WBGene00003844	odc-1	V	low	39	103	39	74	-29	0.718447	0.00116046	0.0256579	Sig	-0.647711	medium
WBGene00003162	mdh-2	III	medium	366	68	306	56	-12	0.823529	0.00119221	0.0262796	Sig	-0.207523	small
WBGene00010440	ttr-51	IV	medium	285	62	288	53.5	-8.5	0.862903	0.00120383	0.0263747	Sig	-0.212137	small
WBGene00003927	pas-6	V	medium	151	68	95	59	-9	0.867647	0.00125739	0.0272184	Sig	-0.431834	small
WBGene00011911	T22B3.3	IV	medium	13	91	101	70	-21	0.769231	0.00130726	0.0278806	Sig	-0.836822	large
WBGene00018036	F35C8.5	X	low	30	57.5	26	31	-26.5	0.53913	0.00142719	0.0294816	Sig	-0.763686	medium
WBGene00006819	unc-87	I	medium	361	55	346	49	-6	0.890909	0.00143948	0.0296508	Sig	-0.176703	negligible
WBGene00017756	F23F12.12	III	medium	89	94	101	74	-20	0.787234	0.00144933	0.029769	Sig	-0.336994	small
WBGene00019762	M03F8.3	V	low	39	56	19	37	-19	0.660714	0.0014615	0.0299338	Sig	-0.767766	medium
WBGene00016357	C33F10.11	II	medium	23	139	131	103	-36	0.741007	0.00146701	0.0299617	Sig	-0.874337	large
WBGene00044535	K11D12.13	V	low	33	72	22	48	-24	0.666667	0.00147391	0.030018	Sig	-0.905166	large
WBGene00017864	pcca-1	X	medium	73	76	71	46	-30	0.605263	0.00152954	0.0309764	Sig	-0.579666	medium
WBGene00013577	Y76A2B.5	III	medium	81	80	76	50.5	-29.5	0.63125	0.0015415	0.0311314	Sig	-0.468516	small
WBGene00006789	unc-54	I	medium	391	61	441	53	-8	0.868852	0.00162845	0.032614	Sig	-0.148507	negligible
WBGene00003036	lin-53	I	medium	87	58	31	44	-14	0.758621	0.00165162	0.0329868	Sig	-0.481425	small
WBGene00001755	gst-7	II	medium	114	81.5	51	49	-32.5	0.601227	0.00167753	0.0334117	Sig	-0.450213	small
WBGene00022194	Y71H2B.4	III	medium	97	64	241	55	-9	0.859375	0.00168214	0.0334117	Sig	-0.331953	small
WBGene00023490	F36A2.14	I	medium	9	131	82	75.5	-55.5	0.576336	0.00170111	0.0335053	Sig	-1.40183	large
WBGene00004987	spp-2	X	medium	24	92.5	117	47	-45.5	0.508108	0.0016987	0.0335053	Sig	-0.66653	medium
WBGene00016052	dod-3	V	low	34	129	39	97	-32	0.751938	0.00177956	0.0342187	Sig	-0.692731	medium
WBGene00015029	B0207.6	I	low	19	44	5	15	-29	0.340909	0.00175831	0.0342187	Sig	-1.30108	large
WBGene00000378	cct-2	II	medium	175	84	69	71	-13	0.845238	0.00177752	0.0342187	Sig	-0.506894	medium
WBGene00017166	aldo-2	III	medium	605	58	494	50	-8	0.862069	0.00177662	0.0342187	Sig	-0.131901	negligible
WBGene00014204	ccdc-47	III	medium	97	84	43	60	-24	0.714286	0.00181112	0.0347332	Sig	-0.615651	medium
WBGene00000657	col-81	II	medium	978	44	113	37	-7	0.840909	0.0018384	0.0350703	Sig	-0.244873	small
WBGene00016541	C39H7.1	IV	medium	47	84	395	67	-17	0.797619	0.00185064	0.0352109	Sig	-0.451116	small
WBGene00255375	F08B4.8	IV	medium	75	148	298	120	-28	0.810811	0.0018712	0.0355086	Sig	-0.395686	small
WBGene00020366	acdh-10	X	medium	34	93	59	47	-46	0.505376	0.00193782	0.0364855	Sig	-0.724312	medium
WBGene00013647	Y105C5B.5	IV	medium	62	82	202	52	-30	0.634146	0.0019499	0.0366176	Sig	-0.471921	small
WBGene00017294	F09E10.1	X	medium	21	65	478	44.5	-20.5	0.684615	0.00196155	0.0367409	Sig	-0.721028	medium
WBGene00018357	moc-3	IV	low	20	49	5	26	-23	0.530612	0.00199007	0.0370829	Sig	-0.85516	large
WBGene00001599	glh-2	I	low	38	87	10	57.5	-29.5	0.66092	0.00203302	0.0377859	Sig	-0.845631	large
WBGene00004897	snb-1	V	medium	102	64.5	120	46.5	-18	0.72093	0.00206026	0.0380964	Sig	-0.342333	small
WBGene00012738	eif-3.J	I	medium	103	65	33	45	-20	0.692308	0.0021839	0.040177	Sig	-0.544091	medium
WBGene00004875	smd-1	I	medium	62	121.5	71	105	-16.5	0.864198	0.00222513	0.0406863	Sig	-0.445811	small
WBGene00003019	lin-33	IV	low	12	94	20	49	-45	0.521277	0.00223557	0.0407133	Sig	-1.18481	large
WBGene00043743	Y59E9AL.2	IV	medium	85	78	631	69	-9	0.884615	0.00224392	0.0407626	Sig	-0.303618	small
WBGene00020917	W01B11.6	I	medium	63	96	43	58	-38	0.604167	0.00226268	0.0409365	Sig	-0.579109	medium
WBGene00001692	grd-3	IV	medium	135	57	114	48.5	-8.5	0.850877	0.00226481	0.0409365	Sig	-0.354751	small
WBGene00007235	ahsa-1	V	medium	145	60	77	49	-11	0.816667	0.00260989	0.0462488	Sig	-0.206075	small
WBGene00003954	pcm-1	V	low	10	137.5	5	34	-103.5	0.247273	0.00267062	0.0469796	Sig	-3.16942	large
WBGene00021048	W05H9.1	X	medium	37	94	81	53	-41	0.56383	0.0026792	0.0470161	Sig	-0.590283	medium
WBGene00002193	kin-5	IV	low	8	119.5	48	56.5	-63	0.472803	0.00272081	0.047401	Sig	-1.67752	large
WBGene00009995	F53F4.13	V	medium	49	55	198	47.5	-7.5	0.863636	0.00273114	0.0474667	Sig	-0.201273	small
WBGene00006959	xbp-1	III	medium	117	100	124	88	-12	0.88	0.0028016	0.0484583	Sig	-0.387196	small
