# Supplementary material for: TENT-5 polyadenylates and regulates male-specific transcripts in Caenorhabditis elegans
Source: G3 (Bethesda). 2026 Mar 23;16(5):jkag058. doi: 10.1093/g3journal/jkag058 (PMC13148395; doi:10.1093/g3journal/jkag058)
Supplement: jkag058_Supplementary_Data [file jkag058_supplementary_data.zip › Supplementary_Table_S3_G3-2025-406466.xlsx]

## Sheet: ST3.1 all detected genes
Supplementary Table 3.1: Differential expression of genes between wild-type (N2) and tent-5(tm3504) mutant males.
gene WB ID	gene name	baseMean N2 males	baseMean tent-5 males	baseMean	log2FoldChange	lfcSE	stat	pvalue	padj	significance
WBGene00004990	spp-5	670.712	236.199	453.456	-1.42439	0.201357	-7.06619	1.59245e-12	2.20236e-09	Sig
WBGene00000781	cpr-1	352.585	97.2511	224.918	-1.68413	0.253318	-6.62422	3.49091e-11	2.41396e-08	Sig
WBGene00020662	T21H3.1	533.056	194.192	363.624	-1.3898	0.217545	-6.38306	1.73588e-10	6.07772e-08	Sig
WBGene00000218	asp-5	286.046	85.6502	185.848	-1.60409	0.250627	-6.38113	1.75784e-10	6.07772e-08	Sig
WBGene00004999	spp-14	357.619	122.078	239.848	-1.44228	0.23511	-6.12169	9.25898e-10	2.56103e-07	Sig
WBGene00017691	ilys-5	155.595	33.3095	94.452	-1.89137	0.316176	-5.92709	3.08358e-09	7.10766e-07	Sig
WBGene00000216	asp-3	374.01	139.302	256.656	-1.32902	0.228076	-5.81865	5.93243e-09	1.17208e-06	Sig
WBGene00000219	asp-6	430.831	166.602	298.716	-1.27875	0.233079	-5.48191	4.20763e-08	7.27394e-06	Sig
WBGene00044192	F46B6.13	151.841	34.2664	93.0535	-1.80823	0.328859	-5.44557	5.16407e-08	7.93545e-06	Sig
WBGene00010790	sodh-1	166.461	38.0623	102.262	-1.82922	0.341448	-5.34134	9.22604e-08	1.27596e-05	Sig
WBGene00000214	asp-1	959.734	388.902	674.318	-1.22995	0.234935	-5.23534	1.64682e-07	2.07051e-05	Sig
WBGene00015913	C17F4.7	1053.14	524.923	789.032	-0.966197	0.188475	-5.12573	2.96387e-07	3.1531e-05	Sig
WBGene00004988	spp-3	148.758	38.1052	93.4318	-1.70466	0.330657	-5.13547	2.81439e-07	3.1531e-05	Sig
WBGene00010049	F54D5.3	131.04	35.6752	83.3578	-1.64074	0.324587	-5.02837	4.94671e-07	4.88665e-05	Sig
WBGene00014252	ZK1320.2	108.826	28.3422	68.5843	-1.64083	0.337099	-4.82696	1.38634e-06	0.000127821	Sig
WBGene00006452	heh-1	156.89	50.2868	103.588	-1.43221	0.299166	-4.76345	1.90308e-06	0.000164497	Sig
WBGene00044365	nspf-2	80.5393	16.9129	48.7261	-1.81531	0.377438	-4.74861	2.04819e-06	0.000166626	Sig
WBGene00022642	lipl-5	345.206	150.817	248.012	-1.10757	0.234541	-4.71584	2.40715e-06	0.000184949	Sig
WBGene00012253	clec-50	263.776	106.433	185.105	-1.18076	0.253233	-4.65436	3.24982e-06	0.000236552	Sig
WBGene00000215	asp-2	142.803	37.4602	90.1316	-1.62787	0.351375	-4.62546	3.73762e-06	0.000258456	Sig
WBGene00000785	cpr-5	70.1547	10.4939	40.3243	-1.91852	0.409783	-4.58863	4.46167e-06	0.000293833	Sig
WBGene00017294	F09E10.1	195.111	82.0159	138.564	-1.1216	0.269265	-4.15713	3.22277e-05	0.00202595	Sig
WBGene00009394	clec-63	606.007	329.375	467.691	-0.827059	0.200401	-4.12546	3.70002e-05	0.00222484	Sig
WBGene00020067	clec-158	56.272	10.8057	33.5388	-1.68757	0.412037	-4.01467	5.95296e-05	0.0034304	Sig
WBGene00235365	F49F1.15	115.053	39.1908	77.122	-1.30961	0.329828	-3.94729	7.904e-05	0.00437249	Sig
WBGene00000784	cpr-4	289.374	147.742	218.558	-0.893557	0.238685	-3.73959	0.000184322	0.00980453	Sig
WBGene00013481	Y69H2.3	43.1116	114.509	78.8102	1.15382	0.328565	3.50033	0.000464687	0.0231866	Sig
WBGene00003096	lys-7	96.4649	36.9009	66.6829	-1.20417	0.343349	-3.49762	0.000469433	0.0231866	Sig
WBGene00005000	spp-15	53.9472	15.3968	34.672	-1.36689	0.400794	-3.38022	0.00072429	0.0345411	Sig
WBGene00001386	far-2	989.65	611.756	800.703	-0.661502	0.198571	-3.33142	0.00086403	0.0373423	Sig
WBGene00000751	col-178	487.564	292.271	389.917	-0.700493	0.209194	-3.34824	0.000813274	0.0373423	Sig
WBGene00050968	R11G10.4	62.6474	20.0309	41.3391	-1.28585	0.383035	-3.33146	0.000863908	0.0373423	Sig
WBGene00017613	F20A1.1	101.652	42.5133	72.0828	-1.08207	0.325551	-3.31408	0.000919456	0.0385336	Sig
WBGene00016433	C35B1.3	52.5594	14.5043	33.5319	-1.33049	0.415238	-3.1654	0.00154867	0.0629946	NotSig
WBGene00020862	fip-2	52.0986	16.3108	34.2047	-1.27623	0.401669	-3.1564	0.00159731	0.0631165	NotSig
WBGene00020155	T02B11.3	66.9386	24.6006	45.7696	-1.18499	0.37724	-3.13012	0.00174733	0.0647526	NotSig
WBGene00010204	F57F5.1	261.185	127.766	194.476	-0.909494	0.290889	-3.12712	0.00176525	0.0647526	NotSig
WBGene00020826	T26A8.3	146.884	73.3499	110.117	-0.899764	0.287445	-3.12481	0.00177917	0.0647526	NotSig
WBGene00044159	F26C11.4	58.0336	20.6116	39.3226	-1.18014	0.388118	-3.02876	0.0024556	0.0870794	NotSig
WBGene00014253	ZK1320.3	65.6482	25.2457	45.4469	-1.11427	0.371944	-2.98435	0.00284182	0.0958595	NotSig
WBGene00001564	icl-1	132.505	51.8029	92.1541	-1.0733	0.358484	-2.99154	0.00277574	0.0958595	NotSig
WBGene00018731	F53A9.8	250.882	133.992	192.437	-0.83017	0.280088	-2.96584	0.00301861	0.0993985	NotSig
WBGene00044451	fipr-19	83.6937	35.9441	59.8189	-1.05436	0.356302	-2.95713	0.00310516	0.0998707	NotSig
WBGene00001392	far-8	50.5214	16.3537	33.4376	-1.19284	0.40246	-2.93704	0.00331359	0.100385	NotSig
WBGene00009268	F30A10.11	86.3256	35.4706	60.8981	-1.05695	0.356974	-2.94565	0.00322278	0.100385	NotSig
WBGene00000693	col-119	567.662	338.56	453.111	-0.70823	0.241405	-2.93468	0.0033389	0.100385	NotSig
WBGene00004987	spp-2	47.9765	15.4183	31.6974	-1.18661	0.406623	-2.89574	0.00378271	0.111308	NotSig
WBGene00017128	E04F6.9	100.008	47.4377	73.7231	-0.936681	0.323633	-2.88775	0.00388008	0.111795	NotSig
WBGene00010769	asah-1	43.721	13.795	28.758	-1.22667	0.427835	-2.87368	0.00405716	0.114511	NotSig
WBGene00004986	spp-1	108.575	52.2763	80.4259	-0.943016	0.331005	-2.8455	0.00443414	0.122648	NotSig
WBGene00045242	C05B5.11	223.844	133.378	178.611	-0.699475	0.24894	-2.80829	0.00498054	0.13506	NotSig
WBGene00001692	grd-3	51.0951	17.4936	34.2944	-1.15609	0.414321	-2.7976	0.00514839	0.136927	NotSig
WBGene00016892	pgph-3	13.8722	41.9326	27.9024	1.1611	0.416394	2.7778	0.00547289	0.142811	NotSig
WBGene00008741	F13D12.6	96.5778	44.9648	70.7713	-0.922662	0.335949	-2.74393	0.00607079	0.152653	NotSig
WBGene00018096	clec-207	189.775	109.896	149.836	-0.739584	0.26928	-2.74488	0.00605327	0.152653	NotSig
WBGene00012382	ttr-16	195.506	116.444	155.975	-0.695247	0.258854	-2.68411	0.00727243	0.179603	NotSig
WBGene00008029	scl-7	57.6444	23.1274	40.3859	-1.02319	0.382768	-2.6583	0.00785364	0.190554	NotSig
WBGene00044364	nspf-1	57.6444	24.3103	40.9773	-1.0025	0.382721	-2.6118	0.00900673	0.214764	NotSig
WBGene00044450	fipr-18	196.729	118.229	157.479	-0.690978	0.266392	-2.5923	0.00953365	0.223475	NotSig
WBGene00019203	ttr-47	58.6276	24.665	41.6463	-0.977729	0.378654	-2.57014	0.0101658	0.234323	NotSig
WBGene00011177	R09E10.8	80.5239	36.4489	58.4864	-0.916874	0.355955	-2.56238	0.0103958	0.235694	NotSig
WBGene00010605	K06G5.1	120.881	61.1783	91.0296	-0.803477	0.316778	-2.53036	0.0113947	0.254175	NotSig
WBGene00010962	ctc-3	682.301	975.551	828.926	0.489779	0.195034	2.51153	0.0120211	0.263891	NotSig
WBGene00004995	spp-10	97.1255	51.1793	74.1524	-0.794445	0.322118	-2.46082	0.013862	0.29494	NotSig
WBGene00011961	T23G4.5	71.8903	134.871	103.381	0.796694	0.322341	2.46585	0.0136689	0.29494	NotSig
WBGene00044737	ttr-45	87.4063	44.6959	66.0511	-0.815671	0.331727	-2.45391	0.0141314	0.296117	NotSig
WBGene00009995	F53F4.13	77.3337	38.7288	58.0313	-0.865876	0.353965	-2.4457	0.0144571	0.29842	NotSig
WBGene00021620	Y47D7A.7	46.2765	15.311	30.7938	-1.05893	0.443084	-2.42358	0.0153684	0.301696	NotSig
WBGene00194731	Y39A1A.27	45.7232	15.7944	30.7588	-1.02978	0.420681	-2.41749	0.015628	0.301696	NotSig
WBGene00018047	clec-136	69.1967	29.6752	49.4359	-0.933887	0.383369	-2.41835	0.0155912	0.301696	NotSig
WBGene00003786	npa-1	90.9191	47.4806	69.1998	-0.80043	0.330516	-2.41556	0.0157109	0.301696	NotSig
WBGene00011856	T20D3.2	136.955	75.8228	106.389	-0.729036	0.302566	-2.40864	0.0160122	0.301696	NotSig
WBGene00003097	lys-8	124.04	71.1887	97.6145	-0.716472	0.29742	-2.40567	0.0161428	0.301696	NotSig
WBGene00013928	clec-94	166.85	270.605	218.727	0.619722	0.254254	2.43562	0.0148661	0.301696	NotSig
WBGene00009215	thn-2	50.0298	19.1813	34.6056	-0.974201	0.404743	-2.38461	0.0170972	0.315273	NotSig
WBGene00194801	Y6G8.16	144.989	77.5963	111.293	-0.758943	0.31925	-2.36971	0.0178019	0.323947	NotSig
WBGene00019261	H34I24.2	51.776	23.3534	37.5647	-0.921729	0.394323	-2.33751	0.0194128	0.346237	NotSig
WBGene00011373	T02D1.7	107.305	57.4482	82.3768	-0.807578	0.345744	-2.33531	0.0195275	0.346237	NotSig
WBGene00017374	ttr-41	83.7758	44.5886	64.1822	-0.784243	0.343141	-2.28655	0.0222219	0.387351	NotSig
WBGene00019682	K12H4.7	101.274	53.2546	77.2641	-0.771928	0.338255	-2.28341	0.0224064	0.387351	NotSig
WBGene00021623	Y47D7A.11	71.1582	36.0084	53.5833	-0.812622	0.357233	-2.27406	0.0229625	0.392064	NotSig
WBGene00012530	Y32F6A.5	49.5333	19.9451	34.7392	-0.944839	0.422814	-2.24991	0.0244545	0.411615	NotSig
WBGene00019744	M02H5.8	67.717	34.7398	51.2284	-0.815924	0.363339	-2.24602	0.0247029	0.411615	NotSig
WBGene00044244	F26D10.13	180.932	271.155	226.043	0.539672	0.241627	2.23428	0.0254646	0.419257	NotSig
WBGene00010793	LLC1.2	54.5566	25.2886	39.9226	-0.851032	0.38197	-2.22006	0.0264144	0.429777	NotSig
WBGene00014826	R13H4.2	75.3316	38.879	57.1053	-0.770774	0.347386	-2.2125	0.0269321	0.433106	NotSig
WBGene00010526	K03B8.11	44.8424	18.2245	31.5334	-0.92264	0.416816	-2.1936	0.0282641	0.449301	NotSig
WBGene00195148	W02B12.16	41.9594	16.9773	29.4683	-0.921797	0.422124	-2.16487	0.0303973	0.467106	NotSig
WBGene00194783	K03B8.14	47.3362	20.8805	34.1083	-0.90944	0.419803	-2.16575	0.0303301	0.467106	NotSig
WBGene00010440	ttr-51	118.966	70.3177	94.6417	-0.650421	0.299567	-2.16891	0.0300898	0.467106	NotSig
WBGene00013884	ZC412.3	75.2804	39.7929	57.5366	-0.746154	0.345991	-2.15149	0.0314373	0.477778	NotSig
WBGene00014108	ZK856.7	71.1477	36.3631	53.7554	-0.798626	0.372764	-2.13458	0.0327957	0.493005	NotSig
WBGene00018379	F43C11.2	73.5496	37.9865	55.768	-0.7405	0.354882	-2.08055	0.0374747	0.557285	NotSig
WBGene00012965	fipr-17	85.2401	47.1903	66.2152	-0.7202	0.34625	-2.07342	0.0381328	0.558345	NotSig
WBGene00012039	T26E3.6	101.857	61.0281	81.4426	-0.647522	0.312213	-2.07106	0.0383534	0.558345	NotSig
WBGene00015521	fipr-16	58.4432	30.1701	44.3066	-0.785222	0.379348	-2.0646	0.0389609	0.56128	NotSig
WBGene00002891	let-767	55.3912	27.1379	41.2645	-0.806337	0.389924	-2.05755	0.0396336	0.565085	NotSig
WBGene00015782	C14F11.7	122.535	74.9847	98.7596	-0.656113	0.32591	-2.01309	0.044105	0.612796	NotSig
WBGene00022194	Y71H2B.4	95.3947	56.1466	75.7706	-0.645954	0.31926	-2.01959	0.0434262	0.612796	NotSig
WBGene00000788	cpz-1	106.23	65.512	85.8712	-0.630549	0.313657	-2.01115	0.0443092	0.612796	NotSig
WBGene00020146	got-1.2	50.5369	25.2457	37.8913	-0.778844	0.387907	-2.00618	0.0448372	0.613959	NotSig
WBGene00021553	tyr-5	21.2665	44.653	32.9598	0.798129	0.398716	1.99959	0.0455441	0.617525	NotSig
WBGene00004993	spp-8	45.3803	21.4826	33.4315	-0.817229	0.414179	-1.98362	0.0472977	0.623125	NotSig
WBGene00017784	F25E5.3	74.4353	41.9326	58.184	-0.694292	0.349071	-1.98352	0.0473089	0.623125	NotSig
WBGene00010964	ctc-1	943.946	1225.61	1084.78	0.35968	0.180902	1.98838	0.0467699	0.623125	NotSig
WBGene00022532	ZC155.4	27.3551	53.0715	40.2133	0.753859	0.380777	1.97433	0.048344	0.630752	NotSig
WBGene00017978	msrp-1	118.085	173.526	145.805	0.511249	0.260257	1.96417	0.0495104	0.639933	NotSig
WBGene00000217	asp-4	73.3806	41.309	57.3448	-0.67827	0.345551	-1.9601	0.0499842	0.640076	NotSig
WBGene00001168	eef-1A.1	2539.59	3261.07	2900.33	0.348624	0.178595	1.9521	0.0509266	0.646161	NotSig
WBGene00018048	clec-137	197.108	129.561	163.334	-0.549544	0.286182	-1.91769	0.0551507	0.687148	NotSig
WBGene00019684	K12H6.4	369.97	270.552	320.261	-0.440804	0.229553	-1.92011	0.054844	0.687148	NotSig
WBGene00206524	C54E10.11	56.8814	31.6862	44.2838	-0.705472	0.374648	-1.88178	0.0598654	0.739231	NotSig
WBGene00000696	col-122	632.107	485.818	558.963	-0.367091	0.196104	-1.87207	0.0611973	0.74899	NotSig
WBGene00009237	F28H7.3	52.7747	27.1379	39.9563	-0.719119	0.384658	-1.86636	0.0619913	0.752052	NotSig
WBGene00044462	C44B12.9	42.6866	17.0845	29.8856	-0.81337	0.433429	-1.85241	0.0639676	0.76928	NotSig
WBGene00022245	acp-6	151.938	222.986	187.462	0.480183	0.260299	1.84495	0.0650447	0.770334	NotSig
WBGene00006416	sams-5	40.1929	18.2459	29.2194	-0.771609	0.41533	-1.8441	0.0651693	0.770334	NotSig
WBGene00022382	Y94H6A.10	31.5439	58.7383	45.1411	0.685563	0.373296	1.83698	0.0662132	0.776041	NotSig
WBGene00019097	F59B1.2	70.8714	42.449	56.6602	-0.638585	0.350243	-1.82384	0.0681761	0.792333	NotSig
WBGene00009688	F44E5.1	188.721	133.754	161.237	-0.458658	0.253479	-1.80875	0.0704895	0.812392	NotSig
WBGene00003543	nas-24	119.631	75.6826	97.6569	-0.55643	0.308357	-1.80055	0.071774	0.820358	NotSig
WBGene00002268	lec-5	64.0198	36.6964	50.3581	-0.643291	0.357705	-1.79499	0.0726557	0.82363	NotSig
WBGene00003443	msp-50	514.161	655.408	584.784	0.335395	0.187345	1.79029	0.0734073	0.825385	NotSig
WBGene00003536	nas-17	70.2465	41.9112	56.0788	-0.631507	0.352876	-1.78559	0.0741663	0.827193	NotSig
WBGene00013120	fipr-28	231.668	166.538	199.103	-0.460179	0.25983	-1.77056	0.076634	0.84115	NotSig
WBGene00022497	Y119D3B.21	167.285	230.36	198.823	0.427817	0.241234	1.77286	0.0762523	0.84115	NotSig
WBGene00000597	col-8	133.754	91.3599	112.557	-0.51038	0.290271	-1.75916	0.0785499	0.842128	NotSig
WBGene00000822	csq-1	86.879	54.2115	70.5452	-0.576642	0.327503	-1.76061	0.0783038	0.842128	NotSig
WBGene00000881	cyn-5	210.412	153.033	181.723	-0.438726	0.248546	-1.76498	0.0775667	0.842128	NotSig
WBGene00011869	dod-6	39.9727	20.9234	30.448	-0.714952	0.407533	-1.75303	0.0795963	0.846782	NotSig
WBGene00000786	cpr-6	158.923	109.24	134.081	-0.473299	0.271651	-1.74075	0.0817273	0.862815	NotSig
WBGene00010050	F54D5.4	72.8378	44.9219	58.8798	-0.596693	0.346222	-1.72437	0.0846417	0.886814	NotSig
WBGene00012553	cox-5A	270.428	201.621	236.024	-0.391632	0.228422	-1.71412	0.0865075	0.899548	NotSig
WBGene00000757	col-184	257.457	193.03	225.244	-0.401869	0.236156	-1.70169	0.088814	0.91664	NotSig
WBGene00016004	C18H9.6	37.7145	19.0312	28.3728	-0.705222	0.427757	-1.66081	0.0967522	0.936083	NotSig
WBGene00008572	F08B12.4	135.705	93.1548	114.43	-0.472913	0.281802	-1.67687	0.0935682	0.936083	NotSig
WBGene00009097	fipr-2	42.8402	23.977	33.4086	-0.672794	0.406654	-1.65392	0.0981432	0.936083	NotSig
WBGene00045178	fipr-27	148.21	104.101	126.155	-0.479175	0.286518	-1.67124	0.0946742	0.936083	NotSig
WBGene00009429	irg-5	103.025	68.8346	85.9296	-0.532808	0.321898	-1.65738	0.0974431	0.936083	NotSig
WBGene00018237	irg-7	103.767	65.6836	84.7255	-0.537214	0.322258	-1.6669	0.0955345	0.936083	NotSig
WBGene00010946	M176.10	47.3004	25.6218	36.4611	-0.666334	0.395504	-1.67602	0.0937338	0.936083	NotSig
WBGene00011277	R53.8	66.2625	38.2983	52.2804	-0.626404	0.373137	-1.6708	0.0947603	0.936083	NotSig
WBGene00006053	ssq-4	378.159	485.795	431.977	0.352352	0.210014	1.67798	0.0933519	0.936083	NotSig
WBGene00012812	Y43F8B.1	22.0295	40.4809	31.2552	0.67756	0.407795	1.65671	0.0975786	0.936083	NotSig
WBGene00013076	Y51A2D.8	144.441	197.922	171.182	0.414506	0.25036	1.6551	0.097905	0.936083	NotSig
WBGene00021335	spp-23	45.0935	25.4717	35.2826	-0.662711	0.40553	-1.64119	0.100759	0.949221	NotSig
WBGene00022645	ZK6.11	39.9215	68.211	54.0662	0.594464	0.362852	1.64054	0.100893	0.949221	NotSig
WBGene00016594	C42D4.1	176.774	125.357	151.066	-0.439528	0.27267	-1.61256	0.10684	0.992273	NotSig
WBGene00002064	iff-1	270.054	206.105	238.079	-0.366828	0.22798	-1.60898	0.107622	0.992273	NotSig
WBGene00008485	ugt-43	22.8437	41.309	32.0764	0.645384	0.399909	1.61174	0.107018	0.992273	NotSig
WBGene00007112	B0035.13	42.9069	23.751	33.3289	-0.637781	0.398224	-1.5958	0.110533	0.992646	NotSig
WBGene00016179	C28C12.3	115.611	76.0159	95.8136	-0.501367	0.311601	-1.60548	0.108389	0.992646	NotSig
WBGene00019689	K12H6.9	374.419	280.464	327.442	-0.388866	0.243355	-1.59698	0.110271	0.992646	NotSig
WBGene00003162	mdh-2	122.868	84.5317	103.7	-0.464248	0.290648	-1.59581	0.110531	0.992646	NotSig
WBGene00012097	abcf-2	31.2879	31.7291	31.5085	0.0363721	0.405631	0.0899342	0.928339	0.999872	NotSig
WBGene00000012	abf-1	26.9659	28.9443	27.9551	0.0398744	0.414903	0.0959789	0.923537	0.999872	NotSig
WBGene00009952	acaa-2	41.2427	34.5353	37.889	-0.169191	0.388228	-0.436225	0.662673	0.999872	NotSig
WBGene00016655	acbp-1	110.624	81.5754	96.0996	-0.406106	0.297573	-1.36486	0.172297	0.999872	NotSig
WBGene00017125	acdh-12	44.8221	29.0301	36.9261	-0.446743	0.390282	-1.14166	0.253597	0.999872	NotSig
WBGene00019406	acdh-8	61.3928	66.619	64.0059	0.0958146	0.334993	0.285712	0.775099	0.999872	NotSig
WBGene00016630	acer-1	87.0992	56.1681	71.6336	-0.506295	0.329209	-1.53636	0.12445	0.999872	NotSig
WBGene00000041	aco-2	55.7804	42.868	49.3242	-0.318892	0.365914	-0.869414	0.384621	0.999872	NotSig
WBGene00007082	acs-10	35.5791	39.4597	37.5194	0.134844	0.385727	0.349897	0.726416	0.999872	NotSig
WBGene00007969	acs-19	44.8733	27.7401	36.3067	-0.530652	0.388555	-1.36392	0.172592	0.999872	NotSig
WBGene00000063	act-1	646.073	630.152	638.112	-0.0274386	0.225785	-0.121554	0.903252	0.999872	NotSig
WBGene00000064	act-2	336.891	329.419	333.155	-0.0221379	0.247827	-0.0893741	0.928785	0.999872	NotSig
WBGene00000065	act-3	529.801	513.472	521.636	-0.0344991	0.365328	-0.0944664	0.924739	0.999872	NotSig
WBGene00000066	act-4	958.897	1190.92	1074.91	0.195225	0.448407	0.435582	0.66314	0.999872	NotSig
WBGene00000067	act-5	73.2116	64.7053	68.9585	-0.152608	0.324736	-0.470001	0.638354	0.999872	NotSig
WBGene00016509	adss-1	37.3099	43.7176	40.5137	0.165451	0.377619	0.438465	0.661049	0.999872	NotSig
WBGene00019322	ahcy-1	142.075	159.581	150.828	0.118782	0.300481	0.394937	0.69289	0.999872	NotSig
WBGene00000098	air-1	32.5783	37.6103	35.0943	0.16111	0.390296	0.412604	0.679897	0.999872	NotSig
WBGene00011474	aldo-1	101.381	87.9615	94.6712	-0.162638	0.300003	-0.541692	0.588031	0.999872	NotSig
WBGene00017166	aldo-2	186.672	161.956	174.314	-0.188569	0.257872	-0.730777	0.464915	0.999872	NotSig
WBGene00011910	alg-3	40.5309	36.6535	38.5922	-0.104303	0.384036	-0.272034	0.785596	0.999872	NotSig
WBGene00006449	alg-4	51.4689	56.0823	53.7756	0.120661	0.353528	0.341743	0.732544	0.999872	NotSig
WBGene00000107	alh-1	65.3768	49.2442	57.3105	-0.358731	0.345581	-1.03861	0.298986	0.999872	NotSig
WBGene00000114	alh-8	78.7062	81.8443	80.2752	0.0322603	0.315648	0.102308	0.918513	0.999872	NotSig
WBGene00006439	ant-1.1	845.949	698.696	772.323	-0.271668	0.194652	-1.39561	0.162831	0.999872	NotSig
WBGene00010485	ant-1.3	118.172	112.165	115.168	-0.0772177	0.280236	-0.275478	0.782949	0.999872	NotSig
WBGene00020140	ant-1.4	66.4624	62.9847	64.7235	-0.0442557	0.335858	-0.13161	0.895293	0.999872	NotSig
WBGene00000149	apl-1	33.0033	28.428	30.7156	-0.144874	0.4098	-0.351865	0.724939	0.999872	NotSig
WBGene00000175	aqp-7	53.6246	47.7495	50.6871	-0.146718	0.35499	-0.413274	0.679406	0.999872	NotSig
WBGene00000182	arf-1.2	79.5561	72.2314	75.8938	-0.11097	0.322684	-0.343403	0.731295	0.999872	NotSig
WBGene00000183	arf-3	96.9922	73.8762	85.4342	-0.318945	0.331095	-0.960732	0.336687	0.999872	NotSig
WBGene00000198	art-1	44.315	28.6754	36.4952	-0.489841	0.390496	-1.25092	0.210963	0.999872	NotSig
WBGene00000206	asb-1	56.9326	52.1147	54.5236	-0.111325	0.350498	-0.317212	0.751083	0.999872	NotSig
WBGene00000207	asb-2	78.3527	69.6298	73.9912	-0.16598	0.323457	-0.512794	0.608096	0.999872	NotSig
WBGene00000209	asg-1	105.232	82.3062	93.7689	-0.315809	0.297702	-1.06016	0.289071	0.999872	NotSig
WBGene00000210	asg-2	83.6425	73.8233	78.7329	-0.185409	0.319879	-0.580028	0.561895	0.999872	NotSig
WBGene00019730	asns-2	36.9361	41.8468	39.3914	0.13095	0.38258	0.34303	0.731576	0.999872	NotSig
WBGene00019619	asp-14	72.7354	42.5463	57.6408	-0.411003	0.462542	-0.895598	0.370468	0.999872	NotSig
WBGene00010419	atp-1	318.184	297.603	307.893	-0.083911	0.215461	-0.389403	0.696978	0.999872	NotSig
WBGene00000229	atp-2	347.864	353.944	350.904	0.0184449	0.207961	0.0886987	0.929321	0.999872	NotSig
WBGene00000230	atp-3	170.511	155.075	162.793	-0.135584	0.263769	-0.513729	0.607441	0.999872	NotSig
WBGene00020275	atp-4	159.414	136.582	147.998	-0.199151	0.259261	-0.767968	0.442506	0.999872	NotSig
WBGene00007385	atp-5	185.397	171.257	178.327	-0.116341	0.24734	-0.470366	0.638094	0.999872	NotSig
WBGene00010960	atp-6	746.08	918.853	832.467	0.289966	0.185695	1.56166	0.118368	0.999872	NotSig
WBGene00194700	B0025.5	79.5049	89.0371	84.271	0.128879	0.307528	0.418989	0.675224	0.999872	NotSig
WBGene00015024	B0205.10	82.8795	87.9615	85.4205	0.0847513	0.309889	0.273228	0.784678	0.999872	NotSig
WBGene00015051	B0218.7	62.1558	57.7056	59.9307	-0.0839905	0.34237	-0.244959	0.806488	0.999872	NotSig
WBGene00015058	B0222.10	54.7614	64.7268	59.7441	0.193439	0.33963	0.569211	0.569213	0.999872	NotSig
WBGene00015084	B0244.9	32.3223	27.1379	29.7301	-0.150193	0.41128	-0.365766	0.71454	0.999872	NotSig
WBGene00015089	B0252.5	42.0927	47.9426	45.0176	0.178318	0.380619	0.467032	0.640477	0.999872	NotSig
WBGene00015094	B0261.6	84.9637	75.3279	80.1458	-0.123624	0.316585	-0.390191	0.696396	0.999872	NotSig
WBGene00015097	B0273.1	28.8299	31.4387	30.1343	0.10194	0.404619	0.252085	0.800975	0.999872	NotSig
WBGene00044674	B0280.17	49.7584	61.5874	55.6729	0.235029	0.34745	0.676399	0.498788	0.999872	NotSig
WBGene00015125	B0303.3	46.2303	58.5766	52.4034	0.285081	0.351431	0.810889	0.417429	0.999872	NotSig
WBGene00007143	B0334.3	32.4759	28.6969	30.5864	-0.107233	0.40477	-0.264753	0.7912	0.999872	NotSig
WBGene00007156	B0379.2	27.2373	31.4602	29.3487	0.135514	0.411089	0.328579	0.742474	0.999872	NotSig
WBGene00007159	B0379.7	49.1799	59.8024	54.4911	0.252351	0.350186	0.721129	0.47083	0.999872	NotSig
WBGene00007192	B0491.5	39.1073	39.331	39.2191	-0.0279829	0.388499	-0.0722433	0.942408	0.999872	NotSig
WBGene00235301	B0513.90	45.8565	48.416	47.1362	0.0802079	0.362785	0.221101	0.825014	0.999872	NotSig
WBGene00001149	bcat-1	31.5081	32.6001	32.0541	0.0424831	0.409111	0.104394	0.916856	0.999872	NotSig
WBGene00006518	bckd-1B	28.5073	27.1379	27.8226	-0.0285938	0.41303	-0.069275	0.944771	0.999872	NotSig
WBGene00000248	ben-1	32.3069	36.3417	34.3243	0.120679	0.392687	0.307503	0.758461	0.999872	NotSig
WBGene00000273	brp-1	97.4789	97.1224	97.3006	0.00904409	0.294558	0.0307064	0.975504	0.999872	NotSig
WBGene00015280	C01B10.6	44.4995	28.0519	36.2757	-0.497156	0.389833	-1.2745	0.202486	0.999872	NotSig
WBGene00007223	C01F6.9	43.9055	31.1698	37.5377	-0.345749	0.38921	-0.887687	0.374709	0.999872	NotSig
WBGene00007244	C01G12.3	28.6609	30.5033	29.5821	0.0586406	0.406089	0.144376	0.885203	0.999872	NotSig
WBGene00015348	C02F5.5	67.5837	82.844	75.2139	0.223366	0.323862	0.689308	0.49063	0.999872	NotSig
WBGene00007274	C03C11.1	40.6845	37.0511	38.8678	-0.0803185	0.383688	-0.208988	0.834458	0.999872	NotSig
WBGene00007301	C04F12.7	168.637	190.127	179.382	0.167935	0.248529	0.675897	0.499106	0.999872	NotSig
WBGene00014665	C04G2.3	178.581	176.332	177.457	-0.0233438	0.250316	-0.0932268	0.925723	0.999872	NotSig
WBGene00007308	C04G2.9	434.563	448.734	441.648	0.0342775	0.203502	0.168437	0.866239	0.999872	NotSig
WBGene00007320	C05B5.2	57.9312	59.9525	58.9419	0.078152	0.350935	0.222405	0.823999	0.999872	NotSig
WBGene00086567	C05C10.8	111.371	106.638	109.005	-0.0647156	0.285372	-0.226694	0.820662	0.999872	NotSig
WBGene00007337	C05C12.5	61.5106	59.0386	60.2746	-0.0188456	0.350217	-0.053694	0.957179	0.999872	NotSig
WBGene00015469	C05D2.8	33.0187	24.6435	28.8311	-0.308151	0.409336	-0.753288	0.451277	0.999872	NotSig
WBGene00007354	C06A1.3	34.3245	39.298	36.8113	0.194935	0.399774	0.486278	0.62677	0.999872	NotSig
WBGene00015516	C06A8.6	64.7316	56.1037	60.4177	-0.162521	0.33834	-0.480378	0.630959	0.999872	NotSig
WBGene00119201	C08E8.11	35.3947	31.7505	33.5726	-0.135757	0.398234	-0.340178	0.733723	0.999872	NotSig
WBGene00007448	C08F8.6	27.3551	28.9658	28.1605	0.0525983	0.410466	0.128088	0.898079	0.999872	NotSig
WBGene00015627	C09B9.2	34.4269	41.5994	38.0131	0.208423	0.382707	0.544531	0.586076	0.999872	NotSig
WBGene00015629	C09B9.4	33.2389	29.2776	31.2582	-0.124379	0.402294	-0.309461	0.756971	0.999872	NotSig
WBGene00015634	C09D4.3	26.2695	35.4277	30.8486	0.316169	0.402496	0.7856	0.432102	0.999872	NotSig
WBGene00015655	C09G12.5	220.664	277.1	248.882	0.277114	0.255283	1.08518	0.277844	0.999872	NotSig
WBGene00015688	C10G11.8	95.9171	93.3379	94.6275	-0.0227651	0.302594	-0.0752984	0.939977	0.999872	NotSig
WBGene00015755	C14B9.10	112.728	95.8323	104.28	-0.220439	0.290068	-0.759627	0.447478	0.999872	NotSig
WBGene00007584	C14C10.1	40.7357	39.8787	40.3072	0.0083631	0.385852	0.0216201	0.982751	0.999872	NotSig
WBGene00007601	C15C6.2	93.1723	101.885	97.5287	0.135802	0.300075	0.452263	0.651079	0.999872	NotSig
WBGene00007613	C15H11.1	29.6953	31.1055	30.4004	0.0385308	0.403867	0.0954553	0.923953	0.999872	NotSig
WBGene00015820	C16A11.7	27.2015	33.0621	30.1318	0.248924	0.410293	0.606015	0.544504	0.999872	NotSig
WBGene00015810	C16A3.5	72.0082	70.7483	71.3782	-0.0485157	0.327898	-0.148102	0.882263	0.999872	NotSig
WBGene00015823	C16B8.3	40.7869	38.1267	39.4568	-0.112562	0.385022	-0.29282	0.76966	0.999872	NotSig
WBGene00015848	C16C8.10	33.1365	32.2883	32.7124	-0.0310766	0.404998	-0.077083	0.938557	0.999872	NotSig
WBGene00015855	C16C8.18	26.5255	44.6744	35.6	0.523615	0.399291	1.30663	0.191337	0.999872	NotSig
WBGene00015856	C16C8.19	106.522	102.982	104.752	-0.0517937	0.292389	-0.177013	0.859498	0.999872	NotSig
WBGene00015845	C16C8.7	62.207	71.3289	66.768	0.124841	0.340353	0.367079	0.71356	0.999872	NotSig
WBGene00015847	C16C8.9	194.747	156.506	175.627	-0.306376	0.264622	-1.15721	0.247185	0.999872	NotSig
WBGene00015907	C17F3.1	165.877	160.43	163.154	-0.0572457	0.254296	-0.225142	0.821869	0.999872	NotSig
WBGene00015937	C17H12.12	28.2359	30.213	29.2245	0.0929987	0.408874	0.227735	0.819852	0.999872	NotSig
WBGene00015929	C17H12.3	42.789	47.1688	44.9789	0.0945282	0.371301	0.254154	0.799377	0.999872	NotSig
WBGene00015931	C17H12.5	29.2191	29.5465	29.3828	0.0200431	0.411727	0.0488746	0.961019	0.999872	NotSig
WBGene00015933	C17H12.8	44.1615	28.9443	36.5529	-0.486167	0.388377	-1.25123	0.210849	0.999872	NotSig
WBGene00015944	C18A3.7	29.7977	29.6323	29.715	-0.00233563	0.408637	-0.00569649	0.995455	0.999872	NotSig
WBGene00007684	C18E9.4	47.2135	29.3419	38.2777	-0.496473	0.387236	-1.27818	0.201185	0.999872	NotSig
WBGene00016011	C23G10.2	50.4702	53.5879	52.0291	0.0584187	0.352635	0.165711	0.868385	0.999872	NotSig
WBGene00016040	C24A11.1	37.0897	33.8259	35.4578	-0.135659	0.394014	-0.344886	0.73018	0.999872	NotSig
WBGene00016054	C24D10.2	62.0534	68.3611	65.2073	0.103037	0.331255	0.311135	0.755698	0.999872	NotSig
WBGene00077526	C25A1.16	33.1723	39.0835	36.1279	0.154469	0.390172	0.396136	0.692005	0.999872	NotSig
WBGene00007714	C25D7.1	53.6912	42.9752	48.3332	-0.209527	0.371658	-0.56255	0.573741	0.999872	NotSig
WBGene00016118	C25H3.9	50.844	46.8141	48.8291	-0.11733	0.360512	-0.325349	0.744917	0.999872	NotSig
WBGene00007765	C27B7.9	49.4513	56.7058	53.0786	0.177783	0.35231	0.505057	0.613519	0.999872	NotSig
WBGene00016161	C27D6.3	89.1013	82.844	85.9727	-0.0933244	0.306034	-0.305126	0.76027	0.999872	NotSig
WBGene00007777	C27D8.1	58.136	56.9962	57.5661	-0.0348673	0.342685	-0.101728	0.918973	0.999872	NotSig
WBGene00007778	C27D8.2	35.0209	41.3305	38.1757	0.185142	0.383717	0.481768	0.62997	0.999872	NotSig
WBGene00007793	C28D4.5	43.2961	41.1045	42.2003	-0.0231528	0.380373	-0.0607323	0.951572	0.999872	NotSig
WBGene00044177	C30G7.3	37.2587	33.7071	35.4829	-0.067597	0.398303	-0.169186	0.865651	0.999872	NotSig
WBGene00016316	C32D5.8	76.2124	65.3933	70.8028	-0.16743	0.325223	-0.514707	0.606758	0.999872	NotSig
WBGene00016322	C32E8.4	101.007	92.9073	96.9572	-0.084291	0.298717	-0.282006	0.777939	0.999872	NotSig
WBGene00016333	C32F10.8	44.9756	41.9326	43.4541	-0.0808231	0.370251	-0.218101	0.82735	0.999872	NotSig
WBGene00007867	C32H11.4	39.1122	59.4163	49.2642	0.218549	0.449487	0.487257	0.626077	0.999872	NotSig
WBGene00007880	C33A12.1	51.1308	47.7066	49.4187	-0.0930695	0.359592	-0.259154	0.795517	0.999872	NotSig
WBGene00016351	C33F10.1	147.627	168.097	157.862	0.165607	0.258146	0.641801	0.521003	0.999872	NotSig
WBGene00016357	C33F10.11	56.6921	57.8887	57.2904	0.0340636	0.348765	0.0978379	0.922061	0.999872	NotSig
WBGene00016358	C33F10.12	46.8551	32.1481	39.5016	-0.350201	0.397148	-0.880754	0.378451	0.999872	NotSig
WBGene00016393	C34B2.8	64.7162	54.8351	59.7756	-0.212922	0.339464	-0.62705	0.530627	0.999872	NotSig
WBGene00007923	C34C12.4	44.0591	44.3626	44.2109	0.00845739	0.368292	0.0229793	0.981667	0.999872	NotSig
WBGene00016399	C34D4.3	152.461	155.13	153.795	0.0112353	0.261002	0.0430695	0.965646	0.999872	NotSig
WBGene00016414	C34F11.2	70.4106	63.8128	67.1117	-0.0912748	0.338656	-0.2698	0.787314	0.999872	NotSig
WBGene00016420	C34G6.3	29.6441	30.5248	30.0844	0.041042	0.404631	0.101414	0.919222	0.999872	NotSig
WBGene00016435	C35B1.5	54.4388	50.0508	52.2448	-0.144852	0.369687	-0.39284	0.694438	0.999872	NotSig
WBGene00016462	C35E7.10	30.4583	36.2988	33.3785	0.169377	0.397906	0.426492	0.66975	0.999872	NotSig
WBGene00016459	C35E7.7	63.9532	48.5018	56.2275	-0.304904	0.353191	-0.861114	0.389176	0.999872	NotSig
WBGene00007987	C36H8.1	55.9291	62.211	59.07	0.138807	0.344751	0.40323	0.686779	0.999872	NotSig
WBGene00016493	C37A2.7	474.177	429.991	452.084	-0.130495	0.202573	-0.644075	0.519527	0.999872	NotSig
WBGene00016496	C37C3.2	36.1219	33.331	34.7264	-0.0589059	0.394063	-0.149411	0.881229	0.999872	NotSig
WBGene00008032	C39E9.8	29.1679	28.5896	28.8788	-0.020597	0.418183	-0.0495561	0.960476	0.999872	NotSig
WBGene00016541	C39H7.1	158.82	164.86	161.84	0.0493359	0.25198	0.195806	0.844762	0.999872	NotSig
WBGene00077771	C41G7.9	33.6639	25.2671	29.4655	-0.3127	0.407073	-0.76748	0.442796	0.999872	NotSig
WBGene00016605	C43E11.5	33.5103	31.4816	32.496	-0.0381786	0.400033	-0.0953801	0.924013	0.999872	NotSig
WBGene00016612	C43G2.3	30.0179	29.2776	29.6477	-0.0366855	0.406413	-0.0901759	0.928147	0.999872	NotSig
WBGene00016637	C44B12.3	46.2303	30.1701	38.2002	-0.495402	0.38445	-1.28851	0.19757	0.999872	NotSig
WBGene00016658	C45B2.1	115.217	95.7679	105.493	-0.237986	0.290283	-0.820276	0.412059	0.999872	NotSig
WBGene00016680	C45G9.9	67.9372	72.393	70.1651	0.0777554	0.323272	0.240635	0.809838	0.999872	NotSig
WBGene00016722	C46G7.2	47.2801	35.0731	41.1766	-0.341529	0.382546	-0.895013	0.37078	0.999872	NotSig
WBGene00008175	C48B4.12	243.896	275.873	259.885	0.158528	0.248671	0.637121	0.524046	0.999872	NotSig
WBGene00016746	C48B6.10	43.2961	42.223	42.7595	-0.0254332	0.371249	-0.0685146	0.945376	0.999872	NotSig
WBGene00016752	C48E7.7	213.802	235.984	224.893	0.128592	0.230785	0.55723	0.57737	0.999872	NotSig
WBGene00008201	C49C3.11	202.173	244.607	223.39	0.240246	0.238726	1.00618	0.314331	0.999872	NotSig
WBGene00008211	C49F5.7	39.0869	23.0416	31.0643	-0.524028	0.427761	-1.2347	0.216943	0.999872	NotSig
WBGene00016781	C49G7.3	50.7774	34.2235	42.5004	-0.462831	0.380423	-1.21312	0.225084	0.999872	NotSig
WBGene00016825	C50E10.1	58.4074	44.4055	51.4065	-0.322884	0.354775	-0.908909	0.363398	0.999872	NotSig
WBGene00016839	C50F2.5	28.0003	27.5141	27.7572	-0.00393831	0.419492	-0.00933149	0.992555	0.999872	NotSig
WBGene00016845	C50F7.5	79.3822	61.985	70.6836	-0.275391	0.331206	-0.831706	0.405575	0.999872	NotSig
WBGene00023424	C53D6.10	32.5271	34.1806	33.3538	0.0482589	0.395674	0.122115	0.902808	0.999872	NotSig
WBGene00008298	C54D10.3	40.0239	28.0519	34.0379	-0.395701	0.394852	-1.00029	0.317168	0.999872	NotSig
WBGene00016942	C55B7.3	36.7159	32.0409	34.3784	-0.149623	0.392638	-0.381272	0.703002	0.999872	NotSig
WBGene00000277	cab-1	35.5791	34.2878	34.9335	0.000380884	0.396514	0.000967535	0.999228	0.999872	NotSig
WBGene00000282	cah-4	33.5769	39.5999	36.5884	0.164966	0.408249	0.406909	0.684075	0.999872	NotSig
WBGene00012484	car-1	46.5171	47.9755	47.2463	0.0280229	0.370606	0.075841	0.939546	0.999872	NotSig
WBGene00000298	cat-4	30.7451	27.0521	28.8986	-0.13558	0.417676	-0.326508	0.74404	0.999872	NotSig
WBGene00007248	catp-4	45.5184	48.0399	46.7792	0.0453486	0.363664	0.12472	0.900745	0.999872	NotSig
WBGene00000370	ccg-1	55.5398	57.7056	56.6227	0.0711608	0.347005	0.205004	0.837569	0.999872	NotSig
WBGene00000378	cct-2	26.5921	29.2132	27.9027	0.0622482	0.414769	0.15034	0.880497	0.999872	NotSig
WBGene00000379	cct-4	36.4445	42.4704	39.4574	0.162067	0.381379	0.425678	0.670343	0.999872	NotSig
WBGene00000380	cct-5	35.6815	45.2337	40.4576	0.25429	0.379393	0.671285	0.502039	0.999872	NotSig
WBGene00007352	cdc-48.1	44.4329	47.545	45.9889	0.0951399	0.367838	0.258225	0.796233	0.999872	NotSig
WBGene00008053	cdc-48.2	56.4052	55.523	55.9641	-0.00367117	0.345962	-0.0106054	0.991538	0.999872	NotSig
WBGene00000472	cey-1	86.5921	87.7899	87.191	0.0141068	0.303083	0.0465616	0.962863	0.999872	NotSig
WBGene00000473	cey-2	53.6092	53.8139	53.7115	-0.0411907	0.360979	-0.114158	0.909112	0.999872	NotSig
WBGene00000474	cey-3	33.1877	27.4283	30.308	-0.185722	0.406473	-0.457531	0.64729	0.999872	NotSig
WBGene00000475	cey-4	83.6425	84.4245	84.0335	0.00269817	0.306665	0.00879887	0.99298	0.999872	NotSig
WBGene00000479	cgh-1	45.6363	32.3527	38.9945	-0.387198	0.38126	-1.01534	0.309944	0.999872	NotSig
WBGene00011867	chc-1	30.3559	42.1586	36.2573	0.361136	0.390988	0.925811	0.354544	0.999872	NotSig
WBGene00044026	cisd-1	41.4832	51.4267	46.455	0.215362	0.369472	0.582328	0.560345	0.999872	NotSig
WBGene00022053	cisd-3.2	57.6241	43.4487	50.5364	-0.306303	0.364736	-0.840843	0.400436	0.999872	NotSig
WBGene00000525	clc-4	36.5469	34.1377	35.3423	-0.106198	0.39366	-0.270234	0.78698	0.999872	NotSig
WBGene00017772	clec-1	57.8288	59.6836	58.7562	0.0848391	0.358206	0.236532	0.81302	0.999872	NotSig
WBGene00012036	clec-103	28.1027	27.9017	28.0022	-0.0820087	0.432044	-0.190505	0.848914	0.999872	NotSig
WBGene00012480	clec-104	39.5477	43.3629	41.4553	0.0888577	0.379965	0.234479	0.814613	0.999872	NotSig
WBGene00021288	clec-123	38.9895	35.1589	37.0742	-0.117865	0.386849	-0.304154	0.76101	0.999872	NotSig
WBGene00021118	clec-125	45.6208	54.8565	50.2387	0.200161	0.358259	0.55815	0.576742	0.999872	NotSig
WBGene00021142	clec-133	45.8922	46.1905	46.0414	-0.0190728	0.367683	-0.0518507	0.958648	0.999872	NotSig
WBGene00015821	clec-135	46.01	52.5023	49.2562	0.105714	0.375575	0.282254	0.777749	0.999872	NotSig
WBGene00018049	clec-138	72.9451	92.8859	82.9155	0.275195	0.334011	0.82206	0.411043	0.999872	NotSig
WBGene00017139	clec-141	31.6463	42.6205	37.1334	0.33576	0.391237	0.855418	0.39232	0.999872	NotSig
WBGene00019914	clec-150	42.6151	35.4706	39.0429	-0.157231	0.395878	-0.397984	0.690642	0.999872	NotSig
WBGene00017810	clec-157	43.808	63.5439	53.676	0.400201	0.368832	1.08146	0.279491	0.999872	NotSig
WBGene00010228	clec-161	31.0011	37.3629	34.182	0.224666	0.395825	0.566478	0.571069	0.999872	NotSig
WBGene00008202	clec-197	359.221	449.399	404.31	0.295688	0.225591	1.31027	0.190104	0.999872	NotSig
WBGene00018097	clec-208	154.114	164.57	159.342	0.0628817	0.280247	0.224217	0.822589	0.999872	NotSig
WBGene00021224	clec-209	75.598	49.7605	62.6793	-0.490194	0.372168	-1.32239	0.18604	0.999872	NotSig
WBGene00017824	clec-217	56.8148	36.1157	46.4652	-0.517363	0.37336	-1.38053	0.167423	0.999872	NotSig
WBGene00020945	clec-219	194.358	176.02	185.189	-0.145101	0.26482	-0.547585	0.583977	0.999872	NotSig
WBGene00008916	clec-221	166.496	120.562	143.529	-0.428104	0.295702	-1.44594	0.148194	0.999872	NotSig
WBGene00009487	clec-232	54.4234	37.8578	46.1406	-0.454134	0.37246	-1.21819	0.22315	0.999872	NotSig
WBGene00009030	clec-233	44.571	56.8889	50.73	0.222755	0.375994	0.591969	0.553871	0.999872	NotSig
WBGene00007565	clec-48	29.4751	27.5141	28.4946	-0.0440652	0.415223	-0.105671	0.915844	0.999872	NotSig
WBGene00021579	clec-73	30.4583	37.3843	33.9213	0.250948	0.398536	0.628234	0.529851	0.999872	NotSig
WBGene00018548	clec-79	30.1869	31.1484	30.6676	0.0438144	0.402998	0.108655	0.913476	0.999872	NotSig
WBGene00021879	clec-83	31.2059	25.4288	28.3173	-0.275872	0.43349	-0.640263	0.522001	0.999872	NotSig
WBGene00021872	clec-85	39.8191	26.0953	32.9572	-0.490963	0.408623	-1.20715	0.227375	0.999872	NotSig
WBGene00013125	clec-92	105.073	73.9735	89.5233	-0.414397	0.316557	-1.30968	0.190304	0.999872	NotSig
WBGene00013927	clec-95	101.027	77.9196	89.4735	-0.350573	0.307683	-1.13876	0.254803	0.999872	NotSig
WBGene00013930	clec-96	94.2888	84.6505	89.4696	-0.131194	0.311815	-0.421283	0.673548	0.999872	NotSig
WBGene00013933	clec-99	145.885	138.205	142.045	-0.0738724	0.273178	-0.270209	0.787	0.999872	NotSig
WBGene00020246	clic-1	32.4247	33.8688	33.1467	0.0523483	0.398271	0.131755	0.895178	0.999872	NotSig
WBGene00020808	clik-1	234.26	208.761	221.51	-0.14168	0.263139	-0.538789	0.590032	0.999872	NotSig
WBGene00019361	clik-3	35.8351	35.8682	35.8517	0.0256434	0.398213	0.0641466	0.948854	0.999872	NotSig
WBGene00000552	cmd-1	125.192	116.992	121.092	-0.0742874	0.28214	-0.263091	0.79248	0.999872	NotSig
WBGene00009624	cnc-8	29.6595	32.6645	31.162	0.135227	0.409844	0.331138	0.74054	0.999872	NotSig
WBGene00000599	col-10	31.7844	41.0187	36.4015	0.224504	0.4142	0.539006	0.589882	0.999872	NotSig
WBGene00000675	col-101	286.445	314.613	300.529	0.114518	0.226205	0.506157	0.612747	0.999872	NotSig
WBGene00000677	col-103	96.5728	80.1995	88.3862	-0.162155	0.451127	-0.360553	0.718434	0.999872	NotSig
WBGene00000680	col-106	295.217	234.834	265.026	-0.314777	0.232026	-1.35705	0.174765	0.999872	NotSig
WBGene00000691	col-117	79.1718	53.7166	66.4442	-0.459185	0.374826	-1.2202	0.222389	0.999872	NotSig
WBGene00000698	col-124	231.991	238.028	235.01	0.0296038	0.257455	0.115078	0.908383	0.999872	NotSig
WBGene00000703	col-129	118.495	72.4903	95.4927	-0.331163	0.461989	-0.720764	0.471055	0.999872	NotSig
WBGene00000712	col-139	96.8751	80.8016	88.8384	-0.123685	0.462453	-0.268314	0.788458	0.999872	NotSig
WBGene00000713	col-140	416.062	330.097	373.08	-0.319201	0.226848	-1.40759	0.159252	0.999872	NotSig
WBGene00000716	col-143	265.962	255.208	260.585	-0.0688871	0.246111	-0.279787	0.779641	0.999872	NotSig
WBGene00000732	col-159	49.2107	29.6537	39.4322	-0.476541	0.408848	-1.16596	0.24363	0.999872	NotSig
WBGene00000733	col-160	183.887	134.884	159.386	-0.433367	0.28088	-1.54409	0.122568	0.999872	NotSig
WBGene00000739	col-166	32.3939	41.8039	37.0989	0.212014	0.403545	0.524956	0.599614	0.999872	NotSig
WBGene00000752	col-179	159.307	134.401	146.854	-0.234161	0.316394	-0.741584	0.458339	0.999872	NotSig
WBGene00000754	col-181	455.635	391.221	423.428	-0.211662	0.19998	-1.05845	0.289849	0.999872	NotSig
WBGene00000608	col-19	141.553	145.002	143.278	0.0123439	0.294032	0.0420431	0.966464	0.999872	NotSig
WBGene00000609	col-20	358.024	268.5	313.262	-0.386878	0.268332	-1.44293	0.149041	0.999872	NotSig
WBGene00000594	col-3	49.6098	47.1259	48.3678	-0.101548	0.392896	-0.257698	0.79664	0.999872	NotSig
WBGene00013489	col-42	102.513	97.8218	100.167	-0.0576122	0.311562	-0.185227	0.853051	0.999872	NotSig
WBGene00000656	col-80	205.471	190.3	197.885	-0.11448	0.263904	-0.434167	0.664167	0.999872	NotSig
WBGene00000657	col-81	65.0801	43.6532	54.3667	-0.253418	0.460232	-0.554008	0.579574	0.999872	NotSig
WBGene00000668	col-93	176.318	167.366	171.842	-0.0746755	0.263888	-0.283202	0.777022	0.999872	NotSig
WBGene00000669	col-94	57.6802	55.4372	56.5587	-0.0804227	0.35493	-0.226343	0.820935	0.999872	NotSig
WBGene00000670	col-95	142.004	149.742	145.873	0.065308	0.286866	0.227386	0.820123	0.999872	NotSig
WBGene00000673	col-98	140.381	117.767	129.074	-0.229949	0.297077	-0.775151	0.438251	0.999872	NotSig
WBGene00022119	copa-1	27.2527	33.2237	30.2382	0.197912	0.406947	0.487672	0.625782	0.999872	NotSig
WBGene00009732	cope-1	25.1839	35.4921	30.338	0.386683	0.405545	0.952279	0.340956	0.999872	NotSig
WBGene00010333	copz-1	33.2389	28.3636	30.8013	-0.153252	0.403745	-0.379747	0.704133	0.999872	NotSig
WBGene00012354	cox-4	209.516	179.966	194.741	-0.21357	0.246174	-0.867297	0.385779	0.999872	NotSig
WBGene00000371	cox-5B	221.079	196.213	208.646	-0.168881	0.236667	-0.713581	0.475486	0.999872	NotSig
WBGene00006519	cox-6A	165.882	151.086	158.484	-0.133616	0.269027	-0.496323	0.619667	0.999872	NotSig
WBGene00022170	cox-6B	264.277	210.384	237.331	-0.320127	0.235038	-1.36176	0.173274	0.999872	NotSig
WBGene00017926	cox-6C	98.2777	83.9081	91.0929	-0.190301	0.300952	-0.631897	0.527454	0.999872	NotSig
WBGene00009161	cox-7C	181.925	159.602	170.764	-0.189894	0.262119	-0.724149	0.468974	0.999872	NotSig
WBGene00010723	cpg-7	64.1376	51.6527	57.8952	-0.278234	0.351818	-0.792514	0.428061	0.999872	NotSig
WBGene00000535	cpi-1	40.3976	47.8782	44.1379	0.198162	0.37785	0.522794	0.601118	0.999872	NotSig
WBGene00000534	cpi-2	67.5992	57.3509	62.475	-0.199702	0.335177	-0.595325	0.551626	0.999872	NotSig
WBGene00000776	cpl-1	213.684	225.383	219.534	0.0595601	0.235638	0.2528	0.800423	0.999872	NotSig
WBGene00000777	cpn-1	34.5959	31.0626	32.8292	-0.136186	0.400441	-0.341034	0.733078	0.999872	NotSig
WBGene00000779	cpn-3	269.644	276.767	273.206	0.0315456	0.226682	0.139207	0.889286	0.999872	NotSig
WBGene00000783	cpr-3	20.6725	34.5567	27.6146	0.562225	0.414588	1.35559	0.175231	0.999872	NotSig
WBGene00000802	crt-1	288.453	310.807	299.63	0.101066	0.216629	0.466613	0.640777	0.999872	NotSig
WBGene00000829	ctb-1	586.989	624.602	605.795	0.0933582	0.196341	0.475523	0.634414	0.999872	NotSig
WBGene00010965	ctc-2	1302.24	1340.95	1321.6	0.0398906	0.169565	0.23526	0.814007	0.999872	NotSig
WBGene00022856	cth-2	79.7406	112.476	96.1084	0.443272	0.294456	1.50546	0.132206	0.999872	NotSig
WBGene00000831	ctl-2	35.1184	26.1811	30.6497	-0.252164	0.4297	-0.590437	0.554898	0.999872	NotSig
WBGene00000833	cts-1	183.661	139.84	161.751	-0.354846	0.259751	-1.36646	0.171794	0.999872	NotSig
WBGene00000843	cup-2	31.9177	32.3312	32.1245	-0.0133187	0.401092	-0.0331883	0.973524	0.999872	NotSig
WBGene00000865	cyb-1	93.8175	110.239	102.028	0.223635	0.298096	0.749558	0.453521	0.999872	NotSig
WBGene00000869	cyc-1	71.9773	47.8782	59.9278	-0.474489	0.357487	-1.32246	0.186016	0.999872	NotSig
WBGene00017121	cyc-2.1	264.784	240.49	252.637	-0.144106	0.229791	-0.627119	0.530581	0.999872	NotSig
WBGene00013854	cyc-2.2	158.262	161.678	159.97	0.0160892	0.255192	0.0630566	0.949721	0.999872	NotSig
WBGene00000878	cyn-2	120.579	120.152	120.366	0.0178511	0.287721	0.0619932	0.950568	0.999872	NotSig
WBGene00000879	cyn-3	73.3652	75.8014	74.5833	0.0332697	0.317415	0.104801	0.916533	0.999872	NotSig
WBGene00000883	cyn-7	244.875	242.489	243.682	-0.0229698	0.230021	-0.0998467	0.920466	0.999872	NotSig
WBGene00007848	cytb-5.1	30.5761	24.0199	27.298	-0.243503	0.41577	-0.586998	0.557205	0.999872	NotSig
WBGene00020931	cytb-5.2	37.8527	40.9543	39.4035	0.0745945	0.379965	0.196417	0.844284	0.999872	NotSig
WBGene00017021	D1022.2	53.0152	33.8473	43.4313	-0.548145	0.376637	-1.4545	0.145808	0.999872	NotSig
WBGene00086554	D1081.12	35.3589	31.1484	33.2536	-0.11997	0.396524	-0.30253	0.762248	0.999872	NotSig
WBGene00045355	D1086.17	71.2297	73.5973	72.4135	0.0135184	0.326049	0.0414498	0.966937	0.999872	NotSig
WBGene00008414	D2030.4	48.8264	46.7498	47.7881	-0.0928902	0.369336	-0.251621	0.801334	0.999872	NotSig
WBGene00017072	D2096.5	60.681	44.1366	52.4088	-0.370158	0.358688	-1.02928	0.303348	0.999872	NotSig
WBGene00000896	dad-1	38.3955	35.1803	36.7879	-0.0859649	0.387603	-0.221389	0.824789	0.999872	NotSig
WBGene00013284	daf-22	43.8185	44.653	44.2358	0.0539879	0.392249	0.13823	0.890059	0.999872	NotSig
WBGene00022599	daf-41	32.4093	33.9117	33.1605	0.0407577	0.396773	0.102581	0.918295	0.999872	NotSig
WBGene00012615	dct-16	430.411	333.323	381.867	-0.333448	0.255619	-1.30509	0.191861	0.999872	NotSig
WBGene00010266	dct-18	40.2083	38.1696	39.1889	-0.0517153	0.385608	-0.13448	0.893023	0.999872	NotSig
WBGene00010260	ddx-17	22.4545	32.3312	27.3929	0.345264	0.41599	0.828689	0.40728	0.999872	NotSig
WBGene00011467	decr-1.3	29.5263	30.1915	29.8589	0.00501483	0.406559	0.0123246	0.990167	0.999872	NotSig
WBGene00000991	dhs-28	55.8933	61.6088	58.751	0.144746	0.360272	0.402827	0.687075	0.999872	NotSig
WBGene00001000	dim-1	76.8218	94.1875	85.5046	0.260416	0.314317	0.829665	0.406728	0.999872	NotSig
WBGene00009082	dlat-1	48.5038	37.094	42.7989	-0.278246	0.382161	-0.725242	0.468304	0.999872	NotSig
WBGene00001005	dlc-1	73.7389	85.0266	79.3828	0.162253	0.313532	0.517362	0.604904	0.999872	NotSig
WBGene00010794	dld-1	65.6636	61.4257	63.5447	-0.0475415	0.339325	-0.140065	0.888609	0.999872	NotSig
WBGene00020950	dlst-1	44.9911	45.9431	45.4671	0.0461231	0.367864	0.125458	0.900161	0.999872	NotSig
WBGene00001030	dnj-12	34.1709	30.2344	32.2027	-0.0945012	0.403968	-0.234153	0.814867	0.999872	NotSig
WBGene00001037	dnj-19	21.9117	33.5141	27.7129	0.392992	0.417675	0.941094	0.346656	0.999872	NotSig
WBGene00001038	dnj-20	47.2801	42.8251	45.0526	-0.0980377	0.370821	-0.264776	0.791182	0.999872	NotSig
WBGene00010125	dod-22	35.8505	42.0827	38.9666	0.227359	0.396083	0.57275	0.566814	0.999872	NotSig
WBGene00007875	dod-24	30.6785	28.1921	29.4353	-0.138696	0.427582	-0.327001	0.743667	0.999872	NotSig
WBGene00008446	E01G4.3	29.2549	31.6862	30.4705	0.0500358	0.406876	0.123076	0.902047	0.999872	NotSig
WBGene00017099	E02H9.1	50.6392	35.1803	42.9098	-0.395941	0.373551	-1.05808	0.290019	0.999872	NotSig
WBGene00017106	E02H9.9	79.6894	108.197	93.9431	0.399884	0.297023	1.34638	0.17818	0.999872	NotSig
WBGene00017114	E03H12.7	46.0612	55.8348	50.948	0.22939	0.356086	0.643406	0.519961	0.999872	NotSig
WBGene00001137	eat-6	56.3028	57.727	57.0149	0.0607215	0.348311	0.174248	0.861671	0.999872	NotSig
WBGene00020347	ech-1.2	46.5171	45.3195	45.9183	-0.00699373	0.368177	-0.0190163	0.984828	0.999872	NotSig
WBGene00001153	ech-4	34.0685	32.6859	33.3772	-0.00399107	0.405607	-0.00986388	0.99213	0.999872	NotSig
WBGene00001155	ech-6	38.5287	33.331	35.9298	-0.111473	0.398946	-0.279733	0.779683	0.999872	NotSig
WBGene00001169	eef-1A.2	112.242	136.13	124.186	0.227505	0.311263	0.729643	0.465609	0.999872	NotSig
WBGene00018846	eef-1B.1	232.564	210.158	221.361	-0.147747	0.240534	-0.614078	0.539164	0.999872	NotSig
WBGene00012768	eef-1B.2	52.0986	55.1254	53.612	0.0501798	0.350349	0.143243	0.886098	0.999872	NotSig
WBGene00008920	eef-1G	238.126	222.544	230.335	-0.0980613	0.234487	-0.418092	0.67588	0.999872	NotSig
WBGene00001167	eef-2	343.065	306.29	324.678	-0.149221	0.215074	-0.693661	0.487895	0.999872	NotSig
WBGene00001189	egl-21	34.2067	35.1803	34.6935	0.0396006	0.393171	0.100532	0.919922	0.999872	NotSig
WBGene00001172	egl-3	31.7795	30.213	30.9963	-0.0203112	0.40846	-0.0498429	0.960248	0.999872	NotSig
WBGene00001209	egl-45	32.1891	27.7615	29.9753	-0.162539	0.407508	-0.397772	0.690798	0.999872	NotSig
WBGene00020868	eif-1	39.1585	44.6315	41.895	0.130992	0.374973	0.349638	0.72661	0.999872	NotSig
WBGene00019162	eif-1.A	30.8321	32.9334	31.8827	0.0422862	0.401669	0.105305	0.916134	0.999872	NotSig
WBGene00010560	eif-2beta	32.4759	32.9977	32.7368	0.0358679	0.39779	0.0901835	0.928141	0.999872	NotSig
WBGene00021466	eif-2gamma	34.9697	23.106	29.0378	-0.447496	0.40884	-1.09339	0.274224	0.999872	NotSig
WBGene00001227	eif-3.D	34.6983	29.8797	32.289	-0.172653	0.398497	-0.433246	0.664836	0.999872	NotSig
WBGene00001239	elo-1	67.1433	75.1563	71.1498	0.107892	0.331877	0.324826	0.745312	0.999872	NotSig
WBGene00001240	elo-2	34.4472	24.3532	29.4002	-0.380818	0.428954	-0.882877	0.377303	0.999872	NotSig
WBGene00001243	elo-5	56.2923	48.0828	52.1875	-0.211872	0.389356	-0.542332	0.58759	0.999872	NotSig
WBGene00001244	elo-6	109.855	109.423	109.639	-0.00930713	0.458578	-0.0202591	0.983837	0.999872	NotSig
WBGene00001303	emo-1	61.3774	69.8343	65.6058	0.110232	0.34556	0.318907	0.749797	0.999872	NotSig
WBGene00011884	enol-1	149.885	137.239	143.562	-0.137407	0.268934	-0.511102	0.60928	0.999872	NotSig
WBGene00011480	enpl-1	82.2855	71.5005	76.893	-0.179506	0.314618	-0.570365	0.56843	0.999872	NotSig
WBGene00016195	erd-2.2	38.9025	42.1586	40.5306	0.094826	0.38325	0.248183	0.803993	0.999872	NotSig
WBGene00001333	erm-1	29.8131	34.4924	32.1527	0.165857	0.400586	0.414942	0.678185	0.999872	NotSig
WBGene00001371	exl-1	30.6785	27.4712	29.0748	-0.0923734	0.409218	-0.225421	0.821652	0.999872	NotSig
WBGene00008505	F01G4.6	182.023	171.462	176.742	-0.0970358	0.251829	-0.385381	0.699955	0.999872	NotSig
WBGene00008541	F07A5.2	104.622	104.272	104.447	-0.00488587	0.293203	-0.016651	0.986715	0.999872	NotSig
WBGene00017227	F07G6.8	82.6797	86.9188	84.7992	0.0345582	0.326027	0.105849	0.915702	0.999872	NotSig
WBGene00014307	F07H5.3	139.812	144.463	142.137	0.0508005	0.272201	0.18649	0.85206	0.999872	NotSig
WBGene00014309	F07H5.5	183.313	177.396	180.355	-0.0414417	0.252802	-0.163844	0.869854	0.999872	NotSig
WBGene00255375	F08B4.8	115.289	128.744	122.016	0.127865	0.276571	0.462303	0.643864	0.999872	NotSig
WBGene00235106	F08H9.15	25.1173	39.5669	32.3421	0.48406	0.409084	1.17681	0.23927	0.999872	NotSig
WBGene00008590	F08H9.2	154.816	151.839	153.327	-0.00279045	0.264572	-0.0105434	0.991588	0.999872	NotSig
WBGene00017279	F09C12.8	44.2793	43.1369	43.7081	-0.0240242	0.369867	-0.0650005	0.948174	0.999872	NotSig
WBGene00008620	F09C6.10	300.962	245.231	273.097	-0.289028	0.231872	-1.2462	0.212691	0.999872	NotSig
WBGene00271819	F10C1.23	22.1831	34.1162	28.1497	0.393804	0.417971	0.942657	0.345856	0.999872	NotSig
WBGene00017325	F10C1.3	40.6845	31.1269	35.9057	-0.296179	0.388612	-0.761841	0.446155	0.999872	NotSig
WBGene00017362	F10G2.1	34.5805	23.3534	28.967	-0.460422	0.416388	-1.10741	0.268119	0.999872	NotSig
WBGene00271780	F11A6.16	42.7533	49.7061	46.2297	0.20036	0.367434	0.544742	0.585931	0.999872	NotSig
WBGene00008707	F11E6.3	162.221	127.754	144.988	-0.272985	0.292631	-0.933044	0.350797	0.999872	NotSig
WBGene00017384	F11G11.4	37.0385	35.987	36.5127	-0.0582327	0.390113	-0.149545	0.881123	0.999872	NotSig
WBGene00008724	F13A7.1	61.9152	66.619	64.2671	0.118163	0.338004	0.3498	0.726489	0.999872	NotSig
WBGene00008743	F13D12.9	35.3077	34.2664	34.787	0.00252952	0.395227	0.00639935	0.994894	0.999872	NotSig
WBGene00194922	F13E9.19	34.3399	25.5789	29.9594	-0.276758	0.414049	-0.670218	0.502719	0.999872	NotSig
WBGene00008768	F13G3.10	35.7327	33.8473	34.79	-0.0819574	0.393299	-0.208674	0.834703	0.999872	NotSig
WBGene00017455	F14D2.7	40.1262	40.3307	40.2285	-0.0263482	0.381917	-0.0689553	0.945025	0.999872	NotSig
WBGene00017506	F16B4.4	104.838	76.0703	90.4539	-0.398959	0.306949	-1.30044	0.193449	0.999872	NotSig
WBGene00008922	F17C11.11	22.4187	34.5138	28.4663	0.479624	0.414283	1.16097	0.245654	0.999872	NotSig
WBGene00008912	F17C8.7	50.9464	48.9538	49.9501	-0.0778781	0.361786	-0.215163	0.82964	0.999872	NotSig
WBGene00017540	F17E9.3	56.441	63.082	59.7615	0.0989213	0.345587	0.286282	0.774662	0.999872	NotSig
WBGene00017542	F17E9.5	381.369	357.577	369.473	-0.0749416	0.213043	-0.351734	0.725037	0.999872	NotSig
WBGene00017573	F18E9.7	97.0231	89.6821	93.3526	-0.104989	0.296934	-0.353494	0.723718	0.999872	NotSig
WBGene00017591	F19C7.1	54.5054	39.9975	47.2515	-0.375811	0.366153	-1.02777	0.304058	0.999872	NotSig
WBGene00017621	F20A1.10	61.4748	38.3197	49.8973	-0.49929	0.367809	-1.35421	0.175669	0.999872	NotSig
WBGene00017659	F21C10.10	34.5805	41.5779	38.0792	0.178195	0.386133	0.461055	0.644759	0.999872	NotSig
WBGene00017675	F21F3.6	39.7525	48.4375	44.095	0.230544	0.370438	0.621405	0.534333	0.999872	NotSig
WBGene00009031	F21H7.5	107.367	109.799	108.583	0.0395006	0.284748	0.138684	0.8897	0.999872	NotSig
WBGene00009050	F22D6.2	98.1753	114.39	106.283	0.203998	0.285607	0.714168	0.475123	0.999872	NotSig
WBGene00017717	F22F4.4	42.026	40.7712	41.3986	-0.0307399	0.384706	-0.0796184	0.936541	0.999872	NotSig
WBGene00017727	F22H10.3	79.1311	68.5013	73.8162	-0.217369	0.337538	-0.645093	0.518867	0.999872	NotSig
WBGene00009069	F23A7.4	132.531	142.453	137.492	0.0914136	0.280022	0.326795	0.743823	0.999872	NotSig
WBGene00044638	F23A7.8	78.0098	71.6622	74.836	-0.118785	0.326778	-0.364095	0.715787	0.999872	NotSig
WBGene00017734	F23C8.5	54.1828	49.2871	51.7349	-0.105855	0.35476	-0.298673	0.765189	0.999872	NotSig
WBGene00194674	F23D12.11	103.045	100.219	101.632	-0.0411815	0.293974	-0.139984	0.888672	0.999872	NotSig
WBGene00017756	F23F12.12	46.5837	38.5457	42.5647	-0.175143	0.384523	-0.456234	0.648222	0.999872	NotSig
WBGene00000263	F23H11.5	154.888	129.615	142.251	-0.250629	0.265687	-0.943405	0.345474	0.999872	NotSig
WBGene00017775	F25B5.3	62.6986	65.9954	64.347	0.0584336	0.334004	0.174778	0.861254	0.999872	NotSig
WBGene00017788	F25E5.7	93.0748	77.9724	85.5236	-0.194254	0.342635	-0.565209	0.571932	0.999872	NotSig
WBGene00194703	F26B1.8	161.55	156.86	159.205	-0.0349524	0.253874	-0.13769	0.890485	0.999872	NotSig
WBGene00009154	F26D2.16	237.685	258.714	248.2	0.0986591	0.23291	0.423558	0.671888	0.999872	NotSig
WBGene00005012	F26F4.2	56.697	55.5874	56.1422	-0.0290518	0.363698	-0.0796273	0.936534	0.999872	NotSig
WBGene00017851	F27C1.1	136.755	157.774	147.265	0.195827	0.261139	0.750092	0.453199	0.999872	NotSig
WBGene00009187	F27D4.1	46.1791	42.868	44.5235	-0.0737503	0.367901	-0.200371	0.84119	0.999872	NotSig
WBGene00009209	F28C6.10	82.5106	69.7585	76.1345	-0.214053	0.343417	-0.621714	0.53413	0.999872	NotSig
WBGene00017925	F29B9.11	186.621	141.066	163.843	-0.386735	0.259354	-1.49066	0.136051	0.999872	NotSig
WBGene00009294	F31D4.9	49.6048	43.2441	46.4245	-0.128517	0.368947	-0.347703	0.728063	0.999872	NotSig
WBGene00017964	F31F7.1	36.4291	59.0715	47.7503	0.518739	0.368745	1.40583	0.159774	0.999872	NotSig
WBGene00009308	F32A11.3	137.149	136.463	136.806	0.00458312	0.276221	0.0165799	0.986772	0.999872	NotSig
WBGene00009313	F32B4.2	42.3795	42.2658	42.3227	0.0247469	0.375454	0.0659227	0.947439	0.999872	NotSig
WBGene00017975	F32B5.1	91.6463	97.058	94.3522	0.0706588	0.295402	0.23922	0.810935	0.999872	NotSig
WBGene00009321	F32B6.4	53.727	60.6734	57.2002	0.126479	0.344799	0.366754	0.713802	0.999872	NotSig
WBGene00017984	F32D1.5	42.5331	48.0613	45.2972	0.138867	0.365604	0.379948	0.703984	0.999872	NotSig
WBGene00009344	F32H2.7	75.5006	67.2212	71.3609	-0.130157	0.322488	-0.403551	0.686543	0.999872	NotSig
WBGene00009377	F34D10.8	76.6219	78.7362	77.6791	0.0459724	0.321711	0.142704	0.886524	0.999872	NotSig
WBGene00009430	F35E12.6	59.1038	61.4587	60.2812	-0.0024719	0.354693	-0.00697591	0.994434	0.999872	NotSig
WBGene00009457	F36A2.10	99.5477	93.6711	96.6094	-0.0710283	0.295239	-0.240666	0.809814	0.999872	NotSig
WBGene00009459	F36A2.12	63.5485	62.5013	63.0249	-0.0581322	0.348434	-0.166688	0.867616	0.999872	NotSig
WBGene00023490	F36A2.14	32.0867	27.7615	29.9241	-0.148815	0.405782	-0.366105	0.714287	0.999872	NotSig
WBGene00009454	F36A2.7	231.51	190.384	210.947	-0.253351	0.242107	-1.04592	0.295599	0.999872	NotSig
WBGene00018083	F36A4.4	50.4345	49.2871	49.8608	-0.0139241	0.360622	-0.0386716	0.969152	0.999872	NotSig
WBGene00009463	F36D1.4	29.5263	42.4275	35.9769	0.355281	0.395279	0.899515	0.368379	0.999872	NotSig
WBGene00009470	F36D3.4	53.6246	45.8573	49.7409	-0.206328	0.359122	-0.57491	0.565352	0.999872	NotSig
WBGene00018124	F36H12.10	30.0179	29.6752	29.8465	0.012053	0.411453	0.0291805	0.976721	0.999872	NotSig
WBGene00018120	F36H12.4	33.2747	44.2983	38.7865	0.276616	0.387892	0.713031	0.475827	0.999872	NotSig
WBGene00018123	F36H12.9	26.2183	31.7291	28.9737	0.203596	0.408188	0.499305	0.617565	0.999872	NotSig
WBGene00018135	F37A4.5	34.9697	37.8578	36.4137	0.0672377	0.388472	0.173238	0.862464	0.999872	NotSig
WBGene00018151	F37C12.3	35.4459	41.8683	38.6571	0.146268	0.388428	0.37616	0.706798	0.999872	NotSig
WBGene00018145	F37C4.5	66.3242	87.1877	76.756	0.358395	0.322615	1.11215	0.266074	0.999872	NotSig
WBGene00009531	F38B2.4	47.5515	34.9658	41.2586	-0.37388	0.400193	-0.939928	0.347255	0.999872	NotSig
WBGene00009581	F40F9.3	44.6376	41.3305	42.984	-0.0983055	0.376308	-0.260661	0.794354	0.999872	NotSig
WBGene00077531	F40G9.15	69.4632	45.0077	57.2354	-0.511179	0.344642	-1.48203	0.138334	0.999872	NotSig
WBGene00018243	F40G9.7	81.7427	74.7373	78.24	-0.140155	0.320822	-0.437261	0.661922	0.999872	NotSig
WBGene00018253	F40H6.1	62.12	48.1257	55.1228	-0.284371	0.348718	-0.814878	0.415142	0.999872	NotSig
WBGene00018297	F41F3.3	58.3765	41.6637	50.0201	-0.397466	0.376279	-1.05233	0.29265	0.999872	NotSig
WBGene00018314	F41H10.1	74.9578	88.166	81.5619	0.215529	0.309736	0.695966	0.48645	0.999872	NotSig
WBGene00018324	F42A6.2	50.5572	33.557	42.0571	-0.498454	0.384109	-1.29549	0.195152	0.999872	NotSig
WBGene00018336	F42A9.7	32.6449	34.1591	33.402	0.0525572	0.399886	0.131876	0.895082	0.999872	NotSig
WBGene00018361	F42G8.10	52.539	55.6847	54.1118	0.0457326	0.352378	0.129938	0.896615	0.999872	NotSig
WBGene00018389	F43C11.12	34.6471	26.8047	30.7259	-0.278052	0.403079	-0.689792	0.490325	0.999872	NotSig
WBGene00018426	F44E7.4	29.0859	32.0623	30.5741	0.0827938	0.407285	0.202751	0.83933	0.999872	NotSig
WBGene00009712	F44G4.2	66.5136	58.1576	62.3356	-0.187709	0.338433	-0.555011	0.578887	0.999872	NotSig
WBGene00018459	F45D11.14	48.1455	40.202	44.1737	-0.238741	0.389236	-0.616325	0.53768	0.999872	NotSig
WBGene00009724	F45D3.4	40.3619	31.0626	35.7122	-0.30965	0.393258	-0.789217	0.429985	0.999872	NotSig
WBGene00009739	F45H10.2	100.464	83.6936	92.0789	-0.248157	0.303748	-0.817603	0.413584	0.999872	NotSig
WBGene00009740	F45H10.3	77.6206	52.3407	64.9806	-0.490891	0.33325	-1.47325	0.140683	0.999872	NotSig
WBGene00009746	F46A8.3	35.8863	24.5792	30.2327	-0.450355	0.413234	-1.09176	0.274938	0.999872	NotSig
WBGene00009748	F46A8.5	53.9269	37.5245	45.7257	-0.41107	0.379972	-1.08518	0.277841	0.999872	NotSig
WBGene00009754	F46A9.1	41.7034	33.6213	37.6624	-0.246462	0.387837	-0.63387	0.526166	0.999872	NotSig
WBGene00009787	F46F2.3	26.2387	31.7934	29.016	0.150379	0.43398	0.34376	0.731026	0.999872	NotSig
WBGene00018519	F46H5.3	416.646	332.676	374.661	-0.301877	0.20561	-1.46805	0.142091	0.999872	NotSig
WBGene00018531	F47B3.7	43.7722	41.9755	42.8739	-0.0447203	0.375692	-0.118758	0.905467	0.999872	NotSig
WBGene00018532	F47B7.1	34.4115	28.654	31.5327	-0.224111	0.406681	-0.549765	0.58248	0.999872	NotSig
WBGene00009811	F47B8.10	51.5916	70.1676	60.8796	0.32381	0.35012	0.92412	0.355424	0.999872	NotSig
WBGene00009829	F47G9.1	30.3047	24.3746	27.3397	-0.193583	0.41613	-0.465249	0.641753	0.999872	NotSig
WBGene00018602	F48D6.4	65.2232	51.0506	58.1369	-0.312694	0.349263	-0.896834	0.369807	0.999872	NotSig
WBGene00009880	F49C12.11	27.0325	34.5138	30.7732	0.264487	0.402528	0.657202	0.511051	0.999872	NotSig
WBGene00009881	F49C12.12	44.2638	43.739	44.0014	-0.0332841	0.370379	-0.0898266	0.928425	0.999872	NotSig
WBGene00009884	F49C12.15	71.7522	77.4033	74.5777	0.113101	0.319606	0.353931	0.72339	0.999872	NotSig
WBGene00009877	F49C12.7	31.0011	45.2766	38.1388	0.417451	0.383101	1.08971	0.275842	0.999872	NotSig
WBGene00235368	F49F1.18	49.8966	52.8241	51.3603	0.0559696	0.376897	0.147908	0.882415	0.999872	NotSig
WBGene00009915	F52A8.1	39.6501	33.5999	36.625	-0.181818	0.386434	-0.470283	0.638153	0.999872	NotSig
WBGene00009948	F52H3.6	37.5813	54.9423	46.2618	0.454682	0.366983	1.23696	0.2161	0.999872	NotSig
WBGene00009959	F53B6.4	120.645	139.862	130.253	0.19366	0.269271	0.719389	0.471901	0.999872	NotSig
WBGene00302980	F53E2.2	44.6531	57.4581	51.0556	0.320527	0.361183	0.885917	0.375662	0.999872	NotSig
WBGene00018764	F53F10.2	29.2857	25.8693	27.5775	-0.0903956	0.426926	-0.21298	0.831342	0.999872	NotSig
WBGene00009992	F53F4.10	67.1742	57.5769	62.3755	-0.197685	0.335831	-0.588983	0.555873	0.999872	NotSig
WBGene00018773	F53G12.8	27.7443	32.6216	30.1829	0.168743	0.406682	0.41607	0.677359	0.999872	NotSig
WBGene00018784	F54A3.5	65.1924	53.2761	59.2342	-0.269814	0.3457	-0.779946	0.435423	0.999872	NotSig
WBGene00010035	F54C8.1	34.1555	36.9438	35.5497	0.0720109	0.390002	0.184805	0.853382	0.999872	NotSig
WBGene00010041	F54C9.3	46.3481	43.0725	44.7103	-0.095909	0.371528	-0.258693	0.795872	0.999872	NotSig
WBGene00018822	F54D12.9	95.3793	72.4145	83.8969	-0.359265	0.309988	-1.1581	0.246823	0.999872	NotSig
WBGene00044633	F54H12.7	44.4174	48.7493	46.5833	0.0957622	0.371175	0.257356	0.796904	0.999872	NotSig
WBGene00010086	F55B11.4	34.5447	27.095	30.8199	-0.260456	0.404551	-0.644941	0.518965	0.999872	NotSig
WBGene00010114	F55D12.6	47.3313	39.75	43.5406	-0.186946	0.372511	-0.502335	0.615432	0.999872	NotSig
WBGene00010135	F55H12.4	45.8207	38.0079	41.9143	-0.150232	0.39028	-0.384858	0.700343	0.999872	NotSig
WBGene00010136	F55H12.5	29.7465	36.3417	33.0441	0.200948	0.396881	0.506236	0.612691	0.999872	NotSig
WBGene00018910	F56A4.2	62.6425	50.9648	56.8036	-0.245088	0.380095	-0.648058	0.516947	0.999872	NotSig
WBGene00018930	F56B3.6	25.2351	31.1698	28.2025	0.23379	0.411457	0.567125	0.570629	0.999872	NotSig
WBGene00018945	F56C3.8	75.6542	50.8031	63.2286	-0.500162	0.33536	-1.49112	0.13593	0.999872	NotSig
WBGene00018951	F56C9.7	40.8023	24.9124	32.8574	-0.546547	0.402651	-1.36044	0.173692	0.999872	NotSig
WBGene00018968	F56D2.8	70.088	66.5547	68.3214	-0.0376033	0.339896	-0.110798	0.911777	0.999872	NotSig
WBGene00044475	F56D6.13	33.2901	43.8034	38.5467	0.327859	0.382708	0.856372	0.391792	0.999872	NotSig
WBGene00010174	F56H9.2	119.892	162.506	141.199	0.343186	0.312567	1.09693	0.272673	0.999872	NotSig
WBGene00019003	F57B10.5	34.2733	37.8149	36.0441	0.0930144	0.394717	0.236509	0.813038	0.999872	NotSig
WBGene00019017	F57F4.4	106.138	121.82	113.979	0.186043	0.327893	0.568701	0.569559	0.999872	NotSig
WBGene00010226	F58A4.1	96.9614	77.9839	87.4727	-0.292046	0.336366	-0.86668	0.386117	0.999872	NotSig
WBGene00019024	F58A6.5	35.4613	31.1698	33.3156	-0.124476	0.396642	-0.313297	0.754055	0.999872	NotSig
WBGene00019026	F58A6.9	210.038	235.361	222.699	0.145822	0.232106	0.628264	0.529831	0.999872	NotSig
WBGene00010241	F58D2.2	36.1219	35.7181	35.92	-0.011183	0.390027	-0.0287237	0.977085	0.999872	NotSig
WBGene00010246	F58D5.7	36.7671	43.0396	39.9033	0.21561	0.397651	0.540185	0.589069	0.999872	NotSig
WBGene00010254	F58E6.5	83.4889	77.489	80.489	-0.0710396	0.315711	-0.224812	0.822126	0.999872	NotSig
WBGene00019061	F58F12.1	132.623	117.465	125.044	-0.165862	0.278466	-0.595249	0.551677	0.999872	NotSig
WBGene00010265	F58G1.3	30.3917	45.9645	38.1781	0.44536	0.388108	1.14396	0.252642	0.999872	NotSig
WBGene00010314	F59B2.12	302.314	295.399	298.857	-0.031731	0.2185	-0.145193	0.884558	0.999872	NotSig
WBGene00077764	F59C6.16	57.5217	42.9967	50.2592	-0.264359	0.382759	-0.689827	0.490303	0.999872	NotSig
WBGene00010326	F59C6.5	55.0328	59.2002	57.1165	0.0831153	0.344436	0.241099	0.809478	0.999872	NotSig
WBGene00010337	F59F4.2	59.2216	59.319	59.2703	-0.0387371	0.351395	-0.110391	0.912099	0.999872	NotSig
WBGene00019068	faah-3	36.6135	55.2756	45.9445	0.51254	0.37195	1.37715	0.168466	0.999872	NotSig
WBGene00001385	far-1	415.688	332.73	374.209	-0.312059	0.209336	-1.49053	0.136085	0.999872	NotSig
WBGene00001390	far-6	38.1598	34.9543	36.5571	-0.0830085	0.405543	-0.203466	0.838771	0.999872	NotSig
WBGene00001393	fat-1	133.145	152.043	142.594	0.182169	0.262926	0.692704	0.488496	0.999872	NotSig
WBGene00001394	fat-2	216.654	277.744	247.199	0.336901	0.236255	1.4254	0.154043	0.999872	NotSig
WBGene00001395	fat-3	48.2324	41.5994	44.9159	-0.186366	0.368743	-0.504924	0.613612	0.999872	NotSig
WBGene00001396	fat-4	74.5174	81.1663	77.8418	0.126478	0.31688	0.398915	0.689956	0.999872	NotSig
WBGene00001397	fat-5	21.2665	33.6428	27.4546	0.494429	0.414486	1.1905	0.23385	0.999872	NotSig
WBGene00001398	fat-6	83.5044	95.6821	89.5932	0.163636	0.30931	0.529722	0.596305	0.999872	NotSig
WBGene00001404	fbp-1	26.2695	28.3636	27.3166	0.0834047	0.412937	0.201868	0.84002	0.999872	NotSig
WBGene00001423	fib-1	68.6848	62.7702	65.7275	-0.138343	0.334431	-0.41389	0.678955	0.999872	NotSig
WBGene00015520	fip-3	40.669	33.2237	36.9464	-0.265327	0.392475	-0.676073	0.498994	0.999872	NotSig
WBGene00044449	fipr-20	156.762	112.852	134.807	-0.43379	0.302144	-1.43374	0.151645	0.999872	NotSig
WBGene00009621	fipr-21	54.5054	47.4377	50.9716	-0.162874	0.355209	-0.458835	0.646353	0.999872	NotSig
WBGene00001426	fkb-1	87.2373	65.3504	76.2938	-0.359591	0.31569	-1.13835	0.254976	0.999872	NotSig
WBGene00001427	fkb-2	112.595	114.788	113.691	0.0172663	0.296977	0.0580699	0.953693	0.999872	NotSig
WBGene00001431	fkb-6	38.5645	44.0294	41.2969	0.143733	0.375656	0.383038	0.701692	0.999872	NotSig
WBGene00022048	fln-1	47.7563	49.2227	48.4895	0.0158202	0.362923	0.0436617	0.965174	0.999872	NotSig
WBGene00001455	flp-12	36.1577	24.891	30.5243	-0.445012	0.411956	-1.08179	0.279346	0.999872	NotSig
WBGene00001457	flp-14	41.8879	36.7178	39.3029	-0.121922	0.382119	-0.318937	0.749775	0.999872	NotSig
WBGene00009562	flp-22	34.2067	37.32	35.7633	0.0986002	0.389383	0.252884	0.800358	0.999872	NotSig
WBGene00001452	flp-9	48.0788	32.9119	40.4954	-0.457599	0.381268	-1.20137	0.229608	0.999872	NotSig
WBGene00001501	ftn-2	151.262	163.731	157.497	0.0747148	0.271105	0.275578	0.782873	0.999872	NotSig
WBGene00001502	ftt-2	92.9724	111.003	101.988	0.210034	0.299478	0.700654	0.483519	0.999872	NotSig
WBGene00001503	fum-1	51.2332	46.8785	49.0558	-0.0968935	0.358429	-0.270119	0.787068	0.999872	NotSig
WBGene00014095	gdh-1	182.361	168.268	175.314	-0.10925	0.246637	-0.44292	0.657824	0.999872	NotSig
WBGene00001558	gdi-1	41.0071	48.5233	44.7652	0.21949	0.375776	0.582702	0.560094	0.999872	NotSig
WBGene00008546	gfat-1	43.0247	37.0082	40.0164	-0.158213	0.378414	-0.417848	0.676058	0.999872	NotSig
WBGene00016440	gipc-1	176.139	208.223	192.181	0.209195	0.244645	0.855028	0.392536	0.999872	NotSig
WBGene00009681	gipc-2	270.648	266.197	268.423	-0.0242373	0.220507	-0.109922	0.912471	0.999872	NotSig
WBGene00014030	glb-1	28.2871	30.9982	29.6427	0.0576405	0.418251	0.138644	0.889731	0.999872	NotSig
WBGene00001598	glh-1	41.1761	37.1154	39.1458	-0.0703905	0.391216	-0.17941	0.857616	0.999872	NotSig
WBGene00001603	gln-2	88.9527	92.2623	90.6075	0.042137	0.309894	0.1358	0.89198	0.999872	NotSig
WBGene00001604	gln-3	75.1626	60.8021	67.9823	-0.243436	0.329815	-0.737165	0.461022	0.999872	NotSig
WBGene00021331	glrx-10	33.5103	24.7722	29.1413	-0.248799	0.420431	-0.588984	0.555872	0.999872	NotSig
WBGene00015778	got-2.2	84.4055	59.4262	71.9159	-0.451848	0.323257	-1.39746	0.162274	0.999872	NotSig
WBGene00001684	gpd-2	127.702	109.756	118.729	-0.194034	0.276532	-0.701445	0.483025	0.999872	NotSig
WBGene00001685	gpd-3	192.822	157.829	175.326	-0.280987	0.256919	-1.09417	0.27388	0.999872	NotSig
WBGene00010778	gpdh-2	37.0539	33.2666	35.1603	-0.101588	0.395262	-0.257627	0.796695	0.999872	NotSig
WBGene00001694	grd-5	45.8053	33.1808	39.493	-0.388189	0.390191	-0.998406	0.318082	0.999872	NotSig
WBGene00007977	gska-3	31.7641	38.2768	35.0205	0.225773	0.392676	0.574161	0.565859	0.999872	NotSig
WBGene00001747	gsp-1	29.3881	30.0084	29.6983	0.0884808	0.421994	0.209612	0.83397	0.999872	NotSig
WBGene00021113	gsp-3	156.26	142.603	149.432	-0.128229	0.259004	-0.495146	0.620497	0.999872	NotSig
WBGene00020187	gsp-4	122.478	115.616	119.047	-0.0731368	0.276339	-0.264589	0.791326	0.999872	NotSig
WBGene00001749	gst-1	36.9361	50.653	43.7945	0.32121	0.387421	0.832334	0.40522	0.999872	NotSig
WBGene00001758	gst-10	53.1022	50.4055	51.7539	-0.118074	0.37995	-0.310713	0.756019	0.999872	NotSig
WBGene00001761	gst-13	26.3207	34.3422	30.3315	0.213434	0.422648	0.507531	0.611782	0.999872	NotSig
WBGene00001794	gta-1	59.3548	46.2334	52.7941	-0.278725	0.354561	-0.786465	0.431595	0.999872	NotSig
WBGene00010348	H01G02.1	26.4231	29.8583	28.1407	0.0913425	0.414289	0.220308	0.825631	0.999872	NotSig
WBGene00007630	har-1	53.3532	58.5981	55.9757	0.118333	0.345522	0.342252	0.732161	0.999872	NotSig
WBGene00001840	hel-1	32.3427	26.5572	29.4499	-0.210174	0.416532	-0.501826	0.61579	0.999872	NotSig
WBGene00001855	hil-4	35.3435	25.5789	30.4612	-0.359979	0.40591	-0.885058	0.376126	0.999872	NotSig
WBGene00001856	hil-5	37.3099	33.8902	35.6	-0.112926	0.389091	-0.290229	0.771641	0.999872	NotSig
WBGene00011735	hip-1	33.6127	34.4924	34.0525	0.0194693	0.393474	0.0495186	0.960506	0.999872	NotSig
WBGene00001909	his-35	35.0054	35.2017	35.1036	-0.00451429	0.403109	-0.0111495	0.991104	0.999872	NotSig
WBGene00001911	his-37	35.0209	37.1913	36.1061	0.0241532	0.394875	0.0612854	0.951132	0.999872	NotSig
WBGene00001915	his-41	29.6441	29.5894	29.6167	0.00336384	0.405916	0.00828972	0.993386	0.999872	NotSig
WBGene00001944	his-70	31.9177	31.4816	31.6997	-0.0132621	0.4032	-0.0327928	0.97384	0.999872	NotSig
WBGene00001971	hmg-1.1	104.924	103.541	104.233	-0.0139855	0.287052	-0.0487277	0.961136	0.999872	NotSig
WBGene00001977	hmg-12	27.2373	28.0304	27.6338	-0.000526647	0.41584	-0.0012723	0.998985	0.999872	NotSig
WBGene00001993	hpd-1	34.0531	37.6318	35.8424	0.131634	0.389596	0.337866	0.735464	0.999872	NotSig
WBGene00017982	hpo-18	72.9247	64.3935	68.6591	-0.166261	0.326694	-0.508714	0.610952	0.999872	NotSig
WBGene00020268	hpo-19	31.9177	36.6535	34.2856	0.127828	0.394828	0.323487	0.746327	0.999872	NotSig
WBGene00012500	hpo-2	58.986	64.5008	61.7434	0.0970588	0.348356	0.277998	0.781014	0.999872	NotSig
WBGene00020517	hpo-8	39.737	34.654	37.1955	-0.215958	0.412847	-0.524705	0.599788	0.999872	NotSig
WBGene00002005	hsp-1	285.221	311.043	298.132	0.111972	0.220392	0.507961	0.611481	0.999872	NotSig
WBGene00016250	hsp-110	31.2725	40.1476	35.7101	0.295871	0.39254	0.752115	0.451982	0.999872	NotSig
WBGene00002023	hsp-25	44.2638	44.0508	44.1573	-0.0240173	0.369933	-0.0648909	0.948261	0.999872	NotSig
WBGene00002007	hsp-3	111.689	114.928	113.308	0.0486618	0.28519	0.170725	0.86444	0.999872	NotSig
WBGene00002008	hsp-4	121.255	107.304	114.28	-0.142	0.282428	-0.502797	0.615107	0.999872	NotSig
WBGene00002010	hsp-6	26.9659	35.8682	31.4171	0.308189	0.412054	0.743837	0.456975	0.999872	NotSig
WBGene00002025	hsp-60	37.7657	40.6854	39.2256	0.115306	0.388596	0.297451	0.766122	0.999872	NotSig
WBGene00000915	hsp-90	294.398	289.862	292.13	-0.0342767	0.225034	-0.152301	0.87895	0.999872	NotSig
WBGene00014240	htas-1	56.103	56.7273	56.4151	-0.00921495	0.355113	-0.0259028	0.979335	0.999872	NotSig
WBGene00019947	htz-1	34.0377	28.6754	31.3566	-0.194497	0.403365	-0.481085	0.630456	0.999872	NotSig
WBGene00002045	icd-1	224.73	207.857	216.293	-0.109483	0.244865	-0.446906	0.654943	0.999872	NotSig
WBGene00022042	icd-2	217.535	229.544	223.539	0.0646563	0.232454	0.278132	0.780911	0.999872	NotSig
WBGene00010317	idh-1	38.7693	41.2232	39.9962	0.0312429	0.383359	0.0815381	0.935014	0.999872	NotSig
WBGene00009664	idha-1	58.3204	50.2224	54.2714	-0.165781	0.351331	-0.472279	0.636728	0.999872	NotSig
WBGene00009440	idhg-1	34.2221	32.643	33.4326	-0.0413146	0.398368	-0.10396	0.917201	0.999872	NotSig
WBGene00002054	ifb-2	38.5799	28.6111	33.5955	-0.319158	0.40348	-0.793966	0.427215	0.999872	NotSig
WBGene00002056	ifc-2	36.3421	38.191	37.2666	0.0648167	0.387315	0.167675	0.866839	0.999872	NotSig
WBGene00002059	ife-1	83.4427	99.6811	91.5619	0.205902	0.32182	0.638617	0.523072	0.999872	NotSig
WBGene00002061	ife-3	35.2411	32.2669	33.754	-0.136345	0.401024	-0.340889	0.733187	0.999872	NotSig
WBGene00002065	iff-2	104.3	115.014	109.657	0.120974	0.286148	0.422534	0.672635	0.999872	NotSig
WBGene00002068	ify-1	42.1439	45.2766	43.7102	0.0633322	0.370748	0.170776	0.8644	0.999872	NotSig
WBGene00002070	ile-1	41.1761	37.0511	39.1136	-0.0908858	0.383297	-0.236775	0.812831	0.999872	NotSig
WBGene00002077	imb-3	27.3397	28.6325	27.9861	0.00200644	0.420082	0.00475735	0.996204	0.999872	NotSig
WBGene00011481	imp-2	38.5133	42.1157	40.3145	0.0788751	0.384246	0.205892	0.836875	0.999872	NotSig
WBGene00002083	inf-1	65.259	92.1336	78.6963	0.421072	0.313354	1.34314	0.179228	0.999872	NotSig
WBGene00002114	ins-31	280.305	219.931	250.118	-0.326385	0.237597	-1.37297	0.16976	0.999872	NotSig
WBGene00019001	ipgm-1	44.4995	48.8895	46.6945	0.093087	0.370589	0.251873	0.801139	0.999872	NotSig
WBGene00008584	irg-4	56.2208	50.0723	53.1465	-0.188252	0.368157	-0.512061	0.608608	0.999872	NotSig
WBGene00002162	isp-1	111.54	97.8747	104.708	-0.150991	0.295458	-0.510496	0.609704	0.999872	NotSig
WBGene00015326	ivd-1	35.8505	29.6752	32.7628	-0.155471	0.404351	-0.383633	0.701251	0.999872	NotSig
WBGene00010474	K01D12.15	79.5715	68.7158	74.1437	-0.184784	0.317731	-0.581524	0.560887	0.999872	NotSig
WBGene00010466	K01D12.7	111.627	109.401	110.514	-0.042944	0.29001	-0.147992	0.882349	0.999872	NotSig
WBGene00010486	K01H12.4	37.0897	46.5667	41.8282	0.261451	0.374256	0.697844	0.485274	0.999872	NotSig
WBGene00010491	K02B7.3	33.4437	40.9543	37.199	0.205149	0.386339	0.530953	0.595451	0.999872	NotSig
WBGene00019301	K02D10.1	34.3399	26.45	30.3949	-0.265836	0.415283	-0.643531	0.51988	0.999872	NotSig
WBGene00019298	K02D7.1	35.3231	30.439	32.8811	-0.147158	0.413158	-0.358394	0.720049	0.999872	NotSig
WBGene00010531	K03D3.5	196.75	266.219	231.484	0.38063	0.252428	1.50713	0.131777	0.999872	NotSig
WBGene00010547	K03H1.12	32.1379	40.0189	36.0784	0.217309	0.389984	0.557255	0.577354	0.999872	NotSig
WBGene00010574	K04H4.5	34.9543	45.9216	40.4379	0.274927	0.385234	0.711913	0.476518	0.999872	NotSig
WBGene00010578	K04H8.3	54.3722	71.2531	62.8126	0.316706	0.34006	0.929818	0.352465	0.999872	NotSig
WBGene00010597	K06A4.7	106.471	84.8765	95.6736	-0.322942	0.308664	-1.04667	0.295254	0.999872	NotSig
WBGene00019430	K06A5.2	109.216	115.142	112.179	0.0872299	0.287411	0.30333	0.761638	0.999872	NotSig
WBGene00010611	K07A1.4	43.9567	41.5994	42.778	-0.050942	0.373217	-0.136635	0.891319	0.999872	NotSig
WBGene00010612	K07A1.5	41.7034	46.2978	44.0006	0.118091	0.374579	0.314485	0.753152	0.999872	NotSig
WBGene00019510	K07H8.10	34.2733	44.9648	39.619	0.314788	0.381081	0.827362	0.408032	0.999872	NotSig
WBGene00010651	K08C9.2	89.5417	87.6711	88.6064	0.00370256	0.309407	0.0119639	0.990454	0.999872	NotSig
WBGene00019537	K08D12.3	103.368	94.7352	99.0514	-0.109404	0.30049	-0.363668	0.716106	0.999872	NotSig
WBGene00019540	K08D12.6	165.898	132.809	149.353	-0.274158	0.317031	-0.86633	0.386309	0.999872	NotSig
WBGene00010678	K08F4.3	38.4467	51.76	45.1033	0.329517	0.367378	0.89635	0.370066	0.999872	NotSig
WBGene00010719	K09E4.1	38.9025	35.1374	37.02	-0.0901094	0.389552	-0.231661	0.816801	0.999872	NotSig
WBGene00010727	K09G1.1	28.5431	37.546	33.0445	0.255879	0.401508	0.636797	0.524257	0.999872	NotSig
WBGene00019646	K11D12.6	115.75	96.1226	105.936	-0.259377	0.299074	-0.866621	0.38615	0.999872	NotSig
WBGene00019647	K11D12.7	64.1222	55.4158	59.769	-0.193621	0.340253	-0.56927	0.569173	0.999872	NotSig
WBGene00019664	K11H12.8	31.3749	42.2015	36.7882	0.308406	0.387958	0.79419	0.427085	0.999872	NotSig
WBGene00019680	K12H4.5	56.8814	51.76	54.3207	-0.127153	0.349394	-0.363748	0.716046	0.999872	NotSig
WBGene00019685	K12H6.5	34.6471	42.7178	38.6825	0.202141	0.389086	0.520957	0.602397	0.999872	NotSig
WBGene00019688	K12H6.8	75.3316	74.8231	75.0773	-0.018112	0.317827	-0.0570146	0.954534	0.999872	NotSig
WBGene00002183	kat-1	34.7649	31.1269	32.9459	-0.102964	0.398665	-0.258618	0.79593	0.999872	NotSig
WBGene00013463	kdp-1	147.089	138.055	142.572	-0.096303	0.2675	-0.359881	0.718936	0.999872	NotSig
WBGene00002186	kel-10	36.5623	29.9226	33.2425	-0.185662	0.39967	-0.464729	0.642125	0.999872	NotSig
WBGene00002196	kin-10	46.3635	39.7715	43.0675	-0.140113	0.381043	-0.368309	0.712643	0.999872	NotSig
WBGene00002202	kin-19	53.2151	46.3407	49.7779	-0.109129	0.370723	-0.294251	0.768566	0.999872	NotSig
WBGene00002191	kin-3	29.5263	33.6213	31.5738	0.135355	0.402016	0.335966	0.736897	0.999872	NotSig
WBGene00015802	kynu-1	22.9973	34.7613	28.8793	0.385876	0.414059	0.93118	0.351761	0.999872	NotSig
WBGene00002250	lap-2	38.8359	33.3739	36.1049	-0.131731	0.393544	-0.333883	0.738468	0.999872	NotSig
WBGene00002254	lbp-2	55.76	40.664	48.212	-0.364008	0.362094	-1.00573	0.314545	0.999872	NotSig
WBGene00002258	lbp-6	128.209	106.036	117.122	-0.238447	0.278185	-0.857104	0.391387	0.999872	NotSig
WBGene00021486	lbp-9	179.565	168.064	173.814	-0.089325	0.251749	-0.354675	0.722833	0.999872	NotSig
WBGene00002262	ldh-1	27.6265	29.5679	28.5972	0.0570896	0.40947	0.139427	0.889113	0.999872	NotSig
WBGene00017719	ldp-1	35.8042	20.6545	28.2294	-0.569645	0.433544	-1.30592	0.191581	0.999872	NotSig
WBGene00002263	lea-1	82.3367	51.6841	67.0104	-0.509221	0.352811	-1.43793	0.150454	0.999872	NotSig
WBGene00002264	lec-1	103.076	89.3918	96.2338	-0.174869	0.294376	-0.594003	0.55251	0.999872	NotSig
WBGene00002273	lec-10	104.535	133.464	119	0.318619	0.275741	1.15536	0.247944	0.999872	NotSig
WBGene00002265	lec-2	85.097	75.4038	80.2504	-0.145637	0.323381	-0.451076	0.651935	0.999872	NotSig
WBGene00002267	lec-4	30.4429	43.7819	37.1124	0.374548	0.392328	0.951754	0.341222	0.999872	NotSig
WBGene00002269	lec-6	194.666	237.877	216.271	0.280959	0.245305	1.1458	0.251879	0.999872	NotSig
WBGene00002271	lec-8	75.4494	74.4684	74.9589	-0.0263579	0.322234	-0.0818971	0.934729	0.999872	NotSig
WBGene00002272	lec-9	55.2018	50.1581	52.68	-0.137627	0.354129	-0.388954	0.69731	0.999872	NotSig
WBGene00010424	lep-5	41.3297	34.1591	37.7444	-0.24129	0.386389	-0.624775	0.532119	0.999872	NotSig
WBGene00002280	let-2	32.2711	29.9226	31.0969	-0.0374188	0.410282	-0.0913882	0.927184	0.999872	NotSig
WBGene00002344	let-70	97.8373	99.1977	98.5175	0.00707028	0.292668	0.0241589	0.980726	0.999872	NotSig
WBGene00002879	let-754	45.8565	52.4694	49.1629	0.184352	0.360976	0.510437	0.609746	0.999872	NotSig
WBGene00002978	lev-11	377.457	330.677	354.067	-0.165654	0.233913	-0.708366	0.478718	0.999872	NotSig
WBGene00002980	lgg-1	157.607	141.873	149.74	-0.123111	0.297993	-0.413685	0.679105	0.999872	NotSig
WBGene00003041	lin-61	34.2221	23.1703	28.6962	-0.358325	0.415015	-0.861675	0.388866	0.999872	NotSig
WBGene00003053	lmp-1	32.5117	23.0631	27.7874	-0.401411	0.418479	-0.959387	0.337364	0.999872	NotSig
WBGene00003061	lpd-5	52.2676	38.7717	45.5197	-0.368269	0.368465	-1.00023	0.317201	0.999872	NotSig
WBGene00003065	lpd-9	50.8749	32.9548	41.9148	-0.477542	0.381345	-1.2538	0.209916	0.999872	NotSig
WBGene00003090	lys-1	234.484	223.341	228.913	-0.0921449	0.261833	-0.351913	0.724903	0.999872	NotSig
WBGene00003091	lys-2	60.8037	86.7043	73.754	0.354015	0.369433	0.956705	0.338716	0.999872	NotSig
WBGene00303365	M151.10	146.5	166.709	156.604	0.142491	0.283536	0.502169	0.615549	0.999872	NotSig
WBGene00010896	M28.5	87.4779	80.9303	84.2041	-0.134494	0.32117	-0.418684	0.675447	0.999872	NotSig
WBGene00010900	M28.9	32.2557	40.9329	36.5943	0.254582	0.3884	0.656537	0.511479	0.999872	NotSig
WBGene00019780	M60.4	62.9854	71.6407	67.3131	0.131587	0.336331	0.391849	0.695169	0.999872	NotSig
WBGene00010886	M7.10	52.9843	78.1456	65.565	0.396108	0.366672	1.0782	0.280946	0.999872	NotSig
WBGene00010885	M7.9	201.973	200.631	201.302	-0.0121665	0.265537	-0.0457793	0.963486	0.999872	NotSig
WBGene00019785	M70.3	24.5387	32.6645	28.6016	0.323174	0.412137	0.785999	0.431868	0.999872	NotSig
WBGene00015248	mai-2	104.028	101.337	102.683	-0.0508068	0.291551	-0.174236	0.86168	0.999872	NotSig
WBGene00010681	mak-1	33.8841	29.299	31.5916	-0.148874	0.400526	-0.371292	0.71042	0.999872	NotSig
WBGene00021888	manf-1	41.8213	59.1788	50.5	0.404869	0.355594	1.13775	0.255224	0.999872	NotSig
WBGene00018491	mdh-1	117.644	93.2521	105.448	-0.316245	0.290697	-1.0883	0.276464	0.999872	NotSig
WBGene00003214	mel-32	38.4979	41.9541	40.226	0.093315	0.380265	0.244921	0.806518	0.999872	NotSig
WBGene00012983	men-1	29.6441	29.299	29.4716	0.000328201	0.406679	0.000806841	0.999356	0.999872	NotSig
WBGene00003225	mev-1	50.4702	49.5345	50.0024	-0.0476384	0.359727	-0.132568	0.894535	0.999872	NotSig
WBGene00003369	mlc-1	200.724	162.699	181.711	-0.274876	0.246505	-1.11517	0.264778	0.999872	NotSig
WBGene00003370	mlc-2	438.184	381.245	409.715	-0.201656	0.227758	-0.885686	0.375787	0.999872	NotSig
WBGene00003371	mlc-3	336.491	295.486	315.989	-0.175679	0.230496	-0.762469	0.44578	0.999872	NotSig
WBGene00003372	mlc-4	38.7693	41.6423	40.2058	0.0753219	0.380389	0.197633	0.843332	0.999872	NotSig
WBGene00021348	moag-4	31.0369	25.6218	28.3293	-0.208375	0.419664	-0.493854	0.621409	0.999872	NotSig
WBGene00019333	moma-1	28.2717	37.5889	32.9303	0.281778	0.400016	0.703091	0.481999	0.999872	NotSig
WBGene00017387	mpst-4	31.0523	35.7395	33.3959	0.142332	0.395386	0.359841	0.718966	0.999872	NotSig
WBGene00013882	msa-1	36.2755	39.0835	37.6795	0.0615815	0.385581	0.159884	0.872972	0.999872	NotSig
WBGene00009680	msd-1	569.705	635.517	602.611	0.146999	0.187613	0.783538	0.433311	0.999872	NotSig
WBGene00009682	msd-2	580.608	528.782	554.695	-0.129877	0.188799	-0.687907	0.491511	0.999872	NotSig
WBGene00016447	msd-4	457.361	427.218	442.29	-0.0880416	0.199873	-0.440502	0.659574	0.999872	NotSig
WBGene00003425	msp-10	633.919	626.98	630.449	-0.0211407	0.190714	-0.110844	0.91174	0.999872	NotSig
WBGene00003468	msp-113	855.316	876.049	865.683	0.0289634	0.179525	0.161335	0.871829	0.999872	NotSig
WBGene00003469	msp-142	408.939	410.35	409.645	0.00449339	0.215639	0.0208447	0.98337	0.999872	NotSig
WBGene00003470	msp-152	1121.63	1127.45	1124.54	0.00870656	0.17144	0.0507863	0.959496	0.999872	NotSig
WBGene00003426	msp-19	906.437	932.638	919.537	0.0362202	0.181235	0.199867	0.841585	0.999872	NotSig
WBGene00003424	msp-3	427.564	403.855	415.709	-0.0762854	0.204344	-0.373367	0.708875	0.999872	NotSig
WBGene00003429	msp-31	475.504	493.913	484.709	0.0566454	0.200049	0.283193	0.777029	0.999872	NotSig
WBGene00003431	msp-33	540.23	546.328	543.279	0.0170152	0.190913	0.089121	0.928986	0.999872	NotSig
WBGene00003432	msp-36	894.884	867.575	881.229	-0.0434058	0.179983	-0.24115	0.809439	0.999872	NotSig
WBGene00003434	msp-38	358.684	373.889	366.287	0.0496625	0.207397	0.239473	0.810739	0.999872	NotSig
WBGene00003435	msp-40	718.079	791.785	754.932	0.134854	0.179915	0.749534	0.453536	0.999872	NotSig
WBGene00003438	msp-45	609.084	662.02	635.552	0.11438	0.18481	0.618897	0.535984	0.999872	NotSig
WBGene00003442	msp-49	563.54	612.949	588.245	0.116048	0.191494	0.606077	0.544463	0.999872	NotSig
WBGene00003444	msp-51	875.261	928.852	902.057	0.0785789	0.17848	0.440267	0.659744	0.999872	NotSig
WBGene00003446	msp-53	790.088	758.089	774.089	-0.0607467	0.180789	-0.336014	0.73686	0.999872	NotSig
WBGene00003448	msp-55	414.931	414.048	414.49	-0.00704814	0.208503	-0.0338093	0.973029	0.999872	NotSig
WBGene00003449	msp-56	707.556	701.156	704.356	-0.0136786	0.188462	-0.0725717	0.942147	0.999872	NotSig
WBGene00003450	msp-57	889.451	941.261	915.356	0.0734859	0.181394	0.405136	0.685377	0.999872	NotSig
WBGene00003452	msp-59	981.066	998.309	989.688	0.0231985	0.174539	0.132911	0.894264	0.999872	NotSig
WBGene00003456	msp-63	71.2914	64.8455	68.0685	-0.113895	0.356283	-0.320799	0.748362	0.999872	NotSig
WBGene00003457	msp-64	532.606	437.369	484.987	-0.270172	0.199774	-1.35252	0.17621	0.999872	NotSig
WBGene00003458	msp-65	560.939	601.1	581.019	0.0885299	0.192041	0.461017	0.644786	0.999872	NotSig
WBGene00003463	msp-76	719.559	784.29	751.925	0.118482	0.182829	0.648013	0.516977	0.999872	NotSig
WBGene00003464	msp-77	680.293	748.886	714.59	0.130258	0.182261	0.7147	0.474794	0.999872	NotSig
WBGene00003465	msp-78	720.932	691.231	706.081	-0.0553204	0.187952	-0.294304	0.768526	0.999872	NotSig
WBGene00003466	msp-79	705.918	704.607	705.263	0.000578034	0.183853	0.0031446	0.997491	0.999872	NotSig
WBGene00003467	msp-81	988.886	884.338	936.612	-0.155921	0.176439	-0.883672	0.376873	0.999872	NotSig
WBGene00022751	msrp-2	704.791	635.741	670.266	-0.137403	0.186151	-0.738115	0.460445	0.999872	NotSig
WBGene00017059	msrp-5	100.649	84.3172	92.483	-0.226598	0.308314	-0.735836	0.46183	0.999872	NotSig
WBGene00017058	msrp-6	53.5734	61.9965	57.7849	0.12701	0.366876	0.347224	0.728423	0.999872	NotSig
WBGene00014472	MTCE.33	306.913	291.959	299.436	-0.0814734	0.223159	-0.36507	0.715059	0.999872	NotSig
WBGene00014454	MTCE.7	205.563	202.083	203.823	-0.0186936	0.243831	-0.0766328	0.938916	0.999872	NotSig
WBGene00018395	mtch-1	45.078	39.7286	42.4033	-0.167634	0.374893	-0.446917	0.654935	0.999872	NotSig
WBGene00003474	mtl-2	70.3335	54.2115	62.2725	-0.342744	0.357732	-0.956396	0.338872	0.999872	NotSig
WBGene00003495	mup-2	94.3554	99.8427	97.0991	0.0955929	0.309839	0.30888	0.757413	0.999872	NotSig
WBGene00017075	nap-1	73.5187	58.4364	65.9776	-0.248655	0.34698	-0.714598	0.474857	0.999872	NotSig
WBGene00010958	ndfl-4	65.0647	82.7697	73.9172	0.159576	0.461269	0.347585	0.728152	0.999872	NotSig
WBGene00009119	ndk-1	396.377	318.838	357.608	-0.299667	0.223689	-1.33919	0.18051	0.999872	NotSig
WBGene00021839	nduf-5	40.7714	45.0291	42.9003	0.092121	0.380396	0.241523	0.80915	0.999872	NotSig
WBGene00009051	nduf-6	44.1103	43.4487	43.7795	-0.0185379	0.368867	-0.0502606	0.959915	0.999872	NotSig
WBGene00012376	nduf-7	53.0973	50.7388	51.918	-0.0663621	0.361411	-0.184093	0.85394	0.999872	NotSig
WBGene00010959	nduo-1	174.531	221.975	198.253	0.327997	0.280027	1.17251	0.24099	0.999872	NotSig
WBGene00010961	nduo-2	196.029	256.048	226.038	0.259434	0.437051	0.594372	0.552263	0.999872	NotSig
WBGene00010966	nduo-3	417.558	421.424	419.491	0.00970169	0.210165	0.0461741	0.963171	0.999872	NotSig
WBGene00010963	nduo-4	211.155	269.842	240.498	0.25048	0.427495	0.586415	0.557597	0.999872	NotSig
WBGene00010967	nduo-5	130.319	179.999	155.159	0.319807	0.433261	0.739524	0.459589	0.999872	NotSig
WBGene00010957	nduo-6	96.4859	207.891	152.188	0.556038	0.462799	1.21107	0.225869	0.999872	NotSig
WBGene00003588	nex-1	73.8259	83.725	78.7755	0.152935	0.336172	0.453828	0.649953	0.999872	NotSig
WBGene00008074	nkb-2	28.3895	26.5358	27.4626	-0.0596548	0.413352	-0.144052	0.88546	0.999872	NotSig
WBGene00003751	nlp-13	29.5775	29.8797	29.7286	-0.0151365	0.40848	-0.0370048	0.970481	0.999872	NotSig
WBGene00003765	nlp-27	88.1848	105.241	96.7127	0.220682	0.302298	0.730861	0.464864	0.999872	NotSig
WBGene00003771	nlp-33	34.0685	36.5677	35.3181	0.0772073	0.406992	0.190907	0.848598	0.999872	NotSig
WBGene00003742	nlp-4	27.3039	27.3639	27.3339	-0.0255707	0.41636	-0.0615993	0.950882	0.999872	NotSig
WBGene00022276	nlp-40	60.0512	46.2334	53.1423	-0.304725	0.350721	-0.868655	0.385036	0.999872	NotSig
WBGene00015514	nlp-77	163.962	193.718	178.84	0.207274	0.248972	0.832507	0.405123	0.999872	NotSig
WBGene00003773	nlt-1	86.0802	56.6201	71.3501	-0.508592	0.337373	-1.50957	0.131153	0.999872	NotSig
WBGene00010627	nol-56	45.8053	39.9975	42.9014	-0.164914	0.37571	-0.439897	0.660012	0.999872	NotSig
WBGene00044272	nspa-4	723.174	698.33	710.752	-0.0542722	0.186963	-0.290278	0.771604	0.999872	NotSig
WBGene00044273	nspa-6	96.0399	91.3384	93.6891	-0.0952261	0.307261	-0.31013	0.756462	0.999872	NotSig
WBGene00044274	nspa-7	84.4055	80.3067	82.3561	-0.0875446	0.313602	-0.279326	0.779995	0.999872	NotSig
WBGene00012294	nspa-8	113.44	105.241	109.34	-0.12232	0.290271	-0.421529	0.673369	0.999872	NotSig
WBGene00022754	nspd-1	444.057	397.07	420.563	-0.153367	0.200799	-0.763701	0.445046	0.999872	NotSig
WBGene00020860	nspd-10	189.586	207.847	198.716	0.109855	0.241731	0.454503	0.649467	0.999872	NotSig
WBGene00010633	nspd-2	514.913	501.418	508.165	-0.0395205	0.193563	-0.204162	0.838227	0.999872	NotSig
WBGene00016058	nspd-3	444.943	405.328	425.135	-0.137468	0.205605	-0.668579	0.503764	0.999872	NotSig
WBGene00020715	nspd-4	186.718	203.363	195.041	0.112073	0.239282	0.468394	0.639503	0.999872	NotSig
WBGene00017386	nspd-5	353.24	352.88	353.06	-0.0106093	0.210704	-0.0503544	0.95984	0.999872	NotSig
WBGene00043147	nspd-6	179.14	175.977	177.558	-0.0291468	0.247006	-0.117981	0.906083	0.999872	NotSig
WBGene00012781	nspd-7	273.838	228.339	251.089	-0.248998	0.224507	-1.10898	0.267439	0.999872	NotSig
WBGene00017808	nspd-9	111.93	125.593	118.761	0.161457	0.280456	0.575403	0.565018	0.999872	NotSig
WBGene00044366	nspf-3	82.782	70.3606	76.5713	-0.210448	0.342418	-0.613103	0.539808	0.999872	NotSig
WBGene00003831	nuo-1	54.7256	51.7385	53.2321	-0.0649302	0.351925	-0.184701	0.853463	0.999872	NotSig
WBGene00020417	nuo-2	36.8695	28.4065	32.638	-0.267783	0.400748	-0.666003	0.505409	0.999872	NotSig
WBGene00013308	nuo-3	72.9759	68.404	70.69	-0.0944508	0.324754	-0.290693	0.771286	0.999872	NotSig
WBGene00019401	nuo-4	50.6904	45.0077	47.8491	-0.136441	0.360344	-0.378484	0.705071	0.999872	NotSig
WBGene00021562	nuo-5	35.6303	34.9757	35.303	0.0320482	0.404256	0.0790229	0.937014	0.999872	NotSig
WBGene00012166	nuo-6	48.0431	31.7291	39.8861	-0.45262	0.38409	-1.17955	0.238181	0.999872	NotSig
WBGene00015814	oatr-1	53.6758	68.3611	61.0185	0.275299	0.338216	0.814004	0.415643	0.999872	NotSig
WBGene00022748	oaz-1	121.664	133.669	127.666	0.113075	0.271158	0.417072	0.676626	0.999872	NotSig
WBGene00020679	ogdh-1	49.4513	55.7919	52.6216	0.160521	0.353184	0.454832	0.64923	0.999872	NotSig
WBGene00003891	osm-11	51.1	31.7291	41.4145	-0.563907	0.385588	-1.45864	0.144663	0.999872	NotSig
WBGene00003893	ost-1	76.9754	68.2424	72.6089	-0.113784	0.328329	-0.346317	0.729105	0.999872	NotSig
WBGene00011638	ostb-1	31.0677	34.5567	32.8122	0.150948	0.401097	0.376677	0.706414	0.999872	NotSig
WBGene00019693	ostd-1	35.6303	32.3956	34.0129	-0.0816376	0.394819	-0.206665	0.836272	0.999872	NotSig
WBGene00003902	pab-1	215.635	215.587	215.611	0.00318455	0.236445	0.0134652	0.989257	0.999872	NotSig
WBGene00003914	pam-1	33.0187	32.1481	32.5834	0.0127219	0.404021	0.0314217	0.974933	0.999872	NotSig
WBGene00003920	par-5	204.851	187.342	196.097	-0.129352	0.242876	-0.532489	0.594388	0.999872	NotSig
WBGene00003922	pas-1	36.5111	24.7079	30.6095	-0.361795	0.411191	-0.878931	0.379439	0.999872	NotSig
WBGene00003923	pas-2	33.2389	28.0733	30.6561	-0.155926	0.404737	-0.385149	0.700127	0.999872	NotSig
WBGene00003924	pas-3	51.0797	37.32	44.1998	-0.342083	0.370273	-0.923233	0.355886	0.999872	NotSig
WBGene00003925	pas-4	39.8191	25.6218	32.7205	-0.446484	0.400316	-1.11285	0.265775	0.999872	NotSig
WBGene00003926	pas-5	36.0707	37.6318	36.8512	0.0758882	0.388947	0.195236	0.845208	0.999872	NotSig
WBGene00003927	pas-6	39.5477	32.6859	36.1168	-0.194723	0.388922	-0.500631	0.616631	0.999872	NotSig
WBGene00003934	pat-10	658.275	522.998	590.636	-0.309855	0.209829	-1.47691	0.139699	0.999872	NotSig
WBGene00003947	pbs-1	41.9236	40.3736	41.1486	-0.057671	0.377272	-0.152688	0.878644	0.999872	NotSig
WBGene00003949	pbs-3	32.1379	36.6964	34.4171	0.141098	0.393389	0.358118	0.720255	0.999872	NotSig
WBGene00003950	pbs-4	37.8372	48.3088	43.073	0.230791	0.380839	0.605553	0.544812	0.999872	NotSig
WBGene00003951	pbs-5	31.7641	27.7615	29.7628	-0.13118	0.406026	-0.322731	0.746899	0.999872	NotSig
WBGene00003952	pbs-6	33.5103	33.6642	33.5873	0.0413812	0.398819	0.103648	0.917449	0.999872	NotSig
WBGene00003953	pbs-7	45.1601	50.2224	47.6913	0.144378	0.366365	0.394766	0.693016	0.999872	NotSig
WBGene00017864	pcca-1	30.5761	30.1701	30.3731	-0.00920879	0.406732	-0.0227046	0.981886	0.999872	NotSig
WBGene00018701	pccb-1	43.5163	47.4592	45.4877	0.107655	0.365518	0.294669	0.768247	0.999872	NotSig
WBGene00021043	pck-1	52.8616	45.524	49.1928	-0.205781	0.362711	-0.567935	0.570079	0.999872	NotSig
WBGene00011232	pck-2	113.947	113.057	113.502	-0.0146462	0.279893	-0.0523351	0.958262	0.999872	NotSig
WBGene00020317	pdf-1	28.2205	26.45	27.3352	-0.106813	0.416937	-0.256434	0.797616	0.999872	NotSig
WBGene00011510	pdha-1	56.9992	61.0281	59.0137	0.0832356	0.339439	0.245186	0.806313	0.999872	NotSig
WBGene00015413	pdhb-1	29.4905	36.3846	32.9376	0.258282	0.400475	0.646018	0.518267	0.999872	NotSig
WBGene00003962	pdi-1	144.472	117.261	130.866	-0.25138	0.273745	-0.917885	0.358679	0.999872	NotSig
WBGene00003963	pdi-2	115.678	119.691	117.684	0.0511747	0.279507	0.183003	0.854795	0.999872	NotSig
WBGene00003964	pdi-3	189.576	163.237	176.406	-0.183455	0.269436	-0.681336	0.495659	0.999872	NotSig
WBGene00015168	pdi-6	59.5084	67.071	63.2897	0.131272	0.338076	0.388841	0.697394	0.999872	NotSig
WBGene00003982	pes-9	33.9711	37.5674	35.7692	0.0647633	0.400764	0.161233	0.87191	0.999872	NotSig
WBGene00007443	pfd-1	29.7107	27.7186	28.7147	-0.0530676	0.414142	-0.128585	0.897686	0.999872	NotSig
WBGene00003989	pfn-1	40.8738	57.9959	49.4349	0.372248	0.374602	0.990302	0.322026	0.999872	NotSig
WBGene00019941	pgam-5	36.2243	26.4929	31.3586	-0.342054	0.401496	-0.851877	0.394283	0.999872	NotSig
WBGene00020185	pgk-1	39.5835	40.1476	39.8655	0.0225193	0.38513	0.0582929	0.953515	0.999872	NotSig
WBGene00004014	phb-1	30.0025	43.0725	36.5375	0.33491	0.401368	0.832772	0.404973	0.999872	NotSig
WBGene00004015	phb-2	47.2289	42.868	45.0484	-0.0790478	0.3732	-0.212017	0.832094	0.999872	NotSig
WBGene00004046	plp-1	46.9933	56.9747	51.984	0.22135	0.352656	0.627994	0.530008	0.999872	NotSig
WBGene00022781	pmt-1	56.8456	65.2431	61.0444	0.159163	0.340643	0.467905	0.639852	0.999872	NotSig
WBGene00018811	pmt-2	47.7766	51.4053	49.5909	0.0367373	0.375629	0.0976522	0.922208	0.999872	NotSig
WBGene00004076	pod-2	30.6631	26.5143	28.5887	-0.169518	0.412892	-0.409404	0.682243	0.999872	NotSig
WBGene00006460	ppm-1.A	28.0157	30.8795	29.4476	0.136472	0.409611	0.33285	0.739248	0.999872	NotSig
WBGene00004112	pqn-22	31.0523	33.5784	32.3154	0.0718487	0.398477	0.180266	0.856944	0.999872	NotSig
WBGene00019713	pqn-52	35.3743	22.2778	28.8261	-0.395506	0.424686	-0.928992	0.352893	0.999872	NotSig
WBGene00004143	pqn-59	65.3922	62.5871	63.9897	-0.0330881	0.3354	-0.0987011	0.921376	0.999872	NotSig
WBGene00004165	pqn-84	94.0735	123.572	108.823	0.336398	0.287135	1.171	0.241599	0.999872	NotSig
WBGene00006434	prdx-2	121.92	122.068	121.994	-0.0316204	0.290594	-0.108874	0.913303	0.999872	NotSig
WBGene00011110	prdx-3	57.7468	55.7919	56.7693	-0.0543174	0.346721	-0.156503	0.875636	0.999872	NotSig
WBGene00013766	prmt-1	34.5959	32.7717	33.6838	-0.0157955	0.401882	-0.0391981	0.968732	0.999872	NotSig
WBGene00017499	pud-1.1	58.3562	67.071	62.7136	0.144159	0.338572	0.426157	0.669993	0.999872	NotSig
WBGene00021236	pud-1.2	844.255	841.161	842.708	-0.0118479	0.189149	-0.062642	0.950052	0.999872	NotSig
WBGene00017490	pud-2.1	777.46	663.15	720.305	-0.220955	0.184913	-1.19497	0.232097	0.999872	NotSig
WBGene00017500	pud-2.2	766.4	661.742	714.071	-0.205649	0.195806	-1.05041	0.293529	0.999872	NotSig
WBGene00017501	pud-3	247.972	298.368	273.17	0.213879	0.274868	0.777932	0.436609	0.999872	NotSig
WBGene00017498	pud-4	143.919	124.734	134.326	-0.209275	0.279413	-0.748685	0.454047	0.999872	NotSig
WBGene00004258	pyc-1	43.1937	39.7929	41.4933	-0.0697104	0.37647	-0.185157	0.853106	0.999872	NotSig
WBGene00020696	pygl-1	45.6517	45.9216	45.7867	0.0325417	0.371528	0.087736	0.930086	0.999872	NotSig
WBGene00009126	pyk-1	73.652	80.1665	76.9093	0.119404	0.315343	0.378679	0.704926	0.999872	NotSig
WBGene00008149	pyp-1	39.2454	50.201	44.7232	0.237097	0.380073	0.622562	0.533572	0.999872	NotSig
WBGene00019831	R02F2.1	78.7419	82.8655	80.8037	0.0475598	0.312027	0.15239	0.878879	0.999872	NotSig
WBGene00019856	R03H10.4	56.1184	52.179	54.1487	-0.0755501	0.354476	-0.212699	0.831562	0.999872	NotSig
WBGene00011015	R04F11.2	188.654	143.936	166.295	-0.363407	0.25254	-1.43845	0.150305	0.999872	NotSig
WBGene00011046	R05H10.7	50.5369	39.9216	45.2292	-0.210412	0.383864	-0.546528	0.584703	0.999872	NotSig
WBGene00011059	R06C1.4	47.7766	37.9436	42.8601	-0.277091	0.387949	-0.711641	0.476687	0.999872	NotSig
WBGene00011102	R07E3.1	33.7305	22.4609	28.0957	-0.43091	0.41473	-1.0417	0.297549	0.999872	NotSig
WBGene00011120	R07E5.15	72.1106	87.7899	79.9502	0.231778	0.312223	0.742244	0.457939	0.999872	NotSig
WBGene00011128	R07H5.8	68.6848	57.5983	63.1416	-0.230172	0.334758	-0.68741	0.491825	0.999872	NotSig
WBGene00011132	R08A2.1	27.6777	38.2125	32.9451	0.335167	0.397764	0.841446	0.400098	0.999872	NotSig
WBGene00011176	R09E10.6	194.794	229.887	212.34	0.225003	0.243204	0.924754	0.355094	0.999872	NotSig
WBGene00011289	R102.2	31.0523	36.9224	33.9873	0.161741	0.39604	0.408785	0.682698	0.999872	NotSig
WBGene00020084	R105.1	85.353	81.2636	83.3083	-0.065715	0.312097	-0.210777	0.833062	0.999872	NotSig
WBGene00011214	R10E9.2	140.575	153.581	147.078	0.115115	0.2631	0.437344	0.661862	0.999872	NotSig
WBGene00020105	R148.7	37.1563	28.6969	32.9266	-0.251755	0.399144	-0.630303	0.528497	0.999872	NotSig
WBGene00011273	R53.4	215.656	200.438	208.047	-0.102779	0.244647	-0.419932	0.674535	0.999872	NotSig
WBGene00004266	rab-1	60.1178	61.5874	60.8526	0.0371414	0.342106	0.108729	0.913417	0.999872	NotSig
WBGene00004274	rab-11.1	73.4984	75.8657	74.6821	0.0630403	0.32169	0.196031	0.844586	0.999872	NotSig
WBGene00004267	rab-3	22.5723	39.4168	30.9945	0.592325	0.403328	1.46868	0.141919	0.999872	NotSig
WBGene00010556	rack-1	394.693	406.918	400.806	0.0376789	0.206724	0.182244	0.855391	0.999872	NotSig
WBGene00013924	rad-23	41.2273	38.5243	39.8758	-0.0766586	0.378025	-0.202764	0.83932	0.999872	NotSig
WBGene00004302	ran-1	71.5011	85.9834	78.7423	0.211449	0.317524	0.665412	0.505787	0.999872	NotSig
WBGene00011155	rbm-3.1	92.8343	72.7906	82.8125	-0.299964	0.309615	-0.967944	0.333072	0.999872	NotSig
WBGene00011156	rbm-3.2	307.369	271.219	289.294	-0.184314	0.224418	-0.82134	0.411453	0.999872	NotSig
WBGene00009783	rer-1	35.9683	35.4706	35.7195	0.0220525	0.395913	0.0557869	0.955512	0.999872	NotSig
WBGene00004336	ret-1	46.3635	52.8241	49.5938	0.202882	0.373994	0.542732	0.587314	0.999872	NotSig
WBGene00004357	rho-1	32.5117	38.2339	35.3728	0.159378	0.394296	0.403227	0.686781	0.999872	NotSig
WBGene00020683	ribo-1	42.195	28.7183	35.4567	-0.409298	0.395226	-1.03145	0.302328	0.999872	NotSig
WBGene00008262	ril-1	202.306	163.839	183.072	-0.294404	0.247203	-1.19086	0.233708	0.999872	NotSig
WBGene00004408	rla-0	615.008	588.723	601.866	-0.0597446	0.193186	-0.309221	0.757154	0.999872	NotSig
WBGene00004409	rla-1	747.872	694.706	721.289	-0.105914	0.189949	-0.557543	0.577156	0.999872	NotSig
WBGene00004410	rla-2	396.726	398.888	397.807	-0.000980742	0.205263	-0.00477648	0.996189	0.999872	NotSig
WBGene00007786	rmd-2	39.5989	44.3412	41.97	0.124521	0.374034	0.333284	0.73892	0.999872	NotSig
WBGene00007190	rmd-3	119.206	106.39	112.798	-0.146417	0.2828	-0.517452	0.60484	0.999872	NotSig
WBGene00020070	rmd-6	71.0762	62.2324	66.6543	-0.176781	0.329495	-0.536322	0.591736	0.999872	NotSig
WBGene00004373	rme-1	33.4591	40.0618	36.7605	0.218673	0.388439	0.5638	0.57289	0.999872	NotSig
WBGene00023069	rncs-1	96.2552	73.2855	84.7703	-0.328195	0.319866	-1.02719	0.304332	0.999872	NotSig
WBGene00019767	rpa-2	37.8015	39.4597	38.6306	0.0537359	0.381092	0.140982	0.887884	0.999872	NotSig
WBGene00004412	rpl-1	451.236	485.881	468.558	0.0972989	0.203079	0.479049	0.631904	0.999872	NotSig
WBGene00004421	rpl-10	698.011	624.475	661.243	-0.162259	0.195712	-0.829055	0.407073	0.999872	NotSig
WBGene00004422	rpl-11.1	336.434	321.376	328.905	-0.0579516	0.213488	-0.271406	0.786079	0.999872	NotSig
WBGene00004423	rpl-11.2	182.335	186.762	184.548	0.0119301	0.268712	0.0443711	0.964609	0.999872	NotSig
WBGene00004424	rpl-12	409.313	414.608	411.96	0.00283486	0.21435	0.0132271	0.989447	0.999872	NotSig
WBGene00004425	rpl-13	502.843	478.785	490.814	-0.0750458	0.200977	-0.373376	0.708868	0.999872	NotSig
WBGene00004426	rpl-14	475.294	478.086	476.69	0.00829014	0.194544	0.0426124	0.96601	0.999872	NotSig
WBGene00004427	rpl-15	531.13	530.093	530.612	-0.00779651	0.196625	-0.0396461	0.968375	0.999872	NotSig
WBGene00004428	rpl-16	474.53	407.402	440.966	-0.211481	0.224798	-0.940453	0.346985	0.999872	NotSig
WBGene00004429	rpl-17	524.345	529.115	526.73	0.00727722	0.195286	0.0372638	0.970275	0.999872	NotSig
WBGene00004430	rpl-18	493.114	440.82	466.967	-0.163717	0.212165	-0.771555	0.440378	0.999872	NotSig
WBGene00004431	rpl-19	566.202	546.199	556.201	-0.0535272	0.195775	-0.273382	0.78456	0.999872	NotSig
WBGene00004413	rpl-2	540.004	513.255	526.629	-0.0712079	0.207511	-0.343077	0.731541	0.999872	NotSig
WBGene00004432	rpl-20	234.264	211.879	223.071	-0.154557	0.255848	-0.603915	0.5459	0.999872	NotSig
WBGene00004433	rpl-21	472.605	451.227	461.916	-0.0641248	0.206539	-0.310408	0.75625	0.999872	NotSig
WBGene00004434	rpl-22	458.257	439.702	448.979	-0.0639019	0.203134	-0.314552	0.753102	0.999872	NotSig
WBGene00004435	rpl-23	523.137	512.997	518.067	-0.026741	0.192911	-0.138608	0.88976	0.999872	NotSig
WBGene00004436	rpl-24.1	548.566	474.161	511.364	-0.203239	0.201527	-1.00833	0.313298	0.999872	NotSig
WBGene00004438	rpl-25.1	94.6366	85.9191	90.2778	-0.154061	0.324413	-0.474441	0.635186	0.999872	NotSig
WBGene00004439	rpl-25.2	290.291	302.872	296.581	0.049376	0.218381	0.226087	0.821134	0.999872	NotSig
WBGene00004440	rpl-26	388.297	387.071	387.684	-0.00883845	0.204812	-0.0431496	0.965582	0.999872	NotSig
WBGene00004441	rpl-27	482.816	490.967	486.891	0.0163184	0.203384	0.0802255	0.936058	0.999872	NotSig
WBGene00004442	rpl-28	374.327	361.201	367.764	-0.0568356	0.214907	-0.26442	0.791456	0.999872	NotSig
WBGene00004443	rpl-29	371.613	366.04	368.827	-0.0304685	0.21396	-0.142384	0.886776	0.999872	NotSig
WBGene00004414	rpl-3	533.686	504.879	519.282	-0.0733678	0.195746	-0.374765	0.707835	0.999872	NotSig
WBGene00004444	rpl-30	333.402	331.021	332.212	-0.0233977	0.218169	-0.107244	0.914595	0.999872	NotSig
WBGene00004445	rpl-31	321.835	322.451	322.143	-0.000417183	0.214266	-0.00194525	0.998448	0.999872	NotSig
WBGene00004446	rpl-32	558.736	521.063	539.9	-0.104196	0.195598	-0.532711	0.594234	0.999872	NotSig
WBGene00004447	rpl-33	403.72	358.922	381.321	-0.164851	0.220416	-0.747689	0.454648	0.999872	NotSig
WBGene00004448	rpl-34	349.379	301.378	325.378	-0.209172	0.218118	-0.958815	0.337652	0.999872	NotSig
WBGene00004449	rpl-35	428.515	408.961	418.738	-0.0674085	0.217981	-0.309153	0.757205	0.999872	NotSig
WBGene00004450	rpl-36	584.781	517.116	550.949	-0.174631	0.191611	-0.911409	0.36208	0.999872	NotSig
WBGene00004454	rpl-36.A	535.022	537.438	536.23	0.00145218	0.192416	0.00754848	0.993977	0.999872	NotSig
WBGene00004451	rpl-37	112.201	104.563	108.382	-0.0827308	0.28537	-0.289775	0.771989	0.999872	NotSig
WBGene00004452	rpl-38	525.636	530.459	528.048	0.00432527	0.198129	0.0218321	0.982582	0.999872	NotSig
WBGene00004453	rpl-39	425.305	392.059	408.682	-0.116409	0.206363	-0.564021	0.57274	0.999872	NotSig
WBGene00004415	rpl-4	462.568	486.762	474.665	0.0670904	0.21215	0.316165	0.751877	0.999872	NotSig
WBGene00023068	rpl-41.2	342.922	320.656	331.789	-0.105414	0.228008	-0.462247	0.643904	0.999872	NotSig
WBGene00004456	rpl-43	509.167	506.74	507.954	-0.010519	0.197357	-0.0532922	0.957499	0.999872	NotSig
WBGene00004416	rpl-5	434.343	444.205	439.274	0.0321056	0.206773	0.155241	0.876632	0.999872	NotSig
WBGene00004417	rpl-6	434.732	402.951	418.841	-0.105573	0.2035	-0.518711	0.603962	0.999872	NotSig
WBGene00004418	rpl-7	549.396	505.407	527.401	-0.120253	0.197688	-0.608238	0.54303	0.999872	NotSig
WBGene00004419	rpl-7A	405.528	383.672	394.6	-0.0744873	0.208188	-0.357719	0.720553	0.999872	NotSig
WBGene00004420	rpl-9	454.56	457.217	455.888	-3.26287e-05	0.202691	-0.000160219	0.999872	0.999872	NotSig
WBGene00004458	rpn-1	42.1081	37.9436	40.0258	-0.0902635	0.380917	-0.236994	0.812662	0.999872	NotSig
WBGene00004466	rpn-10	33.1211	40.9329	37.027	0.215828	0.387143	0.558002	0.576843	0.999872	NotSig
WBGene00004468	rpn-12	30.4429	33.0406	31.7417	0.0807815	0.408114	0.197049	0.843789	0.999872	NotSig
WBGene00004459	rpn-2	23.1151	33.8902	28.5027	0.399665	0.409673	0.975457	0.329334	0.999872	NotSig
WBGene00004460	rpn-3	45.1959	37.9436	41.5697	-0.18942	0.375154	-0.504272	0.61407	0.999872	NotSig
WBGene00004461	rpn-5	24.5233	31.1055	27.8144	0.224927	0.413057	0.544089	0.586381	0.999872	NotSig
WBGene00004463	rpn-7	42.5331	47.7924	45.1627	0.142529	0.366041	0.389251	0.69709	0.999872	NotSig
WBGene00004464	rpn-8	41.2273	31.9007	36.564	-0.222468	0.404552	-0.547192	0.584247	0.999872	NotSig
WBGene00004465	rpn-9	36.2243	26.6216	31.4229	-0.271841	0.412717	-0.655342	0.512247	0.999872	NotSig
WBGene00004469	rps-0	506.643	467.721	487.182	-0.112673	0.20303	-0.554863	0.578988	0.999872	NotSig
WBGene00004470	rps-1	430.646	450.281	440.464	0.0561485	0.201606	0.278483	0.780642	0.999872	NotSig
WBGene00004479	rps-10	466.107	413.478	439.792	-0.170885	0.201578	-0.847678	0.396617	0.999872	NotSig
WBGene00004480	rps-11	556.145	516.686	536.416	-0.108012	0.196725	-0.549014	0.582996	0.999872	NotSig
WBGene00004481	rps-12	556.55	541.232	548.891	-0.0416717	0.192924	-0.215982	0.829001	0.999872	NotSig
WBGene00004482	rps-13	505.619	445.347	475.483	-0.181753	0.197992	-0.917988	0.358625	0.999872	NotSig
WBGene00004483	rps-14	585.241	478.817	532.029	-0.278579	0.215033	-1.2952	0.195251	0.999872	NotSig
WBGene00004484	rps-15	543.866	506.88	525.373	-0.102628	0.195863	-0.523942	0.600319	0.999872	NotSig
WBGene00004485	rps-16	522.717	513.17	517.944	-0.0332362	0.197005	-0.168707	0.866027	0.999872	NotSig
WBGene00004486	rps-17	411.381	407.102	409.241	-0.020942	0.206455	-0.101424	0.919214	0.999872	NotSig
WBGene00004487	rps-18	451.17	483.505	467.337	0.0869684	0.204453	0.425326	0.670599	0.999872	NotSig
WBGene00004488	rps-19	517.509	526.621	522.065	0.0193188	0.193929	0.0996148	0.92065	0.999872	NotSig
WBGene00004471	rps-2	338.984	339.3	339.142	-0.00789545	0.217917	-0.0362245	0.971103	0.999872	NotSig
WBGene00004489	rps-20	456.475	433.164	444.819	-0.0741911	0.202425	-0.366459	0.714023	0.999872	NotSig
WBGene00004490	rps-21	413.414	391.243	402.329	-0.083239	0.204965	-0.406095	0.684673	0.999872	NotSig
WBGene00004491	rps-22	320.662	331.236	325.949	0.0401068	0.210942	0.190131	0.849207	0.999872	NotSig
WBGene00004492	rps-23	687.442	650.569	669.005	-0.0799005	0.187562	-0.425969	0.67013	0.999872	NotSig
WBGene00004493	rps-24	557.584	552.275	554.93	-0.0205144	0.194089	-0.105695	0.915824	0.999872	NotSig
WBGene00004494	rps-25	817.432	805.118	811.275	-0.0249176	0.181561	-0.137236	0.890844	0.999872	NotSig
WBGene00004495	rps-26	532.334	495.579	513.957	-0.102952	0.19685	-0.522945	0.601012	0.999872	NotSig
WBGene00004496	rps-27	439.52	452.959	446.239	0.031986	0.208663	0.153273	0.878183	0.999872	NotSig
WBGene00004497	rps-28	399.696	353.783	376.739	-0.172845	0.208972	-0.827012	0.40823	0.999872	NotSig
WBGene00004498	rps-29	405.958	366.459	386.209	-0.147527	0.216573	-0.681049	0.49584	0.999872	NotSig
WBGene00004472	rps-3	569.639	542.384	556.011	-0.0735985	0.191895	-0.383543	0.701317	0.999872	NotSig
WBGene00004499	rps-30	438.178	433.035	435.607	-0.022561	0.206167	-0.109415	0.912873	0.999872	NotSig
WBGene00004473	rps-4	434.476	430.991	432.734	-0.00669538	0.206016	-0.0324924	0.974079	0.999872	NotSig
WBGene00004474	rps-5	492.535	494.868	493.702	0.00575994	0.211576	0.0272192	0.978285	0.999872	NotSig
WBGene00004475	rps-6	384.298	369.932	377.115	-0.0564639	0.210698	-0.267938	0.788747	0.999872	NotSig
WBGene00004476	rps-7	493.329	545.2	519.264	0.131487	0.198309	0.66298	0.507343	0.999872	NotSig
WBGene00004477	rps-8	669.581	663.041	666.311	-0.0149657	0.185507	-0.0806691	0.935705	0.999872	NotSig
WBGene00004478	rps-9	653.086	637.441	645.263	-0.0375999	0.193313	-0.194482	0.845798	0.999872	NotSig
WBGene00004501	rpt-1	46.6707	49.5345	48.1026	0.0543326	0.363605	0.149687	0.881012	0.999872	NotSig
WBGene00004502	rpt-2	37.4789	43.4272	40.4531	0.168054	0.377511	0.445652	0.655849	0.999872	NotSig
WBGene00004503	rpt-3	43.6853	38.8146	41.25	-0.125734	0.377244	-0.333723	0.738589	0.999872	NotSig
WBGene00004504	rpt-4	35.2411	37.0082	36.1246	0.0573906	0.38811	0.14771	0.882572	0.999872	NotSig
WBGene00004505	rpt-5	32.1533	37.546	34.8496	0.17148	0.395029	0.435356	0.663304	0.999872	NotSig
WBGene00004506	rpt-6	35.9375	41.9755	38.9565	0.166984	0.387028	0.430152	0.667085	0.999872	NotSig
WBGene00004512	rrn-1.1	51.1715	125.087	88.1292	0.546901	0.458411	1.2022	0.229285	0.999872	NotSig
WBGene00004513	rrn-1.2	52.6309	122.195	87.4129	0.482976	0.454323	1.07169	0.283858	0.999872	NotSig
WBGene00004622	rrn-3.1	170.587	368.471	269.529	0.175911	0.341821	0.529151	0.596701	0.999872	NotSig
WBGene00004703	rsp-6	21.9629	33.2237	27.5933	0.377867	0.418584	0.901631	0.367253	0.999872	NotSig
WBGene00008205	sams-1	40.162	35.761	37.9615	-0.158779	0.401466	-0.394029	0.69356	0.999872	NotSig
WBGene00022678	sar-1	43.5829	24.4819	34.0324	-0.521365	0.416166	-1.24599	0.212767	0.999872	NotSig
WBGene00011392	sbt-1	44.3817	38.7717	41.5767	-0.17496	0.376648	-0.465084	0.641871	0.999872	NotSig
WBGene00004736	sca-1	114.301	78.6719	96.4863	-0.446465	0.301966	-1.47777	0.139469	0.999872	NotSig
WBGene00017183	scl-15	150.668	107.616	129.142	-0.443079	0.279819	-1.58186	0.113681	0.999872	NotSig
WBGene00009895	scl-2	75.2804	47.5664	61.4234	-0.517969	0.343854	-1.503	0.132839	0.999872	NotSig
WBGene00008030	scl-8	130.794	122.927	126.861	-0.105061	0.29418	-0.356862	0.721195	0.999872	NotSig
WBGene00009890	scl-9	38.0575	48.9324	43.4949	0.245584	0.377412	0.65031	0.515492	0.999872	NotSig
WBGene00006433	sdhb-1	59.155	45.7929	52.474	-0.34953	0.366875	-0.953468	0.340353	0.999872	NotSig
WBGene00009353	sdhd-1	53.6246	47.2117	50.4182	-0.137555	0.357243	-0.384542	0.700577	0.999872	NotSig
WBGene00021844	sec-11	42.0415	32.4599	37.2507	-0.249491	0.392637	-0.633206	0.526599	0.999872	NotSig
WBGene00004754	sec-23	32.7985	29.9012	31.3498	-0.0939081	0.400883	-0.234221	0.814813	0.999872	NotSig
WBGene00013311	sec-61	63.8816	71.1887	67.5352	0.158125	0.337965	0.468551	0.639391	0.999872	NotSig
WBGene00004766	sel-9	45.4827	44.3626	44.9227	-0.0155617	0.369899	-0.0421345	0.966392	0.999872	NotSig
WBGene00019893	sgt-1	28.7633	37.5674	33.1654	0.261627	0.398566	0.655847	0.511923	0.999872	NotSig
WBGene00004798	sip-1	155.527	81.2092	118.368	-0.608123	0.442055	-1.37443	0.169307	0.999872	NotSig
WBGene00004807	skr-1	61.4236	44.3626	52.8931	-0.373466	0.355545	-1.05112	0.293203	0.999872	NotSig
WBGene00004808	skr-2	22.1831	32.3098	27.2464	0.349896	0.417212	0.838063	0.401995	0.999872	NotSig
WBGene00004875	smd-1	28.1181	28.3851	28.2516	0.0209073	0.410755	0.0508229	0.959467	0.999872	NotSig
WBGene00004888	smo-1	52.1652	47.3948	49.78	-0.124593	0.359384	-0.347167	0.728466	0.999872	NotSig
WBGene00007733	smz-1	146.49	141.13	143.81	-0.043357	0.262481	-0.165217	0.868773	0.999872	NotSig
WBGene00020661	smz-2	82.3879	109.96	96.1742	0.352013	0.296315	1.18773	0.234939	0.999872	NotSig
WBGene00004897	snb-1	50.2655	54.5876	52.4265	0.119104	0.353448	0.337057	0.736074	0.999872	NotSig
WBGene00004904	snf-5	54.9304	52.8026	53.8665	-0.0260937	0.353641	-0.0736691	0.941274	0.999872	NotSig
WBGene00004914	snr-1	30.5095	25.2886	27.899	-0.193877	0.41178	-0.470041	0.638325	0.999872	NotSig
WBGene00004930	sod-1	49.6406	42.8036	46.2221	-0.200833	0.369348	-0.543323	0.586908	0.999872	NotSig
WBGene00004931	sod-2	32.9009	24.3746	28.6378	-0.308918	0.410547	-0.750406	0.45301	0.999872	NotSig
WBGene00007307	spch-1	394.637	429.777	412.207	0.118608	0.200893	0.590367	0.554945	0.999872	NotSig
WBGene00015689	spch-2	56.2208	64.189	60.2049	0.15543	0.345444	0.449114	0.653349	0.999872	NotSig
WBGene00020840	spch-3	393.469	445.969	419.719	0.173014	0.204217	0.847084	0.396948	0.999872	NotSig
WBGene00016395	spcs-1	36.5469	21.8373	29.1921	-0.573532	0.411289	-1.39549	0.162868	0.999872	NotSig
WBGene00012550	spcs-2	38.7181	42.642	40.68	0.127015	0.383946	0.32984	0.741521	0.999872	NotSig
WBGene00019679	spcs-3	34.7495	41.2661	38.0078	0.174075	0.383939	0.453363	0.650287	0.999872	NotSig
WBGene00004955	spd-5	23.9293	34.2449	29.0871	0.385873	0.408652	0.942495	0.345939	0.999872	NotSig
WBGene00004965	spe-11	46.4505	54.2758	50.3631	0.19483	0.355665	0.547619	0.583954	0.999872	NotSig
WBGene00004969	spe-15	50.2143	56.5013	53.3578	0.176232	0.356845	0.493735	0.621493	0.999872	NotSig
WBGene00012296	spe-46	45.4672	46.9214	46.1943	0.0535193	0.36677	0.14571	0.884151	0.999872	NotSig
WBGene00005002	spp-17	284.786	215.328	250.057	-0.344013	0.251628	-1.3665	0.171782	0.999872	NotSig
WBGene00022235	sqd-1	46.9778	42.5991	44.7885	-0.109832	0.373393	-0.293373	0.769237	0.999872	NotSig
WBGene00005648	srp-7	24.3543	30.7079	27.5311	0.170541	0.424698	0.402125	0.687592	0.999872	NotSig
WBGene00006039	ssp-10	394.094	395.554	394.824	0.00697232	0.202623	0.0344089	0.972551	0.999872	NotSig
WBGene00006040	ssp-11	518.452	503.396	510.924	-0.038013	0.192064	-0.197913	0.843113	0.999872	NotSig
WBGene00006044	ssp-16	160.285	179.245	169.765	0.139992	0.2656	0.526689	0.59841	0.999872	NotSig
WBGene00006047	ssp-19	80.3857	107.606	93.996	0.340167	0.309558	1.09988	0.271382	0.999872	NotSig
WBGene00006048	ssp-31	68.8229	96.1655	82.4942	0.385837	0.323181	1.19209	0.233227	0.999872	NotSig
WBGene00011134	ssp-33	51.945	56.5772	54.2611	0.0768847	0.35537	0.216769	0.828388	0.999872	NotSig
WBGene00013858	ssp-34	157.161	176.246	166.704	0.141193	0.252836	0.55835	0.576605	0.999872	NotSig
WBGene00010091	ssp-35	130.231	150.506	140.368	0.183296	0.270275	0.677768	0.497919	0.999872	NotSig
WBGene00006038	ssp-9	470.639	486.225	478.432	0.0364761	0.203493	0.179234	0.857754	0.999872	NotSig
WBGene00006050	ssq-1	414.849	488.258	451.553	0.222541	0.197594	1.12634	0.260022	0.999872	NotSig
WBGene00006051	ssq-2	390.105	430.628	410.367	0.128547	0.208548	0.616507	0.53756	0.999872	NotSig
WBGene00006052	ssq-3	99.9369	134.711	117.324	0.404038	0.282028	1.43304	0.151846	0.999872	NotSig
WBGene00006056	sss-1	174.019	169.537	171.778	-0.0405403	0.251078	-0.16142	0.871763	0.999872	NotSig
WBGene00006058	sst-20	40.8738	54.8565	47.8652	0.298065	0.376233	0.790104	0.429467	0.999872	NotSig
WBGene00019983	sti-1	25.0661	37.9221	31.4941	0.430168	0.402851	1.06519	0.286792	0.999872	NotSig
WBGene00020437	stt-3	36.4445	31.4173	33.9309	-0.164799	0.394155	-0.418457	0.675613	0.999872	NotSig
WBGene00007350	sucl-1	29.5263	44.2125	36.8694	0.383898	0.401082	0.959087	0.337515	0.999872	NotSig
WBGene00017759	sucl-2	25.0661	32.9334	28.9997	0.254452	0.410837	0.619099	0.535851	0.999872	NotSig
WBGene00011330	T01D3.6	70.0418	51.5884	60.8151	-0.413381	0.35779	-1.15752	0.247062	0.999872	NotSig
WBGene00020158	T02C5.1	48.6371	36.3631	42.5001	-0.318263	0.375243	-0.848661	0.39607	0.999872	NotSig
WBGene00020181	T02H6.11	147.253	114.057	130.655	-0.323145	0.270732	-1.19349	0.232678	0.999872	NotSig
WBGene00020179	T02H6.9	84.9125	81.7684	83.3405	-0.0248854	0.310709	-0.080066	0.936185	0.999872	NotSig
WBGene00011401	T03F6.6	65.9862	66.5761	66.2812	0.0238166	0.330073	0.0721879	0.942452	0.999872	NotSig
WBGene00011446	T04F8.8	98.4313	89.1987	93.815	-0.155858	0.306147	-0.509387	0.610481	0.999872	NotSig
WBGene00020223	T05A7.6	26.9147	40.89	33.9023	0.406617	0.401273	1.01369	0.310729	0.999872	NotSig
WBGene00011466	T05C12.1	31.8819	37.2985	34.5902	0.194638	0.394341	0.494277	0.621111	0.999872	NotSig
WBGene00014505	T05E11.9	44.5198	40.5667	42.5432	-0.0808171	0.401465	-0.200062	0.841432	0.999872	NotSig
WBGene00011491	T05F1.5	34.5293	36.7178	35.6236	0.0681741	0.391547	0.17373	0.862077	0.999872	NotSig
WBGene00020350	T08B2.12	201.589	199.987	200.788	-0.021904	0.249086	-0.0879817	0.929891	0.999872	NotSig
WBGene00020353	T08B6.4	67.3944	77.5864	72.4904	0.168088	0.321898	0.522593	0.601257	0.999872	NotSig
WBGene00011629	T08G11.1	22.9103	32.0838	27.4971	0.39039	0.419102	0.933802	0.350406	0.999872	NotSig
WBGene00020369	T08H10.1	30.4583	38.191	34.3247	0.242384	0.392748	0.617509	0.536899	0.999872	NotSig
WBGene00011685	T10B10.9	60.7834	59.4262	60.1048	-0.0603316	0.347064	-0.173722	0.862084	0.999872	NotSig
WBGene00020414	T10E9.4	89.7465	117.153	103.45	0.349801	0.287971	1.21456	0.224532	0.999872	NotSig
WBGene00020446	T12B3.3	47.8944	54.5447	51.2196	0.123369	0.362942	0.339354	0.734343	0.999872	NotSig
WBGene00011748	T13F2.9	164.709	186.352	175.531	0.162692	0.256505	0.633903	0.526144	0.999872	NotSig
WBGene00011777	T14G10.8	39.6501	48.6849	44.1675	0.235965	0.368067	0.641166	0.521415	0.999872	NotSig
WBGene00011795	T16A9.5	99.1276	114.369	106.748	0.172012	0.289993	0.592805	0.553312	0.999872	NotSig
WBGene00194787	T16G1.13	29.7619	31.1484	30.4552	0.0788867	0.406949	0.194116	0.846085	0.999872	NotSig
WBGene00044222	T16G12.10	167.556	148.302	157.929	-0.16171	0.255874	-0.631776	0.527533	0.999872	NotSig
WBGene00020588	T19H12.2	25.4399	32.3312	28.8856	0.20766	0.415013	0.499232	0.617616	0.999872	NotSig
WBGene00020636	T20H4.5	48.9085	38.8361	43.8723	-0.248922	0.371729	-0.669992	0.502863	0.999872	NotSig
WBGene00011911	T22B3.3	51.0081	48.9109	49.9595	-0.023968	0.391376	-0.0615538	0.950918	0.999872	NotSig
WBGene00011919	T22C1.9	28.6097	29.299	28.9544	0.0360052	0.408146	0.0881592	0.92975	0.999872	NotSig
WBGene00011929	T22G5.1	45.9077	65.1244	55.516	0.43886	0.349391	1.25492	0.209506	0.999872	NotSig
WBGene00011954	T23F11.2	71.4654	71.6078	71.5366	0.01909	0.325061	0.0586742	0.953212	0.999872	NotSig
WBGene00011968	T23G11.1	144.237	110.401	127.319	-0.342024	0.271909	-1.2572	0.20868	0.999872	NotSig
WBGene00011979	T24B8.5	99.1431	114.885	107.014	0.177201	0.286029	0.619552	0.535553	0.999872	NotSig
WBGene00020781	T24H7.2	25.0815	30.7937	27.9376	0.225277	0.413669	0.546172	0.584948	0.999872	NotSig
WBGene00012015	T25B9.9	30.3917	30.213	30.3023	-0.0244192	0.407541	-0.0597696	0.952339	0.999872	NotSig
WBGene00012018	T25C12.3	46.6707	32.7932	39.7319	-0.339709	0.391354	-0.864814	0.387141	0.999872	NotSig
WBGene00044206	T26H5.9	127.543	116.884	122.214	-0.0835592	0.291533	-0.286749	0.774305	0.999872	NotSig
WBGene00020841	T27A3.5	38.4467	34.2449	36.3458	-0.125324	0.388904	-0.321617	0.747743	0.999872	NotSig
WBGene00077519	T27C10.8	44.1615	38.9004	41.5309	-0.12559	0.377388	-0.332142	0.739782	0.999872	NotSig
WBGene00020854	T27C4.1	32.5117	22.192	27.3519	-0.413287	0.417127	-0.987706	0.323297	0.999872	NotSig
WBGene00012087	T27E7.1	133.923	147.216	140.57	0.124025	0.265197	0.467866	0.639881	0.999872	NotSig
WBGene00012094	T27E9.2	52.032	60.0069	56.0195	0.130339	0.353859	0.368264	0.712676	0.999872	NotSig
WBGene00012123	T28D6.3	73.6828	66.4574	70.0701	-0.0683422	0.352467	-0.193852	0.846292	0.999872	NotSig
WBGene00020894	T28D9.1	54.7614	59.6193	57.1903	0.118263	0.351553	0.33573	0.737075	0.999872	NotSig
WBGene00012140	T28F4.5	81.789	98.1765	89.9828	0.240904	0.3218	0.750078	0.453208	0.999872	NotSig
WBGene00012144	T28H10.3	47.2443	40.5567	43.9005	-0.165169	0.396776	-0.418716	0.675423	0.999872	NotSig
WBGene00020905	T28H11.7	69.2276	71.748	70.4878	0.0245085	0.324869	0.0754469	0.939859	0.999872	NotSig
WBGene00006509	tag-164	29.9155	30.1486	30.0321	-0.0112232	0.406946	-0.0276404	0.977949	0.999872	NotSig
WBGene00006408	tag-18	45.6875	28.235	36.9612	-0.575043	0.401234	-1.43883	0.150198	0.999872	NotSig
WBGene00008231	tag-329	108.606	126.464	117.535	0.201645	0.279395	0.721382	0.470674	0.999872	NotSig
WBGene00021286	tald-1	38.6002	40.438	39.5191	0.0465929	0.387011	0.120005	0.904479	0.999872	NotSig
WBGene00006528	tba-1	49.6918	49.3728	49.5323	-0.0153275	0.365655	-0.0418161	0.966645	0.999872	NotSig
WBGene00006529	tba-2	184.214	168.504	176.359	-0.117145	0.263717	-0.44385	0.657151	0.999872	NotSig
WBGene00006533	tba-7	48.1455	65.9311	57.0383	0.389647	0.345702	1.12809	0.259282	0.999872	NotSig
WBGene00006536	tbb-1	111.863	121.014	116.438	0.0833295	0.281235	0.296316	0.766989	0.999872	NotSig
WBGene00006537	tbb-2	133.063	120.895	126.979	-0.127417	0.276413	-0.460663	0.64504	0.999872	NotSig
WBGene00006553	tbx-34	27.6111	36.6749	32.143	0.262514	0.409009	0.639477	0.522512	0.999872	NotSig
WBGene00009122	tct-1	305.218	309.775	307.496	0.0121709	0.221971	0.0548207	0.956281	0.999872	NotSig
WBGene00006565	tfg-1	33.0853	35.2446	34.165	0.12693	0.406895	0.311883	0.755129	0.999872	NotSig
WBGene00008506	tkt-1	70.5025	71.4791	70.9908	-0.0157865	0.340734	-0.0462696	0.963095	0.999872	NotSig
WBGene00006585	tni-3	98.3752	73.6188	85.997	-0.347639	0.316719	-1.09854	0.27197	0.999872	NotSig
WBGene00006587	tnt-2	190.206	160.161	175.184	-0.218586	0.25978	-0.841829	0.399884	0.999872	NotSig
WBGene00022783	tomm-7	29.3061	31.7505	30.5283	0.0685037	0.405756	0.16849	0.866198	0.999872	NotSig
WBGene00019466	tos-1	36.1065	32.6645	34.3855	-0.124639	0.393752	-0.316192	0.751856	0.999872	NotSig
WBGene00006601	tpi-1	49.1287	41.3519	45.2403	-0.163753	0.371595	-0.440629	0.659481	0.999872	NotSig
WBGene00022122	trap-1	40.0239	46.3192	43.1715	0.179181	0.375475	0.476136	0.633978	0.999872	NotSig
WBGene00021420	trap-3	86.1671	63.5439	74.8555	-0.356224	0.320608	-1.1105	0.266784	0.999872	NotSig
WBGene00013238	trap-4	53.471	57.0391	55.2551	0.0905259	0.346799	0.261065	0.794042	0.999872	NotSig
WBGene00017791	try-8	166.22	158.279	162.249	-0.0664252	0.265707	-0.249808	0.802735	0.999872	NotSig
WBGene00018122	ttbk-2	71.701	63.1464	67.4237	-0.149422	0.330092	-0.453034	0.650524	0.999872	NotSig
WBGene00012169	ttbk-4	46.1791	56.0823	51.1307	0.232409	0.353733	0.65719	0.511059	0.999872	NotSig
WBGene00011561	ttr-15	97.2279	67.8233	82.5256	-0.458033	0.312119	-1.46575	0.142717	0.999872	NotSig
WBGene00007142	ttr-18	27.1195	27.4068	27.2631	-0.0353702	0.424384	-0.0830744	0.933792	0.999872	NotSig
WBGene00010539	ttr-2	86.4743	70.2534	78.3638	-0.266077	0.312994	-0.849865	0.3954	0.999872	NotSig
WBGene00013077	ttr-24	29.3061	27.3854	28.3457	-0.108554	0.413772	-0.262353	0.793049	0.999872	NotSig
WBGene00008341	ttr-44	47.2492	43.0725	45.1609	-0.145882	0.373342	-0.390802	0.695944	0.999872	NotSig
WBGene00011571	ttr-46	74.9627	60.4474	67.7051	-0.276704	0.344011	-0.802648	0.422178	0.999872	NotSig
WBGene00020886	ttr-6	56.4922	55.5016	55.9969	-0.0339941	0.35029	-0.096905	0.922802	0.999872	NotSig
WBGene00006650	tts-1	199.741	164.904	182.322	-0.273219	0.284741	-0.960605	0.336751	0.999872	NotSig
WBGene00006699	uba-1	29.1013	37.8792	33.4903	0.287021	0.395516	0.726532	0.467513	0.999872	NotSig
WBGene00006713	ubc-18	30.5761	35.0516	32.8139	0.138112	0.403346	0.343848	0.73096	0.999872	NotSig
WBGene00006704	ubc-7	50.3012	66.5332	58.4172	0.318842	0.342671	0.930089	0.352325	0.999872	NotSig
WBGene00006725	ubl-1	416.436	420.035	418.235	0.0101532	0.208664	0.0486494	0.961199	0.999872	NotSig
WBGene00006727	ubq-1	139.592	175.085	157.338	0.290381	0.25808	1.12475	0.260693	0.999872	NotSig
WBGene00006728	ubq-2	634.273	586.67	610.472	-0.112095	0.188902	-0.593377	0.552929	0.999872	NotSig
WBGene00011336	ubxn-5	35.1899	30.0513	32.6206	-0.11221	0.414734	-0.269119	0.787838	0.999872	NotSig
WBGene00018963	ucr-1	86.0339	66.0169	76.0254	-0.322735	0.31847	-1.0122	0.311444	0.999872	NotSig
WBGene00019007	ucr-11	79.2181	55.104	67.161	-0.473843	0.337178	-1.40423	0.160251	0.999872	NotSig
WBGene00012158	ucr-2.1	42.8914	42.8036	42.8475	-0.0397905	0.380904	-0.104323	0.916913	0.999872	NotSig
WBGene00020757	ucr-2.3	34.0531	30.5033	32.2782	-0.113312	0.398877	-0.284332	0.776156	0.999872	NotSig
WBGene00006730	uev-1	29.9155	32.0409	30.9782	0.0727728	0.401889	0.181185	0.856222	0.999872	NotSig
WBGene00007455	ugt-22	29.6953	27.0736	28.3844	-0.121621	0.411712	-0.295914	0.767296	0.999872	NotSig
WBGene00006833	unc-108	34.1709	36.6535	35.4122	0.0961001	0.394955	0.243987	0.807241	0.999872	NotSig
WBGene00006754	unc-15	169.994	163.591	166.793	-0.0462435	0.253158	-0.182719	0.855019	0.999872	NotSig
WBGene00006764	unc-27	246.596	209.384	227.99	-0.219619	0.237913	-0.923401	0.355798	0.999872	NotSig
WBGene00006780	unc-44	38.1241	34.5782	36.3511	-0.0907593	0.389772	-0.232351	0.816265	0.999872	NotSig
WBGene00006789	unc-54	188.019	178.558	183.288	-0.0490688	0.253355	-0.193703	0.846408	0.999872	NotSig
WBGene00006794	unc-60	38.0371	48.2873	43.1622	0.276794	0.383743	0.724215	0.468934	0.999872	NotSig
WBGene00006819	unc-87	153.388	163.258	158.323	0.0967283	0.272688	0.355002	0.722588	0.999872	NotSig
WBGene00017440	upb-1	33.4591	30.1486	31.8039	-0.117626	0.404092	-0.292076	0.770228	0.999872	NotSig
WBGene00019900	vdac-1	165.708	166.462	166.085	0.00333379	0.251646	0.0132467	0.989431	0.999872	NotSig
WBGene00007463	vgln-1	49.7072	61.7375	55.7224	0.271392	0.349484	0.775452	0.438072	0.999872	NotSig
WBGene00006910	vha-1	54.3876	49.4157	51.9017	-0.0883421	0.358026	-0.246316	0.805438	0.999872	NotSig
WBGene00006919	vha-10	83.5401	97.5315	90.5358	0.174501	0.30554	0.571537	0.567636	0.999872	NotSig
WBGene00006920	vha-11	40.4797	43.0511	41.7654	0.0637146	0.382903	0.166996	0.867373	0.999872	NotSig
WBGene00006921	vha-12	63.815	75.7585	69.7867	0.218942	0.328093	0.668099	0.50407	0.999872	NotSig
WBGene00013025	vha-13	74.8042	77.0271	75.9156	0.0488506	0.319499	0.153021	0.878382	0.999872	NotSig
WBGene00010130	vha-14	46.7219	60.5876	53.6547	0.285213	0.355246	0.804047	0.42137	0.999872	NotSig
WBGene00020507	vha-15	30.6427	26.8905	28.7666	-0.0681127	0.423785	-0.16084	0.87222	0.999872	NotSig
WBGene00016258	vha-16	41.1761	30.9009	36.0385	-0.277835	0.393856	-0.703485	0.481754	0.999872	NotSig
WBGene00009882	vha-17	63.9174	66.8236	65.3705	0.0541603	0.331895	0.163342	0.870249	0.999872	NotSig
WBGene00021952	vha-19	47.367	48.0828	47.7249	0.0109338	0.361084	0.0302646	0.975856	0.999872	NotSig
WBGene00006911	vha-2	160.771	171.978	166.375	0.0698875	0.260191	0.268727	0.78814	0.999872	NotSig
WBGene00010993	vha-20	30.2893	36.0728	33.181	0.184192	0.396516	0.463882	0.642732	0.999872	NotSig
WBGene00006912	vha-3	24.2673	39.6642	31.9658	0.524102	0.407753	1.29085	0.196757	0.999872	NotSig
WBGene00006913	vha-4	67.1384	53.6308	60.3846	-0.250321	0.34362	-0.728945	0.466035	0.999872	NotSig
WBGene00006915	vha-6	28.6609	33.2666	30.9638	0.149142	0.402197	0.370858	0.710743	0.999872	NotSig
WBGene00006917	vha-8	83.6937	104.391	94.0424	0.262785	0.298765	0.879562	0.379096	0.999872	NotSig
WBGene00006918	vha-9	56.3386	67.7161	62.0273	0.197763	0.338584	0.584238	0.55906	0.999872	NotSig
WBGene00006924	vig-1	136.996	132.572	134.784	-0.0430015	0.26688	-0.16108	0.87203	0.999872	NotSig
WBGene00006926	vit-2	48.3706	30.5792	39.4749	-0.274568	0.452578	-0.611823	0.540655	0.999872	NotSig
WBGene00006930	vit-6	57.46	39.8044	48.6322	-0.460776	0.410413	-1.12792	0.259355	0.999872	NotSig
WBGene00018290	vps-60	28.1335	28.2993	28.2164	0.0127509	0.41797	0.0306731	0.97553	0.999872	NotSig
WBGene00012179	W01D2.1	310.221	286.335	298.278	-0.116398	0.223412	-0.520885	0.602447	0.999872	NotSig
WBGene00012207	W02B12.12	63.3592	53.6951	58.5272	-0.186155	0.343298	-0.541551	0.588128	0.999872	NotSig
WBGene00044356	W02D7.12	51.3868	48.9324	50.1596	-0.0886021	0.360282	-0.245988	0.805692	0.999872	NotSig
WBGene00012208	W02D9.2	33.6793	23.8154	28.7473	-0.297212	0.41871	-0.707843	0.479043	0.999872	NotSig
WBGene00020986	W03D8.3	29.2037	25.5789	27.3913	-0.145648	0.4131	-0.352273	0.724634	0.999872	NotSig
WBGene00020990	W03D8.9	174.403	201.987	188.195	0.195662	0.248213	0.788637	0.430324	0.999872	NotSig
WBGene00021024	W04C9.2	33.8329	32.9977	33.4153	-0.0142288	0.395319	-0.0359818	0.971297	0.999872	NotSig
WBGene00021088	W08E12.7	40.6333	41.1045	40.8689	0.0514182	0.383574	0.133806	0.893556	0.999872	NotSig
WBGene00021114	W09C3.7	85.1685	78.8764	82.0225	-0.103634	0.308546	-0.335846	0.736987	0.999872	NotSig
WBGene00012357	W09D6.4	85.6089	76.6081	81.1085	-0.160946	0.315057	-0.511263	0.609167	0.999872	NotSig
WBGene00021128	W10C8.5	163.398	157.581	160.49	-0.0586459	0.259033	-0.226509	0.820806	0.999872	NotSig
WBGene00011061	wago-1	43.7365	43.0296	43.3831	-0.0420752	0.379005	-0.111357	0.911334	0.999872	NotSig
WBGene00006959	xbp-1	50.3678	69.0062	59.687	0.381403	0.339086	1.12513	0.260534	0.999872	NotSig
WBGene00013657	Y105C5B.18	33.3925	25.2886	29.3405	-0.290666	0.407565	-0.711914	0.476518	0.999872	NotSig
WBGene00013647	Y105C5B.5	89.2346	109.413	99.3237	0.248532	0.319519	0.779498	0.435686	0.999872	NotSig
WBGene00013684	Y105E8A.27	35.1387	30.5033	32.821	-0.152251	0.396941	-0.383741	0.70117	0.999872	NotSig
WBGene00013696	Y106G6A.4	81.1999	90.3915	85.7957	0.144934	0.306351	0.472828	0.636336	0.999872	NotSig
WBGene00013713	Y106G6G.4	34.2067	36.3846	35.2956	0.0669875	0.390307	0.171442	0.863876	0.999872	NotSig
WBGene00013723	Y106G6H.13	129.904	134.98	132.442	0.0593472	0.269717	0.2201	0.825794	0.999872	NotSig
WBGene00022444	Y110A2AL.7	159.911	137.679	148.795	-0.216609	0.269316	-0.804029	0.42138	0.999872	NotSig
WBGene00013728	Y111B2A.2	52.8104	50.7388	51.7746	-0.0772402	0.359003	-0.215485	0.82939	0.999872	NotSig
WBGene00013771	Y113G7C.1	29.3061	36.0299	32.668	0.194086	0.400277	0.484395	0.628106	0.999872	NotSig
WBGene00012475	Y18D10A.2	42.6509	35.761	39.2059	-0.181316	0.381776	-0.475131	0.634693	0.999872	NotSig
WBGene00021212	Y18H1A.8	43.0092	24.891	33.9501	-0.641054	0.403821	-1.58866	0.112137	0.999872	NotSig
WBGene00012379	Y1A5A.1	65.1054	76.425	70.7652	0.199133	0.321904	0.618661	0.53614	0.999872	NotSig
WBGene00021248	Y22D7AL.10	42.7175	45.9431	44.3303	0.119243	0.378042	0.31602	0.751987	0.999872	NotSig
WBGene00021289	Y25C1A.2	41.2988	38.2554	39.7771	-0.111256	0.403437	-0.274488	0.78371	0.999872	NotSig
WBGene00021322	Y34B4A.6	79.2644	63.8557	71.5601	-0.240132	0.326538	-0.735265	0.462178	0.999872	NotSig
WBGene00021325	Y34B4A.9	53.0973	43.1369	48.1171	-0.231085	0.362781	-0.637486	0.523808	0.999872	NotSig
WBGene00021358	Y37E11AL.2	40.8535	38.2983	39.5759	-0.0362438	0.384129	-0.0942378	0.92492	0.999872	NotSig
WBGene00021381	Y37E11B.10	53.7116	62.9418	58.3267	0.173761	0.353031	0.491084	0.623367	0.999872	NotSig
WBGene00021350	Y37E3.8	693.756	670.902	682.329	-0.0485074	0.184018	-0.263612	0.792079	0.999872	NotSig
WBGene00045416	Y37H2A.14	23.2329	33.524	28.3785	0.41482	0.438381	0.942465	0.345955	0.999872	NotSig
WBGene00021398	Y38C1AA.7	332.532	294.635	313.584	-0.155206	0.217963	-0.711914	0.476518	0.999872	NotSig
WBGene00012595	Y38E10A.17	53.471	66.9094	60.1902	0.285861	0.338711	0.843999	0.39867	0.999872	NotSig
WBGene00012602	Y38E10A.24	48.5038	43.1154	45.8096	-0.159891	0.367538	-0.434832	0.663684	0.999872	NotSig
WBGene00012605	Y38F1A.1	37.7503	31.2342	34.4922	-0.159376	0.400983	-0.396224	0.69194	0.999872	NotSig
WBGene00021427	Y38F2AR.9	76.0279	72.0812	74.0546	-0.0793784	0.318917	-0.248877	0.803456	0.999872	NotSig
WBGene00012637	Y38H8A.3	79.6073	88.8111	84.2092	0.130096	0.310393	0.418774	0.675381	0.999872	NotSig
WBGene00012660	Y39A1A.24	50.675	56.6201	53.6475	0.0939129	0.356585	0.263369	0.792266	0.999872	NotSig
WBGene00012664	Y39B6A.1	70.2521	35.9441	53.0981	-0.425008	0.459999	-0.933535	0.350544	0.999872	NotSig
WBGene00021472	Y39G10AR.16	37.9551	44.1795	41.0673	0.184503	0.382978	0.480316	0.631003	0.999872	NotSig
WBGene00012761	Y41C4A.18	32.9521	27.4926	30.2223	-0.176716	0.408998	-0.430331	0.666955	0.999872	NotSig
WBGene00021543	Y43B11AR.1	81.0155	112.165	96.59	0.392126	0.300598	1.30348	0.192412	0.999872	NotSig
WBGene00012786	Y43C5B.3	33.0545	37.6103	35.3324	0.119684	0.394897	0.302362	0.762376	0.999872	NotSig
WBGene00012809	Y43F8A.2	49.6048	47.7066	48.6557	-0.0608892	0.360728	-0.168981	0.865811	0.999872	NotSig
WBGene00012827	Y43F8C.5	39.0049	42.8465	40.9257	0.122378	0.376844	0.324979	0.745197	0.999872	NotSig
WBGene00012831	Y43F8C.9	38.7335	35.7181	37.2258	-0.0891335	0.386928	-0.230763	0.817499	0.999872	NotSig
WBGene00012871	Y45F10B.3	44.3662	41.5994	42.9828	-0.0955984	0.375393	-0.254317	0.799251	0.999872	NotSig
WBGene00012905	Y46G5A.14	27.8467	34.1162	30.9815	0.183134	0.40751	0.450676	0.652223	0.999872	NotSig
WBGene00012913	Y46G5A.23	65.9911	79.7046	72.8479	0.183466	0.34102	0.537562	0.59088	0.999872	NotSig
WBGene00021608	Y46H3D.1	28.4919	31.1913	29.8416	0.102228	0.409756	0.248565	0.803697	0.999872	NotSig
WBGene00012926	Y47D3A.13	80.5036	87.4352	83.9694	0.0969089	0.308622	0.314239	0.753339	0.999872	NotSig
WBGene00012937	Y47D3A.31	29.7977	27.2237	28.5107	-0.0656142	0.418686	-0.155835	0.876163	0.999872	NotSig
WBGene00021650	Y47G6A.26	37.8527	42.8251	40.3389	0.132828	0.377052	0.352275	0.724632	0.999872	NotSig
WBGene00045399	Y47G6A.33	25.3529	30.7079	28.0304	0.17348	0.420886	0.414761	0.678317	0.999872	NotSig
WBGene00013030	Y49E10.4	28.1181	29.2561	28.6871	0.0302498	0.40905	0.0739978	0.941012	0.999872	NotSig
WBGene00303369	Y49F6B.20	51.7452	47.5235	49.6343	-0.114564	0.375661	-0.303956	0.761161	0.999872	NotSig
WBGene00021718	Y49F6B.6	104.673	76.199	90.4362	-0.399832	0.30706	-1.30028	0.193504	0.999872	NotSig
WBGene00013055	Y50E8A.12	23.3865	37.5889	30.4877	0.503178	0.404013	1.24472	0.213233	0.999872	NotSig
WBGene00013087	Y51B9A.5	34.4269	32.1696	33.2982	-0.0347576	0.404841	-0.085523	0.931846	0.999872	NotSig
WBGene00021768	Y51F10.7	85.8649	73.8877	79.8763	-0.211958	0.315397	-0.672011	0.501577	0.999872	NotSig
WBGene00013094	Y51H1A.3	55.4374	49.6417	52.5396	-0.108625	0.354698	-0.306393	0.759305	0.999872	NotSig
WBGene00013148	Y53F4A.2	35.0363	30.5891	32.8127	-0.100573	0.40327	-0.249045	0.803326	0.999872	NotSig
WBGene00013158	Y53F4B.11	50.0298	49.5988	49.8143	-0.0256808	0.357629	-0.0717818	0.942776	0.999872	NotSig
WBGene00044728	Y53F4B.45	27.4575	31.8149	29.6362	0.160097	0.411433	0.387504	0.698383	0.999872	NotSig
WBGene00021800	Y53G8AL.2	33.0033	34.9328	33.9681	0.0756989	0.403371	0.186821	0.851801	0.999872	NotSig
WBGene00013181	Y53H1B.2	127.533	94.4663	110.999	-0.367902	0.289613	-1.26885	0.204494	0.999872	NotSig
WBGene00021849	Y54F10AM.5	34.0531	29.0087	31.5309	-0.146675	0.402246	-0.364318	0.715621	0.999872	NotSig
WBGene00021883	Y54G2A.18	54.3876	64.8884	59.638	0.184387	0.34587	0.533801	0.593479	0.999872	NotSig
WBGene00013237	Y56A3A.19	42.6355	28.6969	35.6662	-0.427904	0.391445	-1.09007	0.275684	0.999872	NotSig
WBGene00021959	Y57E12AL.6	36.1219	29.5894	32.8556	-0.203912	0.397891	-0.512762	0.608118	0.999872	NotSig
WBGene00021960	Y57E12AM.1	28.0003	36.2344	32.1174	0.212497	0.411918	0.516848	0.605262	0.999872	NotSig
WBGene00013290	Y57G11A.2	128.362	129.916	129.139	0.031777	0.273948	0.115951	0.907691	0.999872	NotSig
WBGene00013325	Y57G11C.36	32.6449	23.1489	27.8969	-0.319269	0.41561	-0.767687	0.442673	0.999872	NotSig
WBGene00043743	Y59E9AL.2	258.757	269.993	264.375	0.0523896	0.227398	0.230457	0.817737	0.999872	NotSig
WBGene00021993	Y59E9AL.3	202.168	243.543	222.856	0.241628	0.234586	1.03023	0.302903	0.999872	NotSig
WBGene00022002	Y59E9AR.7	1065.68	1105.55	1085.62	0.0489479	0.198998	0.246007	0.805677	0.999872	NotSig
WBGene00013379	Y62E10A.13	40.5667	51.8887	46.2277	0.295682	0.370691	0.795693	0.426211	0.999872	NotSig
WBGene00013406	Y63D3A.7	30.9499	25.8264	28.3881	-0.215366	0.4136	-0.522349	0.601427	0.999872	NotSig
WBGene00013449	Y67A6A.1	30.1869	40.1047	35.1458	0.327777	0.391178	0.83715	0.402508	0.999872	NotSig
WBGene00022089	Y69A2AR.18	159.245	123.261	141.253	-0.340515	0.262779	-1.29551	0.195144	0.999872	NotSig
WBGene00022090	Y69A2AR.19	38.4621	35.6966	37.0794	-0.0884756	0.388827	-0.228103	0.819566	0.999872	NotSig
WBGene00022075	Y69A2AR.3	39.2609	29.3419	34.3014	-0.300812	0.3977	-0.753558	0.451115	0.999872	NotSig
WBGene00013473	Y69E1A.1	141.896	171.526	156.711	0.239956	0.256516	0.935577	0.349491	0.999872	NotSig
WBGene00013474	Y69E1A.2	259.761	278.39	269.076	0.0862181	0.22255	0.387461	0.698415	0.999872	NotSig
WBGene00013477	Y69E1A.5	55.9445	48.868	52.4062	-0.156729	0.375144	-0.419547	0.674816	0.999872	NotSig
WBGene00138715	Y6G8.14	40.669	53.6522	47.1606	0.304968	0.366796	0.829859	0.406618	0.999872	NotSig
WBGene00189937	Y6G8.15	167.515	120.336	143.925	-0.428869	0.305829	-1.40007	0.161491	0.999872	NotSig
WBGene00022114	Y71F9AL.9	39.1073	55.2112	47.1592	0.415078	0.362829	1.1432	0.252955	0.999872	NotSig
WBGene00022162	Y71G12B.27	47.2135	47.5235	47.3685	0.0287546	0.363371	0.0790763	0.936972	0.999872	NotSig
WBGene00022169	Y71H2AM.4	55.253	49.975	52.614	-0.113726	0.352823	-0.321933	0.747504	0.999872	NotSig
WBGene00013523	Y73F8A.14	59.5238	50.5986	55.0612	-0.157585	0.354897	-0.444156	0.65693	0.999872	NotSig
WBGene00022282	Y74C10AR.2	164.53	178.02	171.275	0.085733	0.292277	0.292986	0.769533	0.999872	NotSig
WBGene00013556	Y75B8A.23	43.0247	51.072	47.0484	0.182635	0.365647	0.500274	0.616882	0.999872	NotSig
WBGene00013577	Y76A2B.5	29.9667	27.4497	28.7082	-0.0869018	0.409083	-0.212144	0.831995	0.999872	NotSig
WBGene00012407	Y7A5A.1	36.5111	20.1167	28.3139	-0.533331	0.423507	-1.2537	0.209952	0.999872	NotSig
WBGene00022336	Y82E9BR.3	1007.27	828.805	918.037	-0.274471	0.189313	-1.44972	0.147137	0.999872	NotSig
WBGene00022380	Y94H6A.8	43.1116	47.0187	45.0651	0.0425371	0.382238	0.111362	0.91133	0.999872	NotSig
WBGene00022127	yop-1	27.0325	31.7291	29.3808	0.167624	0.406723	0.412414	0.680036	0.999872	NotSig
WBGene00022594	ZC328.5	49.2514	34.8042	42.0278	-0.423497	0.38392	-1.10084	0.270966	0.999872	NotSig
WBGene00050943	ZC412.10	27.1349	27.4283	27.2816	-0.000665491	0.413808	-0.00160639	0.998718	0.999872	NotSig
WBGene00013894	ZC434.8	243.682	226.286	234.984	-0.092966	0.228923	-0.406089	0.684677	0.999872	NotSig
WBGene00022621	ZC477.7	82.0296	73.2855	77.6575	-0.144642	0.315748	-0.458403	0.646663	0.999872	NotSig
WBGene00023209	ZC513.7	77.4361	60.5976	69.0168	-0.268205	0.342253	-0.781561	0.434473	0.999872	NotSig
WBGene00019727	zig-12	67.0872	48.3731	57.7302	-0.373051	0.350098	-1.06643	0.28623	0.999872	NotSig
WBGene00019327	zip-2	37.4789	57.9101	47.6945	0.512444	0.362025	1.41611	0.156744	0.999872	NotSig
WBGene00014179	ZK1010.5	31.8665	29.9655	30.916	-0.0477484	0.40657	-0.11703	0.906837	0.999872	NotSig
WBGene00014197	ZK1053.2	25.3529	39.105	32.229	0.478357	0.401595	1.19375	0.232576	0.999872	NotSig
WBGene00022876	ZK1248.5	38.6002	42.223	40.4116	0.0766468	0.382599	0.199966	0.841507	0.999872	NotSig
WBGene00022886	ZK1290.1	80.8977	50.9533	65.9255	-0.548124	0.345946	-1.57925	0.114279	0.999872	NotSig
WBGene00022892	ZK1290.11	86.7815	64.7911	75.7863	-0.361331	0.323539	-1.11492	0.264883	0.999872	NotSig
WBGene00014246	ZK1307.3	34.2579	28.6969	31.4774	-0.18715	0.402834	-0.463332	0.643127	0.999872	NotSig
WBGene00014247	ZK1307.4	96.7005	94.9612	95.8309	-0.0203385	0.294566	-0.0690248	0.94497	0.999872	NotSig
WBGene00013956	ZK265.3	87.642	81.7255	84.6837	-0.065398	0.31021	-0.210859	0.832998	0.999872	NotSig
WBGene00022705	ZK354.2	45.1959	47.3734	46.2846	0.0288359	0.367623	0.0785471	0.937393	0.999872	NotSig
WBGene00013988	ZK512.10	43.2294	40.664	41.9467	-0.089259	0.375358	-0.237633	0.812166	0.999872	NotSig
WBGene00013987	ZK512.8	48.7086	63.1035	55.906	0.262734	0.358004	0.733133	0.463477	0.999872	NotSig
WBGene00022760	ZK546.3	23.8781	32.9334	28.4057	0.326825	0.411001	0.796417	0.42579	0.999872	NotSig
WBGene00022761	ZK546.4	27.3909	30.9009	29.1459	0.109741	0.423114	0.257571	0.796738	0.999872	NotSig
WBGene00013999	ZK550.5	35.9375	58.0388	46.9881	0.543425	0.371689	1.45715	0.145076	0.999872	NotSig
WBGene00014000	ZK550.6	35.1184	28.6754	31.8969	-0.15338	0.427088	-0.360941	0.718143	0.999872	NotSig
WBGene00014016	ZK632.9	50.2143	67.297	58.7556	0.330676	0.356323	0.930588	0.352067	0.999872	NotSig
WBGene00014029	ZK637.12	30.3405	38.879	34.6097	0.267406	0.395163	0.674887	0.499747	0.999872	NotSig
WBGene00022793	ZK686.3	37.2587	35.7824	36.5206	-0.0302954	0.387248	-0.078178	0.937686	0.999872	NotSig
WBGene00044447	ZK688.10	26.8789	29.3634	28.1212	0.143871	0.418511	0.343544	0.731189	0.999872	NotSig
WBGene00014082	ZK795.2	25.0507	30.7937	27.9222	0.154659	0.426266	0.361319	0.717861	0.999872	NotSig
WBGene00014086	ZK809.3	56.4564	40.1905	48.3235	-0.352382	0.370309	-0.948679	0.342784	0.999872	NotSig
WBGene00014088	ZK809.8	43.2603	37.965	40.6127	-0.101171	0.386753	-0.261755	0.79351	0.999872	NotSig
WBGene00022650	ZK84.2	31.3237	29.987	30.6553	-0.0194787	0.409468	-0.0473731	0.962216	0.999872	NotSig
WBGene00022652	ZK84.5	24.4567	32.3956	28.4261	0.257273	0.421008	0.607701	0.543386	0.999872	NotSig
WBGene00014116	ZK858.2	41.9903	38.8361	40.4132	-0.0850521	0.376803	-0.225709	0.821428	0.999872	NotSig
WBGene00014119	ZK858.6	28.1847	30.2344	29.2096	0.109592	0.411275	0.266789	0.789631	0.999872	NotSig
WBGene00014121	ZK858.8	26.5563	29.2132	27.8848	0.103921	0.420231	0.248814	0.803505	0.999872	NotSig
WBGene00014158	ZK938.1	71.87	84.7577	78.3139	0.225503	0.318364	0.708873	0.478404	0.999872	NotSig
WBGene00014169	ZK945.7	71.8392	65.4576	68.6484	-0.098272	0.331738	-0.295784	0.767395	0.999872	NotSig
WBGene00009772	ztf-7	37.7861	43.4058	40.5959	0.119947	0.382467	0.313395	0.75398	0.999872	NotSig
WBGene00006999	zyx-1	33.3567	39.4597	36.4082	0.21829	0.393907	0.555416	0.57861	0.999872	NotSig
WBGene00007067	4R79.2	0	0.935393	0.467697	0.104158	0.182984	0.569251	0.569186		NotSig
WBGene00017071	aagr-1	17.6205	9.26813	13.4443	-0.501283	0.458384	-1.08622	0.277382		NotSig
WBGene00019895	aagr-2	20.6213	12.9668	16.7941	-0.374016	0.449904	-0.830326	0.406355		NotSig
WBGene00009583	aagr-3	33.0341	21.2995	27.1668	-0.395207	0.423283	-0.933943	0.350333		NotSig
WBGene00018682	aagr-4	2.0688	0.623595	1.3462	-0.162592	0.301594	-0.529711	0.596313		NotSig
WBGene00019801	aak-1	6.85158	8.66599	7.75878	0.169494	0.459163	0.364961	0.71514		NotSig
WBGene00020142	aak-2	6.52898	6.7523	6.64064	0.00116002	0.453345	0.00260175	0.997924		NotSig
WBGene00010115	aakb-1	3.42579	3.40833	3.41706	0.0171837	0.407956	0.0413155	0.967044		NotSig
WBGene00012928	aakb-2	0.271398	0	0.135699	-0.0384961	0.166036	-0.209632	0.833955		NotSig
WBGene00013732	aakg-1	1.0344	0.311798	0.673098	-0.0755059	0.235454	-0.311868	0.755141		NotSig
WBGene00020633	aakg-2	1.57719	2.78473	2.18096	0.166428	0.364054	0.455055	0.649069		NotSig
WBGene00021527	aakg-3	0	0.311798	0.155899	0.0535024	0.166056	0.301579	0.762973		NotSig
WBGene00020135	aakg-4	2.61159	2.74183	2.67671	-0.0191829	0.359322	-0.0564978	0.954945		NotSig
WBGene00011276	aakg-5	5.76598	6.17161	5.96879	0.0507636	0.450352	0.112533	0.910401		NotSig
WBGene00000001	aap-1	3.74838	2.18258	2.96548	-0.145924	0.379513	-0.368471	0.712522		NotSig
WBGene00000196	aars-1	1.3058	4.01047	2.65813	0.348089	0.383493	0.935784	0.349384		NotSig
WBGene00000197	aars-2	16.2635	13.8808	15.0722	-0.124453	0.453089	-0.27434	0.783824		NotSig
WBGene00019819	aass-1	15.178	23.9985	19.5882	0.428075	0.440339	0.975865	0.329132		NotSig
WBGene00000002	aat-1	2.88299	1.24719	2.06509	-0.168165	0.349711	-0.469867	0.63845		NotSig
WBGene00000003	aat-2	1.0344	0.935393	0.984896	0.0123269	0.269443	0.0450816	0.964042		NotSig
WBGene00000004	aat-3	1.0344	1.24719	1.14079	0.0561268	0.283456	0.196878	0.843923		NotSig
WBGene00000005	aat-4	2.0688	1.22574	1.64727	-0.113148	0.328622	-0.36445	0.715522		NotSig
WBGene00000006	aat-5	1.35699	1.53754	1.44726	-0.0021355	0.308895	-0.00674994	0.994614		NotSig
WBGene00000007	aat-6	5.44339	5.23621	5.3398	0.00300616	0.441799	0.00690739	0.994489		NotSig
WBGene00000008	aat-7	0.271398	0	0.135699	-0.0384961	0.166036	-0.209632	0.833955		NotSig
WBGene00000010	aat-9	1.57719	0.935393	1.25629	-0.0653713	0.297244	-0.212319	0.831858		NotSig
WBGene00012714	abce-1	9.14058	9.28958	9.21508	0.0608452	0.46214	0.130937	0.895825		NotSig
WBGene00006512	abcf-1	13.2627	16.3537	14.8082	0.158421	0.455719	0.345084	0.730031		NotSig
WBGene00018339	abcf-3	14.9066	12.9454	13.926	-0.104475	0.456461	-0.229321	0.81862		NotSig
WBGene00016973	abch-1	0.271398	0	0.135699	-0.0384961	0.166036	-0.209632	0.833955		NotSig
WBGene00006522	abcx-1	0.271398	0.623595	0.447497	0.0478843	0.19369	0.205153	0.837453		NotSig
WBGene00000013	abf-2	11.8546	19.0741	15.4643	0.384956	0.452844	0.850697	0.394938		NotSig
WBGene00000016	abf-5	4.46019	3.40833	3.93426	-0.0838291	0.420186	-0.196629	0.844118		NotSig
WBGene00000017	abf-6	5.98619	3.38688	4.68653	-0.254391	0.433781	-0.595169	0.55173		NotSig
WBGene00009316	abhd-11.1	0	3.11798	1.55899	0.111165	0.174698	0.879612	0.379069		NotSig
WBGene00011029	abhd-11.2	5.71479	4.34372	5.02925	-0.075124	0.435105	-0.171348	0.86395		NotSig
WBGene00022393	abhd-12	22.1985	19.7835	20.991	-0.0597735	0.43825	-0.136142	0.891709		NotSig
WBGene00021927	abhd-14	1.3058	0.623595	0.964696	-0.076031	0.26913	-0.257848	0.796524		NotSig
WBGene00013358	abhd-3.1	12.5664	8.66599	10.6162	-0.226976	0.462729	-0.486991	0.626265		NotSig
WBGene00016644	abhd-3.2	11.0761	13.5475	12.3118	0.0823328	0.462372	0.175821	0.860434		NotSig
WBGene00016506	abhd-5.1	0.271398	0	0.135699	-0.0384961	0.166036	-0.209632	0.833955		NotSig
WBGene00016507	abhd-5.2	8.59778	12.9883	10.793	0.353328	0.462701	0.764278	0.444702		NotSig
WBGene00015146	abi-1	5.27438	11.6767	8.47555	0.484395	0.461066	1.05509	0.291385		NotSig
WBGene00000018	abl-1	0	0.623595	0.311798	0.0745409	0.168113	0.431376	0.666195		NotSig
WBGene00000019	abt-1	6.25758	12.9025	9.58002	0.495273	0.46249	1.08624	0.277373		NotSig
WBGene00000020	abt-2	4.95179	5.21476	5.08328	0.0100858	0.437937	0.0235585	0.981205		NotSig
WBGene00000021	abt-3	0	0.623595	0.311798	0.0745409	0.168113	0.431376	0.666195		NotSig
WBGene00000022	abt-4	7.46099	4.32227	5.89163	-0.227329	0.441932	-0.521802	0.601808		NotSig
WBGene00000023	abt-5	5.17199	5.83836	5.50518	0.0741402	0.441698	0.172066	0.863386		NotSig
WBGene00018982	abt-6	0.271398	0	0.135699	-0.0384961	0.166036	-0.209632	0.833955		NotSig
WBGene00022281	abtm-1	2.0688	2.18258	2.12569	0.0557586	0.346762	0.159151	0.87355		NotSig
WBGene00009920	abts-1	6.58018	7.39735	6.98876	0.0666606	0.457087	0.14552	0.8843		NotSig
WBGene00009929	abts-2	1.526	0.311798	0.918899	-0.121877	0.243307	-0.481892	0.629883		NotSig
WBGene00019018	abts-3	3.64599	6.4405	5.04325	0.259837	0.436416	0.611371	0.540954		NotSig
WBGene00019844	abts-4	2.11999	5.54801	3.834	0.370551	0.418229	0.886733	0.375223		NotSig
WBGene00000024	abu-1	2.39139	0	1.19569	-0.307462	0.277866	-1.26386	0.206282		NotSig
WBGene00000033	abu-10	0.542796	0	0.271398	-0.0610816	0.167765	-0.339781	0.734021		NotSig
WBGene00000034	abu-11	1.7974	0.311798	1.0546	-0.179023	0.271831	-0.636098	0.524713		NotSig
WBGene00004127	abu-12	0.271398	0	0.135699	-0.0384961	0.166036	-0.209632	0.833955		NotSig
WBGene00004133	abu-13	0.271398	0.913944	0.592671	0.0364168	0.209208	0.23504	0.814178		NotSig
WBGene00004174	abu-14	1.62839	0.623595	1.12599	-0.120003	0.270738	-0.413227	0.679441		NotSig
WBGene00004099	abu-15	0.542796	0	0.271398	-0.0610816	0.167765	-0.339781	0.734021		NotSig
WBGene00000025	abu-2	0.271398	0	0.135699	-0.0384961	0.166036	-0.209632	0.833955		NotSig
WBGene00000029	abu-6	0.271398	0	0.135699	-0.0384961	0.166036	-0.209632	0.833955		NotSig
WBGene00000031	abu-8	1.0344	0.311798	0.673098	-0.0755059	0.235454	-0.311868	0.755141		NotSig
WBGene00077503	AC3.12	0.814194	4.01047	2.41233	0.374569	0.365853	1.0287	0.303621		NotSig
WBGene00007071	AC3.5	15.6029	13.8164	14.7097	-0.159086	0.457079	-0.34946	0.726744		NotSig
WBGene00044022	AC3.9	0	0.913944	0.456972	0.0601131	0.175482	0.487643	0.625803		NotSig
WBGene00014997	AC7.3	14.1436	9.89173	12.0176	-0.24318	0.461084	-0.524823	0.599706		NotSig
WBGene00009818	acbp-3	5.76598	6.46195	6.11397	0.0573677	0.451325	0.127877	0.898246		NotSig
WBGene00018949	acbp-4	10.9892	11.3864	11.1878	0.0240964	0.461944	0.0524519	0.958169		NotSig
WBGene00011731	acbp-5	4.46019	7.6877	6.07394	0.288065	0.450444	0.644908	0.518987		NotSig
WBGene00012457	acbp-6	0.271398	0.623595	0.447497	0.0478843	0.19369	0.205153	0.837453		NotSig
WBGene00008280	acc-2	0.271398	0.311798	0.291598	0.00880855	0.168004	0.0458025	0.963468		NotSig
WBGene00012099	acc-4	1.0344	0	0.517199	-0.104747	0.202189	-0.586345	0.557644		NotSig
WBGene00016064	acd-1	0	0.913944	0.456972	0.0601131	0.175482	0.487643	0.625803		NotSig
WBGene00016066	acd-2	1.7974	0	0.898699	-0.213687	0.245589	-0.963775	0.335159		NotSig
WBGene00007775	acd-3	0.271398	0.623595	0.447497	0.0478843	0.19369	0.205153	0.837453		NotSig
WBGene00020903	acd-5	1.57719	0.623595	1.1004	-0.114316	0.283147	-0.379765	0.70412		NotSig
WBGene00016943	acdh-1	13.2424	0.311798	6.7771	-0.363195	0.300364	-1.72158	0.0851464		NotSig
WBGene00020366	acdh-10	27.8109	20.6331	24.222	-0.269749	0.431071	-0.628671	0.529565		NotSig
WBGene00012860	acdh-11	10.4976	11.3649	10.9312	0.03019	0.462462	0.0658009	0.947536		NotSig
WBGene00001566	acdh-13	3.96858	1.84934	2.90896	-0.260557	0.393399	-0.666774	0.504917		NotSig
WBGene00019433	acdh-3	26.2183	22.4395	24.3289	-0.182553	0.426244	-0.430027	0.667176		NotSig
WBGene00020419	acdh-4	22.4699	22.7942	22.6321	0.0265994	0.42984	0.0620618	0.950514		NotSig
WBGene00016491	acdh-5	22.7259	21.2138	21.9698	-0.114303	0.434887	-0.263096	0.792477		NotSig
WBGene00015335	acdh-6	0.271398	0	0.135699	-0.0384961	0.166036	-0.209632	0.833955		NotSig
WBGene00020812	acdh-7	14.9066	8.66599	11.7863	-0.36293	0.461896	-0.780372	0.435172		NotSig
WBGene00017874	acdh-9	8.92037	9.20379	9.06208	-0.0152495	0.461946	-0.0334219	0.973338		NotSig
WBGene00019599	acds-10	7.24079	6.46195	6.85137	-0.0426845	0.453261	-0.0958651	0.923628		NotSig
WBGene00000035	ace-1	1.0344	0.935393	0.984896	0.0123269	0.269443	0.0450816	0.964042		NotSig
WBGene00000036	ace-2	0	0.913944	0.456972	0.0601131	0.175482	0.487643	0.625803		NotSig
WBGene00000037	ace-3	0.763	0.311798	0.537399	-0.0167012	0.203034	-0.111902	0.910901		NotSig
WBGene00016601	acin-1	11.9724	8.62309	10.2977	-0.221313	0.462794	-0.481788	0.629956		NotSig
WBGene00010339	acl-1	3.15439	4.32227	3.73833	0.136501	0.417924	0.32504	0.745151		NotSig
WBGene00017888	acl-11	2.5604	0.913944	1.73717	-0.193854	0.313922	-0.76807	0.442445		NotSig
WBGene00015295	acl-12	7.34318	8.60164	7.97241	0.0792928	0.460136	0.173935	0.861916		NotSig
WBGene00008581	acl-13	10.2262	15.085	12.6556	0.308934	0.459409	0.674456	0.500021		NotSig
WBGene00019465	acl-14	7.34318	11.0531	9.19815	0.253092	0.462264	0.552998	0.580265		NotSig
WBGene00011543	acl-2	7.02059	7.39735	7.20897	0.0566281	0.457175	0.124899	0.900603		NotSig
WBGene00006491	acl-3	5.76598	7.12845	6.44722	0.158271	0.451598	0.34694	0.728636		NotSig
WBGene00018657	acl-4	6.63137	5.56946	6.10042	-0.0889601	0.449374	-0.194508	0.845778		NotSig
WBGene00011106	acl-5	2.88299	2.78473	2.83386	0.00741882	0.391398	0.0187589	0.985033		NotSig
WBGene00017261	acl-6	2.11999	4.92442	3.5222	0.300267	0.410813	0.732616	0.463793		NotSig
WBGene00012911	acl-7	2.11999	2.16113	2.14056	0.00185572	0.362794	0.00503315	0.995984		NotSig
WBGene00020264	acl-8	0	0.311798	0.155899	0.0535024	0.166056	0.301579	0.762973		NotSig
WBGene00022646	acl-9	16.0945	10.8271	13.4608	-0.297122	0.459016	-0.640976	0.521538		NotSig
WBGene00016995	acly-1	11.0404	8.91344	9.9769	-0.182441	0.462809	-0.396612	0.691653		NotSig
WBGene00007150	acly-2	10.1084	9.80593	9.95714	-0.0932486	0.461978	-0.203272	0.838922		NotSig
WBGene00000039	acn-1	0.542796	1.84934	1.19607	0.165753	0.290942	0.556359	0.577966		NotSig
WBGene00000040	aco-1	22.4391	11.096	16.7676	-0.622942	0.456449	-1.35501	0.175416		NotSig
WBGene00008564	acox-1.1	10.6154	4.01047	7.31293	-0.524419	0.455126	-1.16482	0.244094		NotSig
WBGene00008565	acox-1.2	4.18879	9.49413	6.84146	0.420699	0.451368	0.953384	0.340395		NotSig
WBGene00008566	acox-1.3	0.271398	0	0.135699	-0.0384961	0.166036	-0.209632	0.833955		NotSig
WBGene00008167	acox-1.5	1.3058	1.82789	1.56684	0.037193	0.306249	0.129125	0.897259		NotSig
WBGene00010336	acox-1.6	2.61159	4.90297	3.75728	0.227285	0.413019	0.566896	0.570785		NotSig
WBGene00019060	acox-3	14.753	15.1279	14.9405	0.0784124	0.458155	0.172181	0.863295		NotSig
WBGene00022770	acp-1	0.271398	1.84934	1.06037	0.216293	0.277363	0.77104	0.440683		NotSig
WBGene00008802	acp-2	5.32557	6.15016	5.73787	0.0354131	0.445914	0.0790361	0.937004		NotSig
WBGene00008801	acp-3	8.10618	12.3218	10.214	0.316018	0.462733	0.686078	0.492664		NotSig
WBGene00008804	acp-4	0.542796	1.84934	1.19607	0.165753	0.290942	0.556359	0.577966		NotSig
WBGene00017427	acp-5	2.39139	1.53754	1.96446	-0.128392	0.352323	-0.367063	0.713572		NotSig
WBGene00022246	acp-7	2.61159	3.40833	3.00996	0.121428	0.395616	0.305014	0.760355		NotSig
WBGene00000050	acr-11	0	0.623595	0.311798	0.0745409	0.168113	0.431376	0.666195		NotSig
WBGene00000051	acr-12	1.0344	0	0.517199	-0.104747	0.202189	-0.586345	0.557644		NotSig
WBGene00000054	acr-15	2.39139	0	1.19569	-0.307462	0.277866	-1.26386	0.206282		NotSig
WBGene00000055	acr-16	1.08559	0.311798	0.698695	-0.0927967	0.227001	-0.367743	0.713065		NotSig
WBGene00000057	acr-18	0.763	1.55899	1.16099	0.119815	0.268724	0.52312	0.600891		NotSig
WBGene00000058	acr-19	0.763	0.913944	0.838472	0.00946738	0.232306	0.072756	0.942		NotSig
WBGene00000059	acr-20	0	1.22574	0.612871	0.138087	0.214121	0.74758	0.454714		NotSig
WBGene00000060	acr-21	0	0.623595	0.311798	0.0745409	0.168113	0.431376	0.666195		NotSig
WBGene00000062	acr-23	1.3058	1.53754	1.42167	0.0308683	0.317946	0.0987368	0.921347		NotSig
WBGene00013534	acr-24	0	0.311798	0.155899	0.0535024	0.166056	0.301579	0.762973		NotSig
WBGene00000043	acr-3	0.814194	0	0.407097	-0.0783903	0.173035	-0.44471	0.65653		NotSig
WBGene00000047	acr-8	0.271398	0	0.135699	-0.0384961	0.166036	-0.209632	0.833955		NotSig
WBGene00000048	acr-9	0.542796	0	0.271398	-0.0610816	0.167765	-0.339781	0.734021		NotSig
WBGene00018488	acs-1	8.75136	14.1497	11.4505	0.319825	0.462118	0.690189	0.490076		NotSig
WBGene00018269	acs-11	21.8248	10.4724	16.1486	-0.604351	0.454291	-1.33616	0.181496		NotSig
WBGene00009106	acs-12	1.84859	0	0.924296	-0.237377	0.252576	-1.02891	0.303521		NotSig
WBGene00022037	acs-13	21.4355	15.085	18.2603	-0.32215	0.444443	-0.727178	0.467117		NotSig
WBGene00008669	acs-14	14.2102	15.6872	14.9487	0.110186	0.459175	0.243319	0.807759		NotSig
WBGene00019920	acs-15	7.88597	8.60164	8.24381	0.027906	0.460881	0.0610048	0.951355		NotSig
WBGene00018579	acs-16	3.15439	2.18258	2.66849	-0.0730895	0.373937	-0.189101	0.850013		NotSig
WBGene00016716	acs-17	5.00298	4.61262	4.8078	-0.0583264	0.437032	-0.134127	0.893302		NotSig
WBGene00011173	acs-18	20.7237	23.4392	22.0815	0.133714	0.430212	0.310659	0.75606		NotSig
WBGene00009221	acs-2	27.5753	16.3537	21.9645	-0.495372	0.431923	-1.14307	0.25301		NotSig
WBGene00009218	acs-20	3.96858	3.38688	3.67773	-0.0803361	0.416037	-0.192584	0.847285		NotSig
WBGene00016849	acs-21	1.57719	1.22574	1.40147	-0.0644575	0.314585	-0.211604	0.832416		NotSig
WBGene00017012	acs-22	11.9724	20.8805	16.4264	0.475519	0.454202	1.05896	0.289618		NotSig
WBGene00011174	acs-23	2.39139	4.01047	3.20093	0.175159	0.402523	0.429914	0.667258		NotSig
WBGene00020343	acs-3	6.80038	3.40833	5.10435	-0.294486	0.438691	-0.665398	0.505796		NotSig
WBGene00018152	acs-4	20.8261	22.4609	21.6435	0.0415241	0.433347	0.0958878	0.92361		NotSig
WBGene00013575	acs-5	15.3315	18.1816	16.7566	0.13046	0.448917	0.289685	0.772057		NotSig
WBGene00022849	acs-6	23.5555	14.5687	19.0621	-0.364219	0.448589	-0.805419	0.420578		NotSig
WBGene00007228	acs-7	6.20639	8.28984	7.24812	0.179417	0.45456	0.404814	0.685614		NotSig
WBGene00022104	acsd-1	0.271398	1.84934	1.06037	0.216293	0.277363	0.77104	0.440683		NotSig
WBGene00015787	actl-1	1.3058	0.935393	1.12059	-0.0273734	0.284726	-0.0932077	0.925739		NotSig
WBGene00000068	acy-1	1.3058	1.24719	1.27649	0.0173969	0.297382	0.0568473	0.954667		NotSig
WBGene00000069	acy-2	0.763	0.311798	0.537399	-0.0167012	0.203034	-0.111902	0.910901		NotSig
WBGene00000070	acy-3	1.89979	2.47293	2.18636	0.0481204	0.35134	0.131642	0.895268		NotSig
WBGene00000071	acy-4	4.40899	1.24719	2.82809	-0.313161	0.379648	-0.822818	0.410611		NotSig
WBGene00017967	ada-2	5.22319	2.78473	4.00396	-0.232609	0.421664	-0.549696	0.582528		NotSig
WBGene00012157	adbp-1	3.69719	4.59117	4.14418	0.0447835	0.420008	0.108672	0.913463		NotSig
WBGene00000072	add-1	1.84859	1.22574	1.53717	-0.104386	0.324404	-0.332576	0.739455		NotSig
WBGene00000073	add-2	5.49458	3.67722	4.5859	-0.210576	0.43008	-0.504013	0.614252		NotSig
WBGene00000074	adm-2	1.3058	4.92442	3.11511	0.439538	0.397881	1.14865	0.250701		NotSig
WBGene00000075	adm-4	0.542796	0	0.271398	-0.0610816	0.167765	-0.339781	0.734021		NotSig
WBGene00000079	adr-1	9.14058	7.73059	8.43559	-0.0706923	0.461213	-0.152703	0.878633		NotSig
WBGene00000080	adr-2	5.54578	7.99949	6.77264	0.191549	0.455391	0.420583	0.674059		NotSig
WBGene00000081	ads-1	25.5219	16.9344	21.2282	-0.37673	0.437796	-0.864027	0.387573		NotSig
WBGene00011064	adsl-1	10.769	7.97804	9.3735	-0.246799	0.462366	-0.540355	0.588952		NotSig
WBGene00000083	adt-2	3.91739	2.18258	3.04999	-0.141515	0.386972	-0.356809	0.721235		NotSig
WBGene00020567	adt-3	0.814194	0.311798	0.562996	-0.056685	0.210606	-0.231822	0.816676		NotSig
WBGene00000084	aex-1	1.57719	1.53754	1.55737	-0.0127873	0.328414	-0.0392616	0.968682		NotSig
WBGene00000086	aex-3	1.57719	0.311798	0.944496	-0.167944	0.266766	-0.589426	0.555575		NotSig
WBGene00006454	aex-4	3.1032	0.311798	1.7075	-0.340999	0.325109	-1.10334	0.269879		NotSig
WBGene00000088	aex-5	5.00298	3.96757	4.48528	-0.148956	0.418053	-0.371301	0.710413		NotSig
WBGene00000089	aex-6	1.84859	2.76328	2.30594	0.0938227	0.369146	0.256451	0.797603		NotSig
WBGene00016090	aexr-2	0.763	0	0.3815	-0.0430524	0.16618	-0.364424	0.715542		NotSig
WBGene00021009	afd-1	1.84859	3.69867	2.77363	0.218703	0.389288	0.56226	0.573939		NotSig
WBGene00016625	aff-1	0.271398	0	0.135699	-0.0384961	0.166036	-0.209632	0.833955		NotSig
WBGene00017051	afmd-1	0.814194	0.935393	0.874794	0.0173428	0.248051	0.0653084	0.947928		NotSig
WBGene00012866	afmd-2	1.62839	2.16113	1.89476	0.0444134	0.337418	0.126858	0.899053		NotSig
WBGene00000090	age-1	3.96858	4.92442	4.4465	0.0781306	0.431279	0.180639	0.856651		NotSig
WBGene00012386	agef-1	5.17199	5.54801	5.36	0.0670871	0.441075	0.154521	0.877199		NotSig
WBGene00011050	agl-1	6.85158	8.60164	7.72661	0.110233	0.459293	0.241332	0.809298		NotSig
WBGene00007210	agmo-1	0	0.311798	0.155899	0.0535024	0.166056	0.301579	0.762973		NotSig
WBGene00018304	agr-1	0.542796	1.24719	0.894994	0.0919909	0.249363	0.337614	0.735654		NotSig
WBGene00000092	ags-3	3.69719	2.45148	3.07433	-0.175535	0.396185	-0.455011	0.649101		NotSig
WBGene00000093	agt-1	6.58018	7.4188	6.99949	0.088452	0.456621	0.192004	0.847739		NotSig
WBGene00000094	agt-2	1.08559	2.45148	1.76854	0.131607	0.328756	0.398046	0.690596		NotSig
WBGene00011767	agxt-1	20.2833	15.7301	18.0067	-0.234865	0.444364	-0.526894	0.598267		NotSig
WBGene00007081	AH6.3	13.8722	12.6336	13.2529	-0.0687291	0.457998	-0.150381	0.880464		NotSig
WBGene00014999	AH9.3	0.271398	0.913944	0.592671	0.0364168	0.209208	0.23504	0.814178		NotSig
WBGene00015000	AH9.4	0	0.311798	0.155899	0.0535024	0.166056	0.301579	0.762973		NotSig
WBGene00044701	AH9.6	1.84859	1.53754	1.69307	-0.0536286	0.337376	-0.159858	0.872993		NotSig
WBGene00175029	AH9.7	0.271398	0	0.135699	-0.0384961	0.166036	-0.209632	0.833955		NotSig
WBGene00000095	aha-1	3.37459	2.16113	2.76786	-0.121774	0.387449	-0.317171	0.751114		NotSig
WBGene00045192	aho-3	2.98538	5.21476	4.10007	0.153407	0.407998	0.371565	0.710217		NotSig
WBGene00000096	ahr-1	0.271398	0	0.135699	-0.0384961	0.166036	-0.209632	0.833955		NotSig
WBGene00007235	ahsa-1	30.2381	21.5899	25.914	-0.340671	0.418367	-0.812483	0.416514		NotSig
WBGene00015547	ain-1	3.96858	5.56946	4.76902	0.168704	0.435145	0.381629	0.702737		NotSig
WBGene00015007	ain-2	8.15737	10.1606	9.159	0.13996	0.462597	0.302749	0.762081		NotSig
WBGene00000097	aip-1	8.10618	7.12845	7.61731	-0.0305254	0.457886	-0.0660371	0.947348		NotSig
WBGene00010685	aipl-1	14.7375	16.9344	15.836	0.10573	0.450897	0.234587	0.814529		NotSig
WBGene00016966	aipr-1	3.1032	5.54801	4.3256	0.282321	0.426114	0.679546	0.496792		NotSig
WBGene00000099	air-2	15.1625	15.4397	15.3011	-0.00175753	0.456128	-0.00381278	0.996958		NotSig
WBGene00000100	ajm-1	3.47698	6.46195	4.96947	0.252861	0.435713	0.574634	0.565539		NotSig
WBGene00000101	aka-1	10.769	7.08555	8.92726	-0.291289	0.462356	-0.6307	0.528237		NotSig
WBGene00016977	akap-1	14.0924	14.8161	14.4543	0.0777554	0.455761	0.170784	0.864393		NotSig
WBGene00017088	akir-1	22.3009	27.0736	24.6872	0.180084	0.423106	0.42671	0.66959		NotSig
WBGene00000102	akt-1	15.5517	13.2572	14.4044	-0.143048	0.455137	-0.313396	0.75398		NotSig
WBGene00000103	akt-2	0.542796	0.935393	0.739095	0.0550641	0.232565	0.197683	0.843293		NotSig
WBGene00017547	alfa-1	2.39139	2.49438	2.44289	0.0327911	0.361974	0.0867885	0.93084		NotSig
WBGene00000105	alg-1	3.69719	3.69867	3.69793	-0.00804885	0.417017	-0.0191865	0.984692		NotSig
WBGene00000106	alg-2	1.57719	0.311798	0.944496	-0.167944	0.266766	-0.589426	0.555575		NotSig
WBGene00011945	alg-5	0.542796	0.311798	0.427297	-0.0225031	0.19038	-0.0974401	0.922377		NotSig
WBGene00020820	algn-1	4.46019	7.70915	6.08467	0.310337	0.451071	0.689198	0.490699		NotSig
WBGene00007043	algn-10	4.18879	3.67722	3.93301	-0.0806856	0.418267	-0.197962	0.843074		NotSig
WBGene00015162	algn-11	15.7208	18.8695	17.2951	0.205635	0.449282	0.455874	0.648481		NotSig
WBGene00022629	algn-12	1.08559	1.55899	1.32229	0.0581106	0.287413	0.190369	0.84902		NotSig
WBGene00011193	algn-13	7.02059	2.78473	4.90266	-0.386118	0.435018	-0.889998	0.373467		NotSig
WBGene00017282	algn-2	6.58018	7.0641	6.82214	0.0109047	0.455227	0.0241435	0.980738		NotSig
WBGene00010720	algn-3	1.3058	3.67722	2.49151	0.277458	0.372723	0.778975	0.435995		NotSig
WBGene00019276	algn-5	7.61458	7.3759	7.49524	-0.0422177	0.458733	-0.0927423	0.926108		NotSig
WBGene00007435	algn-6	4.13759	4.01047	4.07403	0.0183608	0.42146	0.0441783	0.964762		NotSig
WBGene00013362	algn-7	0	0.311798	0.155899	0.0535024	0.166056	0.301579	0.762973		NotSig
WBGene00007464	algn-8	1.35699	1.24719	1.30209	-0.0104229	0.285819	-0.034182	0.972732		NotSig
WBGene00007556	algn-9	3.69719	2.49438	3.09578	-0.0943801	0.387634	-0.234963	0.814237		NotSig
WBGene00000116	alh-10	2.8318	1.84934	2.34057	-0.0952818	0.366191	-0.267158	0.789347		NotSig
WBGene00000117	alh-11	10.3952	10.4724	10.4338	0.0296422	0.462776	0.0646262	0.948472		NotSig
WBGene00000118	alh-12	13.2627	10.8057	12.0342	-0.168307	0.46142	-0.36147	0.717748		NotSig
WBGene00011938	alh-13	4.51138	2.49438	3.50288	-0.175614	0.398412	-0.425385	0.670556		NotSig
WBGene00000109	alh-3	14.8554	9.53703	12.1962	-0.343457	0.461123	-0.750837	0.452751		NotSig
WBGene00000110	alh-4	25.3017	23.2132	24.2575	-0.0205574	0.433249	-0.0473313	0.962249		NotSig
WBGene00000111	alh-5	7.93717	1.84934	4.89325	-0.64649	0.434889	-1.51011	0.131014		NotSig
WBGene00000112	alh-6	17.467	23.7081	20.5875	0.309068	0.438072	0.709014	0.478316		NotSig
WBGene00000113	alh-7	2.3402	2.16113	2.25066	-0.00442754	0.367325	-0.0121227	0.990328		NotSig
WBGene00000115	alh-9	20.2321	28.9229	24.5775	0.341406	0.423465	0.807412	0.419429		NotSig
WBGene00021783	alkb-1	6.90277	6.4405	6.67164	-0.0953874	0.452132	-0.212546	0.831681		NotSig
WBGene00012920	alkb-7	2.61159	1.24719	1.92939	-0.134844	0.342115	-0.385227	0.700069		NotSig
WBGene00007581	alkb-8	0.271398	0	0.135699	-0.0384961	0.166036	-0.209632	0.833955		NotSig
WBGene00011292	allo-1	18.3323	19.0955	18.7139	0.0406493	0.441738	0.0922328	0.926513		NotSig
WBGene00001132	alp-1	25.691	14.4829	20.0869	-0.493763	0.444865	-1.11429	0.265155		NotSig
WBGene00044330	alr-1	0.271398	1.53754	0.904469	0.171301	0.260527	0.627265	0.530486		NotSig
WBGene00007010	alx-1	14.415	18.2245	16.3197	0.237137	0.450279	0.525437	0.599279		NotSig
WBGene00000120	aly-1	8.86918	5.52656	7.19787	-0.298674	0.456313	-0.666653	0.504994		NotSig
WBGene00000121	aly-2	29.9821	24.0199	27.001	-0.212649	0.418985	-0.509201	0.610612		NotSig
WBGene00000122	aly-3	31.5593	21.9875	26.7734	-0.288345	0.429044	-0.669395	0.503244		NotSig
WBGene00000123	ama-1	9.95477	6.7952	8.37499	-0.228182	0.461383	-0.492741	0.622196		NotSig
WBGene00018877	aman-1	2.88299	7.35445	5.11872	0.410884	0.436045	0.966421	0.333833		NotSig
WBGene00010284	aman-2	5.81718	16.3108	11.064	0.726639	0.462472	1.56684	0.117152		NotSig
WBGene00018594	aman-3	5.27438	3.07508	4.17473	-0.253183	0.42595	-0.600519	0.54816		NotSig
WBGene00016415	ampd-1	19.2489	30.5248	24.8869	0.456564	0.422314	1.0781	0.280987		NotSig
WBGene00010272	amph-1	8.15737	7.08555	7.62146	-0.0976574	0.459641	-0.212364	0.831823		NotSig
WBGene00000133	amt-1	1.0344	0.311798	0.673098	-0.0755059	0.235454	-0.311868	0.755141		NotSig
WBGene00000135	amt-3	0.271398	0.623595	0.447497	0.0478843	0.19369	0.205153	0.837453		NotSig
WBGene00000136	amt-4	4.29118	4.34372	4.31745	0.00653236	0.420084	0.0150244	0.988013		NotSig
WBGene00000137	amx-1	0.271398	1.84934	1.06037	0.216293	0.277363	0.77104	0.440683		NotSig
WBGene00000138	amx-2	2.44258	3.98902	3.2158	0.109735	0.387611	0.279289	0.780023		NotSig
WBGene00000139	amx-3	0.542796	2.45148	1.49714	0.224152	0.311275	0.729197	0.465881		NotSig
WBGene00015938	anat-1	8.86918	11.6767	10.2729	0.193097	0.462804	0.422136	0.672926		NotSig
WBGene00000140	anc-1	9.90358	7.75204	8.82781	-0.0986933	0.460853	-0.212501	0.831717		NotSig
WBGene00013038	ani-1	12.0748	11.7411	11.9079	0.00283615	0.460991	0.00612654	0.995112		NotSig
WBGene00019608	ani-2	14.1436	12.0529	13.0982	-0.0954638	0.458956	-0.207205	0.83585		NotSig
WBGene00012835	ani-3	2.39139	5.25766	3.82453	0.312225	0.416898	0.739609	0.459537		NotSig
WBGene00015124	anmt-1	3.15439	1.22574	2.19007	-0.262909	0.361454	-0.768829	0.441995		NotSig
WBGene00018340	anmt-2	18.5014	16.0633	17.2823	-0.0780052	0.44928	-0.173633	0.862154		NotSig
WBGene00011573	anmt-3	17.4515	20.0524	18.7519	0.116717	0.443147	0.262159	0.793199		NotSig
WBGene00013326	anoh-2	1.3058	1.24719	1.27649	0.0173969	0.297382	0.0568473	0.954667		NotSig
WBGene00011587	anp-1	25.1839	23.7296	24.4568	-0.0571275	0.42219	-0.135358	0.892329		NotSig
WBGene00219587	anr-16	0.763	0	0.3815	-0.0430524	0.16618	-0.364424	0.715542		NotSig
WBGene00219679	anr-22	0.271398	0.311798	0.291598	0.00880855	0.168004	0.0458025	0.963468		NotSig
WBGene00219717	anr-23	0	0.311798	0.155899	0.0535024	0.166056	0.301579	0.762973		NotSig
WBGene00219751	anr-24	0	0.311798	0.155899	0.0535024	0.166056	0.301579	0.762973		NotSig
WBGene00219669	anr-28	0	0.311798	0.155899	0.0535024	0.166056	0.301579	0.762973		NotSig
WBGene00219638	anr-29	0.763	0	0.3815	-0.0430524	0.16618	-0.364424	0.715542		NotSig
WBGene00219701	anr-34	0	0.311798	0.155899	0.0535024	0.166056	0.301579	0.762973		NotSig
WBGene00219589	anr-35	1.08559	0	0.542796	-0.111855	0.193315	-0.600269	0.548327		NotSig
WBGene00219659	anr-36	0	1.22574	0.612871	0.138087	0.214121	0.74758	0.454714		NotSig
WBGene00219631	anr-37	0.271398	0	0.135699	-0.0384961	0.166036	-0.209632	0.833955		NotSig
WBGene00219710	anr-45	0	0.311798	0.155899	0.0535024	0.166056	0.301579	0.762973		NotSig
WBGene00219764	anr-47	2.44258	4.03192	3.23725	0.14879	0.386496	0.369608	0.711674		NotSig
WBGene00219705	anr-5	1.57719	0	0.788597	-0.196649	0.238196	-0.895982	0.370262		NotSig
WBGene00219610	anr-51	0.271398	0	0.135699	-0.0384961	0.166036	-0.209632	0.833955		NotSig
WBGene00219607	anr-7	0.271398	0	0.135699	-0.0384961	0.166036	-0.209632	0.833955		NotSig
WBGene00219575	anr-8	2.3402	0	1.1701	-0.298373	0.27472	-1.22576	0.220288		NotSig
WBGene00000142	aos-1	10.3286	6.7952	8.56188	-0.277239	0.461407	-0.594779	0.551991		NotSig
WBGene00000161	apa-2	3.42579	3.72012	3.57296	0.0536357	0.411314	0.127837	0.898278		NotSig
WBGene00000160	apb-1	6.80038	14.5043	10.6524	0.582457	0.462589	1.26131	0.207196		NotSig
WBGene00000163	apb-3	3.15439	4.30082	3.7276	0.10735	0.41647	0.260398	0.794557		NotSig
WBGene00000144	apc-10	5.81718	5.54801	5.68259	-0.038351	0.44747	-0.0851981	0.932104		NotSig
WBGene00000145	apc-11	7.34318	7.08555	7.21436	-0.0219869	0.458107	-0.048089	0.961645		NotSig
WBGene00000143	apc-2	5.81718	5.83836	5.82777	-0.0322172	0.447915	-0.0721672	0.942469		NotSig
WBGene00000162	apd-3	0.542796	0.623595	0.583196	0.0161936	0.213587	0.05841	0.953422		NotSig
WBGene00000146	ape-1	7.17417	7.107	7.14058	-0.0118526	0.456317	-0.0255965	0.979579		NotSig
WBGene00000158	apg-1	9.51436	13.2572	11.3858	0.239643	0.461738	0.51649	0.605512		NotSig
WBGene00000147	aph-1	1.0344	2.45148	1.74294	0.182994	0.333696	0.584691	0.558756		NotSig
WBGene00000148	aph-2	3.42579	1.24719	2.33649	-0.231643	0.362769	-0.62508	0.531919		NotSig
WBGene00000150	apm-1	11.2606	12.3218	11.7912	0.074895	0.460924	0.162935	0.87057		NotSig
WBGene00000164	apm-3	1.84859	1.55899	1.70379	-0.013699	0.327698	-0.0401237	0.967995		NotSig
WBGene00000151	apn-1	10.006	4.96731	7.48664	-0.368149	0.456184	-0.792961	0.4278		NotSig
WBGene00000155	app-1	14.3638	17.8698	16.1168	0.209861	0.450643	0.467399	0.640214		NotSig
WBGene00000156	apr-1	5.22319	3.09653	4.15986	-0.19011	0.424434	-0.444763	0.656491		NotSig
WBGene00000159	aps-1	15.1113	28.5682	21.8398	0.537128	0.439863	1.21984	0.222524		NotSig
WBGene00000157	aps-2	7.34318	3.38688	5.36503	-0.393911	0.443484	-0.897185	0.36962		NotSig
WBGene00000165	aps-3	9.46317	7.39735	8.43026	-0.166454	0.461703	-0.360188	0.718707		NotSig
WBGene00000166	apt-9	0.271398	0	0.135699	-0.0384961	0.166036	-0.209632	0.833955		NotSig
WBGene00019424	aptf-1	0.271398	0	0.135699	-0.0384961	0.166036	-0.209632	0.833955		NotSig
WBGene00013383	aptf-2	0	0.311798	0.155899	0.0535024	0.166056	0.301579	0.762973		NotSig
WBGene00009203	aptf-3	1.3058	0.311798	0.808797	-0.12385	0.252505	-0.459444	0.645916		NotSig
WBGene00000168	apx-1	2.3402	2.78473	2.56246	0.0813024	0.379973	0.214315	0.830302		NotSig
WBGene00017244	apy-1	17.6205	15.4183	16.5194	-0.118187	0.448634	-0.262934	0.792601		NotSig
WBGene00000169	aqp-1	29.3061	14.1282	21.7171	-0.750361	0.438781	-1.71346	0.086627		NotSig
WBGene00000178	aqp-10	8.92037	9.51558	9.21798	0.0121386	0.462294	0.0264982	0.97886		NotSig
WBGene00000179	aqp-11	7.93717	9.60138	8.76927	0.143487	0.461249	0.306457	0.759257		NotSig
WBGene00000170	aqp-2	21.0463	31.0626	26.0545	0.36845	0.420101	0.878265	0.3798		NotSig
WBGene00000171	aqp-3	0.271398	0.311798	0.291598	0.00880855	0.168004	0.0458025	0.963468		NotSig
WBGene00000172	aqp-4	5.49458	4.01047	4.75253	-0.13787	0.436427	-0.316229	0.751829		NotSig
WBGene00000174	aqp-6	1.3058	4.94586	3.12583	0.455688	0.398089	1.18236	0.237061		NotSig
WBGene00000176	aqp-8	11.107	8.31129	9.70914	-0.166788	0.461999	-0.366373	0.714087		NotSig
WBGene00000177	aqp-9	4.46019	5.52656	4.99337	0.0831338	0.438457	0.192029	0.847719		NotSig
WBGene00000180	arc-1	2.39139	3.40833	2.89986	0.124138	0.390986	0.309599	0.756866		NotSig
WBGene00016621	arch-1	3.1032	2.47293	2.78806	-0.0412028	0.386542	-0.10746	0.914424		NotSig
WBGene00000181	ard-1	18.0098	22.1491	20.0794	0.19837	0.439711	0.453722	0.650029		NotSig
WBGene00000190	arf-1.1	11.7522	5.88126	8.81671	-0.407857	0.461522	-0.87801	0.379938		NotSig
WBGene00000184	arf-6	0.542796	0.623595	0.583196	0.0161936	0.213587	0.05841	0.953422		NotSig
WBGene00009706	argk-1	2.71398	6.5263	4.62014	0.327312	0.412585	0.768587	0.442139		NotSig
WBGene00016158	ari-1.1	6.35997	14.44	10.4	0.53414	0.462809	1.15387	0.248554		NotSig
WBGene00016157	ari-1.2	4.23998	2.18258	3.21128	-0.187572	0.391435	-0.463156	0.643253		NotSig
WBGene00016156	ari-1.3	2.61159	6.19306	4.40232	0.407468	0.427755	0.960254	0.336927		NotSig
WBGene00013538	ari-1.4	6.41117	9.89173	8.15145	0.253927	0.458994	0.543517	0.586774		NotSig
WBGene00020462	ari-2	2.11999	2.76328	2.44164	0.0534663	0.374877	0.143262	0.886083		NotSig
WBGene00000186	ark-1	3.37459	3.07508	3.22484	-0.0272827	0.402142	-0.0692972	0.944753		NotSig
WBGene00000187	arl-1	14.2459	13.8808	14.0633	-0.0268154	0.456151	-0.0585411	0.953318		NotSig
WBGene00021349	arl-13	0	0.311798	0.155899	0.0535024	0.166056	0.301579	0.762973		NotSig
WBGene00000188	arl-3	0.271398	0.311798	0.291598	0.00880855	0.168004	0.0458025	0.963468		NotSig
WBGene00000189	arl-5	2.66279	3.38688	3.02483	0.0616088	0.396696	0.153661	0.877877		NotSig
WBGene00000191	arl-7	1.0344	0.623595	0.828997	-0.0329593	0.253091	-0.117726	0.906285		NotSig
WBGene00000192	arl-8	17.1956	11.7411	14.4683	-0.269848	0.456919	-0.589967	0.555213		NotSig
WBGene00015145	arle-14	5.98619	3.05363	4.51991	-0.314318	0.420264	-0.794223	0.427066		NotSig
WBGene00013168	arp-1	15.3982	15.085	15.2416	-0.00903586	0.45357	-0.0200268	0.984022		NotSig
WBGene00016793	arp-11	3.91739	6.50485	5.21112	0.288577	0.439936	0.654884	0.512542		NotSig
WBGene00007434	arp-6	5.76598	6.46195	6.11397	0.0573677	0.451325	0.127877	0.898246		NotSig
WBGene00000195	arr-1	0.542796	3.38688	1.96484	0.350746	0.343651	1.04425	0.296368		NotSig
WBGene00010268	arrd-10	1.57719	2.76328	2.17024	0.136842	0.362586	0.383986	0.700989		NotSig
WBGene00011053	arrd-12	0.271398	0	0.135699	-0.0384961	0.166036	-0.209632	0.833955		NotSig
WBGene00011054	arrd-13	1.08559	2.18258	1.63409	0.126275	0.308044	0.391576	0.695372		NotSig
WBGene00011055	arrd-14	4.51138	3.69867	4.10503	-0.1018	0.424621	-0.237773	0.812057		NotSig
WBGene00014033	arrd-15	1.08559	1.53754	1.31157	0.0355164	0.299397	0.115721	0.907873		NotSig
WBGene00013043	arrd-16	0.542796	0	0.271398	-0.0610816	0.167765	-0.339781	0.734021		NotSig
WBGene00011732	arrd-17	2.88299	2.78473	2.83386	0.00741882	0.391398	0.0187589	0.985033		NotSig
WBGene00018060	arrd-18	1.62839	1.53754	1.58296	-0.0373102	0.317453	-0.115373	0.90815		NotSig
WBGene00018061	arrd-19	0.542796	1.84934	1.19607	0.165753	0.290942	0.556359	0.577966		NotSig
WBGene00020612	arrd-22	3.15439	1.22574	2.19007	-0.262909	0.361454	-0.768829	0.441995		NotSig
WBGene00020323	arrd-23	1.0344	0	0.517199	-0.104747	0.202189	-0.586345	0.557644		NotSig
WBGene00007296	arrd-25	5.44339	2.45148	3.94744	-0.324052	0.415124	-0.819014	0.412778		NotSig
WBGene00019873	arrd-26	0.271398	0	0.135699	-0.0384961	0.166036	-0.209632	0.833955		NotSig
WBGene00014159	arrd-4	1.3058	0.623595	0.964696	-0.076031	0.26913	-0.257848	0.796524		NotSig
WBGene00009579	arrd-6	0	0.311798	0.155899	0.0535024	0.166056	0.301579	0.762973		NotSig
WBGene00012464	arrd-7	1.0344	2.78473	1.90956	0.253669	0.346406	0.766638	0.443297		NotSig
WBGene00000199	arx-1	10.0726	7.08555	8.57907	-0.189897	0.459858	-0.418645	0.675476		NotSig
WBGene00000200	arx-2	9.95477	14.1711	12.0629	0.284229	0.46049	0.618757	0.536076		NotSig
WBGene00000201	arx-3	13.6008	17.4936	15.5472	0.186494	0.455318	0.413643	0.679135		NotSig
WBGene00021170	arx-4	9.19177	12.655	10.9234	0.255459	0.462179	0.551211	0.581489		NotSig
WBGene00000203	arx-5	10.2262	11.3435	10.7848	0.033317	0.462801	0.0729534	0.941843		NotSig
WBGene00000204	arx-6	9.51436	7.99949	8.75693	-0.147374	0.461983	-0.319067	0.749676		NotSig
WBGene00000205	arx-7	9.14058	9.20379	9.17218	-0.0200553	0.461965	-0.0441018	0.964823		NotSig
WBGene00009192	asah-2	14.5685	4.30082	9.43468	-0.844697	0.461955	-1.84424	0.0651482		NotSig
WBGene00016019	ascc-1	3.96858	6.15016	5.05937	0.188495	0.439688	0.428814	0.668059		NotSig
WBGene00011279	asd-1	0.814194	3.40833	2.11126	0.312255	0.349869	0.887581	0.374766		NotSig
WBGene00006423	asd-2	7.07178	8.02094	7.54636	0.0940801	0.459351	0.204772	0.83775		NotSig
WBGene00007277	asfl-1	8.32638	4.03192	6.17915	-0.32743	0.447818	-0.725785	0.467971		NotSig
WBGene00012458	ash-2	3.96858	7.08555	5.52707	0.28436	0.445486	0.635885	0.524851		NotSig
WBGene00022815	asic-1	1.0344	0	0.517199	-0.104747	0.202189	-0.586345	0.557644		NotSig
WBGene00012137	asic-2	0.271398	0.623595	0.447497	0.0478843	0.19369	0.205153	0.837453		NotSig
WBGene00000211	asm-1	3.8662	1.53754	2.70187	-0.259565	0.379375	-0.715856	0.47408		NotSig
WBGene00000212	asm-2	4.23998	2.76328	3.50163	-0.194856	0.409629	-0.481995	0.629809		NotSig
WBGene00000213	asm-3	4.51138	1.53754	3.02446	-0.370333	0.395014	-0.963699	0.335197		NotSig
WBGene00014025	asna-1	20.6213	22.2349	21.4281	0.115585	0.435595	0.265385	0.790713		NotSig
WBGene00018577	asna-2	0.271398	0	0.135699	-0.0384961	0.166036	-0.209632	0.833955		NotSig
WBGene00003816	asns-1	0	0.623595	0.311798	0.0745409	0.168113	0.431376	0.666195		NotSig
WBGene00017678	asp-12	1.08559	1.82789	1.45674	0.0452883	0.28738	0.160352	0.872604		NotSig
WBGene00017881	asp-13	6.95396	4.05337	5.50367	-0.211821	0.428165	-0.477258	0.633178		NotSig
WBGene00012682	asp-16	0.271398	0.913944	0.592671	0.0364168	0.209208	0.23504	0.814178		NotSig
WBGene00012683	asp-17	6.47779	1.22574	3.85177	-0.58191	0.410277	-1.52192	0.128028		NotSig
WBGene00019105	asp-8	7.39437	2.76328	5.07883	-0.495792	0.438004	-1.15872	0.246568		NotSig
WBGene00015700	asp-9	0	0.311798	0.155899	0.0535024	0.166056	0.301579	0.762973		NotSig
WBGene00008107	aspm-1	7.34318	5.88126	6.61222	-0.0953008	0.453802	-0.207936	0.835279		NotSig
WBGene00007100	asps-1	8.97157	9.84883	9.4102	0.0414959	0.462708	0.0896561	0.928561		NotSig
WBGene00020368	ast-1	0.271398	0.311798	0.291598	0.00880855	0.168004	0.0458025	0.963468		NotSig
WBGene00010015	atad-3	7.07178	7.44025	7.25601	0.0749204	0.456173	0.162495	0.870916		NotSig
WBGene00021059	atat-2	1.08559	0	0.542796	-0.111855	0.193315	-0.600269	0.548327		NotSig
WBGene00010615	ate-1	7.51219	6.17161	6.8419	-0.0750588	0.453994	-0.166713	0.867596		NotSig
WBGene00000220	atf-2	0	0.935393	0.467697	0.104158	0.182984	0.569251	0.569186		NotSig
WBGene00000221	atf-5	18.1121	16.6226	17.3674	-0.0903365	0.446172	-0.202882	0.839227		NotSig
WBGene00000222	atf-6	1.0344	0.623595	0.828997	-0.0329593	0.253091	-0.117726	0.906285		NotSig
WBGene00000223	atf-7	18.8239	19.988	19.406	0.0470423	0.441505	0.10715	0.91467		NotSig
WBGene00017535	atf-8	0	0.311798	0.155899	0.0535024	0.166056	0.301579	0.762973		NotSig
WBGene00013878	atfs-1	4.78278	7.73059	6.25669	0.261374	0.450446	0.571088	0.56794		NotSig
WBGene00008427	atg-10	0.814194	1.22574	1.01997	0.0300606	0.271912	0.109493	0.912811		NotSig
WBGene00017045	atg-13	4.68039	4.63407	4.65723	0.027735	0.433582	0.0641685	0.948836		NotSig
WBGene00017178	atg-16.1	0.542796	1.22574	0.884269	0.072717	0.257465	0.269064	0.78788		NotSig
WBGene00019427	atg-16.2	2.61159	1.53754	2.07457	-0.140054	0.358478	-0.400141	0.689053		NotSig
WBGene00018294	atg-18	9.58098	12.2789	10.9299	0.184006	0.462798	0.405494	0.685114		NotSig
WBGene00019748	atg-2	3.91739	2.16113	3.03926	-0.190738	0.397905	-0.481694	0.630023		NotSig
WBGene00021922	atg-3	4.23998	9.53703	6.88851	0.439015	0.455181	0.963274	0.33541		NotSig
WBGene00013595	atg-4.1	5.00298	5.25766	5.13032	0.04087	0.440982	0.0915937	0.927021		NotSig
WBGene00014080	atg-4.2	1.57719	3.38688	2.48204	0.222792	0.377775	0.597127	0.550422		NotSig
WBGene00022152	atg-5	4.90059	4.34372	4.62216	0.00809198	0.425618	0.0190307	0.984817		NotSig
WBGene00010882	atg-7	2.11999	3.40833	2.76416	0.161543	0.386709	0.409351	0.682282		NotSig
WBGene00020706	atg-9	0.271398	1.22574	0.74857	0.111624	0.24269	0.463364	0.643103		NotSig
WBGene00015484	atgl-1	5.76598	7.70915	6.73756	0.181546	0.455677	0.39875	0.690077		NotSig
WBGene00000224	atgp-1	4.51138	9.87028	7.19083	0.448553	0.456857	0.973913	0.3301		NotSig
WBGene00000225	atgp-2	1.57719	1.55899	1.56809	0.021838	0.318811	0.066094	0.947303		NotSig
WBGene00010564	ath-1	15.9922	15.1708	15.5815	0.00236438	0.454769	0.00516482	0.995879		NotSig
WBGene00008081	athp-1	1.35699	3.67722	2.51711	0.218964	0.364682	0.598969	0.549194		NotSig
WBGene00019217	athp-2	3.64599	2.16113	2.90356	-0.156811	0.393019	-0.401604	0.687976		NotSig
WBGene00016957	atic-1	4.51138	6.7952	5.65329	0.208285	0.446087	0.460651	0.645049		NotSig
WBGene00000226	atl-1	2.39139	3.40833	2.89986	0.124138	0.390986	0.309599	0.756866		NotSig
WBGene00021868	atln-1	11.5832	17.2462	14.4147	0.32345	0.455111	0.710411	0.477449		NotSig
WBGene00012763	atln-2	1.57719	0	0.788597	-0.196649	0.238196	-0.895982	0.370262		NotSig
WBGene00000227	atm-1	1.7974	1.24719	1.52229	-0.0285074	0.310346	-0.0912456	0.927297		NotSig
WBGene00000228	atn-1	22.8592	24.0843	23.4717	0.106289	0.434222	0.245413	0.806137		NotSig
WBGene00006432	atrn-1	3.5948	2.47293	3.03386	-0.0822304	0.389039	-0.214984	0.829779		NotSig
WBGene00017317	attf-2	8.37758	12.3432	10.3604	0.306228	0.462659	0.662045	0.507942		NotSig
WBGene00018794	attf-3	0.271398	0	0.135699	-0.0384961	0.166036	-0.209632	0.833955		NotSig
WBGene00015477	attf-4	3.37459	4.61262	3.99361	0.140221	0.420904	0.340548	0.733444		NotSig
WBGene00020214	attf-5	0.542796	0.913944	0.72837	0.0100183	0.225882	0.0571889	0.954395		NotSig
WBGene00012474	attf-6	1.57719	2.45148	2.01434	0.0908589	0.352853	0.263676	0.79203		NotSig
WBGene00000231	atx-2	9.51436	15.7944	12.6544	0.411539	0.461379	0.882036	0.377757		NotSig
WBGene00006446	atx-3	6.41117	6.15016	6.28066	-0.0688542	0.449345	-0.152375	0.878891		NotSig
WBGene00009212	atz-1	0.271398	0.913944	0.592671	0.0364168	0.209208	0.23504	0.814178		NotSig
WBGene00044341	ave-1	2.93419	8.33274	5.63346	0.501898	0.444114	1.11926	0.26303		NotSig
WBGene00000232	avr-14	1.3058	2.45148	1.87864	0.135967	0.344505	0.409552	0.682135		NotSig
WBGene00000233	avr-15	11.2094	7.3759	9.29264	-0.295007	0.462348	-0.646261	0.51811		NotSig
WBGene00010497	axl-1	0	0.311798	0.155899	0.0535024	0.166056	0.301579	0.762973		NotSig
WBGene00007087	B0001.2	4.51138	6.17161	5.34149	0.14785	0.44314	0.329649	0.741665		NotSig
WBGene00007088	B0001.3	3.96858	4.63407	4.30133	0.0700528	0.428652	0.161184	0.871949		NotSig
WBGene00007089	B0001.4	9.51436	12.6336	11.074	0.195555	0.462101	0.421568	0.67334		NotSig
WBGene00007090	B0001.5	3.69719	1.55899	2.62809	-0.215266	0.373886	-0.560066	0.575434		NotSig
WBGene00007092	B0001.7	2.39139	2.78473	2.58806	0.0486027	0.381037	0.124457	0.900953		NotSig
WBGene00007093	B0001.8	5.71479	3.38688	4.55083	-0.224355	0.431117	-0.528943	0.596845		NotSig
WBGene00007094	B0019.2	2.88299	0.935393	1.90919	-0.217553	0.342165	-0.628078	0.529953		NotSig
WBGene00007101	B0024.11	7.02059	7.0641	7.04234	0.000678383	0.455379	0.00151883	0.998788		NotSig
WBGene00007102	B0024.13	6.52898	7.08555	6.80727	0.0590478	0.455825	0.130296	0.896332		NotSig
WBGene00007104	B0024.15	1.526	0	0.763	-0.14689	0.214586	-0.76512	0.4442		NotSig
WBGene00007096	B0024.3	0.763	0.935393	0.849197	0.046064	0.239791	0.230995	0.817319		NotSig
WBGene00007097	B0024.4	4.8494	1.84934	3.34937	-0.269262	0.386478	-0.726981	0.467238		NotSig
WBGene00015001	B0025.4	4.29118	3.67722	3.9842	-0.11661	0.413893	-0.283907	0.776481		NotSig
WBGene00015002	B0034.1	2.0688	0	1.0344	-0.258755	0.26118	-1.10172	0.270582		NotSig
WBGene00015004	B0034.4	3.25678	5.23621	4.2465	0.144636	0.413079	0.341922	0.73241		NotSig
WBGene00044394	B0034.7	1.3058	0.311798	0.808797	-0.12385	0.252505	-0.459444	0.645916		NotSig
WBGene00007113	B0035.15	3.47698	4.94586	4.21142	0.137554	0.42336	0.317369	0.750964		NotSig
WBGene00044290	B0035.18	15.178	12.6336	13.9058	-0.145173	0.456469	-0.318676	0.749972		NotSig
WBGene00235095	B0035.21	6.25758	4.63407	5.44583	-0.125488	0.444264	-0.282371	0.777659		NotSig
WBGene00007106	B0035.3	7.66577	9.24668	8.45623	0.109745	0.461618	0.236539	0.813014		NotSig
WBGene00015006	B0041.1	3.69719	5.83836	4.76777	0.188884	0.435452	0.43568	0.663069		NotSig
WBGene00015009	B0041.5	13.3806	9.89173	11.6361	-0.202331	0.461566	-0.435808	0.662976		NotSig
WBGene00015011	B0041.8	7.78359	9.24668	8.51513	0.146152	0.461063	0.320285	0.748752		NotSig
WBGene00007115	B0198.2	0.271398	0	0.135699	-0.0384961	0.166036	-0.209632	0.833955		NotSig
WBGene00007116	B0198.3	0.542796	0.311798	0.427297	-0.0225031	0.19038	-0.0974401	0.922377		NotSig
WBGene00015017	B0205.1	2.39139	3.09653	2.74396	0.0872551	0.386257	0.220247	0.825679		NotSig
WBGene00044413	B0205.12	9.14058	3.09653	6.11855	-0.525175	0.448611	-1.16677	0.243302		NotSig
WBGene00044644	B0205.13	9.36078	5.83836	7.59957	-0.291689	0.457901	-0.648103	0.516918		NotSig
WBGene00044646	B0205.14	1.7974	1.53754	1.66747	-0.0189439	0.328825	-0.0600306	0.952131		NotSig
WBGene00015019	B0205.4	0.271398	0.311798	0.291598	0.00880855	0.168004	0.0458025	0.963468		NotSig
WBGene00015021	B0205.6	5.81718	5.54801	5.68259	-0.038351	0.44747	-0.0851981	0.932104		NotSig
WBGene00015022	B0205.8	3.8662	7.6877	5.77695	0.376047	0.44299	0.878458	0.379695		NotSig
WBGene00015023	B0205.9	2.5604	0.935393	1.7479	-0.152627	0.322273	-0.476413	0.63378		NotSig
WBGene00015026	B0207.1	9.58098	3.40833	6.49465	-0.485318	0.448693	-1.0823	0.279119		NotSig
WBGene00015033	B0207.10	0	1.22574	0.612871	0.138087	0.214121	0.74758	0.454714		NotSig
WBGene00015034	B0207.11	10.3286	9.60138	9.96497	-0.0328272	0.462646	-0.0698854	0.944285		NotSig
WBGene00015027	B0207.2	0	0.311798	0.155899	0.0535024	0.166056	0.301579	0.762973		NotSig
WBGene00015028	B0207.5	16.8063	15.3968	16.1016	-0.0869209	0.449965	-0.19342	0.84663		NotSig
WBGene00015029	B0207.6	2.3402	3.36543	2.85281	0.0979251	0.384462	0.265606	0.790543		NotSig
WBGene00015030	B0207.7	13.8055	14.8376	14.3216	0.0560448	0.458017	0.121061	0.903643		NotSig
WBGene00015032	B0207.9	19.7405	13.2357	16.4881	-0.377655	0.449535	-0.840511	0.400622		NotSig
WBGene00015037	B0212.3	0.271398	0.311798	0.291598	0.00880855	0.168004	0.0458025	0.963468		NotSig
WBGene00015049	B0218.5	6.63137	7.4188	7.02508	0.0660847	0.455949	0.142826	0.886427		NotSig
WBGene00015053	B0222.1	0.763	0	0.3815	-0.0430524	0.16618	-0.364424	0.715542		NotSig
WBGene00015056	B0222.5	12.1414	7.73059	9.93599	-0.242231	0.461999	-0.526193	0.598754		NotSig
WBGene00015059	B0228.1	4.68039	3.07508	3.87773	-0.168849	0.418647	-0.411731	0.680537		NotSig
WBGene00015064	B0228.7	7.49676	4.01047	5.75362	-0.339268	0.443094	-0.758223	0.448317		NotSig
WBGene00015065	B0228.8	1.7974	1.53754	1.66747	-0.0189439	0.328825	-0.0600306	0.952131		NotSig
WBGene00015067	B0238.1	3.96858	0.935393	2.45199	-0.343039	0.368001	-0.927598	0.353616		NotSig
WBGene00015075	B0238.11	7.93717	6.77375	7.35546	-0.122075	0.458212	-0.265741	0.790438		NotSig
WBGene00015076	B0238.12	14.1948	10.8486	12.5217	-0.161556	0.461462	-0.346209	0.729185		NotSig
WBGene00015073	B0238.9	10.9892	8.39709	9.69313	-0.109666	0.460776	-0.234411	0.814666		NotSig
WBGene00015085	B0244.10	0.271398	0.913944	0.592671	0.0364168	0.209208	0.23504	0.814178		NotSig
WBGene00015081	B0244.6	1.3058	0.311798	0.808797	-0.12385	0.252505	-0.459444	0.645916		NotSig
WBGene00050927	B0250.12	0.271398	2.13969	1.20554	0.230214	0.283488	0.829556	0.40679		NotSig
WBGene00007120	B0250.3	0.271398	0	0.135699	-0.0384961	0.166036	-0.209632	0.833955		NotSig
WBGene00007122	B0250.5	23.8936	18.5148	21.2042	-0.192463	0.440415	-0.438167	0.661266		NotSig
WBGene00015087	B0252.1	0.542796	0.311798	0.427297	-0.0225031	0.19038	-0.0974401	0.922377		NotSig
WBGene00015088	B0252.3	2.88299	5.52656	4.20478	0.264005	0.425162	0.632119	0.527309		NotSig
WBGene00044615	B0252.8	1.84859	3.36543	2.60701	0.143268	0.376142	0.390324	0.696297		NotSig
WBGene00015091	B0261.1	1.08559	2.18258	1.63409	0.126275	0.308044	0.391576	0.695372		NotSig
WBGene00015093	B0261.5	5.76598	7.08555	6.42577	0.12118	0.453779	0.267838	0.788824		NotSig
WBGene00015095	B0261.7	7.88597	6.46195	7.17396	-0.136931	0.457726	-0.300299	0.763949		NotSig
WBGene00015096	B0261.8	3.64599	5.54801	4.597	0.212694	0.433334	0.496514	0.619532		NotSig
WBGene00195057	B0261.9	1.3058	1.22574	1.26577	-0.0215826	0.303154	-0.0737833	0.941183		NotSig
WBGene00007129	B0272.3	10.5488	12.01	11.2794	0.0803104	0.461761	0.173726	0.862081		NotSig
WBGene00007130	B0272.4	4.13759	5.90271	5.02015	0.223839	0.430601	0.521743	0.60185		NotSig
WBGene00015106	B0280.11	17.0266	19.988	18.5073	0.133318	0.443787	0.301839	0.762775		NotSig
WBGene00015103	B0280.7	0.763	0.623595	0.693298	0.0122649	0.222987	0.0713383	0.943129		NotSig
WBGene00015104	B0280.9	5.98619	5.56946	5.77782	0.00476088	0.446602	0.0106472	0.991505		NotSig
WBGene00015110	B0281.3	3.96858	1.53754	2.75306	-0.310492	0.386891	-0.823365	0.4103		NotSig
WBGene00015113	B0281.6	0	0.913944	0.456972	0.0601131	0.175482	0.487643	0.625803		NotSig
WBGene00007133	B0284.3	0.271398	0.311798	0.291598	0.00880855	0.168004	0.0458025	0.963468		NotSig
WBGene00014641	B0285.11	0.271398	0.623595	0.447497	0.0478843	0.19369	0.205153	0.837453		NotSig
WBGene00007136	B0285.3	2.3402	5.83836	4.08928	0.380821	0.421715	0.932641	0.351005		NotSig
WBGene00007138	B0285.6	0.271398	0.311798	0.291598	0.00880855	0.168004	0.0458025	0.963468		NotSig
WBGene00015115	B0286.1	2.8318	2.80618	2.81899	0.050592	0.371395	0.135523	0.892198		NotSig
WBGene00015117	B0294.1	0.542796	0.623595	0.583196	0.0161936	0.213587	0.05841	0.953422		NotSig
WBGene00015122	B0302.5	2.17119	5.23621	3.7037	0.275685	0.404076	0.668859	0.503585		NotSig
WBGene00015131	B0303.11	3.5948	2.16113	2.87797	-0.125721	0.384041	-0.334753	0.737811		NotSig
WBGene00015132	B0303.14	0	1.53754	0.76877	0.196804	0.234175	0.930368	0.35218		NotSig
WBGene00044678	B0303.16	0.271398	0	0.135699	-0.0384961	0.166036	-0.209632	0.833955		NotSig
WBGene00015126	B0303.4	11.8034	8.37564	10.0895	-0.185945	0.462613	-0.396914	0.691431		NotSig
WBGene00015128	B0303.7	4.18879	2.47293	3.33086	-0.177216	0.406671	-0.434324	0.664054		NotSig
WBGene00015134	B0304.2	2.66279	3.69867	3.18073	0.100367	0.401572	0.246563	0.805246		NotSig
WBGene00015136	B0304.4	2.61159	0.623595	1.61759	-0.236052	0.323592	-0.727353	0.46701		NotSig
WBGene00015137	B0310.1	1.84859	3.67722	2.76291	0.186317	0.384598	0.493715	0.621508		NotSig
WBGene00015138	B0310.2	0.271398	2.13969	1.20554	0.230214	0.283488	0.829556	0.40679		NotSig
WBGene00015142	B0310.6	0.271398	0	0.135699	-0.0384961	0.166036	-0.209632	0.833955		NotSig
WBGene00007148	B0334.10	1.08559	2.47293	1.77926	0.158681	0.332366	0.463183	0.643233		NotSig
WBGene00007149	B0334.13	1.3058	1.22574	1.26577	-0.0215826	0.303154	-0.0737833	0.941183		NotSig
WBGene00007144	B0334.4	8.42877	8.93489	8.68183	0.0295293	0.462113	0.0638023	0.949128		NotSig
WBGene00007145	B0334.5	5.76598	7.73059	6.74829	0.199735	0.455025	0.436742	0.662298		NotSig
WBGene00007146	B0334.6	0	0.311798	0.155899	0.0535024	0.166056	0.301579	0.762973		NotSig
WBGene00015150	B0336.13	9.46317	4.30082	6.88199	-0.484432	0.455064	-1.08002	0.280134		NotSig
WBGene00015147	B0336.7	2.17119	2.18258	2.17688	0.00452862	0.334838	0.0127562	0.989822		NotSig
WBGene00023226	B0344.1	0.763	0	0.3815	-0.0430524	0.16618	-0.364424	0.715542		NotSig
WBGene00255704	B0348.10	0.271398	0	0.135699	-0.0384961	0.166036	-0.209632	0.833955		NotSig
WBGene00015152	B0348.2	4.40899	3.09653	3.75276	-0.0984933	0.414108	-0.237585	0.812203		NotSig
WBGene00015155	B0353.1	1.84859	0.311798	1.0802	-0.20503	0.280359	-0.706809	0.479685		NotSig
WBGene00015165	B0361.11	6.25758	9.53703	7.89731	0.275007	0.459891	0.604846	0.545282		NotSig
WBGene00015156	B0361.2	3.42579	2.47293	2.94936	-0.103701	0.395616	-0.259077	0.795576		NotSig
WBGene00015157	B0361.3	9.24296	8.64454	8.94375	-0.0452038	0.462302	-0.0970113	0.922717		NotSig
WBGene00015160	B0361.6	3.64599	4.30082	3.97341	0.0664309	0.420891	0.161028	0.872071		NotSig
WBGene00015163	B0361.9	5.59697	4.63407	5.11552	-0.102948	0.438675	-0.23057	0.817649		NotSig
WBGene00219208	B0365.9	0.271398	0.623595	0.447497	0.0478843	0.19369	0.205153	0.837453		NotSig
WBGene00007155	B0379.1	21.6046	15.0636	18.3341	-0.327717	0.447793	-0.737747	0.460668		NotSig
WBGene00014643	B0391.8	0	0.311798	0.155899	0.0535024	0.166056	0.301579	0.762973		NotSig
WBGene00007168	B0393.3	4.13759	4.63407	4.38583	0.0904971	0.426943	0.214335	0.830286		NotSig
WBGene00007169	B0393.4	14.8554	14.859	14.8572	0.0614817	0.457297	0.134085	0.893335		NotSig
WBGene00007170	B0393.5	0.271398	0.623595	0.447497	0.0478843	0.19369	0.205153	0.837453		NotSig
WBGene00007171	B0393.6	2.88299	3.07508	2.97903	0.0150526	0.396631	0.0383361	0.96942		NotSig
WBGene00007173	B0393.8	0.542796	0.311798	0.427297	-0.0225031	0.19038	-0.0974401	0.922377		NotSig
WBGene00044636	B0393.9	3.96858	2.49438	3.23148	-0.122278	0.391517	-0.301288	0.763195		NotSig
WBGene00007175	B0395.3	13.227	12.6121	12.9195	-0.0191387	0.460848	-0.0420177	0.966485		NotSig
WBGene00015167	B0403.3	1.57719	4.30082	2.93901	0.31386	0.392742	0.818332	0.413168		NotSig
WBGene00015169	B0403.5	0.271398	0	0.135699	-0.0384961	0.166036	-0.209632	0.833955		NotSig
WBGene00043982	B0403.6	1.7974	0.623595	1.2105	-0.123131	0.287023	-0.41713	0.676583		NotSig
WBGene00015172	B0410.3	11.532	12.9239	12.2279	0.0817861	0.460283	0.178459	0.858362		NotSig
WBGene00015178	B0416.2	0.763	0.311798	0.537399	-0.0167012	0.203034	-0.111902	0.910901		NotSig
WBGene00015179	B0416.3	0	0.311798	0.155899	0.0535024	0.166056	0.301579	0.762973		NotSig
WBGene00015181	B0416.5	9.46317	9.26813	9.36565	0.00320603	0.462683	0.00689009	0.994503		NotSig
WBGene00015182	B0416.7	4.90059	0.935393	2.91799	-0.40215	0.379824	-1.0765	0.281705		NotSig
WBGene00015191	B0432.10	0.814194	3.98902	2.40161	0.35157	0.362748	0.983666	0.32528		NotSig
WBGene00015192	B0432.11	8.42877	8.60164	8.5152	-0.0210573	0.461436	-0.0459101	0.963382		NotSig
WBGene00044640	B0432.14	5.22319	4.61262	4.9179	-0.0644082	0.438103	-0.148866	0.88166		NotSig
WBGene00015188	B0432.7	0	0.311798	0.155899	0.0535024	0.166056	0.301579	0.762973		NotSig
WBGene00015190	B0432.9	0.763	1.53754	1.15027	0.114819	0.279339	0.500778	0.616527		NotSig
WBGene00206372	B0454.26	5.10537	6.50485	5.80511	0.110456	0.440709	0.243552	0.807578		NotSig
WBGene00015196	B0454.5	5.76598	4.96731	5.36665	-0.0302172	0.440151	-0.0675216	0.946166		NotSig
WBGene00015197	B0454.6	1.62839	2.47293	2.05066	0.0824515	0.345521	0.229518	0.818466		NotSig
WBGene00007178	B0457.2	4.01978	2.78473	3.40225	-0.140752	0.403194	-0.340319	0.733616		NotSig
WBGene00007179	B0457.4	0.271398	0.935393	0.603396	0.0905038	0.215972	0.354336	0.723087		NotSig
WBGene00007180	B0457.6	4.51138	5.25766	4.88452	0.0748957	0.436595	0.168418	0.866254		NotSig
WBGene00194695	B0462.5	0.763	0.623595	0.693298	0.0122649	0.222987	0.0713383	0.943129		NotSig
WBGene00007186	B0464.6	5.05418	8.35419	6.70418	0.283254	0.452895	0.61465	0.538786		NotSig
WBGene00007188	B0464.9	3.15439	5.23621	4.1953	0.218607	0.42724	0.513385	0.607682		NotSig
WBGene00015202	B0478.3	1.3058	0.311798	0.808797	-0.12385	0.252505	-0.459444	0.645916		NotSig
WBGene00007189	B0491.1	1.08559	1.55899	1.32229	0.0581106	0.287413	0.190369	0.84902		NotSig
WBGene00007193	B0491.6	1.89979	3.98902	2.9444	0.178382	0.380645	0.46305	0.643329		NotSig
WBGene00007194	B0491.7	2.0688	4.32227	3.19553	0.288517	0.399832	0.743648	0.45709		NotSig
WBGene00015204	B0495.5	2.93419	1.82789	2.38104	-0.16105	0.349846	-0.491408	0.623138		NotSig
WBGene00015206	B0495.7	12.889	11.096	11.9925	-0.122242	0.460537	-0.265068	0.790957		NotSig
WBGene00015207	B0495.8	4.46019	4.63407	4.54713	0.0335935	0.433373	0.0770438	0.938589		NotSig
WBGene00015208	B0495.9	9.14058	9.84883	9.4947	0.0564131	0.462725	0.122792	0.902272		NotSig
WBGene00015210	B0496.1	7.78359	4.63407	6.20883	-0.242106	0.449602	-0.54074	0.588686		NotSig
WBGene00194883	B0496.11	0.271398	0	0.135699	-0.0384961	0.166036	-0.209632	0.833955		NotSig
WBGene00015211	B0496.2	0.271398	0.913944	0.592671	0.0364168	0.209208	0.23504	0.814178		NotSig
WBGene00015215	B0496.6	3.69719	4.32227	4.00973	0.0672754	0.423621	0.157134	0.875139		NotSig
WBGene00015218	B0507.1	0.271398	0.623595	0.447497	0.0478843	0.19369	0.205153	0.837453		NotSig
WBGene00015219	B0507.2	6.25758	5.27911	5.76835	-0.031805	0.443353	-0.070868	0.943503		NotSig
WBGene00015220	B0507.3	0.814194	0.311798	0.562996	-0.056685	0.210606	-0.231822	0.816676		NotSig
WBGene00015223	B0507.6	1.0344	0.623595	0.828997	-0.0329593	0.253091	-0.117726	0.906285		NotSig
WBGene00015225	B0507.8	0.814194	6.5263	3.67025	0.612009	0.397987	1.56445	0.117713		NotSig
WBGene00015226	B0507.9	0.271398	0.311798	0.291598	0.00880855	0.168004	0.0458025	0.963468		NotSig
WBGene00015236	B0511.11	14.8399	24.7079	19.7739	0.462171	0.442642	1.03632	0.300054		NotSig
WBGene00015237	B0511.12	2.93419	3.40833	3.17126	0.0549572	0.398382	0.133844	0.893526		NotSig
WBGene00015238	B0511.13	4.6292	0.623595	2.6264	-0.425218	0.366633	-1.20582	0.227888		NotSig
WBGene00255714	B0511.19	4.23998	5.23621	4.7381	0.0809614	0.435748	0.18459	0.853551		NotSig
WBGene00015232	B0511.6	17.0266	14.1925	15.6095	-0.139644	0.451747	-0.308833	0.757449		NotSig
WBGene00015233	B0511.7	4.73158	8.89199	6.81179	0.3236	0.45327	0.72399	0.469072		NotSig
WBGene00007196	B0513.4	2.71398	0.311798	1.51289	-0.27873	0.297641	-0.971286	0.331406		NotSig
WBGene00007198	B0513.6	1.57719	1.55899	1.56809	0.021838	0.318811	0.066094	0.947303		NotSig
WBGene00015241	B0524.2	5.17199	4.03192	4.60196	-0.0534963	0.427354	-0.124929	0.90058		NotSig
WBGene00015243	B0524.4	0.271398	0	0.135699	-0.0384961	0.166036	-0.209632	0.833955		NotSig
WBGene00015244	B0524.5	7.61458	11.6982	9.65637	0.297921	0.462798	0.645491	0.518609		NotSig
WBGene00015251	B0546.4	9.03819	5.54801	7.2931	-0.249259	0.454795	-0.555671	0.578436		NotSig
WBGene00015257	B0554.4	0.271398	0	0.135699	-0.0384961	0.166036	-0.209632	0.833955		NotSig
WBGene00015258	B0554.5	0.542796	0	0.271398	-0.0610816	0.167765	-0.339781	0.734021		NotSig
WBGene00015262	B0563.5	0.271398	0.311798	0.291598	0.00880855	0.168004	0.0458025	0.963468		NotSig
WBGene00015264	B0563.7	1.84859	1.53754	1.69307	-0.0536286	0.337376	-0.159858	0.872993		NotSig
WBGene00044687	B0563.9	0.814194	0	0.407097	-0.0783903	0.173035	-0.44471	0.65653		NotSig
WBGene00007202	B0564.2	3.15439	2.47293	2.81366	-0.0699073	0.391169	-0.176875	0.859607		NotSig
WBGene00007207	B0564.7	4.40899	5.52656	4.96778	0.109835	0.435813	0.258523	0.796004		NotSig
WBGene00000235	baf-1	25.7267	25.5575	25.6421	-0.0161558	0.418675	-0.038629	0.969186		NotSig
WBGene00000236	bag-1	15.8898	13.5475	14.7186	-0.120225	0.455619	-0.265491	0.790632		NotSig
WBGene00050875	bah-1	1.3058	0	0.652898	-0.153199	0.221819	-0.749816	0.453366		NotSig
WBGene00000237	bam-2	1.57719	2.16113	1.86916	0.082087	0.34868	0.234227	0.814809		NotSig
[truncated: 13,016 more rows]

## Sheet: ST3.2 tent-5 male downregulated
Supplementary Table 3.2: Genes downregulated in tent-5(tm3504) mutant males in comparision to wild-type (N2) males (FDR < 0.05; log2FoldChange < 0).
gene WB ID	gene name	baseMean N2 males	baseMean tent-5 males	baseMean	log2FoldChange	lfcSE	stat	pvalue	padj	significance
WBGene00000785	cpr-5	70.1547	10.4939	40.3243	-1.91852	0.409783	-4.58863	4.46167e-06	0.000293833	Sig
WBGene00017691	ilys-5	155.595	33.3095	94.452	-1.89137	0.316176	-5.92709	3.08358e-09	7.10766e-07	Sig
WBGene00010790	sodh-1	166.461	38.0623	102.262	-1.82922	0.341448	-5.34134	9.22604e-08	1.27596e-05	Sig
WBGene00044365	nspf-2	80.5393	16.9129	48.7261	-1.81531	0.377438	-4.74861	2.04819e-06	0.000166626	Sig
WBGene00044192	F46B6.13	151.841	34.2664	93.0535	-1.80823	0.328859	-5.44557	5.16407e-08	7.93545e-06	Sig
WBGene00004988	spp-3	148.758	38.1052	93.4318	-1.70466	0.330657	-5.13547	2.81439e-07	3.1531e-05	Sig
WBGene00020067	clec-158	56.272	10.8057	33.5388	-1.68757	0.412037	-4.01467	5.95296e-05	0.0034304	Sig
WBGene00000781	cpr-1	352.585	97.2511	224.918	-1.68413	0.253318	-6.62422	3.49091e-11	2.41396e-08	Sig
WBGene00014252	ZK1320.2	108.826	28.3422	68.5843	-1.64083	0.337099	-4.82696	1.38634e-06	0.000127821	Sig
WBGene00010049	F54D5.3	131.04	35.6752	83.3578	-1.64074	0.324587	-5.02837	4.94671e-07	4.88665e-05	Sig
WBGene00000215	asp-2	142.803	37.4602	90.1316	-1.62787	0.351375	-4.62546	3.73762e-06	0.000258456	Sig
WBGene00000218	asp-5	286.046	85.6502	185.848	-1.60409	0.250627	-6.38113	1.75784e-10	6.07772e-08	Sig
WBGene00004999	spp-14	357.619	122.078	239.848	-1.44228	0.23511	-6.12169	9.25898e-10	2.56103e-07	Sig
WBGene00006452	heh-1	156.89	50.2868	103.588	-1.43221	0.299166	-4.76345	1.90308e-06	0.000164497	Sig
WBGene00004990	spp-5	670.712	236.199	453.456	-1.42439	0.201357	-7.06619	1.59245e-12	2.20236e-09	Sig
WBGene00020662	T21H3.1	533.056	194.192	363.624	-1.3898	0.217545	-6.38306	1.73588e-10	6.07772e-08	Sig
WBGene00005000	spp-15	53.9472	15.3968	34.672	-1.36689	0.400794	-3.38022	0.00072429	0.0345411	Sig
WBGene00000216	asp-3	374.01	139.302	256.656	-1.32902	0.228076	-5.81865	5.93243e-09	1.17208e-06	Sig
WBGene00235365	F49F1.15	115.053	39.1908	77.122	-1.30961	0.329828	-3.94729	7.904e-05	0.00437249	Sig
WBGene00050968	R11G10.4	62.6474	20.0309	41.3391	-1.28585	0.383035	-3.33146	0.000863908	0.0373423	Sig
WBGene00000219	asp-6	430.831	166.602	298.716	-1.27875	0.233079	-5.48191	4.20763e-08	7.27394e-06	Sig
WBGene00000214	asp-1	959.734	388.902	674.318	-1.22995	0.234935	-5.23534	1.64682e-07	2.07051e-05	Sig
WBGene00003096	lys-7	96.4649	36.9009	66.6829	-1.20417	0.343349	-3.49762	0.000469433	0.0231866	Sig
WBGene00012253	clec-50	263.776	106.433	185.105	-1.18076	0.253233	-4.65436	3.24982e-06	0.000236552	Sig
WBGene00017294	F09E10.1	195.111	82.0159	138.564	-1.1216	0.269265	-4.15713	3.22277e-05	0.00202595	Sig
WBGene00022642	lipl-5	345.206	150.817	248.012	-1.10757	0.234541	-4.71584	2.40715e-06	0.000184949	Sig
WBGene00017613	F20A1.1	101.652	42.5133	72.0828	-1.08207	0.325551	-3.31408	0.000919456	0.0385336	Sig
WBGene00015913	C17F4.7	1053.14	524.923	789.032	-0.966197	0.188475	-5.12573	2.96387e-07	3.1531e-05	Sig
WBGene00000784	cpr-4	289.374	147.742	218.558	-0.893557	0.238685	-3.73959	0.000184322	0.00980453	Sig
WBGene00009394	clec-63	606.007	329.375	467.691	-0.827059	0.200401	-4.12546	3.70002e-05	0.00222484	Sig
WBGene00000751	col-178	487.564	292.271	389.917	-0.700493	0.209194	-3.34824	0.000813274	0.0373423	Sig
WBGene00001386	far-2	989.65	611.756	800.703	-0.661502	0.198571	-3.33142	0.00086403	0.0373423	Sig

## Sheet: ST3.3 overlap hermaphrodite
Supplementary Table 3.3: Overlap with genes downregulated in tent-5(tm3504) hermaphrodites from Liudkovska V. et al. 2022.
our DRS results (FDR < 0.05)	Liudkovska V. et al. 2022 *	overlap between studies
downregulated in tent-5 mutant males (32)	downregulated in tent-5 mutant hermaphrodites (255)	downregulated in tent-5 mutants (21)		* List of genes downregulated in tent-5(tm3504) hermaphroditesin comparision to wild-type (N2) hermaphrodites based on DRS (FDR < 0.05).
asp-1	aagr-1	asp-1
asp-2	acbp-1	asp-2
asp-3	asah-1	asp-3
asp-5	asah-2	asp-5
asp-6	asp-1	C17F4.7
C17F4.7	asp-14	clec-50
clec-158	asp-17	clec-63
clec-50	asp-2	col-178
clec-63	asp-3	F20A1.1
col-178	asp-4	F54D5.3
cpr-1	asp-5	far-2
cpr-4	B0024.4	heh-1
cpr-5	B0035.13	ilys-5
F09E10.1	B0513.4	lipl-5
F20A1.1	C01B10.6	lys-7
F46B6.13	C04H5.7	spp-14
F49F1.15	C08A9.10	spp-15
F54D5.3	C08F11.12	spp-3
far-2	C10G8.4	spp-5
heh-1	C14C6.2	T21H3.1
ilys-5	C14C6.5	ZK1320.2
lipl-5	C17F4.7
lys-7	C17G1.2
nspf-2	C23H5.8
R11G10.4	C24B9.3
sodh-1	C26B9.5
spp-14	C33B4.4
spp-15	C33G8.4
spp-3	C35B1.4
spp-5	C39D10.7
T21H3.1	C44B7.5
ZK1320.2	C45B2.1
	C49C8.5
	C53B7.2
	C53D5.1
	calu-1
	cht-3
	clec-160
	clec-173
	clec-209
	clec-222
	clec-50
	clec-51
	clec-62
	clec-63
	clec-65
	clec-85
	col-101
	col-106
	col-119
	col-122
	col-143
	col-160
	col-178
	col-181
	col-184
	col-8
	col-93
	cpi-1
	cpr-6
	cri-2
	crml-1
	cyn-5
	D1054.10
	D1086.3
	dct-16
	ddo-3
	dod-19
	dod-23
	dod-24
	dod-6
	E04F6.8
	ech-7
	F07C6.3
	F10G2.1
	F13D12.6
	F15A4.6
	F19C7.1
	F20A1.1
	F21C10.10
	F23D12.11
	F25E2.2
	F28B4.3
	F30A10.14
	F37H8.5
	F40F8.4
	F41C3.5
	F41G3.10
	F42A10.6
	F48E3.4
	F52E1.14
	F53C11.9
	F53F1.4
	F53F4.13
	F53H4.2
	F54D5.3
	F54D5.4
	F54E2.1
	F55B11.2
	F55B11.3
	F55G11.4
	F55G11.8
	F56A4.2
	F56C9.7
	F56F10.1
	F57C2.4
	F57F5.1
	F59B1.2
	far-1
	far-2
	far-8
	fip-2
	gba-4
	gcp-2.1
	ges-1
	gly-8
	grd-10
	grd-3
	grd-5
	H19N07.3
	H34I24.2
	heh-1
	ilys-5
	ins-19
	irg-4
	irg-5
	K02E11.6
	K02F3.9
	K06G5.1
	K08D8.5
	K08D9.9
	K11D12.13
	K12H4.7
	lbp-2
	lec-5
	lipl-5
	LLC1.2
	lys-7
	lys-8
	M02H5.8
	M28.10
	mtl-1
	mtl-2
	nlp-24
	npa-1
	nspc-1
	nspc-10
	nspc-12
	nspc-13
	nspc-14
	nspc-15
	nspc-16
	nspc-17
	nspc-18
	nspc-19
	nspc-20
	nspc-3
	nspc-4
	nspc-7
	nuc-1
	pho-11
	pho-14
	pqn-24
	pqn-44
	pud-1.1
	pud-1.2
	pud-2.1
	pud-2.2
	pud-3
	pud-4
	R09H10.3
	R09H10.5
	R10H10.3
	sdz-27
	seld-1
	skpo-1
	spp-1
	spp-10
	spp-14
	spp-15
	spp-16
	spp-17
	spp-18
	spp-2
	spp-3
	spp-5
	spp-8
	srp-1
	T02B11.3
	T04G9.7
	T11B7.5
	T12B5.15
	T19H12.3
	T20D3.2
	T21H3.1
	tbh-1
	thn-2
	tiar-2
	ttr-15
	ttr-16
	ttr-2
	ttr-24
	ttr-25
	ttr-41
	ttr-42
	ttr-45
	ttr-46
	ttr-47
	ttr-48
	ttr-5
	ttr-51
	ttr-6
	ugt-23
	ule-2
	ule-3
	ule-4
	ule-5
	vap-1
	vit-4
	W02D9.6
	W02D9.7
	W02G9.4
	Y22D7AR.10
	Y32F6A.5
	Y34B4A.6
	Y37D8A.19
	Y37D8A.2
	Y39G8B.9
	Y40H7A.10
	Y41C4A.32
	Y43C5A.2
	Y45F10C.2
	Y45F10C.4
	Y47H9C.1
	Y4C6B.7
	Y51A2D.14
	Y53H1B.2
	Y54G2A.32
	Y57G11B.5
	Y62H9A.3
	Y62H9A.4
	Y62H9A.5
	Y71H2B.4
	ZC373.2
	ZC412.3
	ZK105.1
	ZK1320.2
	ZK1320.3
	ZK596.1
	ZK6.11
	ZK813.1
	ZK813.2
	ZK813.3
	ZK813.7
	ZK856.7
