# Supplementary material for: TENT-5 polyadenylates and regulates male-specific transcripts in Caenorhabditis elegans
Source: G3 (Bethesda). 2026 Mar 23;16(5):jkag058. doi: 10.1093/g3journal/jkag058 (PMC13148395; doi:10.1093/g3journal/jkag058)
Supplement: jkag058_Supplementary_Data [file jkag058_supplementary_data.zip › Supplementary_Table_S4_G3-2025-406466.xlsx]

## Sheet: ST4.1 all detected genes
Supplementary Table 4.1: Differential polyadenylation of genes between wild-type (N2) and tent-5(tm3504) males.
gene WB ID	gene name	counts N2 males	poly(A) median N2 males	counts tent-5 mutat males	poly(A) median tent-5 mutant males	length difference	fold change	pvalue	padj	significance	cohen d	effect size	stats code
WBGene00019684	K12H6.4	981	76	551	40	-36	0.526316	2.63795e-97	2.18791e-93	Sig	1.10478	large	OK
WBGene00019689	K12H6.9	1030	65	633	40	-25	0.615385	4.5513e-85	1.88742e-81	Sig	0.897894	large	OK
WBGene00008202	clec-197	974	60	1001	42	-18	0.7	9.03715e-70	2.49847e-66	Sig	0.664797	medium	OK
WBGene00002114	ins-31	743	63	491	31	-32	0.492063	8.35954e-68	1.73335e-64	Sig	0.911583	large	OK
WBGene00013120	fipr-28	629	87	341	50	-37	0.574713	1.02365e-64	1.69803e-61	Sig	1.11753	large	OK
WBGene00020945	clec-219	535	59	383	35	-24	0.59322	4.12426e-60	5.7011e-57	Sig	1.04411	large	OK
WBGene00189937	Y6G8.15	485	85	272	36.5	-48.5	0.429412	3.33622e-49	3.95295e-46	Sig	1.10194	large	OK
WBGene00015847	C16C8.9	531	75	332	44	-31	0.586667	1.02654e-46	1.06427e-43	Sig	0.916724	large	OK
WBGene00013928	clec-94	459	63	584	41	-22	0.650794	2.18076e-40	2.00969e-37	Sig	0.63581	medium	OK
WBGene00044449	fipr-20	449	52	248	30	-22	0.576923	3.92364e-39	3.25427e-36	Sig	0.834462	large	OK
WBGene00045242	C05B5.11	573	55	281	31	-24	0.563636	9.40976e-32	7.09496e-29	Sig	0.714623	medium	OK
WBGene00044450	fipr-18	522	52	244	32	-20	0.615385	3.11191e-30	2.15085e-27	Sig	0.617967	medium	OK
WBGene00010314	F59B2.12	777	56	650	41	-15	0.732143	1.4915e-29	9.5158e-27	Sig	0.437123	small	OK
WBGene00044244	F26D10.13	433	59	551	41	-18	0.694915	1.68584e-29	9.98738e-27	Sig	0.496377	small	OK
WBGene00008175	C48B4.12	665	54	626	40	-14	0.740741	2.81761e-29	1.55795e-26	Sig	0.484731	small	OK
WBGene00011373	T02D1.7	303	78	107	33	-45	0.423077	4.83251e-29	2.50505e-26	Sig	1.27278	large	OK
WBGene00044366	nspf-3	238	76	160	37.5	-38.5	0.493421	1.15519e-28	5.63594e-26	Sig	1.081	large	OK
WBGene00010885	M7.9	554	60	460	39	-21	0.65	6.41067e-28	2.95389e-25	Sig	0.461127	small	OK
WBGene00008030	scl-8	366	62	261	35	-27	0.564516	1.57177e-27	6.86117e-25	Sig	0.71464	medium	OK
WBGene00194801	Y6G8.16	402	86	189	51	-35	0.593023	2.5442e-26	1.05508e-23	Sig	0.90001	large	OK
WBGene00001168	eef-1A.1	5943	37	6948	33	-4	0.891892	9.60494e-25	3.79349e-22	Sig	0.15489	negligible	OK
WBGene00013933	clec-99	389	54	310	35	-19	0.648148	6.81965e-24	2.57101e-21	Sig	0.531653	medium	OK
WBGene00017791	try-8	444	57	357	39	-18	0.684211	1.04639e-23	3.77337e-21	Sig	0.427445	small	OK
WBGene00015655	C09G12.5	612	69	572	54	-15	0.782609	1.79806e-23	6.2138e-21	Sig	0.484112	small	OK
WBGene00303365	M151.10	413	51	357	36	-15	0.705882	9.34386e-20	3.09992e-17	Sig	0.438535	small	OK
WBGene00010531	K03D3.5	542	69	568	54	-15	0.782609	1.05282e-19	3.35849e-17	Sig	0.476117	small	OK
WBGene00008201	C49C3.11	533	56	518	41	-15	0.732143	6.11516e-19	1.87849e-16	Sig	0.432803	small	OK
WBGene00010226	F58A4.1	283	59	169	40	-19	0.677966	9.04807e-19	2.68017e-16	Sig	0.800685	large	OK
WBGene00019688	K12H6.8	187	51	155	30	-21	0.588235	1.16305e-16	3.32632e-14	Sig	0.780786	medium	OK
WBGene00018097	clec-208	432	48	354	35	-13	0.729167	1.85383e-16	5.12523e-14	Sig	0.53948	medium	OK
WBGene00017183	scl-15	403	58	237	37	-21	0.637931	1.30784e-15	3.49912e-13	Sig	0.53222	medium	OK
WBGene00009030	clec-233	128	65	111	32	-33	0.492308	2.92142e-15	7.57196e-13	Sig	0.795982	medium	OK
WBGene00012039	T26E3.6	263	63	132	38.5	-24.5	0.611111	3.05634e-15	7.68159e-13	Sig	0.667074	medium	OK
WBGene00013930	clec-96	217	70	173	39	-31	0.557143	7.69474e-15	1.87706e-12	Sig	0.769804	medium	OK
WBGene00235368	F49F1.18	144	62.5	125	37	-25.5	0.592	7.59678e-13	1.75021e-10	Sig	0.609106	medium	OK
WBGene00138715	Y6G8.14	110	73	118	40	-33	0.547945	7.45764e-13	1.75021e-10	Sig	0.854417	large	OK
WBGene00017573	F18E9.7	247	55	193	41	-14	0.745455	1.15283e-12	2.58421e-10	Sig	0.656392	medium	OK
WBGene00018096	clec-207	500	46	225	32	-14	0.695652	2.7896e-12	6.08866e-10	Sig	0.432761	small	OK
WBGene00017810	clec-157	127	55	142	34	-21	0.618182	3.81623e-12	8.11585e-10	Sig	0.711972	medium	OK
WBGene00022444	Y110A2AL.7	428	54	289	39	-15	0.722222	1.0412e-11	2.15892e-09	Sig	0.365862	small	OK
WBGene00012965	fipr-17	238	51	105	33	-18	0.647059	1.29898e-11	2.62774e-09	Sig	0.609794	medium	OK
WBGene00015782	C14F11.7	341	61	142	40	-21	0.655738	2.35202e-11	4.64467e-09	Sig	0.412441	small	OK
WBGene00013076	Y51A2D.8	371	47	432	36	-11	0.765957	3.09194e-11	5.96384e-09	Sig	0.322167	small	OK
WBGene00018324	F42A6.2	141	73	69	45	-28	0.616438	5.46214e-11	1.02961e-08	Sig	0.88317	large	OK
WBGene00004165	pqn-84	247	50	265	33	-17	0.66	7.07166e-11	1.30338e-08	Sig	0.342759	small	OK
WBGene00017824	clec-217	155	61	83	33	-28	0.540984	1.22481e-10	2.20839e-08	Sig	0.374643	small	OK
WBGene00044451	fipr-19	216	49	67	29	-20	0.591837	2.58422e-10	4.56032e-08	Sig	0.701999	medium	OK
WBGene00012500	hpo-2	163	56	147	36	-20	0.642857	2.6e-09	4.49258e-07	Sig	0.447788	small	OK
WBGene00012480	clec-104	95	57	85	40	-17	0.701754	5.4147e-09	9.16521e-07	Sig	0.732377	medium	OK
WBGene00003543	nas-24	314	62	179	42	-20	0.677419	6.13285e-09	1.01732e-06	Sig	0.443621	small	OK
WBGene00006053	ssq-4	888	67	1054	61	-6	0.910448	2.86227e-08	4.65484e-06	Sig	0.234271	small	OK
WBGene00019685	K12H6.5	86	58.5	81	39	-19.5	0.666667	3.26656e-08	5.21017e-06	Sig	0.568282	medium	OK
WBGene00009209	F28C6.10	237	51	160	39	-12	0.764706	3.9054e-08	6.11159e-06	Sig	0.361981	small	OK
WBGene00003432	msp-36	2292	57	1898	54	-3	0.947368	9.76217e-08	1.4994e-05	Sig	0.15151	negligible	OK
WBGene00018048	clec-137	556	55	290	40	-15	0.727273	1.00855e-07	1.5209e-05	Sig	0.276701	small	OK
WBGene00011961	T23G4.5	187	66	336	51	-15	0.772727	1.08924e-07	1.61324e-05	Sig	0.435239	small	OK
WBGene00016179	C28C12.3	301	68	182	50	-18	0.735294	2.64351e-07	3.84654e-05	Sig	0.379308	small	OK
WBGene00011685	T10B10.9	166	56	123	34	-22	0.607143	4.49586e-07	6.42908e-05	Sig	0.284071	small	OK
WBGene00018822	F54D12.9	250	56	155	40	-16	0.714286	4.62726e-07	6.50483e-05	Sig	0.154243	negligible	OK
WBGene00015520	fip-3	110	52	66	32.5	-19.5	0.625	5.03326e-07	6.84359e-05	Sig	0.696012	medium	OK
WBGene00008231	tag-329	277	48	282	35.5	-12.5	0.739583	5.02939e-07	6.84359e-05	Sig	0.340025	small	OK
WBGene00012615	dct-16	932	35	677	49	14	1.4	5.7378e-07	7.6757e-05	Sig	-0.294544	small	OK
WBGene00017784	F25E5.3	200	57	92	36	-21	0.631579	6.09487e-07	8.02394e-05	Sig	0.395014	small	OK
WBGene00001386	far-2	2326	57	1261	52	-5	0.912281	7.63611e-07	9.89592e-05	Sig	0.122842	negligible	OK
WBGene00010204	F57F5.1	553	46	263	63	17	1.36957	8.67832e-07	0.000110735	Sig	-0.435487	small	OK
WBGene00003466	msp-79	1766	62	1553	59	-3	0.951613	9.21784e-07	0.000115838	Sig	0.159449	negligible	OK
WBGene00012502	clec-107	28	88.5	29	36	-52.5	0.40678	1.12024e-06	0.000138676	Sig	1.41968	large	OK
WBGene00235301	B0513.90	111	55	107	41	-14	0.745455	1.53946e-06	0.000187769	Sig	0.394294	small	OK
WBGene00119201	C08E8.11	96	65.5	69	46	-19.5	0.70229	1.6341e-06	0.000196423	Sig	0.740219	medium	OK
WBGene00000214	asp-1	2348	38	722	45.5	7.5	1.19737	1.78559e-06	0.000211567	Sig	-0.287302	small	OK
WBGene00018968	F56D2.8	155	47	142	31	-16	0.659574	2.18111e-06	0.00025479	Sig	0.372712	small	OK
WBGene00235282	F17E9.18	67	75	31	34	-41	0.453333	2.29507e-06	0.000264379	Sig	0.811349	large	OK
WBGene00000066	act-4	1912	44	2234	40	-4	0.909091	2.5739e-06	0.000292437	Sig	0.120583	negligible	OK
WBGene00004990	spp-5	1687	41	520	51	10	1.2439	3.4236e-06	0.000383721	Sig	-0.291984	small	OK
WBGene00008759	F13E9.10	77	54	66	34.5	-19.5	0.638889	3.59092e-06	0.000397108	Sig	0.559703	medium	OK
WBGene00003090	lys-1	643	45	444	61.5	16.5	1.36667	4.20577e-06	0.000458983	Sig	-0.265786	small	OK
WBGene00006452	heh-1	406	77.5	113	53	-24.5	0.683871	4.79066e-06	0.000516022	Sig	0.472922	small	OK
WBGene00003536	nas-17	190	57	90	35	-22	0.614035	5.15803e-06	0.000542081	Sig	0.407495	small	OK
WBGene00050968	R11G10.4	162	63	43	34	-29	0.539683	5.1633e-06	0.000542081	Sig	0.537727	medium	OK
WBGene00050898	T19B10.12	86	63	45	38	-25	0.603175	6.10196e-06	0.000632621	Sig	0.67705	medium	OK
WBGene00013927	clec-95	269	40	163	33	-7	0.825	7.93141e-06	0.000812137	Sig	0.357062	small	OK
WBGene00019646	K11D12.6	316	53	204	41.5	-11.5	0.783019	8.13955e-06	0.000823286	Sig	0.245798	small	OK
WBGene00009748	F46A8.5	119	53	74	33.5	-19.5	0.632075	8.30347e-06	0.000829747	Sig	0.538022	medium	OK
WBGene00015846	C16C8.8	72	72	39	39	-33	0.541667	9.84444e-06	0.000972022	Sig	0.889236	large	OK
WBGene00235365	F49F1.15	308	52	89	39	-13	0.75	1.40854e-05	0.00135842	Sig	0.42873	small	OK
WBGene00022282	Y74C10AR.2	474	65.5	401	57	-8.5	0.870229	1.4084e-05	0.00135842	Sig	0.238124	small	OK
WBGene00013474	Y69E1A.2	651	62	580	55.5	-6.5	0.895161	1.51667e-05	0.0014459	Sig	0.215768	small	OK
WBGene00017455	F14D2.7	108	48	83	32	-16	0.666667	1.76044e-05	0.00165921	Sig	0.5151	medium	OK
WBGene00009680	msd-1	1438	75	1343	70	-5	0.933333	2.15096e-05	0.0020045	Sig	0.135902	negligible	OK
WBGene00009171	clec-263	82	59	41	40	-19	0.677966	2.35006e-05	0.00216571	Sig	0.560165	medium	OK
WBGene00010886	M7.10	159	72	156	56.5	-15.5	0.784722	2.94423e-05	0.00268346	Sig	0.339436	small	OK
WBGene00010526	K03B8.11	129	54	43	35	-19	0.648148	3.63891e-05	0.00328055	Sig	0.579148	medium	OK
WBGene00016658	C45B2.1	276	38.5	199	55	16.5	1.42857	4.13829e-05	0.00369065	Sig	-0.355413	small	OK
WBGene00012913	Y46G5A.23	187	54	161	42	-12	0.777778	4.30812e-05	0.00380123	Sig	0.240358	small	OK
WBGene00017542	F17E9.5	927	74	805	68	-6	0.918919	4.47104e-05	0.00390346	Sig	0.133257	negligible	OK
WBGene00006764	unc-27	588	50	434	63.5	13.5	1.27	4.89459e-05	0.00422872	Sig	-0.217143	small	OK
WBGene00044192	F46B6.13	420	50	79	35	-15	0.7	5.76893e-05	0.00493274	Sig	0.276554	small	OK
WBGene00044222	T16G12.10	429	48	325	42	-6	0.875	5.89365e-05	0.00498795	Sig	0.198162	negligible	OK
WBGene00009890	scl-9	104	58.5	99	41	-17.5	0.700855	6.15727e-05	0.00515842	Sig	0.424612	small	OK
WBGene00006927	vit-3	44	52	21	81	29	1.55769	7.56538e-05	0.00627473	Sig	-0.904963	large	OK
WBGene00006930	vit-6	161	59	62	78	19	1.32203	7.72874e-05	0.00634675	Sig	-0.5066	medium	OK
WBGene00008575	scl-24	40	77	63	50	-27	0.649351	8.54415e-05	0.00694756	Sig	0.854679	large	OK
WBGene00022886	ZK1290.1	222	63	119	48	-15	0.761905	8.77312e-05	0.00706449	Sig	0.293914	small	OK
WBGene00002271	lec-8	182	56	150	81.5	25.5	1.45536	9.2521e-05	0.00737855	Sig	-0.392568	small	OK
WBGene00086567	C05C10.8	289	54	230	40	-14	0.740741	9.59946e-05	0.00758266	Sig	0.138837	negligible	OK
WBGene00008916	clec-221	474	63	265	56	-7	0.888889	9.90966e-05	0.00769972	Sig	0.203941	small	OK
WBGene00018731	F53A9.8	573	37	254	58	21	1.56757	9.93333e-05	0.00769972	Sig	-0.304979	small	OK
WBGene00009746	F46A8.3	96	59	46	38.5	-20.5	0.652542	0.000104264	0.00800712	Sig	0.517371	medium	OK
WBGene00018047	clec-136	197	54	72	34.5	-19.5	0.638889	0.000128472	0.00977565	Sig	0.388195	small	OK
WBGene00018378	F43C11.1	93	78	45	52	-26	0.666667	0.000144726	0.0109123	Sig	0.725192	medium	OK
WBGene00015348	C02F5.5	182	94	173	83	-11	0.882979	0.000180446	0.0134831	Sig	0.448713	small	OK
WBGene00020067	clec-158	153	72	25	47	-25	0.652778	0.000187828	0.0137862	Sig	0.800643	large	OK
WBGene00010896	M28.5	239	64	163	81	17	1.26562	0.000186266	0.0137862	Sig	-0.315768	small	OK
WBGene00021141	clec-134	30	60.5	56	33	-27.5	0.545455	0.000195067	0.014192	Sig	0.850728	large	OK
WBGene00009394	clec-63	1483	45	730	52	7	1.15556	0.000204122	0.0147216	Sig	-0.229248	small	OK
WBGene00020179	T02H6.9	206	42.5	185	34	-8.5	0.8	0.000227833	0.0162901	Sig	0.240781	small	OK
WBGene00006439	ant-1.1	2224	47	1451	51	4	1.08511	0.000290161	0.0205692	Sig	-0.125148	negligible	OK
WBGene00003539	nas-20	51	59	32	32.5	-26.5	0.550847	0.000337991	0.0237567	Sig	0.790102	medium	OK
WBGene00023425	try-9	62	65.5	44	42.5	-23	0.648855	0.000345602	0.0240876	Sig	0.493771	small	OK
WBGene00194674	F23D12.11	271	43	221	54	11	1.25581	0.00037065	0.0256181	Sig	-0.351535	small	OK
WBGene00015821	clec-135	117	53	95	37	-16	0.698113	0.000408936	0.0280307	Sig	0.378034	small	OK
WBGene00015746	C13F10.7	12	102.5	10	46	-56.5	0.44878	0.000417635	0.0283923	Sig	1.70311	large	OK
WBGene00044462	C44B12.9	112	63	49	46	-17	0.730159	0.00042541	0.0285985	Sig	0.275617	small	OK
WBGene00003370	mlc-2	1082	51	738	56	5	1.09804	0.000427564	0.0285985	Sig	-0.166707	negligible	OK
WBGene00194783	K03B8.14	140	55	38	37	-18	0.672727	0.000433753	0.0287804	Sig	0.539446	medium	OK
WBGene00007710	rsa-1	21	51	18	87	36	1.70588	0.000450415	0.0296488	Sig	-1.17151	large	OK
WBGene00015028	B0207.5	42	62	32	37.5	-24.5	0.604839	0.000508131	0.0331846	Sig	0.724444	medium	OK
WBGene00003465	msp-78	1834	64	1541	62	-2	0.96875	0.000564345	0.0365678	Sig	0.104719	negligible	OK
WBGene00011277	R53.8	188	52.5	90	37	-15.5	0.704762	0.000569206	0.0365968	Sig	0.260754	small	OK
WBGene00017827	F26F4.5	15	111	12	51	-60	0.459459	0.000579358	0.036963	Sig	1.75154	large	OK
WBGene00007248	catp-4	117	82	100	66	-16	0.804878	0.000594858	0.0375993	Sig	0.429048	small	OK
WBGene00194731	Y39A1A.27	125	64	41	40	-24	0.625	0.000598397	0.0375993	Sig	0.389697	small	OK
WBGene00016637	C44B12.3	116	59	62	43	-16	0.728814	0.000622318	0.0382483	Sig	0.323164	small	OK
WBGene00018379	F43C11.2	175	68	89	48	-20	0.705882	0.000622562	0.0382483	Sig	0.295543	small	OK
WBGene00006623	try-5	57	63	22	42.5	-20.5	0.674603	0.000615979	0.0382483	Sig	0.902454	large	OK
WBGene00014173	ZK970.7	27	53	9	109	56	2.0566	0.000632769	0.0385896	Sig	-1.2876	large	OK
WBGene00019744	M02H5.8	168	37	67	60	23	1.62162	0.000728036	0.0440754	Sig	-0.375515	small	OK
WBGene00011503	gcc-2	18	119.5	25	71	-48.5	0.594142	0.000776161	0.0466484	Sig	1.0089	large	OK
WBGene00013125	clec-92	235	38	160	32	-6	0.842105	0.000785591	0.0468755	Sig	0.215862	small	OK
WBGene00009342	fasn-1	21	122	26	53	-69	0.434426	0.000810233	0.0480005	Sig	1.10964	large	OK
WBGene00021224	clec-209	159	62	92	47	-15	0.758065	0.00082157	0.048327	Sig	0.300609	small	OK
WBGene00195148	W02B12.16	122	39	39	25	-14	0.641026	0.000841037	0.0487801	Sig	0.464151	small	OK
WBGene00022594	ZC328.5	138	57.5	73	41	-16.5	0.713043	0.000836472	0.0487801	Sig	0.210214	small	OK
WBGene00011330	T01D3.6	182	43	94	67	24	1.55814	0.000905832	0.0521734	NotSig	-0.458425	small	OK
WBGene00022892	ZK1290.11	231	59	146	48	-11	0.813559	0.00092214	0.0527464	NotSig	0.253233	small	OK
WBGene00021120	W09G12.6	68	64	28	38.5	-25.5	0.601562	0.000934287	0.0530752	NotSig	0.504131	medium	OK
WBGene00043097	C02D5.4	47	53	35	77	24	1.45283	0.00101361	0.0571895	NotSig	-0.595411	medium	OK
WBGene00015521	fipr-16	161	47	62	30	-17	0.638298	0.00108654	0.0600785	NotSig	0.231691	small	OK
WBGene00017128	E04F6.9	258	55.5	100	42.5	-13	0.765766	0.00107591	0.0600785	NotSig	0.326417	small	OK
WBGene00022751	msrp-2	1722	71	1392	68	-3	0.957746	0.00108106	0.0600785	NotSig	0.116094	negligible	OK
WBGene00006587	tnt-2	440	44	336	53	9	1.20455	0.00111224	0.0606901	NotSig	-0.144615	negligible	OK
WBGene00015803	C15H9.9	72	49.5	45	70	20.5	1.41414	0.00111052	0.0606901	NotSig	-0.632736	medium	OK
WBGene00017648	ddo-3	29	52	15	32	-20	0.615385	0.00112366	0.0609129	NotSig	0.796424	medium	OK
WBGene00017139	clec-141	84	73	100	55.5	-17.5	0.760274	0.00117012	0.0630195	NotSig	0.31045	small	OK
WBGene00017071	aagr-1	45	38	22	68.5	30.5	1.80263	0.00119904	0.0641604	NotSig	-0.737548	medium	OK
WBGene00003468	msp-113	2177	63	1846	61	-2	0.968254	0.00123201	0.0650845	NotSig	0.0863719	negligible	OK
WBGene00000784	cpr-4	742	51	329	63	12	1.23529	0.00122662	0.0650845	NotSig	-0.19324	negligible	OK
WBGene00017717	F22F4.4	115	43	96	57	14	1.32558	0.00133668	0.0701673	NotSig	-0.471686	small	OK
WBGene00284853	C32E8.13	62	51.5	41	26	-25.5	0.504854	0.00140065	0.0730627	NotSig	0.460704	small	OK
WBGene00000781	cpr-1	926	45	225	56	11	1.24444	0.00148081	0.0767613	NotSig	-0.287277	small	OK
WBGene00044080	D1086.10	11	68	6	124	56	1.82353	0.00152567	0.0785957	NotSig	-3.15471	large	OK
WBGene00000608	col-19	335	45	270	37	-8	0.822222	0.00156474	0.0801109	NotSig	0.138833	negligible	OK
WBGene00021118	clec-125	121	47	118	36.5	-10.5	0.776596	0.0015857	0.0806857	NotSig	0.10248	negligible	OK
WBGene00003452	msp-59	2490	62	2157	61	-1	0.983871	0.00160368	0.0811033	NotSig	0.0640068	negligible	OK
WBGene00016116	C25H3.7	37	59	31	72	13	1.22034	0.00161636	0.0812489	NotSig	-0.812799	large	OK
WBGene00010969	R01E6.5	25	62	5	15	-47	0.241935	0.00182475	0.0911715	NotSig	1.82337	large	OK
WBGene00001172	egl-3	70	34.5	66	41	6.5	1.18841	0.00184145	0.091455	NotSig	-0.474683	small	OK
WBGene00022336	Y82E9BR.3	2659	58	1764	61	3	1.05172	0.00190591	0.094093	NotSig	-0.0659419	negligible	OK
WBGene00020082	gcp-2.1	31	40	13	81	41	2.025	0.00193435	0.0949318	NotSig	-1.20049	large	OK
WBGene00003749	nlp-11	46	42.5	26	30	-12.5	0.705882	0.00195348	0.0953066	NotSig	0.516094	medium	OK
WBGene00012253	clec-50	635	41	239	51	10	1.2439	0.00197461	0.0957743	NotSig	-0.310452	small	OK
WBGene00017166	aldo-2	494	50	363	64	14	1.28	0.00206413	0.0995344	NotSig	-0.174637	negligible	OK
WBGene00003463	msp-76	1838	61	1712	59	-2	0.967213	0.00207756	0.0996026	NotSig	0.0921358	negligible	OK
WBGene00015481	C05D11.1	40	86.5	30	61	-25.5	0.705202	0.00223779	0.106668	NotSig	0.581808	medium	OK
WBGene00044272	nspa-4	1864	69.5	1473	67	-2.5	0.964029	0.0022719	0.107675	NotSig	0.0632817	negligible	OK
WBGene00020409	T10D4.7	24	62.5	12	35.5	-27	0.568	0.00237877	0.1121	NotSig	1.20527	large	OK
WBGene00017106	E02H9.9	194	58	235	49	-9	0.844828	0.00249519	0.116265	NotSig	0.212984	small	OK
WBGene00004490	rps-21	1065	35	828	38	3	1.08571	0.00248446	0.116265	NotSig	-0.104385	negligible	OK
WBGene00016716	acs-17	13	36	9	106	70	2.94444	0.0025572	0.118488	NotSig	-1.51081	large	OK
WBGene00012382	ttr-16	503	57	246	67.5	10.5	1.18421	0.00258831	0.119264	NotSig	-0.189135	negligible	OK
WBGene00012738	eif-3.J	33	45	43	74	29	1.64444	0.00262584	0.120324	NotSig	-0.670126	medium	OK
WBGene00017500	pud-2.2	1853	48	1346	52	4	1.08333	0.00268906	0.121875	NotSig	-0.0845622	negligible	OK
WBGene00021959	Y57E12AL.6	86	45	64	68.5	23.5	1.52222	0.00267922	0.121875	NotSig	-0.525875	medium	OK
WBGene00021872	clec-85	96	39	47	55	16	1.41026	0.00277396	0.125039	NotSig	-0.606545	medium	OK
WBGene00007905	C33G3.5	66	42	56	31.5	-10.5	0.75	0.00279939	0.125503	NotSig	0.293317	small	OK
WBGene00019810	R01H2.2	17	105	14	88	-17	0.838095	0.00289032	0.128883	NotSig	1.12421	large	OK
WBGene00019941	pgam-5	90	73	56	90.5	17.5	1.23973	0.00297398	0.131905	NotSig	-0.543716	medium	OK
WBGene00012483	coa-5	14	59	10	24.5	-34.5	0.415254	0.00306742	0.134205	NotSig	0.93244	large	OK
WBGene00009487	clec-232	148	58.5	77	48	-10.5	0.820513	0.00307888	0.134205	NotSig	0.341622	small	OK
WBGene00020868	eif-1	99	51	91	65	14	1.27451	0.00305726	0.134205	NotSig	-0.416247	small	OK
WBGene00018009	dhhc-3	12	47.5	11	92	44.5	1.93684	0.00309056	0.134205	NotSig	-1.51162	large	OK
WBGene00012134	T28F3.8	36	39	23	90	51	2.30769	0.00322203	0.139185	NotSig	-0.774499	medium	OK
WBGene00018846	eef-1B.1	616	40	450	44	4	1.1	0.00326685	0.14039	NotSig	-0.146214	negligible	OK
WBGene00000616	col-39	47	65	22	41	-24	0.630769	0.00332217	0.141634	NotSig	0.727701	medium	OK
WBGene00014253	ZK1320.3	164	40	52	55.5	15.5	1.3875	0.00332995	0.141634	NotSig	-0.431024	small	OK
WBGene00003797	npp-11	19	73	17	36	-37	0.493151	0.00335924	0.142151	NotSig	1.16371	large	OK
WBGene00004094	ppw-2	33	55	29	82	27	1.49091	0.00349021	0.146943	NotSig	-0.818846	large	OK
WBGene00009308	F32A11.3	355	73	316	81	8	1.10959	0.00356206	0.14905	NotSig	-0.133424	negligible	OK
WBGene00195180	C41D11.10	75	57	58	79.5	22.5	1.39474	0.00357619	0.14905	NotSig	-0.554281	medium	OK
WBGene00021294	Y25C1A.7	57	68	55	53	-15	0.779412	0.00367375	0.150099	NotSig	0.562118	medium	OK
WBGene00020038	R12E2.13	77	49	56	36	-13	0.734694	0.00365888	0.150099	NotSig	0.361629	small	OK
WBGene00000788	cpz-1	261	43	129	67	24	1.55814	0.00363789	0.150099	NotSig	-0.363049	small	OK
WBGene00006925	vit-1	43	51	20	91.5	40.5	1.79412	0.00362142	0.150099	NotSig	-0.675546	medium	OK
WBGene00003962	pdi-1	353	63	266	78	15	1.2381	0.00378727	0.153978	NotSig	-0.182879	negligible	OK
WBGene00003438	msp-45	1536	50	1428	51	1	1.02	0.00384763	0.155669	NotSig	-0.106047	negligible	OK
WBGene00000479	cgh-1	112	76	69	57	-19	0.75	0.00388147	0.156276	NotSig	0.421104	small	OK
WBGene00010348	H01G02.1	72	66.5	61	88	21.5	1.32331	0.00393264	0.157571	NotSig	-0.530807	medium	OK
WBGene00020894	T28D9.1	142	61	141	75	14	1.22951	0.00401066	0.159925	NotSig	-0.231072	small	OK
WBGene00014665	C04G2.3	466	42	384	46	4	1.09524	0.00404325	0.160453	NotSig	-0.183727	negligible	OK
WBGene00044365	nspf-2	208	70	33	57	-13	0.814286	0.00416289	0.164414	NotSig	0.636642	medium	OK
WBGene00014307	F07H5.3	363	55	332	65.5	10.5	1.19091	0.00425628	0.167306	NotSig	-0.133654	negligible	OK
WBGene00009674	nucb-1	35	42	18	85	43	2.02381	0.0042978	0.168141	NotSig	-1.02514	large	OK
WBGene00009215	thn-2	130	46	48	77.5	31.5	1.68478	0.00434395	0.169149	NotSig	-0.569553	medium	OK
WBGene00010641	crml-1	16	62	5	154	92	2.48387	0.00437647	0.169619	NotSig	-1.99054	large	OK
WBGene00012809	Y43F8A.2	123	79	97	70	-9	0.886076	0.0044829	0.172135	NotSig	0.199998	negligible	OK
WBGene00001155	ech-6	84	59.5	76	74	14.5	1.2437	0.00446806	0.172135	NotSig	-0.437315	small	OK
WBGene00016655	acbp-1	279	41	167	54	13	1.31707	0.0045496	0.17323	NotSig	-0.283622	small	OK
WBGene00019727	zig-12	153	52	103	65	13	1.25	0.00455318	0.17323	NotSig	-0.377052	small	OK
WBGene00010050	F54D5.4	176	39.5	90	58	18.5	1.46835	0.00468705	0.177509	NotSig	-0.316798	small	OK
WBGene00000012	abf-1	74	56	60	36	-20	0.642857	0.00474348	0.178829	NotSig	0.420401	small	OK
WBGene00012642	Y39A1A.2	17	77	19	54	-23	0.701299	0.00478595	0.179614	NotSig	1.01229	large	OK
WBGene00009751	F46A8.8	55	54	31	41	-13	0.759259	0.00507102	0.188645	NotSig	0.613386	medium	OK
WBGene00195010	Y37E11AL.12	18	65.5	29	89	23.5	1.35878	0.00507209	0.188645	NotSig	-0.903223	large	OK
WBGene00018049	clec-138	209	52	211	46	-6	0.884615	0.00515839	0.190999	NotSig	0.197319	negligible	OK
WBGene00003891	osm-11	143	44	67	68	24	1.54545	0.00521171	0.192115	NotSig	-0.323324	small	OK
WBGene00001041	dnj-23	11	64	11	40	-24	0.625	0.00524561	0.192509	NotSig	1.36074	large	OK
WBGene00012036	clec-103	80	48	47	40	-8	0.833333	0.0052771	0.192812	NotSig	0.327427	small	OK
WBGene00044077	tag-232	15	22	6	152	130	6.90909	0.00569981	0.207343	NotSig	-1.86376	large	OK
WBGene00011929	T22G5.1	113	60	149	49	-11	0.816667	0.00573285	0.207634	NotSig	0.251633	small	OK
WBGene00006926	vit-2	142	57	44	74	17	1.29825	0.0058136	0.209643	NotSig	-0.451265	small	OK
WBGene00017362	F10G2.1	93	63	44	41	-22	0.650794	0.00591553	0.212396	NotSig	0.326832	small	OK
WBGene00009584	drap-1	26	121.5	41	76	-45.5	0.625514	0.00600815	0.213331	NotSig	0.711791	medium	OK
WBGene00000762	coq-2	15	71	8	32	-39	0.450704	0.00601875	0.213331	NotSig	0.879853	large	OK
WBGene00022176	Y71H2AM.11	22	47	22	78.5	31.5	1.67021	0.00601477	0.213331	NotSig	-0.634634	medium	OK
WBGene00018268	F41C3.2	5	142	12	58.5	-83.5	0.411972	0.00614092	0.214632	NotSig	1.48142	large	OK
WBGene00017613	F20A1.1	255	53	90	40.5	-12.5	0.764151	0.00615896	0.214632	NotSig	0.25505	small	OK
WBGene00011273	R53.4	570	59	442	65.5	6.5	1.11017	0.00611912	0.214632	NotSig	-0.146881	negligible	OK
WBGene00016073	C24H12.4	17	42	14	61	19	1.45238	0.00613865	0.214632	NotSig	-1.02714	large	OK
WBGene00007308	C04G2.9	1123	65	939	62	-3	0.953846	0.00632643	0.219546	NotSig	0.09878	negligible	OK
WBGene00013477	Y69E1A.5	121	43	93	64	21	1.48837	0.00640676	0.221407	NotSig	-0.342475	small	OK
WBGene00012357	W09D6.4	214	74.5	153	68	-6.5	0.912752	0.00647185	0.222728	NotSig	0.24094	small	OK
WBGene00016459	C35E7.7	165	68	115	59	-9	0.867647	0.00655611	0.224696	NotSig	0.322542	small	OK
WBGene00014158	ZK938.1	167	112	183	93	-19	0.830357	0.00671957	0.22935	NotSig	0.240389	small	OK
WBGene00003435	msp-40	1809	64	1709	62	-2	0.96875	0.00679356	0.229983	NotSig	0.0720929	negligible	OK
WBGene00008961	F19H6.6	26	32	16	78.5	46.5	2.45312	0.00677942	0.229983	NotSig	-0.742081	medium	OK
WBGene00013481	Y69H2.3	119	57	234	67	10	1.17544	0.00695377	0.234449	NotSig	-0.191892	negligible	OK
WBGene00016380	ntp-1	18	95	11	147	52	1.54737	0.00698699	0.234616	NotSig	-1.14908	large	OK
WBGene00219707	linc-8	31	40	32	77	37	1.925	0.0070321	0.235179	NotSig	-0.685538	medium	OK
WBGene00044356	W02D7.12	135	67	99	55	-12	0.820896	0.00716773	0.235408	NotSig	0.241328	small	OK
WBGene00018910	F56A4.2	133	60	92	48	-12	0.8	0.00719777	0.235408	NotSig	0.365311	small	OK
WBGene00012004	dyrb-1	25	41	31	58	17	1.41463	0.00717748	0.235408	NotSig	-0.62405	medium	OK
WBGene00018951	F56C9.7	96	40.5	49	63	22.5	1.55556	0.00714091	0.235408	NotSig	-0.477378	small	OK
WBGene00000993	dhs-30	15	61	10	118	57	1.93443	0.0071278	0.235408	NotSig	-1.31437	large	OK
WBGene00195063	coa-1	7	39	10	98.5	59.5	2.52564	0.00720926	0.235408	NotSig	-1.45671	large	OK
WBGene00016676	C45G9.5	19	35	9	80	45	2.28571	0.00725292	0.235905	NotSig	-1.23272	large	OK
WBGene00013290	Y57G11A.2	319	78	295	72	-6	0.923077	0.00737604	0.238449	NotSig	0.149755	negligible	OK
WBGene00006755	unc-16	18	71	28	117.5	46.5	1.65493	0.00738864	0.238449	NotSig	-0.898323	large	OK
WBGene00001387	far-3	42	46	47	69	23	1.5	0.00746089	0.239847	NotSig	-0.476074	small	OK
WBGene00004270	rab-6.2	20	51.5	21	105	53.5	2.03883	0.00749547	0.240029	NotSig	-0.775948	medium	OK
WBGene00019197	H14A12.5	5	167	10	44.5	-122.5	0.266467	0.00799201	0.24451	NotSig	2.35255	large	OK
WBGene00012136	T28F4.1	6	136	7	39	-97	0.286765	0.00815851	0.24451	NotSig	1.92825	large	OK
WBGene00002979	lfe-2	23	133	23	55	-78	0.413534	0.00783137	0.24451	NotSig	0.682085	medium	OK
WBGene00011490	T05F1.4	7	93	6	33.5	-59.5	0.360215	0.00815851	0.24451	NotSig	1.43515	large	OK
WBGene00014174	ZK970.8	45	74	40	58	-16	0.783784	0.0078264	0.24451	NotSig	0.593475	medium	OK
WBGene00006052	ssq-3	236	72	293	67	-5	0.930556	0.00778694	0.24451	NotSig	0.157822	negligible	OK
WBGene00003425	msp-10	1642	59	1333	56	-3	0.949153	0.00811861	0.24451	NotSig	0.0869412	negligible	OK
WBGene00003470	msp-152	2767	53	2436	52	-1	0.981132	0.00796461	0.24451	NotSig	0.0508007	negligible	OK
WBGene00000829	ctb-1	1393	38	1364	37	-1	0.973684	0.00798145	0.24451	NotSig	0.103935	negligible	OK
WBGene00020662	T21H3.1	1341	44	393	48	4	1.09091	0.00777153	0.24451	NotSig	-0.25478	small	OK
WBGene00018297	F41F3.3	168	51.5	95	63	11.5	1.2233	0.0080538	0.24451	NotSig	-0.319785	small	OK
WBGene00012123	T28D6.3	161	49	161	64	15	1.30612	0.00786067	0.24451	NotSig	-0.247401	small	OK
WBGene00000534	cpi-2	173	60	126	76	16	1.26667	0.00816605	0.24451	NotSig	-0.351271	small	OK
WBGene00019647	K11D12.7	162	51.5	114	70.5	19	1.36893	0.00810656	0.24451	NotSig	-0.321891	small	OK
WBGene00017892	F28B4.3	75	39	24	58.5	19.5	1.5	0.00774593	0.24451	NotSig	-0.843712	large	OK
WBGene00015987	C18G1.9	29	100	27	139	39	1.39	0.00769011	0.24451	NotSig	-0.635261	medium	OK
WBGene00018015	F33G12.3	5	23	5	76	53	3.30435	0.00793651	0.24451	NotSig	-2.31902	large	OK
WBGene00003954	pcm-1	5	34	5	102	68	3	0.00793651	0.24451	NotSig	-2.43216	large	OK
WBGene00018649	F49F1.9	58	45	57	34	-11	0.755556	0.00819647	0.244538	NotSig	0.462335	small	OK
WBGene00015241	B0524.2	10	75	11	56	-19	0.746667	0.00825329	0.245351	NotSig	1.2899	large	OK
WBGene00012720	Y39E4B.11	27	92	21	55	-37	0.597826	0.00829483	0.245705	NotSig	0.692163	medium	OK
WBGene00016435	C35B1.5	139	36	91	54	18	1.5	0.00834157	0.24621	NotSig	-0.300036	small	OK
WBGene00010070	nep-17	50	47.5	53	77	29.5	1.62105	0.00837453	0.246306	NotSig	-0.492819	small	OK
WBGene00018188	F38E9.6	19	69	9	37	-32	0.536232	0.00844029	0.247363	NotSig	1.15481	large	OK
WBGene00021368	best-20	10	93	8	41	-52	0.44086	0.00854701	0.247863	NotSig	1.3996	large	OK
WBGene00018008	vpr-1	67	91	59	59	-32	0.648352	0.00852506	0.247863	NotSig	0.513755	medium	OK
WBGene00000786	cpr-6	399	52	248	65.5	13.5	1.25962	0.00850106	0.247863	NotSig	-0.242746	small	OK
WBGene00018550	F47C12.7	31	56	10	29	-27	0.517857	0.00861817	0.249056	NotSig	0.825058	large	OK
WBGene00004091	pps-1	18	41.5	17	66	24.5	1.59036	0.0086791	0.249946	NotSig	-0.811275	large	OK
WBGene00000118	alh-12	38	50.5	25	77	26.5	1.52475	0.00877828	0.251927	NotSig	-0.665406	medium	OK
WBGene00003482	mua-3	10	89	9	14	-75	0.157303	0.00889057	0.2539	NotSig	1.28072	large	OK
WBGene00014124	usip-1	15	43	8	108.5	65.5	2.52326	0.00890822	0.2539	NotSig	-1.37748	large	OK
WBGene00017727	F22H10.3	201	49	127	71	22	1.44898	0.00914304	0.2597	NotSig	-0.374151	small	OK
WBGene00020343	acs-3	16	91.5	9	21	-70.5	0.229508	0.00919445	0.260269	NotSig	1.14811	large	OK
WBGene00012946	Y47H9B.2	17	85	17	58	-27	0.682353	0.00926609	0.260519	NotSig	0.940091	large	OK
WBGene00044579	C06E2.9	103	79	30	56.5	-22.5	0.71519	0.00923527	0.260519	NotSig	0.354578	small	OK
WBGene00014309	F07H5.5	478	66	399	71	5	1.07576	0.00932806	0.261375	NotSig	-0.195159	negligible	OK
WBGene00020356	T08B6.9	35	115	46	94	-21	0.817391	0.00936034	0.261396	NotSig	0.618442	medium	OK
WBGene00006754	unc-15	409	46	347	57	11	1.23913	0.00940113	0.261654	NotSig	-0.168966	negligible	OK
WBGene00194714	ZC204.17	86	61	31	48	-13	0.786885	0.00947115	0.262632	NotSig	0.514472	medium	OK
WBGene00001336	qars-1	37	37	52	67	30	1.81081	0.0094996	0.262632	NotSig	-0.455982	small	OK
WBGene00010418	H27A22.1	29	88	23	52	-36	0.590909	0.00961796	0.264975	NotSig	0.693122	medium	OK
WBGene00013548	lury-1	14	31.5	7	39	7.5	1.2381	0.00964824	0.264975	NotSig	-1.42219	large	OK
WBGene00011841	scl-25	22	89.5	15	68	-21.5	0.759777	0.00976347	0.265897	NotSig	0.945326	large	OK
WBGene00000716	col-143	730	47	552	43	-4	0.914894	0.00972894	0.265897	NotSig	0.129462	negligible	OK
WBGene00009324	ttbk-3	20	64	21	91	27	1.42188	0.00977797	0.265897	NotSig	-0.863334	large	OK
WBGene00014249	ZK1307.8	51	59	41	88	29	1.49153	0.00985574	0.267136	NotSig	-0.522312	medium	OK
WBGene00016322	C32E8.4	249	69	213	63	-6	0.913043	0.0100542	0.271626	NotSig	0.213211	small	OK
WBGene00012888	sas-6	24	49	16	36	-13	0.734694	0.0102176	0.274468	NotSig	0.821356	large	OK
WBGene00017540	F17E9.3	150	47	127	37	-10	0.787234	0.0102586	0.274468	NotSig	0.21126	small	OK
WBGene00020725	cnp-3	6	93.5	5	142	48.5	1.51872	0.0102365	0.274468	NotSig	-1.82585	large	OK
WBGene00010125	dod-22	85	42	106	53.5	11.5	1.27381	0.0104889	0.279726	NotSig	-0.298601	small	OK
WBGene00255714	B0511.19	12	70	11	34	-36	0.485714	0.0106255	0.282461	NotSig	1.26847	large	OK
WBGene00000189	arl-5	8	72.5	7	44	-28.5	0.606897	0.0107549	0.28408	NotSig	1.84601	large	OK
WBGene00016277	C30G12.6	10	45	6	129.5	84.5	2.87778	0.0107473	0.28408	NotSig	-1.87626	large	OK
WBGene00014046	clec-60	35	34	16	69	35	2.02941	0.0108113	0.284663	NotSig	-1.19888	large	OK
WBGene00008092	gmeb-3	20	59	21	44	-15	0.745763	0.0109558	0.285487	NotSig	0.908748	large	OK
WBGene00018120	F36H12.4	90	76	88	69	-7	0.907895	0.0109803	0.285487	NotSig	0.400735	small	OK
WBGene00019940	npp-21	38	61.5	43	88	26.5	1.43089	0.0108964	0.285487	NotSig	-0.528418	medium	OK
WBGene00021552	zip-4	13	39	10	87.5	48.5	2.24359	0.0109601	0.285487	NotSig	-1.18177	large	OK
WBGene00006819	unc-87	346	49	344	57	8	1.16327	0.0114818	0.296966	NotSig	-0.14912	negligible	OK
WBGene00003576	ndc-80	21	33	14	55	22	1.66667	0.0114934	0.296966	NotSig	-0.839084	large	OK
WBGene00001385	far-1	1077	60	706	64.5	4.5	1.075	0.0115436	0.297338	NotSig	-0.133679	negligible	OK
WBGene00014051	spv-1	8	119.5	10	53	-66.5	0.443515	0.011655	0.297651	NotSig	1.13044	large	OK
WBGene00020589	T19H12.3	30	50.5	5	21	-29.5	0.415842	0.0116334	0.297651	NotSig	0.838487	large	OK
WBGene00010650	K08C9.1	40	95	50	83.5	-11.5	0.878947	0.0116634	0.297651	NotSig	0.428216	small	OK
WBGene00017781	F25E2.3	5	123	5	28	-95	0.227642	0.0119252	0.302471	NotSig	3.69873	large	OK
WBGene00003134	mat-3	5	90	5	42	-48	0.466667	0.0119252	0.302471	NotSig	2.47248	large	OK
WBGene00001662	gop-3	32	50.5	27	79	28.5	1.56436	0.0120383	0.304408	NotSig	-0.289504	small	OK
WBGene00010597	K06A4.7	280	40	166	54	14	1.35	0.0121346	0.305911	NotSig	-0.213955	small	OK
WBGene00015284	C01B10.10	6	92	7	26	-66	0.282609	0.0122992	0.30912	NotSig	1.91052	large	OK
WBGene00022817	upp-1	63	51	55	72	21	1.41176	0.0126772	0.317659	NotSig	-0.463481	small	OK
WBGene00009565	F39H11.1	12	103.5	12	29	-74.5	0.280193	0.0130228	0.325334	NotSig	1.16179	large	OK
WBGene00086554	D1081.12	85	76	69	64	-12	0.842105	0.0130686	0.325499	NotSig	0.41263	small	OK
WBGene00017923	F29B9.8	15	117	29	69	-48	0.589744	0.0132368	0.327602	NotSig	0.979617	large	OK
WBGene00020202	T04A6.3	10	98.5	9	56	-42.5	0.568528	0.0132716	0.327602	NotSig	1.29841	large	OK
WBGene00004469	rps-0	1327	39	1025	42	3	1.07692	0.0132059	0.327602	NotSig	-0.0220887	negligible	OK
WBGene00000656	col-80	489	44	367	50	6	1.13636	0.0135266	0.332907	NotSig	-0.100703	negligible	OK
WBGene00021998	Y59E9AR.2	16	66.5	20	43	-23.5	0.646617	0.0135846	0.332914	NotSig	0.800995	large	OK
WBGene00007081	AH6.3	33	51	27	69	18	1.35294	0.0136072	0.332914	NotSig	-0.471314	small	OK
WBGene00019060	acox-3	29	89	35	56	-33	0.629213	0.0138262	0.335306	NotSig	0.678261	medium	OK
WBGene00006924	vig-1	349	68	290	75	7	1.10294	0.0137929	0.335306	NotSig	-0.155466	negligible	OK
WBGene00000715	col-142	44	48	32	70.5	22.5	1.46875	0.0137935	0.335306	NotSig	-0.642323	medium	OK
WBGene00015058	B0222.10	142	68.5	140	81.5	13	1.18978	0.0138793	0.335613	NotSig	-0.26598	small	OK
WBGene00003151	mca-1	41	84	27	49	-35	0.583333	0.0140054	0.337677	NotSig	0.669416	medium	OK
WBGene00003865	oma-2	12	45	7	17	-28	0.377778	0.0141631	0.340489	NotSig	0.807411	large	OK
WBGene00007184	ctr-9	20	82.5	16	48	-34.5	0.581818	0.0142259	0.34101	NotSig	0.840946	large	OK
WBGene00011717	T11G6.2	11	27	18	81.5	54.5	3.01852	0.0142898	0.341555	NotSig	-0.929031	large	OK
WBGene00012545	Y37D8A.3	14	79	15	42	-37	0.531646	0.0144875	0.345285	NotSig	1.15486	large	OK
WBGene00000933	dap-3	15	84	11	30	-54	0.357143	0.014665	0.347518	NotSig	1.04314	large	OK
WBGene00006827	unc-98	10	100.5	7	67	-33.5	0.666667	0.0146367	0.347518	NotSig	1.49574	large	OK
WBGene00019819	aass-1	36	87.5	48	60.5	-27	0.691429	0.0148331	0.347711	NotSig	0.545825	medium	OK
WBGene00000594	col-3	152	39	99	34	-5	0.871795	0.0147868	0.347711	NotSig	0.148479	negligible	OK
WBGene00014454	MTCE.7	531	26	455	23	-3	0.884615	0.0148408	0.347711	NotSig	0.140025	negligible	OK
WBGene00004420	rpl-9	1184	38.5	972	41	2.5	1.06494	0.014788	0.347711	NotSig	-0.0443066	negligible	OK
WBGene00010888	dlc-2	26	70.5	22	36.5	-34	0.51773	0.0150078	0.349649	NotSig	0.615103	medium	OK
WBGene00010965	ctc-2	3226	36	2833	36	0	1	0.0149875	0.349649	NotSig	0.0288751	negligible	OK
WBGene00010480	tasp-1	14	88	13	41	-47	0.465909	0.0151911	0.349682	NotSig	1.00201	large	OK
WBGene00002186	kel-10	84	106	67	89	-17	0.839623	0.0152162	0.349682	NotSig	0.330899	small	OK
WBGene00017175	irld-3	57	96	59	83	-13	0.864583	0.0150847	0.349682	NotSig	0.478358	small	OK
WBGene00004175	pqn-96	24	44.5	15	62	17.5	1.39326	0.0152104	0.349682	NotSig	-0.662206	medium	OK
WBGene00012810	nceh-1	9	32	8	134	102	4.1875	0.0152201	0.349682	NotSig	-1.11892	large	OK
WBGene00016351	C33F10.1	361	100	346	91.5	-8.5	0.915	0.0152724	0.349916	NotSig	0.137451	negligible	OK
WBGene00005662	sars-2	22	44.5	25	26	-18.5	0.58427	0.0154652	0.353087	NotSig	0.613113	medium	OK
WBGene00020072	R13H9.6	71	61	56	50	-11	0.819672	0.015893	0.353087	NotSig	0.4151	small	OK
WBGene00012379	Y1A5A.1	162	50	164	43	-7	0.86	0.0159665	0.353087	NotSig	0.155646	negligible	OK
WBGene00004421	rpl-10	1822	36	1296	38	2	1.05556	0.016092	0.353087	NotSig	-0.0243331	negligible	OK
WBGene00020931	cytb-5.2	96	31.5	85	39	7.5	1.2381	0.015944	0.353087	NotSig	-0.243305	small	OK
WBGene00006434	prdx-2	317	50	237	59	9	1.18	0.0157894	0.353087	NotSig	-0.147656	negligible	OK
WBGene00000673	col-98	318	42	229	52	10	1.2381	0.0160489	0.353087	NotSig	-0.210444	small	OK
WBGene00020862	fip-2	134	39	33	50	11	1.28205	0.0157682	0.353087	NotSig	-0.776719	medium	OK
WBGene00016316	C32D5.8	183	67	146	78	11	1.16418	0.0160112	0.353087	NotSig	-0.201921	small	OK
WBGene00001632	gly-7	31	55	41	81	26	1.47273	0.0156486	0.353087	NotSig	-0.628761	medium	OK
WBGene00015141	ugt-46	35	43	10	81.5	38.5	1.89535	0.0156657	0.353087	NotSig	-0.344043	small	OK
WBGene00018036	F35C8.5	26	31	15	74	43	2.3871	0.0159352	0.353087	NotSig	-1.00368	large	OK
WBGene00050920	Y54H5A.5	19	40	21	84	44	2.1	0.0159022	0.353087	NotSig	-0.779825	medium	OK
WBGene00011683	phat-6	9	49	8	99.5	50.5	2.03061	0.0160797	0.353087	NotSig	-1.42526	large	OK
WBGene00015116	pacs-1	32	45.5	12	99.5	54	2.18681	0.01588	0.353087	NotSig	-1.04381	large	OK
WBGene00009131	F25H8.1	14	35.5	5	126	90.5	3.5493	0.0159392	0.353087	NotSig	-1.82274	large	OK
WBGene00022280	Y74C10AL.2	19	81	33	63	-18	0.777778	0.0161979	0.35354	NotSig	0.842929	large	OK
WBGene00017955	F31E8.5	57	86	65	74	-12	0.860465	0.0161825	0.35354	NotSig	0.379641	small	OK
WBGene00000467	cep-1	17	43	14	86	43	2	0.0162848	0.354505	NotSig	-0.865295	large	OK
WBGene00010128	F55G11.8	42	43	13	82	39	1.90698	0.0164632	0.357449	NotSig	-0.594258	medium	OK
WBGene00007784	ruvb-1	29	42	12	24	-18	0.571429	0.0166696	0.360986	NotSig	0.753066	medium	OK
WBGene00077522	T10D4.15	67	54	45	35	-19	0.648148	0.0168809	0.363663	NotSig	0.399967	small	OK
WBGene00015469	C05D2.8	80	53.5	52	77.5	24	1.4486	0.0168772	0.363663	NotSig	-0.366137	small	OK
WBGene00010617	K07A1.13	17	35	10	112.5	77.5	3.21429	0.0169966	0.365208	NotSig	-1.05802	large	OK
WBGene00010633	nspd-2	1314	59	1079	56	-3	0.949153	0.017054	0.365493	NotSig	0.0506283	negligible	OK
WBGene00010646	K08C7.1	6	102.5	5	50	-52.5	0.487805	0.017316	0.369921	NotSig	1.56345	large	OK
WBGene00004189	pars-1	35	67	40	47	-20	0.701493	0.0173498	0.369921	NotSig	0.567321	medium	OK
WBGene00016791	C49H3.4	7	33	7	97	64	2.93939	0.0174825	0.370844	NotSig	-1.48023	large	OK
WBGene00019854	R03H10.1	7	29	7	110	81	3.7931	0.0174825	0.370844	NotSig	-1.73707	large	OK
WBGene00021497	Y40C5A.4	5	191	7	41	-150	0.21466	0.0176768	0.373056	NotSig	1.76026	large	OK
WBGene00003133	mat-2	12	49	5	121	72	2.46939	0.0176365	0.373056	NotSig	-1.64294	large	OK
WBGene00000779	cpn-3	653	57	569	64	7	1.12281	0.0178625	0.37602	NotSig	-0.0958035	negligible	OK
WBGene00011531	rsbp-1	15	87	11	56	-31	0.643678	0.018085	0.378912	NotSig	0.98285	large	OK
WBGene00007335	C05C12.1	38	86.5	44	70	-16.5	0.809249	0.0181529	0.378912	NotSig	0.518519	medium	OK
WBGene00018158	comp-1	55	78	53	62	-16	0.794872	0.0181081	0.378912	NotSig	0.375348	small	OK
WBGene00012225	W03G11.3	14	74	5	131	57	1.77027	0.0181827	0.378912	NotSig	-1.78639	large	OK
WBGene00017227	F07G6.8	234	38	188	33	-5	0.868421	0.0183641	0.380819	NotSig	0.00732764	negligible	OK
WBGene00008505	F01G4.6	466	45	351	51	6	1.13333	0.0184119	0.380819	NotSig	-0.133067	negligible	OK
WBGene00006375	syp-1	15	61	28	91	30	1.4918	0.0183821	0.380819	NotSig	-0.784209	medium	OK
WBGene00012087	T27E7.1	325	82	308	79.5	-2.5	0.969512	0.0184604	0.380873	NotSig	0.219484	small	OK
WBGene00016607	C43E11.9	16	79.5	19	36	-43.5	0.45283	0.0186132	0.381893	NotSig	0.825335	large	OK
WBGene00009491	F36G9.15	12	78	8	46	-32	0.589744	0.0185721	0.381893	NotSig	1.15835	large	OK
WBGene00015971	swsn-2.2	5	23	8	45	22	1.95652	0.018648	0.381893	NotSig	-1.504	large	OK
WBGene00017059	msrp-5	235	68	170	63	-5	0.926471	0.0187809	0.383667	NotSig	0.244242	small	OK
WBGene00021546	laat-1	8	41.5	5	149	107.5	3.59036	0.0188431	0.383991	NotSig	-2.00866	large	OK
WBGene00011102	R07E3.1	79	55	45	78	23	1.41818	0.019083	0.387927	NotSig	-0.44169	small	OK
WBGene00002241	kup-1	10	28.5	12	56.5	28	1.98246	0.0191744	0.388832	NotSig	-0.879762	large	OK
WBGene00017262	F08F3.4	20	90.5	18	35	-55.5	0.38674	0.0193248	0.390927	NotSig	0.57228	medium	OK
WBGene00021547	Y44E3A.1	5	118	9	78	-40	0.661017	0.0194964	0.393438	NotSig	1.47826	large	OK
WBGene00009380	F34H10.3	10	131	5	60	-71	0.458015	0.019854	0.39506	NotSig	1.67413	large	OK
WBGene00001860	him-1	20	64.5	11	38	-26.5	0.589147	0.0196286	0.39506	NotSig	0.999301	large	OK
WBGene00017693	flp-23	37	42	35	30	-12	0.714286	0.0198702	0.39506	NotSig	0.284436	small	OK
WBGene00004426	rpl-14	1197	40	1037	38	-2	0.95	0.019714	0.39506	NotSig	0.0857774	negligible	OK
WBGene00219377	F47C12.12	11	58	14	86	28	1.48276	0.0198645	0.39506	NotSig	-0.909259	large	OK
WBGene00018958	F56C11.6	10	79	9	119	40	1.50633	0.0199102	0.39506	NotSig	-1.09421	large	OK
WBGene00019645	swt-7	39	45	20	88.5	43.5	1.96667	0.0197593	0.39506	NotSig	-0.587936	medium	OK
WBGene00000525	clc-4	93	64	67	54	-10	0.84375	0.0200064	0.395079	NotSig	0.388568	small	OK
WBGene00016146	C26F1.1	8	38.5	6	108	69.5	2.80519	0.02	0.395079	NotSig	-1.71331	large	OK
WBGene00002804	let-630	17	41	15	80	39	1.95122	0.0201766	0.397493	NotSig	-1.0367	large	OK
WBGene00019878	R05D3.3	12	58	14	33	-25	0.568966	0.0205077	0.403058	NotSig	1.26165	large	OK
WBGene00013094	Y51H1A.3	130	53.5	109	62	8.5	1.15888	0.0205886	0.403373	NotSig	-0.313545	small	OK
WBGene00002001	hars-1	23	35	21	64	29	1.82857	0.0206209	0.403373	NotSig	-0.523547	medium	OK
WBGene00002027	hsr-9	26	98	19	54	-44	0.55102	0.0208959	0.403987	NotSig	0.670583	medium	OK
WBGene00235293	F56D6.19	29	86	38	69	-17	0.802326	0.0208855	0.403987	NotSig	0.501702	medium	OK
WBGene00000776	cpl-1	541	68	466	76	8	1.11765	0.0208923	0.403987	NotSig	-0.138208	negligible	OK
WBGene00000796	crn-3	8	38.5	9	83	44.5	2.15584	0.0207647	0.403987	NotSig	-1.44324	large	OK
WBGene00003480	klf-3	8	57	8	117	60	2.05263	0.0207687	0.403987	NotSig	-1.31771	large	OK
WBGene00012979	Y48B6A.5	66	66.5	45	55	-11.5	0.827068	0.0212386	0.408708	NotSig	0.435849	small	OK
WBGene00010723	cpg-7	153	56	100	71.5	15.5	1.27679	0.0212287	0.408708	NotSig	-0.256669	small	OK
WBGene00021289	Y25C1A.2	125	70	86	55.5	-14.5	0.792857	0.0214739	0.411814	NotSig	0.252529	small	OK
WBGene00021718	Y49F6B.6	277	37	171	33	-4	0.891892	0.0214993	0.411814	NotSig	-0.0157901	negligible	OK
WBGene00077576	C15H11.13	10	96	7	61	-35	0.635417	0.0217462	0.414886	NotSig	1.21161	large	OK
WBGene00077757	E02H4.7	26	47	20	83.5	36.5	1.7766	0.0217598	0.414886	NotSig	-0.772654	medium	OK
WBGene00004680	rars-2	24	49	10	35.5	-13.5	0.72449	0.0221326	0.415312	NotSig	0.849676	large	OK
WBGene00009031	F21H7.5	267	93	244	90	-3	0.967742	0.022042	0.415312	NotSig	0.142954	negligible	OK
WBGene00002978	lev-11	851	56	711	60	4	1.07143	0.022062	0.415312	NotSig	-0.0639774	negligible	OK
WBGene00022170	cox-6B	693	50	443	54	4	1.08	0.0220988	0.415312	NotSig	-0.101217	negligible	OK
WBGene00009154	F26D2.16	624	47	542	53	6	1.12766	0.0218539	0.415312	NotSig	-0.162327	negligible	OK
WBGene00006713	ubc-18	71	55	68	72	17	1.30909	0.0221212	0.415312	NotSig	-0.388135	small	OK
WBGene00019882	R05D3.9	14	30.5	12	70	39.5	2.29508	0.0219982	0.415312	NotSig	-0.798999	medium	OK
WBGene00022678	sar-1	99	64	65	49	-15	0.765625	0.0228357	0.427537	NotSig	0.405934	small	OK
WBGene00002990	lin-1	14	125	9	91	-34	0.728	0.0230155	0.428967	NotSig	1.10626	large	OK
WBGene00006810	unc-78	17	39	17	87	48	2.23077	0.0229993	0.428967	NotSig	-0.79167	medium	OK
WBGene00018391	rpb-4	48	45	29	34	-11	0.755556	0.0231252	0.429084	NotSig	0.564817	medium	OK
WBGene00007605	hrg-7	92	45	27	71	26	1.57778	0.0231028	0.429084	NotSig	-0.645851	medium	OK
WBGene00013142	Y53C12A.7	38	42	32	59	17	1.40476	0.0232021	0.429549	NotSig	-0.495845	small	OK
WBGene00000376	ccr-4	16	33.5	8	79	45.5	2.35821	0.0234348	0.432892	NotSig	-0.805848	large	OK
WBGene00009098	ehbp-1	13	102	19	44	-58	0.431373	0.0235229	0.433553	NotSig	0.446874	small	OK
WBGene00017599	F19F10.3	15	22	8	56.5	34.5	2.56818	0.023626	0.434488	NotSig	-1.17804	large	OK
WBGene00018090	F36D4.5	26	115.5	25	74	-41.5	0.640693	0.0237266	0.434665	NotSig	0.681407	medium	OK
WBGene00077782	T26H10.2	8	86	8	59.5	-26.5	0.69186	0.0238452	0.434665	NotSig	1.20299	large	OK
WBGene00011171	R09E10.1	34	61	31	86	25	1.40984	0.0238232	0.434665	NotSig	-0.519858	medium	OK
WBGene00010596	K06A4.6	7	76	8	101.5	25.5	1.33553	0.0237762	0.434665	NotSig	-1.2915	large	OK
WBGene00022515	ttr-48	62	62.5	40	46.5	-16	0.744	0.0239002	0.434711	NotSig	0.396063	small	OK
WBGene00011679	ucr-2.2	46	48	26	78	30	1.625	0.0239998	0.435567	NotSig	-0.710826	medium	OK
WBGene00022279	sesn-1	15	106	19	68	-38	0.641509	0.0241548	0.437154	NotSig	0.943524	large	OK
WBGene00013025	vha-13	176	58.5	164	49.5	-9	0.846154	0.0242453	0.437154	NotSig	0.17439	negligible	OK
WBGene00000985	dhs-22	55	47	44	62	15	1.31915	0.0242177	0.437154	NotSig	-0.406557	small	OK
WBGene00004874	smc-4	32	85.5	20	70	-15.5	0.818713	0.024555	0.441778	NotSig	0.656784	medium	OK
WBGene00235285	F56D6.18	14	81.5	16	61.5	-20	0.754601	0.0246202	0.441991	NotSig	0.952578	large	OK
WBGene00010847	M04B2.4	10	77.5	12	37.5	-40	0.483871	0.0248456	0.443433	NotSig	0.986873	large	OK
WBGene00019255	H32C10.1	48	69	45	94	25	1.36232	0.0247626	0.443433	NotSig	-0.410386	small	OK
WBGene00017780	F25E2.2	53	56	31	82	26	1.46429	0.0248609	0.443433	NotSig	-0.525284	medium	OK
WBGene00303233	D1014.13	41	82	29	99	17	1.20732	0.0249604	0.444252	NotSig	-0.624151	medium	OK
WBGene00007319	C05B5.1	7	39	7	85	46	2.17949	0.0250262	0.444469	NotSig	-1.80895	large	OK
WBGene00009915	F52A8.1	99	57	73	72	15	1.26316	0.0250835	0.444536	NotSig	-0.363624	small	OK
WBGene00000798	crn-5	5	103	16	26	-77	0.252427	0.0255917	0.446857	NotSig	0.470768	small	OK
WBGene00011533	T06E4.5	9	105	6	63.5	-41.5	0.604762	0.0255744	0.446857	NotSig	1.35075	large	OK
WBGene00015163	B0361.9	17	76	11	40	-36	0.526316	0.0254154	0.446857	NotSig	0.902337	large	OK
WBGene00007611	C15H7.4	15	81	9	62	-19	0.765432	0.0252837	0.446857	NotSig	0.736536	medium	OK
WBGene00011177	R09E10.8	217	58	86	45	-13	0.775862	0.0254704	0.446857	NotSig	0.121793	negligible	OK
WBGene00002272	lec-9	140	57	101	66	9	1.15789	0.0255875	0.446857	NotSig	-0.311819	small	OK
WBGene00012530	Y32F6A.5	101	37	35	66	29	1.78378	0.0253816	0.446857	NotSig	-0.638813	medium	OK
WBGene00010440	ttr-51	288	53.5	156	65	11.5	1.21495	0.0257088	0.447959	NotSig	-0.290329	small	OK
WBGene00021288	clec-123	102	66	78	56.5	-9.5	0.856061	0.0258128	0.448829	NotSig	0.318701	small	OK
WBGene00015219	B0507.2	14	120	15	74	-46	0.616667	0.025885	0.448908	NotSig	0.405961	small	OK
WBGene00077701	poml-3	42	56.5	16	87	30.5	1.53982	0.0259256	0.448908	NotSig	-0.679547	medium	OK
WBGene00000217	asp-4	178	48	90	59	11	1.22917	0.026218	0.453025	NotSig	-0.428497	small	OK
WBGene00007450	C08F11.1	12	35	5	73	38	2.08571	0.0262983	0.453469	NotSig	-1.74867	large	OK
WBGene00001412	fem-2	6	83	15	35	-48	0.421687	0.0264566	0.454309	NotSig	1.24911	large	OK
WBGene00016509	adss-1	94	74.5	90	58.5	-16	0.785235	0.0264496	0.454309	NotSig	0.365354	small	OK
WBGene00014121	ZK858.8	58	95	57	75	-20	0.789474	0.0265404	0.454805	NotSig	0.300887	small	OK
WBGene00012641	epg-6	9	96	10	38.5	-57.5	0.401042	0.0274184	0.462208	NotSig	1.06701	large	OK
WBGene00004318	rbg-2	10	82.5	9	34	-48.5	0.412121	0.0273506	0.462208	NotSig	1.06319	large	OK
WBGene00015278	C01B10.3	16	81.5	16	51	-30.5	0.625767	0.0274113	0.462208	NotSig	0.862739	large	OK
WBGene00007549	spin-1	26	69.5	10	44.5	-25	0.640288	0.0272457	0.462208	NotSig	0.801015	large	OK
WBGene00016411	C34E10.10	7	68	14	47.5	-20.5	0.698529	0.0276968	0.462208	NotSig	1.06551	large	OK
WBGene00011855	clec-183	25	58	26	40.5	-17.5	0.698276	0.0274128	0.462208	NotSig	0.650271	medium	OK
WBGene00006519	cox-6A	450	47	332	55	8	1.17021	0.0276448	0.462208	NotSig	-0.159142	negligible	OK
WBGene00014229	ZK1128.3	41	44	33	53	9	1.20455	0.0272335	0.462208	NotSig	-0.525903	medium	OK
WBGene00019097	F59B1.2	176	51	84	60.5	9.5	1.18627	0.0276071	0.462208	NotSig	-0.341896	small	OK
WBGene00001831	hcp-3	25	29	20	42.5	13.5	1.46552	0.0274684	0.462208	NotSig	-0.425832	small	OK
WBGene00015029	B0207.6	5	15	5	48	33	3.2	0.0273285	0.462208	NotSig	-1.66186	large	OK
WBGene00008311	rskn-2	18	46	19	83	37	1.80435	0.0275362	0.462208	NotSig	-0.767417	medium	OK
WBGene00013218	Y54G11A.9	11	40	9	170	130	4.25	0.0275197	0.462208	NotSig	-1.34098	large	OK
WBGene00000698	col-124	536	45	466	49	4	1.08889	0.0278404	0.463671	NotSig	-0.0785977	negligible	OK
WBGene00017751	F23F12.3	6	142	8	80.5	-61.5	0.566901	0.0280129	0.463795	NotSig	1.40808	large	OK
WBGene00010780	K11H3.3	34	79	23	40	-39	0.506329	0.0280782	0.463795	NotSig	0.625451	medium	OK
WBGene00017822	clec-216	8	55.5	8	28.5	-27	0.513514	0.0281274	0.463795	NotSig	1.1688	large	OK
WBGene00021133	tomm-22	50	57	33	40	-17	0.701754	0.0280581	0.463795	NotSig	0.496839	small	OK
WBGene00021322	Y34B4A.6	187	49	143	63	14	1.28571	0.0279513	0.463795	NotSig	-0.176753	negligible	OK
WBGene00021543	Y43B11AR.1	217	52	240	61.5	9.5	1.18269	0.028209	0.464218	NotSig	-0.204685	small	OK
WBGene00004470	rps-1	1114	45	971	43	-2	0.955556	0.0283411	0.465467	NotSig	0.0667002	negligible	OK
WBGene00009321	F32B6.4	140	58	127	66	8	1.13793	0.0284477	0.466295	NotSig	-0.275377	small	OK
WBGene00017490	pud-2.1	1901	48	1393	51	3	1.0625	0.0286657	0.468941	NotSig	-0.0720492	negligible	OK
WBGene00009364	F33H1.3	18	57.5	24	37.5	-20	0.652174	0.0287516	0.46942	NotSig	0.539388	medium	OK
WBGene00194742	F37C12.21	97	42	44	33.5	-8.5	0.797619	0.0288535	0.470159	NotSig	0.272029	small	OK
WBGene00004387	rnp-4	42	55.5	32	38	-17.5	0.684685	0.0290642	0.472663	NotSig	0.524977	medium	OK
WBGene00019937	R07E4.3	76	31	44	47.5	16.5	1.53226	0.0291256	0.472735	NotSig	-0.370508	small	OK
WBGene00019095	F59A7.8	16	84.5	9	99	14.5	1.1716	0.0292225	0.473381	NotSig	-0.699611	medium	OK
WBGene00007512	C10C6.3	22	95	10	64.5	-30.5	0.678947	0.029579	0.478223	NotSig	0.597407	medium	OK
WBGene00003609	nhr-10	7	47	7	70	23	1.48936	0.0296623	0.478636	NotSig	-1.15083	large	OK
WBGene00017428	F13D11.3	6	118	10	83	-35	0.70339	0.0299386	0.481223	NotSig	1.19676	large	OK
WBGene00004766	sel-9	106	50	94	66	16	1.32	0.0298996	0.481223	NotSig	-0.348585	small	OK
WBGene00175030	Y53C12A.10	6	78	5	27	-51	0.346154	0.030303	0.486138	NotSig	1.32266	large	OK
WBGene00003728	nhr-138	10	88.5	5	11	-77.5	0.124294	0.0319353	0.488994	NotSig	1.24271	large	OK
WBGene00194644	ZK795.6	13	104	16	43.5	-60.5	0.418269	0.0316299	0.488994	NotSig	0.800174	large	OK
WBGene00007408	C07B5.3	18	82	19	37	-45	0.45122	0.0321102	0.488994	NotSig	0.642856	medium	OK
WBGene00011860	T20D3.8	14	93	17	51	-42	0.548387	0.0319181	0.488994	NotSig	0.788039	medium	OK
WBGene00011111	snfc-5	16	74.5	19	35	-39.5	0.469799	0.0313449	0.488994	NotSig	0.43438	small	OK
WBGene00013011	snx-14	8	98	7	63	-35	0.642857	0.0321233	0.488994	NotSig	1.14345	large	OK
WBGene00007735	C25G4.8	26	103	14	72.5	-30.5	0.703883	0.0311009	0.488994	NotSig	0.761333	medium	OK
WBGene00017098	E02D9.1	14	83	21	55	-28	0.662651	0.031127	0.488994	NotSig	0.632237	medium	OK
WBGene00015660	catp-3	25	107	25	86	-21	0.803738	0.0320028	0.488994	NotSig	0.640791	medium	OK
WBGene00011691	T10C6.10	13	77	11	59	-18	0.766234	0.0319487	0.488994	NotSig	0.502842	medium	OK
WBGene00021869	vrp-1	37	89	43	76	-13	0.853933	0.0321427	0.488994	NotSig	0.538036	medium	OK
WBGene00044448	ZK783.6	23	95	16	85	-10	0.894737	0.0321283	0.488994	NotSig	0.6826	medium	OK
WBGene00010959	nduo-1	375	40	457	39	-1	0.975	0.0307473	0.488994	NotSig	0.130498	negligible	OK
WBGene00022042	icd-2	557	38	489	42	4	1.10526	0.0313252	0.488994	NotSig	-0.0894332	negligible	OK
WBGene00002269	lec-6	451	70	508	79	9	1.12857	0.0316146	0.488994	NotSig	-0.138064	negligible	OK
WBGene00194647	Y51H4A.935	59	56	37	66	10	1.17857	0.0312826	0.488994	NotSig	-0.450155	small	OK
WBGene00010082	F55A11.11	58	69.5	69	81	11.5	1.16547	0.0312215	0.488994	NotSig	-0.238145	small	OK
WBGene00017735	did-2	46	45	52	61.5	16.5	1.36667	0.0312673	0.488994	NotSig	-0.387557	small	OK
WBGene00020656	T21E12.5	21	49	18	68.5	19.5	1.39796	0.0321908	0.488994	NotSig	-0.742587	medium	OK
WBGene00019957	R08E3.1	77	50	38	71.5	21.5	1.43	0.0311091	0.488994	NotSig	-0.230496	small	OK
WBGene00017303	F09F7.6	26	48	16	70	22	1.45833	0.0315406	0.488994	NotSig	-0.769323	medium	OK
WBGene00020022	gldc-1	75	93	63	115	22	1.23656	0.0315409	0.488994	NotSig	-0.299663	small	OK
WBGene00013784	Y116A8C.3	18	62.5	9	87	24.5	1.392	0.0307026	0.488994	NotSig	-1.02437	large	OK
WBGene00000221	atf-5	45	48	34	75	27	1.5625	0.031243	0.488994	NotSig	-0.47481	small	OK
WBGene00001499	fsn-1	19	46	17	77	31	1.67391	0.0311378	0.488994	NotSig	-0.864989	large	OK
WBGene00009507	mus-101	5	24	11	67	43	2.79167	0.0312354	0.488994	NotSig	-1.1893	large	OK
WBGene00008495	F01D5.5	21	45	16	96	51	2.13333	0.0318232	0.488994	NotSig	-0.848529	large	OK
WBGene00013037	Y49E10.18	27	37	15	100	63	2.7027	0.0313101	0.488994	NotSig	-0.857762	large	OK
WBGene00000089	aex-6	5	67	5	169	102	2.52239	0.031746	0.488994	NotSig	-2.19156	large	OK
WBGene00008458	E02H1.6	7	91	13	45	-46	0.494505	0.0323255	0.4895	NotSig	1.36527	large	OK
WBGene00008620	F09C6.10	801	45	520	41	-4	0.911111	0.0323422	0.4895	NotSig	-0.0359381	negligible	OK
WBGene00007982	pxd-1	19	92	9	68	-24	0.73913	0.0325107	0.489558	NotSig	0.813952	large	OK
WBGene00012557	Y37D8A.19	51	57	49	50	-7	0.877193	0.0325231	0.489558	NotSig	0.392337	small	OK
WBGene00001427	fkb-2	308	65.5	260	70.5	5	1.07634	0.032488	0.489558	NotSig	-0.114723	negligible	OK
WBGene00001449	flp-6	45	33	31	35	2	1.06061	0.032611	0.489992	NotSig	-0.447715	small	OK
WBGene00022122	trap-1	104	74	108	63	-11	0.851351	0.0327132	0.490639	NotSig	0.29607	small	OK
WBGene00006672	twk-18	16	62	12	29.5	-32.5	0.475806	0.0330535	0.492483	NotSig	0.836567	large	OK
WBGene00045178	fipr-27	403	40	218	35	-5	0.875	0.0330736	0.492483	NotSig	0.0289497	negligible	OK
WBGene00022748	oaz-1	307	51	280	61	10	1.19608	0.033	0.492483	NotSig	-0.101762	negligible	OK
WBGene00021378	Y37E11B.6	14	28	5	67	39	2.39286	0.0329139	0.492483	NotSig	-1.51843	large	OK
WBGene00013017	Y48E1C.4	11	70	7	33	-37	0.471429	0.0332199	0.493773	NotSig	0.978978	large	OK
WBGene00018872	F55C12.5	8	121	17	83	-38	0.68595	0.0334091	0.494813	NotSig	1.04042	large	OK
WBGene00011333	nrde-2	19	61	18	100.5	39.5	1.64754	0.0333716	0.494813	NotSig	-0.908841	large	OK
WBGene00003661	nhr-71	7	106	5	13	-93	0.122642	0.0334937	0.495181	NotSig	1.39518	large	OK
WBGene00012191	W02A2.8	32	71.5	31	85	13.5	1.18881	0.0335964	0.495816	NotSig	-0.524572	medium	OK
WBGene00015280	C01B10.6	106	45.5	61	62	16.5	1.36264	0.0336578	0.49584	NotSig	-0.310803	small	OK
WBGene00022742	ZK430.7	10	68	10	26	-42	0.382353	0.0341586	0.501206	NotSig	0.872983	large	OK
WBGene00007631	wht-3	7	115	9	80	-35	0.695652	0.0341257	0.501206	NotSig	1.33074	large	OK
WBGene00000465	cpg-1	44	36.5	12	25	-11.5	0.684932	0.0342034	0.501206	NotSig	0.622081	medium	OK
WBGene00001112	duo-3	10	104	8	39.5	-64.5	0.379808	0.0342794	0.501435	NotSig	0.815596	large	OK
WBGene00018491	mdh-1	294	53	189	66	13	1.24528	0.034349	0.501568	NotSig	-0.154792	negligible	OK
WBGene00020510	T14G11.1	6	142.5	7	73	-69.5	0.512281	0.034965	0.503444	NotSig	1.28572	large	OK
WBGene00016006	fln-2	14	76	11	34	-42	0.447368	0.0350237	0.503444	NotSig	0.890682	large	OK
WBGene00194933	T12A7.10	46	80.5	13	49	-31.5	0.608696	0.0346011	0.503444	NotSig	0.488738	small	OK
WBGene00022470	mrpl-19	16	56.5	16	25	-31.5	0.442478	0.0346921	0.503444	NotSig	0.688646	medium	OK
WBGene00012855	Y44A6D.5	33	99	45	73	-26	0.737374	0.0348993	0.503444	NotSig	0.36874	small	OK
WBGene00000975	dhs-12	51	39	31	22	-17	0.564103	0.0349187	0.503444	NotSig	0.323489	small	OK
WBGene00000112	alh-6	39	76	49	98	22	1.28947	0.0349838	0.503444	NotSig	-0.419504	small	OK
WBGene00000212	asm-2	12	38	5	85	47	2.23684	0.0349033	0.503444	NotSig	-1.53298	large	OK
WBGene00022171	Y71H2AM.6	12	43	6	102.5	59.5	2.38372	0.0349959	0.503444	NotSig	-1.18066	large	OK
WBGene00006773	unc-37	21	114	9	45	-69	0.394737	0.0351993	0.50422	NotSig	0.89343	large	OK
WBGene00022245	acp-6	395	55	439	60	5	1.09091	0.0351655	0.50422	NotSig	-0.124965	negligible	OK
WBGene00017880	F28A12.3	5	88	6	58.5	-29.5	0.664773	0.0353443	0.504913	NotSig	1.48116	large	OK
WBGene00015561	C07A12.7	13	39	9	88	49	2.25641	0.0353695	0.504913	NotSig	-0.844849	large	OK
WBGene00007709	clec-87	27	44	8	25	-19	0.568182	0.035517	0.506147	NotSig	0.570904	medium	OK
WBGene00017788	F25E5.7	256	72.5	196	68	-4.5	0.937931	0.0356946	0.506168	NotSig	0.129916	negligible	OK
WBGene00011856	T20D3.2	309	41	164	53.5	12.5	1.30488	0.0356462	0.506168	NotSig	-0.212616	small	OK
WBGene00008254	C51E3.9	22	51.5	13	98	46.5	1.90291	0.0357015	0.506168	NotSig	-0.905602	large	OK
WBGene00022463	elpc-1	8	137	9	56	-81	0.408759	0.0359523	0.506262	NotSig	1.33837	large	OK
WBGene00015486	C05D11.9	8	71	9	29	-42	0.408451	0.0359523	0.506262	NotSig	1.09792	large	OK
WBGene00011681	T10B10.4	19	88	5	63	-25	0.715909	0.0359204	0.506262	NotSig	0.897276	large	OK
WBGene00003827	ntl-4	30	65	16	89	24	1.36923	0.0357925	0.506262	NotSig	-0.741891	medium	OK
WBGene00013029	glrx-5	42	60	19	38	-22	0.633333	0.0361141	0.507422	NotSig	0.431979	small	OK
WBGene00044638	F23A7.8	186	31	141	27	-4	0.870968	0.0361571	0.507422	NotSig	0.165072	negligible	OK
WBGene00003076	lsm-1	24	50	15	25	-25	0.5	0.0363113	0.508726	NotSig	0.869437	large	OK
WBGene00013436	Y66D12A.10	14	74	13	31	-43	0.418919	0.0368933	0.516008	NotSig	0.81161	large	OK
WBGene00015106	B0280.11	41	57	39	65	8	1.14035	0.037126	0.518389	NotSig	-0.404367	small	OK
WBGene00008235	C50F4.10	58	75.5	48	64	-11.5	0.847682	0.0373411	0.520516	NotSig	0.535665	medium	OK
WBGene00077548	F21C3.7	29	111	18	80	-31	0.720721	0.037577	0.522328	NotSig	0.580447	medium	OK
WBGene00006625	try-7	23	89	22	66	-23	0.741573	0.0377103	0.522328	NotSig	0.677063	medium	OK
WBGene00021649	Y47G6A.25	7	28	6	49	21	1.75	0.0377884	0.522328	NotSig	-1.43718	large	OK
WBGene00004198	prx-13	8	52.5	9	109	56.5	2.07619	0.037849	0.522328	NotSig	-0.859072	large	OK
WBGene00009065	F22G12.5	11	54	10	112.5	58.5	2.08333	0.0377092	0.522328	NotSig	-1.02365	large	OK
WBGene00019225	bgal-2	9	34	9	95	61	2.79412	0.0377789	0.522328	NotSig	-1.23278	large	OK
WBGene00019300	swt-1	8	89	8	126.5	37.5	1.42135	0.0379176	0.522407	NotSig	-0.881852	large	OK
WBGene00009195	hpo-33	29	63	24	43	-20	0.68254	0.0381293	0.522719	NotSig	0.164559	negligible	OK
WBGene00008492	F01D5.1	18	30.5	24	53.5	23	1.7541	0.0380986	0.522719	NotSig	-0.776845	medium	OK
WBGene00019681	K12H4.6	9	41	8	67	26	1.63415	0.038086	0.522719	NotSig	-0.900462	large	OK
WBGene00013463	kdp-1	388	56	296	61.5	5.5	1.09821	0.0382054	0.522808	NotSig	-0.150654	negligible	OK
WBGene00023487	mrps-24	30	36.5	24	52	15.5	1.42466	0.0382619	0.522808	NotSig	-0.451134	small	OK
WBGene00000785	cpr-5	148	37	24	52.5	15.5	1.41892	0.0385871	0.526383	NotSig	-0.787725	medium	OK
WBGene00011440	sfxn-1.5	8	97.5	13	46	-51.5	0.471795	0.0389552	0.529344	NotSig	1.24604	large	OK
WBGene00007025	mdt-29	17	44	15	31	-13	0.704545	0.0390593	0.529344	NotSig	0.38416	small	OK
WBGene00007024	plin-1	41	63	41	91	28	1.44444	0.0390341	0.529344	NotSig	-0.402505	small	OK
WBGene00016867	C52B9.4	11	73	16	118	45	1.61644	0.0390267	0.529344	NotSig	-0.793153	medium	OK
WBGene00010827	M02B1.2	13	58	16	83.5	25.5	1.43966	0.0392464	0.531011	NotSig	-0.781852	medium	OK
WBGene00004321	rcan-1	16	101	15	62	-39	0.613861	0.0396927	0.535853	NotSig	0.896566	large	OK
WBGene00010904	ugt-62	35	62	37	48	-14	0.774194	0.0397335	0.535853	NotSig	0.580286	medium	OK
WBGene00020978	W03B1.9	23	81	23	69	-12	0.851852	0.0398785	0.536935	NotSig	0.704019	medium	OK
WBGene00004897	snb-1	120	46.5	121	57	10.5	1.22581	0.0399466	0.536981	NotSig	-0.278893	small	OK
WBGene00011200	R10E4.3	7	134	8	65	-69	0.485075	0.0400932	0.537897	NotSig	1.18042	large	OK
WBGene00006698	uaf-2	15	26	14	64	38	2.46154	0.0401445	0.537897	NotSig	-0.412403	small	OK
WBGene00044364	nspf-1	149	68	49	59	-9	0.867647	0.0402905	0.538983	NotSig	0.254778	small	OK
WBGene00003963	pdi-2	294	46	268	56	10	1.21739	0.0406269	0.542523	NotSig	-0.117961	negligible	OK
WBGene00022644	dod-19	57	55	67	68	13	1.23636	0.0407516	0.542523	NotSig	-0.270879	small	OK
WBGene00022739	toe-1	15	35	7	57	22	1.62857	0.0408168	0.542523	NotSig	-1.01074	large	OK
WBGene00007288	C04A11.5	8	39.5	10	80	40.5	2.02532	0.0407843	0.542523	NotSig	-0.950121	large	OK
WBGene00006840	unc-116	54	91.5	46	66.5	-25	0.726776	0.040953	0.543463	NotSig	0.410131	small	OK
WBGene00000896	dad-1	98	57.5	80	75.5	18	1.31304	0.0410725	0.544177	NotSig	-0.267129	small	OK
WBGene00004760	sel-2	21	89	17	53	-36	0.595506	0.0412912	0.544467	NotSig	0.668849	medium	OK
WBGene00012741	Y40H4A.2	40	65	48	55	-10	0.846154	0.0412542	0.544467	NotSig	0.490145	small	OK
WBGene00003902	pab-1	550	70	479	65	-5	0.928571	0.0412632	0.544467	NotSig	0.143644	negligible	OK
WBGene00006447	tag-72	5	87	9	21	-66	0.241379	0.041958	0.547816	NotSig	0.633024	medium	OK
WBGene00010629	K07C5.6	16	64	17	48	-16	0.75	0.0418098	0.547816	NotSig	0.860597	large	OK
WBGene00021579	clec-73	76	78.5	89	83	4.5	1.05732	0.0416428	0.547816	NotSig	-0.235348	small	OK
WBGene00006515	txdc-9	20	51.5	25	63	11.5	1.2233	0.0420285	0.547816	NotSig	-0.649084	medium	OK
WBGene00003097	lys-8	323	43	153	55	12	1.27907	0.0419516	0.547816	NotSig	-0.245606	small	OK
WBGene00021160	gba-4	52	47	26	70	23	1.48936	0.0417676	0.547816	NotSig	-0.54406	medium	OK
WBGene00000830	ctl-1	62	58	44	81	23	1.39655	0.0420737	0.547816	NotSig	-0.416077	small	OK
WBGene00020933	W02D3.4	25	62	23	99	37	1.59677	0.0419723	0.547816	NotSig	-0.686737	medium	OK
WBGene00007324	C05B5.8	15	98	19	74	-24	0.755102	0.042344	0.548489	NotSig	0.657535	medium	OK
WBGene00009783	rer-1	80	82.5	79	64	-18.5	0.775758	0.0422592	0.548489	NotSig	0.291198	small	OK
WBGene00006058	sst-20	118	51.5	118	43.5	-8	0.84466	0.0423351	0.548489	NotSig	0.271107	small	OK
WBGene00010988	metr-1	61	77	45	101	24	1.31169	0.0423898	0.548489	NotSig	-0.439162	small	OK
WBGene00009165	gpx-1	40	95.5	34	78	-17.5	0.816754	0.042499	0.549045	NotSig	0.420121	small	OK
WBGene00013532	Y73F8A.27	25	33	11	73	40	2.21212	0.0426942	0.549853	NotSig	-0.895694	large	OK
WBGene00001151	ech-2	17	46	8	98	52	2.13043	0.0426526	0.549853	NotSig	-1.02178	large	OK
WBGene00002204	kin-21	21	71	16	54	-17	0.760563	0.0429372	0.552126	NotSig	0.748139	medium	OK
WBGene00005002	spp-17	678	36	511	33	-3	0.916667	0.0430511	0.552734	NotSig	-0.0507066	negligible	OK
WBGene00000542	clp-1	47	78	42	62	-16	0.794872	0.0431667	0.553361	NotSig	0.310433	small	OK
WBGene00014127	ZK892.3	20	76.5	15	67	-9.5	0.875817	0.0436861	0.554946	NotSig	0.734522	medium	OK
WBGene00000263	F23H11.5	395	54	267	57	3	1.05556	0.0436918	0.554946	NotSig	-0.20325	small	OK
WBGene00011936	pgrn-1	45	49	37	65	16	1.32653	0.0436167	0.554946	NotSig	-0.522457	medium	OK
WBGene00017088	akir-1	55	59	54	83	24	1.40678	0.0435465	0.554946	NotSig	-0.294431	small	OK
WBGene00011095	gana-1	13	62	6	114	52	1.83871	0.0435789	0.554946	NotSig	-1.15941	large	OK
WBGene00001680	gpb-2	9	39	14	95.5	56.5	2.44872	0.0436636	0.554946	NotSig	-1.04522	large	OK
WBGene00017072	D2096.5	162	50	101	40	-10	0.8	0.0439398	0.556629	NotSig	0.267063	small	OK
WBGene00016995	acly-1	28	33	17	98	65	2.9697	0.0439585	0.556629	NotSig	-0.761069	medium	OK
WBGene00010229	F58A4.6	6	72	5	55	-17	0.763889	0.0441256	0.557892	NotSig	1.13693	large	OK
WBGene00010623	K07A12.5	42	61	20	83	22	1.36066	0.0442999	0.558394	NotSig	-0.593071	medium	OK
WBGene00007979	imp-1	23	56	17	108	52	1.92857	0.0442727	0.558394	NotSig	-0.629007	medium	OK
WBGene00000887	cyn-11	18	58	18	30	-28	0.517241	0.0444084	0.558912	NotSig	0.776049	medium	OK
WBGene00045416	Y37H2A.14	53	42	94	58.5	16.5	1.39286	0.0447176	0.561951	NotSig	-0.380266	small	OK
WBGene00019217	athp-2	8	93.5	5	57	-36.5	0.609626	0.045066	0.562918	NotSig	1.31232	large	OK
WBGene00011921	T22C1.12	8	73.5	5	41	-32.5	0.557823	0.045066	0.562918	NotSig	1.25369	large	OK
WBGene00022780	ZK622.1	30	76.5	31	55	-21.5	0.718954	0.0448856	0.562918	NotSig	0.468196	small	OK
WBGene00019260	H34I24.1	13	86	24	74.5	-11.5	0.866279	0.0449747	0.562918	NotSig	0.626236	medium	OK
WBGene00002147	ire-1	28	130	14	89	-41	0.684615	0.045335	0.565427	NotSig	0.591995	medium	OK
WBGene00009177	F26H9.5	50	52	47	77	25	1.48077	0.045522	0.566906	NotSig	-0.461096	small	OK
WBGene00003785	nos-3	15	68	10	51.5	-16.5	0.757353	0.0457504	0.568896	NotSig	0.849801	large	OK
WBGene00019762	M03F8.3	19	37	13	71	34	1.91892	0.0459403	0.570403	NotSig	-0.83887	large	OK
WBGene00007221	cpna-3	7	56	15	109	53	1.94643	0.0465217	0.576758	NotSig	-0.911203	large	OK
WBGene00004482	rps-13	1287	41	932	39	-2	0.95122	0.0466126	0.577022	NotSig	0.0517668	negligible	OK
WBGene00019334	K02F3.12	14	75.5	17	55	-20.5	0.728477	0.0469986	0.580604	NotSig	0.759978	medium	OK
WBGene00001303	emo-1	170	70	139	78	8	1.11429	0.0470419	0.580604	NotSig	-0.171288	negligible	OK
WBGene00018068	F35H10.2	45	85	41	75	-10	0.882353	0.047164	0.581246	NotSig	0.464339	small	OK
WBGene00044122	T28B8.6	51	74	34	64	-10	0.864865	0.0473875	0.582269	NotSig	0.527746	medium	OK
WBGene00009881	F49C12.12	116	55.5	92	69.5	14	1.25225	0.0473309	0.582269	NotSig	-0.268478	small	OK
WBGene00010740	K10D3.6	12	63.5	14	29.5	-34	0.464567	0.0476401	0.582457	NotSig	0.762864	medium	OK
WBGene00014562	Y17D7B.7	15	52	13	78	26	1.5	0.0475518	0.582457	NotSig	-0.618348	medium	OK
WBGene00007130	B0272.4	8	70	17	105	35	1.5	0.0474994	0.582457	NotSig	-0.800771	large	OK
WBGene00011064	adsl-1	27	35	14	71	36	2.02857	0.0476837	0.582457	NotSig	-0.833406	large	OK
WBGene00010036	cpar-1	5	61	7	23	-38	0.377049	0.0479798	0.584353	NotSig	1.94309	large	OK
WBGene00044648	R144.13	5	51	7	73	22	1.43137	0.0479798	0.584353	NotSig	-1.31085	large	OK
WBGene00009493	hrg-4	13	83	6	23	-60	0.277108	0.0483537	0.588043	NotSig	0.765366	medium	OK
WBGene00000740	col-167	61	33	41	52	19	1.57576	0.0484758	0.588665	NotSig	-0.518613	medium	OK
WBGene00009452	F36A2.2	9	110	13	56	-54	0.509091	0.0487801	0.589832	NotSig	0.991609	large	OK
WBGene00022614	ZC449.4	8	95	12	49	-46	0.515789	0.0488853	0.589832	NotSig	0.787274	medium	OK
WBGene00302980	F53E2.2	112	96	136	77.5	-18.5	0.807292	0.0490336	0.589832	NotSig	0.138159	negligible	OK
WBGene00001603	gln-2	239	76	209	82	6	1.07895	0.0489665	0.589832	NotSig	-0.0927742	negligible	OK
WBGene00009341	thoc-3	9	22	15	45	23	2.04545	0.0488519	0.589832	NotSig	-0.876819	large	OK
WBGene00009946	ogr-2	8	27	15	53	26	1.96296	0.048924	0.589832	NotSig	-0.679377	medium	OK
WBGene00008296	cdr-2	34	46	27	75	29	1.63043	0.0490697	0.589832	NotSig	-0.578479	medium	OK
WBGene00011263	R13H4.5	5	135	6	33.5	-101.5	0.248148	0.0519481	0.59069	NotSig	1.39663	large	OK
WBGene00001365	exc-4	7	103	5	31	-72	0.300971	0.0509132	0.59069	NotSig	1.06788	large	OK
WBGene00016173	fust-1	5	107	11	39	-68	0.364486	0.0517399	0.59069	NotSig	1.07178	large	OK
WBGene00022633	ZC581.3	10	115	12	54	-61	0.469565	0.0503243	0.59069	NotSig	1.0625	large	OK
WBGene00000407	cdk-5	9	107	14	46	-61	0.429907	0.050727	0.59069	NotSig	0.691893	medium	OK
WBGene00004235	ptr-21	15	114	9	63	-51	0.552632	0.0525809	0.59069	NotSig	0.896089	large	OK
WBGene00009412	F35E2.5	9	118	11	72	-46	0.610169	0.0526161	0.59069	NotSig	0.92193	large	OK
WBGene00000749	col-176	8	75	6	29.5	-45.5	0.393333	0.0525472	0.59069	NotSig	1.30392	large	OK
WBGene00004204	swsn-4	27	72	17	31	-41	0.430556	0.052299	0.59069	NotSig	0.576748	medium	OK
WBGene00016442	C35D10.5	10	79	10	44.5	-34.5	0.563291	0.0524259	0.59069	NotSig	0.506239	medium	OK
WBGene00011914	T22C1.3	12	79	9	48	-31	0.607595	0.0503612	0.59069	NotSig	1.01026	large	OK
WBGene00007499	C09H10.5	14	64	7	33	-31	0.515625	0.0523369	0.59069	NotSig	0.408797	small	OK
WBGene00014012	riok-3	12	82	12	52.5	-29.5	0.640244	0.0518646	0.59069	NotSig	0.975707	large	OK
WBGene00022079	Y69A2AR.8	9	121	15	92	-29	0.760331	0.0525809	0.59069	NotSig	0.818753	large	OK
WBGene00016450	clec-5	41	61	17	34	-27	0.557377	0.0493948	0.59069	NotSig	0.529962	medium	OK
WBGene00016020	sptl-1	37	61	30	37	-24	0.606557	0.0498739	0.59069	NotSig	0.519487	medium	OK
WBGene00007489	C09G5.7	18	75	12	53	-22	0.706667	0.0512611	0.59069	NotSig	0.72618	medium	OK
WBGene00006510	mtrr-1	23	61	15	40	-21	0.655738	0.0504035	0.59069	NotSig	0.621262	medium	OK
WBGene00019361	clik-3	94	77.5	88	56.5	-21	0.729032	0.0505205	0.59069	NotSig	0.32535	small	OK
WBGene00017077	D2096.10	52	95.5	62	78	-17.5	0.816754	0.0523542	0.59069	NotSig	0.418945	small	OK
WBGene00194649	Y57G11C.1130	25	77	25	63	-14	0.818182	0.0499553	0.59069	NotSig	0.266615	small	OK
WBGene00019086	F59A6.4	40	79.5	29	67	-12.5	0.842767	0.051009	0.59069	NotSig	0.540027	medium	OK
WBGene00007209	BE10.1	70	73	60	62	-11	0.849315	0.0500567	0.59069	NotSig	0.263938	small	OK
WBGene00020317	pdf-1	75	47	52	36.5	-10.5	0.776596	0.0512578	0.59069	NotSig	0.238325	small	OK
WBGene00009643	F42G4.6	67	85	57	75	-10	0.882353	0.0517073	0.59069	NotSig	0.375618	small	OK
WBGene00008149	pyp-1	112	66	105	57	-9	0.863636	0.0495788	0.59069	NotSig	0.25039	small	OK
WBGene00013657	Y105C5B.18	85	74	56	65	-9	0.878378	0.049774	0.59069	NotSig	0.292869	small	OK
WBGene00022144	pghm-1	47	36	48	31	-5	0.861111	0.0496205	0.59069	NotSig	-1.06741e-05	negligible	OK
WBGene00021398	Y38C1AA.7	834	85	663	81	-4	0.952941	0.0506877	0.59069	NotSig	0.0936401	negligible	OK
WBGene00009069	F23A7.4	309	24	285	21	-3	0.875	0.0502823	0.59069	NotSig	0.126232	negligible	OK
WBGene00000609	col-20	812	42	500	44	2	1.04762	0.0506577	0.59069	NotSig	-0.0678481	negligible	OK
WBGene00003934	pat-10	1518	42	1098	44	2	1.04762	0.0515654	0.59069	NotSig	-0.0484161	negligible	OK
WBGene00004481	rps-12	1433	41	1170	43	2	1.04878	0.0516194	0.59069	NotSig	-0.0642349	negligible	OK
WBGene00012786	Y43C5B.3	91	74	82	79	5	1.06757	0.0513042	0.59069	NotSig	-0.211705	small	OK
WBGene00000210	asg-2	214	48.5	146	56	7.5	1.15464	0.0506687	0.59069	NotSig	-0.234841	small	OK
WBGene00007305	ttbk-5	66	66	44	74	8	1.12121	0.0501256	0.59069	NotSig	-0.455683	small	OK
WBGene00015814	oatr-1	138	77	142	85.5	8.5	1.11039	0.0500208	0.59069	NotSig	-0.226987	small	OK
WBGene00006533	tba-7	114	56.5	140	69.5	13	1.23009	0.0526308	0.59069	NotSig	-0.19476	negligible	OK
WBGene00019001	ipgm-1	106	51	95	67	16	1.31373	0.0514036	0.59069	NotSig	-0.217467	small	OK
WBGene00018363	nlp-52	6	43.5	5	61	17.5	1.4023	0.0519481	0.59069	NotSig	-1.05593	large	OK
WBGene00021910	stim-1	27	60	28	78.5	18.5	1.30833	0.0498141	0.59069	NotSig	-0.535699	medium	OK
WBGene00011039	R05H5.4	22	61	41	81	20	1.32787	0.0515736	0.59069	NotSig	-0.44725	small	OK
WBGene00007153	clec-41	36	43	29	68	25	1.5814	0.0499455	0.59069	NotSig	-0.374896	small	OK
WBGene00006957	wsp-1	22	44.5	23	78	33.5	1.75281	0.0494943	0.59069	NotSig	-0.490567	small	OK
WBGene00015747	C13G5.2	10	27	10	61	34	2.25926	0.0524259	0.59069	NotSig	-1.10213	large	OK
WBGene00003828	nuc-1	61	46	18	81	35	1.76087	0.0508778	0.59069	NotSig	-0.525045	medium	OK
WBGene00020719	natc-1	21	35	23	70	35	2	0.0524713	0.59069	NotSig	-0.443928	small	OK
WBGene00005642	srp-1	18	53.5	10	103.5	50	1.93458	0.0520294	0.59069	NotSig	-0.836454	large	OK
WBGene00021502	Y40D12A.1	6	36.5	5	90	53.5	2.46575	0.0519481	0.59069	NotSig	-1.56593	large	OK
WBGene00019261	H34I24.2	131	55	44	41	-14	0.745455	0.0527979	0.590966	NotSig	0.302869	small	OK
WBGene00004478	rps-9	1709	39	1382	40	1	1.02564	0.0527731	0.590966	NotSig	-0.0591467	negligible	OK
WBGene00000754	col-181	1130	42	826	46	4	1.09524	0.0531108	0.592869	NotSig	-0.0708422	negligible	OK
WBGene00012664	Y39B6A.1	123	58	67	73	15	1.25862	0.0530681	0.592869	NotSig	-0.286801	small	OK
WBGene00001396	fat-4	184	47	185	56	9	1.19149	0.0532496	0.593619	NotSig	-0.188079	negligible	OK
WBGene00003087	lsy-2	9	183	8	91.5	-91.5	0.5	0.0539966	0.594862	NotSig	1.20668	large	OK
WBGene00011302	R166.2	17	97	15	46	-51	0.474227	0.0540067	0.594862	NotSig	0.77932	medium	OK
WBGene00011923	chhy-1	17	67	12	31.5	-35.5	0.470149	0.0539595	0.594862	NotSig	0.555829	medium	OK
WBGene00003066	lpl-1	16	71	20	57.5	-13.5	0.809859	0.0539884	0.594862	NotSig	0.537868	medium	OK
WBGene00013168	arp-1	35	67	31	54	-13	0.80597	0.0538905	0.594862	NotSig	0.516482	medium	OK
WBGene00004424	rpl-12	1068	43.5	845	45	1.5	1.03448	0.0536555	0.594862	NotSig	-0.0461609	negligible	OK
WBGene00004385	rnp-2	19	29	19	49	20	1.68966	0.0538271	0.594862	NotSig	-0.372303	small	OK
WBGene00018831	F54E7.9	18	36.5	12	62	25.5	1.69863	0.0539764	0.594862	NotSig	-0.824332	large	OK
WBGene00004057	pmk-3	5	54	11	91	37	1.68519	0.0539401	0.594862	NotSig	-1.05317	large	OK
WBGene00007186	B0464.6	15	70	21	49	-21	0.7	0.0540904	0.594995	NotSig	0.79266	medium	OK
WBGene00018195	btb-16	5	95	13	40	-55	0.421053	0.0544597	0.595727	NotSig	1.29637	large	OK
WBGene00008402	wdfy-2	12	74.5	9	48	-26.5	0.644295	0.0545359	0.595727	NotSig	0.719132	medium	OK
WBGene00013879	ZC376.8	39	75	35	61	-14	0.813333	0.0545862	0.595727	NotSig	0.41396	small	OK
WBGene00016652	got-2.1	52	86	55	73	-13	0.848837	0.0544562	0.595727	NotSig	0.358477	small	OK
WBGene00269394	F59H6.15	39	83	35	72	-11	0.86747	0.054588	0.595727	NotSig	0.471205	small	OK
WBGene00006608	tre-2	35	80	29	100	20	1.25	0.0545824	0.595727	NotSig	-0.47952	small	OK
WBGene00022055	Y67D2.5	6	36	5	21	-15	0.583333	0.0546812	0.59596	NotSig	1.04702	large	OK
WBGene00022760	ZK546.3	59	67	67	62	-5	0.925373	0.0549287	0.597872	NotSig	0.345465	small	OK
WBGene00018001	F33D11.2	19	84	17	63	-21	0.75	0.0551631	0.598636	NotSig	0.688357	medium	OK
WBGene00015184	djr-1.1	49	55	43	70	15	1.27273	0.0551447	0.598636	NotSig	-0.478676	small	OK
WBGene00004087	ppk-1	11	57	14	85.5	28.5	1.5	0.0552154	0.598636	NotSig	-0.69125	medium	OK
WBGene00008186	best-11	18	96.5	16	64.5	-32	0.668394	0.0553893	0.598955	NotSig	0.203836	small	OK
WBGene00004465	rpn-9	90	53.5	68	63.5	10	1.18692	0.0553791	0.598955	NotSig	-0.294552	small	OK
WBGene00003216	memi-1	5	53	5	21	-32	0.396226	0.0555556	0.599191	NotSig	1.30485	large	OK
WBGene00206420	T26G10.7	5	72	5	113	41	1.56944	0.0555556	0.599191	NotSig	-1.60276	large	OK
WBGene00018586	ubxn-3	13	49	11	98	49	2	0.0557816	0.600068	NotSig	-0.628885	medium	OK
WBGene00000846	cup-5	8	91.5	7	158	66.5	1.72678	0.0557579	0.600068	NotSig	-1.11892	large	OK
WBGene00011891	del-6	46	82	64	59.5	-22.5	0.72561	0.0562548	0.600271	NotSig	0.412244	small	OK
WBGene00013697	dsbn-1	12	56	11	34	-22	0.607143	0.05628	0.600271	NotSig	0.666384	medium	OK
WBGene00008001	C38C10.3	52	75.5	43	62	-13.5	0.821192	0.0565242	0.600271	NotSig	0.38152	small	OK
WBGene00013690	hprt-1	29	59	36	47	-12	0.79661	0.0564748	0.600271	NotSig	0.476763	small	OK
WBGene00018590	nlp-37	14	40	7	32	-8	0.8	0.0563908	0.600271	NotSig	0.889271	large	OK
WBGene00008584	irg-4	151	47	93	58	11	1.23404	0.0563921	0.600271	NotSig	-0.343073	small	OK
WBGene00014177	frg-1	22	34.5	21	47	12.5	1.36232	0.0563827	0.600271	NotSig	-0.367226	small	OK
WBGene00018632	tag-296	25	68	21	92	24	1.35294	0.0563949	0.600271	NotSig	-0.380993	small	OK
WBGene00016667	C45E5.4	10	35.5	6	67.5	32	1.90141	0.0559441	0.600271	NotSig	-1.16508	large	OK
WBGene00009306	maph-1.1	16	45	20	99	54	2.2	0.0560673	0.600271	NotSig	-0.622314	medium	OK
WBGene00011029	abhd-11.2	12	56.5	12	108	51.5	1.9115	0.0566392	0.600723	NotSig	-0.810045	large	OK
WBGene00007786	rmd-2	97	53	92	65.5	12.5	1.23585	0.0567876	0.601528	NotSig	-0.307015	small	OK
WBGene00006220	str-176	17	91	8	41	-50	0.450549	0.0582221	0.606724	NotSig	0.995899	large	OK
WBGene00001082	dpy-23	8	75.5	8	25.5	-50	0.337748	0.0585217	0.606724	NotSig	0.817581	large	OK
WBGene00000424	ced-10	13	108	13	65	-43	0.601852	0.0577277	0.606724	NotSig	0.788033	medium	OK
WBGene00044762	ZK688.11	10	63	6	24	-39	0.380952	0.0574937	0.606724	NotSig	0.375559	small	OK
WBGene00011893	T21C9.6	23	100	18	61	-39	0.61	0.0585074	0.606724	NotSig	0.6409	medium	OK
WBGene00013729	Y111B2A.3	18	92	8	61	-31	0.663043	0.0583445	0.606724	NotSig	0.906891	large	OK
WBGene00013740	hut-1	22	88	17	61	-27	0.693182	0.0577137	0.606724	NotSig	0.707848	medium	OK
WBGene00009512	bigr-1	29	68	14	42	-26	0.617647	0.0584036	0.606724	NotSig	0.385481	small	OK
WBGene00010279	letm-1	32	62.5	26	44	-18.5	0.704	0.0574336	0.606724	NotSig	0.394643	small	OK
WBGene00018389	F43C11.12	86	67	57	60	-7	0.895522	0.0583944	0.606724	NotSig	0.245381	small	OK
WBGene00015845	C16C8.7	164	46	138	43	-3	0.934783	0.057688	0.606724	NotSig	0.114024	negligible	OK
WBGene00011247	mrpl-49	20	25.5	19	40	14.5	1.56863	0.0578192	0.606724	NotSig	-0.393618	small	OK
WBGene00012837	Y43F8C.16	28	53	13	73	20	1.37736	0.0585204	0.606724	NotSig	-0.755648	medium	OK
WBGene00007009	wwp-1	41	65	58	87	22	1.33846	0.0583109	0.606724	NotSig	-0.335112	small	OK
WBGene00003019	lin-33	20	49	19	72	23	1.46939	0.0577938	0.606724	NotSig	-0.50347	medium	OK
WBGene00009702	F44F4.3	19	61	11	84	23	1.37705	0.0580817	0.606724	NotSig	-0.605775	medium	OK
WBGene00005001	spp-16	38	53.5	9	78	24.5	1.45794	0.0583259	0.606724	NotSig	-0.807812	large	OK
WBGene00017546	rpa-1	37	69	31	63	-6	0.913043	0.0586941	0.607752	NotSig	0.510341	medium	OK
WBGene00001683	gpd-1	57	60	36	53	-7	0.883333	0.058819	0.608285	NotSig	0.369445	small	OK
WBGene00012223	W03C9.8	61	82	49	68	-14	0.829268	0.0589181	0.608299	NotSig	0.287641	small	OK
WBGene00001153	ech-4	73	51	72	68	17	1.33333	0.058967	0.608299	NotSig	-0.371271	small	OK
WBGene00018994	F56H1.3	8	165.5	6	112.5	-53	0.679758	0.0592741	0.609193	NotSig	1.32412	large	OK
WBGene00014085	ZK809.1	36	71.5	33	57	-14.5	0.797203	0.0592559	0.609193	NotSig	0.234134	small	OK
WBGene00021427	Y38F2AR.9	195	71	152	62	-9	0.873239	0.0592126	0.609193	NotSig	0.176235	negligible	OK
WBGene00006321	sup-12	8	142.5	9	71	-71.5	0.498246	0.0602865	0.610012	NotSig	0.456286	small	OK
WBGene00022173	set-27	8	89	6	32.5	-56.5	0.365169	0.0609301	0.610012	NotSig	1.25394	large	OK
WBGene00003030	lin-45	14	62.5	10	38.5	-24	0.616	0.0609117	0.610012	NotSig	0.795366	medium	OK
WBGene00021952	vha-19	122	76	104	57	-19	0.75	0.0598235	0.610012	NotSig	0.24189	small	OK
WBGene00012296	spe-46	115	54	108	47	-7	0.87037	0.0609718	0.610012	NotSig	0.197413	negligible	OK
WBGene00008724	F13A7.1	143	60	148	55.5	-4.5	0.925	0.0601974	0.610012	NotSig	0.199085	negligible	OK
WBGene00000064	act-2	745	56	678	52	-4	0.928571	0.0602272	0.610012	NotSig	0.0901699	negligible	OK
WBGene00020990	W03D8.9	418	71	418	67	-4	0.943662	0.0605347	0.610012	NotSig	0.107488	negligible	OK
WBGene00002265	lec-2	194	48	153	57	9	1.1875	0.0597593	0.610012	NotSig	-0.227956	small	OK
WBGene00004965	spe-11	115	86	120	98	12	1.13953	0.0603219	0.610012	NotSig	-0.181314	negligible	OK
WBGene00012158	ucr-2.1	120	48	89	61	13	1.27083	0.060635	0.610012	NotSig	-0.354174	small	OK
WBGene00000814	csn-2	21	41	26	58.5	17.5	1.42683	0.0596378	0.610012	NotSig	-0.684848	medium	OK
WBGene00004705	rsp-8	27	65	41	88	23	1.35385	0.0600367	0.610012	NotSig	-0.489456	small	OK
WBGene00077500	C27H6.9	8	35	13	59	24	1.68571	0.0594603	0.610012	NotSig	-0.973859	large	OK
WBGene00003009	lin-23	19	67	29	92	25	1.37313	0.0605485	0.610012	NotSig	-0.514594	medium	OK
WBGene00018984	F56F10.1	37	40	19	66	26	1.65	0.0603292	0.610012	NotSig	-0.48306	small	OK
WBGene00015210	B0496.1	16	60.5	11	88	27.5	1.45455	0.060731	0.610012	NotSig	-0.861633	large	OK
WBGene00004088	ppk-2	18	53.5	22	82	28.5	1.53271	0.0605659	0.610012	NotSig	-0.640539	medium	OK
WBGene00011736	T12D8.9	37	45	28	75.5	30.5	1.67778	0.0608106	0.610012	NotSig	-0.506394	medium	OK
WBGene00021103	eri-3	10	44.5	17	83	38.5	1.86517	0.0596412	0.610012	NotSig	-0.418419	small	OK
WBGene00018409	F44B9.8	23	42	18	81.5	39.5	1.94048	0.0602913	0.610012	NotSig	-0.585868	medium	OK
WBGene00004131	pqn-44	40	70	7	117	47	1.67143	0.059748	0.610012	NotSig	-0.671448	medium	OK
WBGene00012330	zip-3	16	111.5	26	52.5	-59	0.470852	0.0621187	0.610576	NotSig	0.740124	medium	OK
WBGene00018594	aman-3	14	118	6	74.5	-43.5	0.631356	0.0621775	0.610576	NotSig	0.446625	small	OK
WBGene00017554	nep-9	11	99	8	57.5	-41.5	0.580808	0.0620253	0.610576	NotSig	0.972172	large	OK
WBGene00045484	F34D10.9	35	124	26	94	-30	0.758065	0.0618723	0.610576	NotSig	0.575069	medium	OK
WBGene00022032	Y65B4A.9	14	83	16	63.5	-19.5	0.76506	0.0612748	0.610576	NotSig	0.756584	medium	OK
WBGene00000190	arf-1.1	27	56	15	37	-19	0.660714	0.0622404	0.610576	NotSig	0.61104	medium	OK
WBGene00017021	D1022.2	141	61	68	48	-13	0.786885	0.0626465	0.610576	NotSig	0.142874	negligible	OK
WBGene00015126	B0303.4	29	77	23	64	-13	0.831169	0.0626477	0.610576	NotSig	0.548977	medium	OK
WBGene00019163	ubxn-6	33	64	50	51.5	-12.5	0.804688	0.0620561	0.610576	NotSig	0.414977	small	OK
WBGene00001462	flp-19	25	41	13	33	-8	0.804878	0.0621799	0.610576	NotSig	0.566314	medium	OK
WBGene00006585	tni-3	223	44	155	50	6	1.13636	0.0614976	0.610576	NotSig	-0.272283	small	OK
WBGene00009712	F44G4.2	169	57	117	68	11	1.19298	0.062262	0.610576	NotSig	-0.25343	small	OK
WBGene00004152	pqn-70	37	82	16	97	15	1.18293	0.0614906	0.610576	NotSig	-0.686328	medium	OK
WBGene00002193	kin-5	48	56.5	40	71.5	15	1.26549	0.0621932	0.610576	NotSig	-0.388109	small	OK
WBGene00004810	skr-4	34	66	54	81	15	1.22727	0.0622932	0.610576	NotSig	-0.305484	small	OK
WBGene00015630	C09B9.7	10	62	13	79	17	1.27419	0.0625521	0.610576	NotSig	-0.828979	large	OK
WBGene00007689	C18E9.9	38	61.5	35	79	17.5	1.28455	0.0612186	0.610576	NotSig	-0.438848	small	OK
WBGene00006466	tag-115	9	58	11	85	27	1.46552	0.0625952	0.610576	NotSig	-0.885662	large	OK
WBGene00004315	rbd-1	18	60.5	8	90	29.5	1.4876	0.0626387	0.610576	NotSig	-0.855244	large	OK
WBGene00002266	lec-3	31	67	41	99	32	1.47761	0.0621412	0.610576	NotSig	-0.166696	negligible	OK
WBGene00009178	uggt-2	15	101	6	139.5	38.5	1.38119	0.0615377	0.610576	NotSig	-1.20965	large	OK
WBGene00016958	ilys-4	11	38	9	119	81	3.13158	0.0625952	0.610576	NotSig	-1.32723	large	OK
WBGene00019457	vms-1	21	103	22	51	-52	0.495146	0.0629928	0.613219	NotSig	0.74208	medium	OK
WBGene00021036	W05F2.4	8	51	11	92	41	1.80392	0.0630708	0.613259	NotSig	-0.874429	large	OK
WBGene00003538	nas-19	52	69.5	26	60	-9.5	0.863309	0.063543	0.617126	NotSig	0.401817	small	OK
WBGene00012704	mlt-3	8	119.5	8	55.5	-64	0.464435	0.0656837	0.620479	NotSig	1.01486	large	OK
WBGene00009582	F40F9.5	8	103	5	40	-63	0.38835	0.0652681	0.620479	NotSig	1.17812	large	OK
WBGene00021021	mrpl-30	10	81.5	9	36	-45.5	0.441718	0.0652536	0.620479	NotSig	0.79852	medium	OK
WBGene00000161	apa-2	9	116	10	72.5	-43.5	0.625	0.0652536	0.620479	NotSig	0.965836	large	OK
WBGene00017582	F18G5.6	26	78.5	8	47.5	-31	0.605096	0.0646021	0.620479	NotSig	0.841538	large	OK
WBGene00014793	H40L08.2	23	142	16	112.5	-29.5	0.792254	0.0654784	0.620479	NotSig	0.443693	small	OK
WBGene00012538	Y37A1B.5	30	81	25	53	-28	0.654321	0.0641521	0.620479	NotSig	0.524261	medium	OK
WBGene00021010	W03G1.2	20	108.5	16	81	-27.5	0.746544	0.0646169	0.620479	NotSig	0.584738	medium	OK
WBGene00021315	Y32H12A.7	19	75	20	50.5	-24.5	0.673333	0.0656562	0.620479	NotSig	0.489646	small	OK
WBGene00018465	F45E1.4	22	90	28	69	-21	0.766667	0.0647144	0.620479	NotSig	0.589386	medium	OK
WBGene00018127	F36H12.14	24	75.5	31	56	-19.5	0.741722	0.0655049	0.620479	NotSig	0.465498	small	OK
WBGene00001414	fer-1	28	80.5	36	61.5	-19	0.763975	0.0656196	0.620479	NotSig	0.526323	medium	OK
WBGene00018000	F33D11.1	24	57.5	14	42.5	-15	0.73913	0.0647684	0.620479	NotSig	0.654316	medium	OK
WBGene00009305	F32A7.4	15	44	13	32	-12	0.727273	0.0652749	0.620479	NotSig	0.645468	medium	OK
WBGene00022029	Y65B4A.6	32	54	23	43	-11	0.796296	0.0640527	0.620479	NotSig	0.546537	medium	OK
WBGene00007974	dhfr-1	22	58	20	47	-11	0.810345	0.0640549	0.620479	NotSig	0.583055	medium	OK
WBGene00009377	F34D10.8	199	67	183	72	5	1.07463	0.0654764	0.620479	NotSig	-0.137891	negligible	OK
WBGene00044744	F10G7.12	36	43.5	31	50	6.5	1.14943	0.0644755	0.620479	NotSig	-0.392208	small	OK
WBGene00003091	lys-2	186	37	168	46	9	1.24324	0.0648379	0.620479	NotSig	-0.217532	small	OK
WBGene00021876	Y54G2A.11	23	76	24	111.5	35.5	1.46711	0.0655589	0.620479	NotSig	-0.574864	medium	OK
WBGene00008199	C49C3.9	28	64	21	106	42	1.65625	0.0644777	0.620479	NotSig	-0.575142	medium	OK
WBGene00003800	npp-14	11	48	20	91	43	1.89583	0.0655705	0.620479	NotSig	-0.767913	medium	OK
WBGene00009741	drr-1	15	35	9	81	46	2.31429	0.0644164	0.620479	NotSig	-0.733902	medium	OK
WBGene00000233	avr-15	25	106	14	217.5	111.5	2.05189	0.0650766	0.620479	NotSig	-0.508072	medium	OK
WBGene00006941	wnk-1	22	63.5	12	35	-28.5	0.551181	0.0659719	0.62127	NotSig	0.606792	medium	OK
WBGene00014225	ZK1098.9	32	82.5	30	65.5	-17	0.793939	0.065895	0.62127	NotSig	0.43311	small	OK
WBGene00000273	brp-1	236	47	213	68	21	1.44681	0.0659922	0.62127	NotSig	-0.127909	negligible	OK
WBGene00017417	F13B6.2	9	56	6	34.5	-21.5	0.616071	0.0663337	0.623071	NotSig	0.844907	large	OK
WBGene00022761	ZK546.4	81	45	74	54.5	9.5	1.21111	0.0663153	0.623071	NotSig	-0.265795	small	OK
WBGene00006823	unc-94	21	67	17	106	39	1.58209	0.0664364	0.623329	NotSig	-0.701776	medium	OK
WBGene00018196	nep-13	17	74	10	58	-16	0.783784	0.0666463	0.624592	NotSig	0.614747	medium	OK
WBGene00021394	Y38C1AA.1	8	111	5	58	-53	0.522523	0.0669021	0.624943	NotSig	1.14353	large	OK
WBGene00007564	mrps-22	13	91	11	47	-44	0.516484	0.0678811	0.624943	NotSig	0.979928	large	OK
WBGene00013557	Y75B8A.24	12	86	14	54.5	-31.5	0.633721	0.0678148	0.624943	NotSig	0.602755	medium	OK
WBGene00008623	spe-43	15	77	18	46	-31	0.597403	0.0677378	0.624943	NotSig	0.70988	medium	OK
WBGene00045276	F18E3.13	20	74	20	43	-31	0.581081	0.0678424	0.624943	NotSig	0.589925	medium	OK
WBGene00018721	polh-1	10	69	11	44	-25	0.637681	0.067032	0.624943	NotSig	0.857121	large	OK
WBGene00004090	eif-2Bgamma	17	71	22	47	-24	0.661972	0.0676505	0.624943	NotSig	0.537894	medium	OK
WBGene00016592	erl-1	9	57	14	38.5	-18.5	0.675439	0.067522	0.624943	NotSig	0.61669	medium	OK
WBGene00016989	mrpl-48	24	39.5	8	34	-5.5	0.860759	0.0672755	0.624943	NotSig	0.75935	medium	OK
WBGene00011795	T16A9.5	262	78	249	74	-4	0.948718	0.0674209	0.624943	NotSig	0.13092	negligible	OK
WBGene00006537	tbb-2	349	58	268	63	5	1.08621	0.067975	0.624943	NotSig	-0.125378	negligible	OK
WBGene00012966	exos-1	9	31	11	42	11	1.35484	0.06804	0.624943	NotSig	-0.958506	large	OK
WBGene00001037	dnj-19	59	56	65	69	13	1.23214	0.0677949	0.624943	NotSig	-0.267789	small	OK
WBGene00020886	ttr-6	152	49.5	122	63	13.5	1.27273	0.0668689	0.624943	NotSig	-0.236005	small	OK
WBGene00002255	lbp-3	53	54	33	82	28	1.51852	0.0679624	0.624943	NotSig	-0.506067	medium	OK
WBGene00001568	snpc-4	12	51	14	80.5	29.5	1.57843	0.0675798	0.624943	NotSig	-0.753907	medium	OK
WBGene00001372	exo-3	8	31	10	60.5	29.5	1.95161	0.0675991	0.624943	NotSig	-0.802641	large	OK
WBGene00007365	C06B3.6	46	57	43	90	33	1.57895	0.0670712	0.624943	NotSig	-0.399336	small	OK
WBGene00006593	tol-1	7	114	12	51	-63	0.447368	0.0683496	0.624968	NotSig	0.84623	large	OK
WBGene00019002	F57B10.4	7	120	12	62.5	-57.5	0.520833	0.0683496	0.624968	NotSig	1.2111	large	OK
WBGene00001229	eif-3.F	55	72	66	54	-18	0.75	0.0684195	0.624968	NotSig	0.325729	small	OK
WBGene00019912	R06B10.1	7	86	13	100	14	1.16279	0.0681584	0.624968	NotSig	-1.07179	large	OK
WBGene00016144	mmab-1	16	43.5	13	71	27.5	1.63218	0.0682748	0.624968	NotSig	-0.6731	medium	OK
WBGene00017567	F18E3.11	13	97	17	56	-41	0.57732	0.0686443	0.62622	NotSig	0.800914	large	OK
WBGene00022400	rpb-9	17	39	23	76	37	1.94872	0.068783	0.62622	NotSig	-0.472968	small	OK
WBGene00020799	T25D10.1	12	57.5	12	121.5	64	2.11304	0.0687229	0.62622	NotSig	-0.885834	large	OK
WBGene00015997	C18H7.7	61	76	45	60	-16	0.789474	0.0689193	0.626475	NotSig	0.290635	small	OK
WBGene00019830	hrg-1	41	73	35	100	27	1.36986	0.0689622	0.626475	NotSig	-0.228014	small	OK
WBGene00017211	fbxb-36	10	96.5	10	134.5	38	1.39378	0.0693276	0.628418	NotSig	-0.805921	large	OK
WBGene00022697	cyy-1	11	33	12	81	48	2.45455	0.0692941	0.628418	NotSig	-0.539008	medium	OK
WBGene00007534	fubl-1	20	91.5	18	56.5	-35	0.617486	0.0698344	0.630574	NotSig	0.229523	small	OK
WBGene00022951	C30E1.9	48	158	64	134	-24	0.848101	0.0696816	0.630574	NotSig	0.345633	small	OK
WBGene00020184	uba-5	36	75	26	62	-13	0.826667	0.0699198	0.630574	NotSig	0.496055	small	OK
WBGene00014095	gdh-1	460	50	362	56.5	6.5	1.13	0.0699455	0.630574	NotSig	-0.144847	negligible	OK
WBGene00004736	sca-1	269	54	177	67	13	1.24074	0.0698707	0.630574	NotSig	-0.157518	negligible	OK
WBGene00010790	sodh-1	367	60	68	81.5	21.5	1.35833	0.070043	0.630767	NotSig	-0.14315	negligible	OK
WBGene00004273	rab-10	39	45	54	63	18	1.4	0.0702363	0.631822	NotSig	-0.324619	small	OK
WBGene00271780	F11A6.16	105	33	115	40	7	1.21212	0.070346	0.632124	NotSig	-0.242538	small	OK
WBGene00018088	trpp-4	10	35.5	7	69	33.5	1.94366	0.0706638	0.634292	NotSig	-0.984454	large	OK
WBGene00015940	zipt-3	7	28	9	95	67	3.39286	0.0711538	0.638	NotSig	-0.941445	large	OK
WBGene00022776	perm-3	53	60	35	45	-15	0.75	0.0713258	0.638162	NotSig	0.210464	small	OK
WBGene00012149	VF13D12L.3	39	48	38	81.5	33.5	1.69792	0.0712805	0.638162	NotSig	-0.290923	small	OK
WBGene00012234	W04A4.5	7	110	7	39	-71	0.354545	0.0728438	0.639696	NotSig	1.65493	large	OK
WBGene00004234	ptr-20	7	162	7	96	-66	0.592593	0.0728438	0.639696	NotSig	1.07654	large	OK
WBGene00012182	osta-3	7	108	8	49	-59	0.453704	0.0721057	0.639696	NotSig	0.830222	large	OK
WBGene00003659	nhr-69	7	96	6	38	-58	0.395833	0.0737482	0.639696	NotSig	1.14056	large	OK
WBGene00000177	aqp-9	11	113	10	60.5	-52.5	0.535398	0.0724565	0.639696	NotSig	0.850184	large	OK
WBGene00022737	tofu-7	6	85	7	35	-50	0.411765	0.0734266	0.639696	NotSig	1.15277	large	OK
WBGene00018867	zhp-1	5	96	7	49	-47	0.510417	0.073025	0.639696	NotSig	1.46558	large	OK
WBGene00006934	vps-54	15	92	7	50	-42	0.543478	0.0720931	0.639696	NotSig	0.847465	large	OK
WBGene00009374	F34D10.4	13	83	15	47	-36	0.566265	0.0722511	0.639696	NotSig	0.786585	medium	OK
WBGene00044763	ZK688.12	30	69.5	26	43.5	-26	0.625899	0.0732614	0.639696	NotSig	0.522859	medium	OK
WBGene00015422	C04E6.5	31	84	20	62	-22	0.738095	0.0726677	0.639696	NotSig	0.457714	small	OK
WBGene00014024	ZK637.4	16	59	14	44	-15	0.745763	0.0737871	0.639696	NotSig	0.707822	medium	OK
WBGene00003994	pgl-3	37	83	34	69	-14	0.831325	0.0725133	0.639696	NotSig	0.489444	small	OK
WBGene00008424	D2045.7	19	84	16	70.5	-13.5	0.839286	0.0735549	0.639696	NotSig	0.757226	medium	OK
WBGene00017292	F09E5.16	26	45	14	32.5	-12.5	0.722222	0.0738111	0.639696	NotSig	0.477542	small	OK
WBGene00012602	Y38E10A.24	128	54.5	90	45.5	-9	0.834862	0.071766	0.639696	NotSig	0.303543	small	OK
WBGene00015848	C16C8.10	75	51	63	44	-7	0.862745	0.0735647	0.639696	NotSig	0.235556	small	OK
WBGene00206479	C44C11.6	14	68.5	7	76	7.5	1.10949	0.0731847	0.639696	NotSig	-0.85699	large	OK
WBGene00044298	T23B7.2	37	53	43	63	10	1.18868	0.0718251	0.639696	NotSig	-0.19944	negligible	OK
WBGene00010491	K02B7.3	87	58	85	68	10	1.17241	0.0734044	0.639696	NotSig	-0.0131098	negligible	OK
WBGene00018599	F48C1.6	16	38.5	24	52.5	14	1.36364	0.0726509	0.639696	NotSig	-0.540904	medium	OK
WBGene00016387	kbp-5	22	30.5	21	49	18.5	1.60656	0.0720145	0.639696	NotSig	-0.157724	negligible	OK
WBGene00010653	K08C9.6	94	54.5	30	73	18.5	1.33945	0.0722665	0.639696	NotSig	-0.418052	small	OK
WBGene00012695	Y39B6A.37	14	30.5	13	51	20.5	1.67213	0.0724047	0.639696	NotSig	-0.778503	medium	OK
WBGene00008745	F13E6.1	45	53	52	74.5	21.5	1.40566	0.0733553	0.639696	NotSig	-0.178003	negligible	OK
WBGene00007807	C29F3.7	35	53	47	76	23	1.43396	0.071816	0.639696	NotSig	-0.444817	small	OK
WBGene00019884	R05D3.12	5	70	7	95	25	1.35714	0.0732323	0.639696	NotSig	-0.981348	large	OK
WBGene00003754	nlp-16	10	42	14	80	38	1.90476	0.0738016	0.639696	NotSig	-0.736033	medium	OK
WBGene00009245	rict-1	7	68	5	109	41	1.60294	0.0732323	0.639696	NotSig	-1.32674	large	OK
WBGene00007043	algn-10	10	40.5	6	90	49.5	2.22222	0.0726773	0.639696	NotSig	-1.12837	large	OK
WBGene00021743	Y50D4B.4	14	63	10	31.5	-31.5	0.5	0.0739902	0.639963	NotSig	0.785817	medium	OK
WBGene00000888	cyn-12	11	55	9	32	-23	0.581818	0.0740905	0.639963	NotSig	0.868254	large	OK
WBGene00009620	fip-5	22	53	21	66	13	1.24528	0.0740894	0.639963	NotSig	-0.606746	medium	OK
WBGene00006595	top-1	23	57	25	81	24	1.42105	0.0741505	0.639963	NotSig	-0.518089	medium	OK
WBGene00009173	prom-1	13	67	7	28	-39	0.41791	0.0742647	0.640282	NotSig	0.827098	large	OK
WBGene00011306	R186.3	20	48.5	38	74.5	26	1.53608	0.0745152	0.641774	NotSig	-0.351109	small	OK
WBGene00005022	sqv-4	38	44	38	61.5	17.5	1.39773	0.0747484	0.643115	NotSig	-0.390142	small	OK
WBGene00003464	msp-77	1706	58	1583	57	-1	0.982759	0.0748295	0.643146	NotSig	0.0540689	negligible	OK
WBGene00015927	dyci-1	19	89	34	76	-13	0.853933	0.0749251	0.643301	NotSig	0.588792	medium	OK
WBGene00020140	ant-1.4	167	60	146	57.5	-2.5	0.958333	0.0750887	0.643539	NotSig	0.205845	small	OK
WBGene00016946	C55B7.10	33	63	40	82	19	1.30159	0.0751856	0.643539	NotSig	-0.402096	small	OK
WBGene00007919	cup-16	14	41.5	11	102	60.5	2.45783	0.0751494	0.643539	NotSig	-0.672934	medium	OK
WBGene00013656	Y105C5B.17	36	87.5	13	78	-9.5	0.891429	0.0753678	0.644434	NotSig	0.527164	medium	OK
WBGene00011425	T04B2.7	26	54	17	61	7	1.12963	0.0756225	0.645946	NotSig	-0.609474	medium	OK
WBGene00019209	emc-1	32	88.5	26	53.5	-35	0.60452	0.0759245	0.646404	NotSig	0.431001	small	OK
WBGene00004095	pqe-1	19	95	24	61	-34	0.642105	0.0760659	0.646404	NotSig	0.277544	small	OK
WBGene00013296	Y57G11B.3	25	84	15	62	-22	0.738095	0.0759371	0.646404	NotSig	0.605408	medium	OK
WBGene00002229	klp-19	40	40	36	54.5	14.5	1.3625	0.076029	0.646404	NotSig	-0.274428	small	OK
WBGene00007461	C08F11.14	12	88.5	7	120	31.5	1.35593	0.0757984	0.646404	NotSig	-1.10794	large	OK
WBGene00021644	Y47G6A.18	34	101.5	37	90	-11.5	0.8867	0.0762621	0.647408	NotSig	0.537117	medium	OK
WBGene00195178	ZC581.10	42	61	41	73	12	1.19672	0.0764102	0.648002	NotSig	-0.287818	small	OK
WBGene00004512	rrn-1.1	165	35	322	32	-3	0.914286	0.0767227	0.649988	NotSig	0.135669	negligible	OK
WBGene00019818	R02C2.7	12	81.5	13	40	-41.5	0.490798	0.077043	0.650955	NotSig	0.741385	medium	OK
WBGene00000981	dhs-18	28	48.5	21	71	22.5	1.46392	0.0769415	0.650955	NotSig	-0.324304	small	OK
WBGene00003472	mtk-1	13	70	10	116	46	1.65714	0.0770723	0.650955	NotSig	-0.574996	medium	OK
WBGene00003911	pak-1	7	107	11	32	-75	0.299065	0.0772345	0.651009	NotSig	1.14236	large	OK
WBGene00021544	Y43B11AR.3	9	29	9	48	19	1.65517	0.0772357	0.651009	NotSig	-0.825291	large	OK
WBGene00044989	Y37A1B.17	6	118	6	34.5	-83.5	0.292373	0.0776483	0.653159	NotSig	1.01077	large	OK
WBGene00008950	wht-5	26	81.5	46	63	-18.5	0.773006	0.077622	0.653159	NotSig	0.462292	small	OK
WBGene00019544	miro-1	6	127	11	67	-60	0.527559	0.0782159	0.653229	NotSig	1.07588	large	OK
WBGene00018460	F45D11.15	21	90	18	66	-24	0.733333	0.0782375	0.653229	NotSig	0.673196	medium	OK
WBGene00077699	C45B11.8	31	90	16	76.5	-13.5	0.85	0.0779196	0.653229	NotSig	0.525337	medium	OK
WBGene00013105	fip-7	41	43	26	35	-8	0.813953	0.0777643	0.653229	NotSig	0.366624	small	OK
WBGene00011886	T21B10.4	23	85	22	77.5	-7.5	0.911765	0.0783017	0.653229	NotSig	0.648516	medium	OK
WBGene00003474	mtl-2	203	39	114	32	-7	0.820513	0.0779734	0.653229	NotSig	0.105444	negligible	OK
WBGene00017591	F19C7.1	132	62	80	72.5	10.5	1.16935	0.0783654	0.653229	NotSig	-0.105325	negligible	OK
WBGene00017123	maoc-1	48	75	41	87	12	1.16	0.078119	0.653229	NotSig	-0.394444	small	OK
WBGene00007811	C29F7.2	40	49	21	78	29	1.59184	0.078211	0.653229	NotSig	-0.444095	small	OK
WBGene00021469	Y39G10AR.11	10	92	7	54	-38	0.586957	0.078799	0.655392	NotSig	0.995181	large	OK
WBGene00000789	cpz-2	57	40	41	32	-8	0.8	0.0788018	0.655392	NotSig	0.263423	small	OK
WBGene00019680	K12H4.5	148	52	110	46	-6	0.884615	0.0788772	0.655392	NotSig	0.187549	negligible	OK
WBGene00077764	F59C6.16	125	65	107	67	2	1.03077	0.07902	0.655392	NotSig	-0.330156	small	OK
WBGene00015671	C10B5.3	9	69	16	93	24	1.34783	0.0789657	0.655392	NotSig	-0.799246	medium	OK
WBGene00022102	Y69F12A.1	16	79	13	67	-12	0.848101	0.0792996	0.655464	NotSig	0.669806	medium	OK
WBGene00007400	bud-31	25	51	13	57	6	1.11765	0.0793418	0.655464	NotSig	-0.66509	medium	OK
WBGene00000392	cdd-2	19	47	16	68	21	1.44681	0.0791112	0.655464	NotSig	-0.743404	medium	OK
WBGene00017053	D2024.5	20	38.5	18	77	38.5	2	0.0793449	0.655464	NotSig	-0.621241	medium	OK
WBGene00019406	acdh-8	161	65	148	68	3	1.04615	0.079749	0.658147	NotSig	-0.156355	negligible	OK
WBGene00001994	hpk-1	13	91	20	76	-15	0.835165	0.0800539	0.660007	NotSig	0.864083	large	OK
WBGene00004973	spe-27	12	109	10	86	-23	0.788991	0.0804897	0.662283	NotSig	0.723033	medium	OK
WBGene00011668	clec-47	17	48	16	33	-15	0.6875	0.0804493	0.662283	NotSig	0.247971	small	OK
WBGene00003378	mml-1	5	108	15	15	-93	0.138889	0.0806274	0.662759	NotSig	1.19618	large	OK
WBGene00007387	jmjd-5	8	26	6	71.5	45.5	2.75	0.0810265	0.66538	NotSig	-1.14939	large	OK
WBGene00020346	rbm-5	23	70	19	120	50	1.71429	0.0811547	0.665773	NotSig	-0.540195	medium	OK
WBGene00020556	pamn-1	15	104	8	74.5	-29.5	0.716346	0.0812859	0.665792	NotSig	0.831321	large	OK
WBGene00012926	Y47D3A.13	197	71	180	66	-5	0.929577	0.0813174	0.665792	NotSig	0.190148	negligible	OK
WBGene00017197	F07C3.9	12	57	13	30	-27	0.526316	0.0816415	0.666919	NotSig	0.36889	small	OK
WBGene00011730	drr-2	65	72	51	61	-11	0.847222	0.0816555	0.666919	NotSig	0.324511	small	OK
WBGene00010001	F53F8.4	14	34	8	68	34	2	0.0816964	0.666919	NotSig	-0.145758	negligible	OK
WBGene00021050	W05H9.3	49	64	60	52.5	-11.5	0.820312	0.0819639	0.668445	NotSig	0.365611	small	OK
WBGene00006751	unc-11	6	56.5	5	20	-36.5	0.353982	0.0821386	0.668555	NotSig	1.12362	large	OK
WBGene00004457	rpm-1	5	12	6	86	74	7.16667	0.0821386	0.668555	NotSig	-1.95857	large	OK
WBGene00008959	F19H6.4	5	33	6	61	28	1.84848	0.0822511	0.668814	NotSig	-1.19965	large	OK
WBGene00009782	F46C5.7	8	26	10	42.5	16.5	1.63462	0.0825271	0.669091	NotSig	-0.921412	large	OK
WBGene00020098	R144.10	13	39	10	60.5	21.5	1.55128	0.0824021	0.669091	NotSig	-0.795897	medium	OK
WBGene00019343	nep-18	13	64	9	121	57	1.89062	0.0824655	0.669091	NotSig	-0.874031	large	OK
WBGene00017369	F10G7.5	11	123	8	50	-73	0.406504	0.08278	0.669207	NotSig	0.768907	medium	OK
WBGene00018010	F33E11.2	13	72	16	38.5	-33.5	0.534722	0.0831259	0.669207	NotSig	0.592156	medium	OK
WBGene00003236	mif-3	12	77	6	47.5	-29.5	0.616883	0.0829929	0.669207	NotSig	0.853232	large	OK
WBGene00007228	acs-7	12	70.5	15	54	-16.5	0.765957	0.0831869	0.669207	NotSig	0.650384	medium	OK
WBGene00016083	C25A8.2	52	76	41	69	-7	0.907895	0.0829912	0.669207	NotSig	0.419385	small	OK
WBGene00009754	F46A9.1	112	60.5	75	56	-4.5	0.92562	0.0831504	0.669207	NotSig	0.188565	negligible	OK
WBGene00006437	mrck-1	9	64	8	111	47	1.73438	0.0830756	0.669207	NotSig	-1.02596	large	OK
WBGene00012987	Y48C3A.3	9	32	5	87	55	2.71875	0.0829171	0.669207	NotSig	-1.05945	large	OK
WBGene00009429	irg-5	251	56	130	65	9	1.16071	0.0839897	0.67501	NotSig	-0.232329	small	OK
WBGene00206423	Y41C4A.29	7	47	7	85	38	1.80851	0.0841918	0.675326	NotSig	-1.10645	large	OK
WBGene00003012	lin-26	7	20	7	84	64	4.2	0.0841918	0.675326	NotSig	-1.15932	large	OK
WBGene00016097	C25E10.8	49	72	33	55	-17	0.763889	0.0843464	0.675912	NotSig	0.254992	small	OK
WBGene00000070	acy-3	7	145	6	15	-130	0.103448	0.086044	0.676583	NotSig	1.08402	large	OK
WBGene00003154	mcm-2	5	69	10	35.5	-33.5	0.514493	0.0861299	0.676583	NotSig	0.36486	small	OK
WBGene00015064	B0228.7	24	58.5	9	28	-30.5	0.478632	0.0856729	0.676583	NotSig	0.706719	medium	OK
WBGene00015892	C17C3.9	11	67	17	41	-26	0.61194	0.0858981	0.676583	NotSig	0.615268	medium	OK
WBGene00022835	ZK973.9	11	66	7	41	-25	0.621212	0.0851319	0.676583	NotSig	0.893997	large	OK
WBGene00009010	F21D5.5	10	74.5	9	57	-17.5	0.765101	0.0862728	0.676583	NotSig	0.426989	small	OK
WBGene00010139	F56A8.3	54	92	41	75	-17	0.815217	0.0859668	0.676583	NotSig	0.368179	small	OK
WBGene00011059	R06C1.4	138	50.5	85	41	-9.5	0.811881	0.0862995	0.676583	NotSig	0.196379	negligible	OK
WBGene00012585	lips-15	41	109	40	100	-9	0.917431	0.0853982	0.676583	NotSig	0.308227	small	OK
WBGene00010114	F55D12.6	111	76	85	69	-7	0.907895	0.0853499	0.676583	NotSig	0.065446	negligible	OK
WBGene00007601	C15C6.2	231	99	236	94	-5	0.949495	0.0853474	0.676583	NotSig	0.12885	negligible	OK
WBGene00003443	msp-50	1275	53	1401	52	-1	0.981132	0.0855057	0.676583	NotSig	0.0577284	negligible	OK
WBGene00011110	prdx-3	153	69	121	75	6	1.08696	0.0848015	0.676583	NotSig	-0.194312	negligible	OK
WBGene00019510	K07H8.10	81	65	94	71	6	1.09231	0.0858231	0.676583	NotSig	-0.303588	small	OK
WBGene00003906	paf-1	13	82	13	89	7	1.08537	0.0854845	0.676583	NotSig	-0.742425	medium	OK
WBGene00018426	F44E7.4	80	66	70	78.5	12.5	1.18939	0.0851247	0.676583	NotSig	-0.36214	small	OK
WBGene00021857	iffb-1	25	71	21	92	21	1.29577	0.0852579	0.676583	NotSig	-0.571901	medium	OK
WBGene00012766	Y41E3.8	49	57	47	81	24	1.42105	0.0863063	0.676583	NotSig	-0.355806	small	OK
WBGene00008990	smgl-1	12	60.5	14	89	28.5	1.47107	0.0849271	0.676583	NotSig	-0.626406	medium	OK
WBGene00001157	ech-8	17	47	18	76	29	1.61702	0.0859833	0.676583	NotSig	-0.54952	medium	OK
WBGene00022251	blos-2	10	42	15	83	41	1.97619	0.0854504	0.676583	NotSig	-0.742089	medium	OK
WBGene00022773	ZK616.3	7	34	6	79.5	45.5	2.33824	0.086044	0.676583	NotSig	-1.07481	large	OK
WBGene00008345	C56A3.6	15	53	17	99	46	1.86792	0.0856157	0.676583	NotSig	-0.622567	medium	OK
WBGene00018117	nlp-47	20	65	19	44	-21	0.676923	0.086426	0.676881	NotSig	0.431307	small	OK
WBGene00021810	phf-15	6	64.5	9	92	27.5	1.42636	0.0866322	0.677856	NotSig	-0.91225	large	OK
WBGene00005000	spp-15	139	59	32	48.5	-10.5	0.822034	0.0870577	0.678506	NotSig	0.285733	small	OK
WBGene00016085	C25A8.5	34	64.5	36	57	-7.5	0.883721	0.0872061	0.678506	NotSig	0.333245	small	OK
WBGene00009995	F53F4.13	198	47.5	74	53	5.5	1.11579	0.0869799	0.678506	NotSig	-0.197042	negligible	OK
WBGene00021263	Y22D7AR.10	29	41	14	74.5	33.5	1.81707	0.0870977	0.678506	NotSig	-0.647986	medium	OK
WBGene00020989	W03D8.8	21	57	29	91	34	1.59649	0.0871526	0.678506	NotSig	-0.491718	small	OK
WBGene00001150	ech-1.1	9	71	6	112	41	1.57746	0.0869149	0.678506	NotSig	-1.30698	large	OK
WBGene00007042	pbrm-1	28	37.5	17	53	15.5	1.41333	0.0873651	0.679106	NotSig	-0.591087	medium	OK
WBGene00007604	xbx-9	7	40	5	24	-16	0.6	0.0876021	0.679963	NotSig	0.791742	medium	OK
WBGene00014813	M176.9	28	70	31	92	22	1.31429	0.0876393	0.679963	NotSig	-0.287812	small	OK
WBGene00012106	T27F6.7	9	106	6	30.5	-75.5	0.287736	0.0879121	0.681442	NotSig	1.08535	large	OK
WBGene00006978	zig-1	15	85	13	40	-45	0.470588	0.0882595	0.68262	NotSig	0.765046	medium	OK
WBGene00001452	flp-9	121	40	65	34	-6	0.85	0.088311	0.68262	NotSig	0.18285	negligible	OK
WBGene00014204	ccdc-47	43	60	41	76	16	1.26667	0.0881861	0.68262	NotSig	-0.42938	small	OK
WBGene00000766	coq-6	12	59	12	105	46	1.77966	0.0883952	0.682635	NotSig	-0.847184	large	OK
WBGene00009391	F35C5.3	15	52	17	32	-20	0.615385	0.0889063	0.684034	NotSig	0.619493	medium	OK
WBGene00016963	C56C10.6	22	68	21	78	10	1.14706	0.0887601	0.684034	NotSig	-0.600196	medium	OK
WBGene00017215	F07F6.1	59	62	52	74.5	12.5	1.20161	0.0887279	0.684034	NotSig	-0.320647	small	OK
WBGene00014164	lact-2	52	33.5	48	48.5	15	1.44776	0.0888885	0.684034	NotSig	-0.232137	small	OK
WBGene00000199	arx-1	19	92	15	57	-35	0.619565	0.0891694	0.684155	NotSig	0.500428	medium	OK
WBGene00003877	pept-1	25	65	11	40	-25	0.615385	0.0890636	0.684155	NotSig	0.696066	medium	OK
WBGene00000967	dhs-3	55	59	49	71	12	1.20339	0.0891533	0.684155	NotSig	-0.383816	small	OK
WBGene00044492	Y54G2A.49	25	70	16	45	-25	0.642857	0.0895503	0.686442	NotSig	0.61704	medium	OK
WBGene00015759	C14C6.5	43	51	15	39	-12	0.764706	0.0896766	0.686775	NotSig	0.569438	medium	OK
WBGene00007650	ugt-23	17	37	11	28	-9	0.756757	0.0900606	0.68908	NotSig	0.609731	medium	OK
WBGene00022090	Y69A2AR.19	91	89	72	77	-12	0.865169	0.090167	0.689259	NotSig	0.254203	small	OK
WBGene00008907	clec-109	20	53.5	11	36	-17.5	0.672897	0.0903441	0.689976	NotSig	0.69819	medium	OK
WBGene00016461	C35E7.9	41	64	26	82	18	1.28125	0.0905428	0.690857	NotSig	-0.346267	small	OK
WBGene00012854	Y44A6D.3	12	42.5	7	85	42.5	2	0.0906854	0.691047	NotSig	-0.799041	medium	OK
WBGene00006591	toh-1	7	59	9	113	54	1.91525	0.0907343	0.691047	NotSig	-0.863611	large	OK
WBGene00020722	T23B12.8	18	63.5	5	32	-31.5	0.503937	0.0934515	0.692492	NotSig	0.794525	medium	OK
WBGene00010225	ttr-31	15	68	12	37	-31	0.544118	0.0921432	0.692492	NotSig	0.139712	negligible	OK
WBGene00013143	Y53C12B.1	9	78	8	51.5	-26.5	0.660256	0.0919942	0.692492	NotSig	0.849385	large	OK
WBGene00006438	nrfl-1	38	94.5	38	73	-21.5	0.772487	0.093366	0.692492	NotSig	0.455545	small	OK
WBGene00020890	fbxa-202	23	92	17	71	-21	0.771739	0.0924033	0.692492	NotSig	0.590312	medium	OK
WBGene00018814	F54D11.4	16	65	13	46	-19	0.707692	0.0912668	0.692492	NotSig	0.641903	medium	OK
WBGene00013809	Y116A8C.33	12	99	12	83	-16	0.838384	0.093568	0.692492	NotSig	0.734708	medium	OK
WBGene00003515	myo-3	62	56	47	40	-16	0.714286	0.0935958	0.692492	NotSig	0.336684	small	OK
WBGene00020412	T10E9.2	16	48.5	8	33	-15.5	0.680412	0.0917525	0.692492	NotSig	0.627822	medium	OK
WBGene00016742	C48B6.4	35	75	35	61	-14	0.813333	0.0918343	0.692492	NotSig	0.345693	small	OK
WBGene00018500	msrp-4	16	64.5	13	51	-13.5	0.790698	0.0911472	0.692492	NotSig	0.73943	medium	OK
WBGene00012250	W04E12.5	29	63	17	50	-13	0.793651	0.0920955	0.692492	NotSig	0.435647	small	OK
WBGene00010351	cbd-1	49	34	29	24	-10	0.705882	0.092811	0.692492	NotSig	0.309774	small	OK
WBGene00021024	W04C9.2	83	54	73	46	-8	0.851852	0.0928994	0.692492	NotSig	0.245437	small	OK
WBGene00020757	ucr-2.3	82	74	65	66	-8	0.891892	0.0934803	0.692492	NotSig	0.282327	small	OK
WBGene00009313	F32B4.2	100	84.5	95	78	-6.5	0.923077	0.092314	0.692492	NotSig	0.285358	small	OK
WBGene00004488	rps-19	1329	36	1127	35	-1	0.972222	0.092831	0.692492	NotSig	0.0568542	negligible	OK
WBGene00017386	nspd-5	894	61	732	60	-1	0.983607	0.093537	0.692492	NotSig	0.0406204	negligible	OK
WBGene00006449	alg-4	119	76	120	84	8	1.10526	0.0921367	0.692492	NotSig	-0.315921	small	OK
WBGene00001775	gst-27	56	32	49	40	8	1.25	0.0922687	0.692492	NotSig	-0.242565	small	OK
WBGene00003936	pat-12	33	83	43	92	9	1.10843	0.0925398	0.692492	NotSig	-0.421757	small	OK
WBGene00004888	smo-1	127	55	96	64	9	1.16364	0.0926652	0.692492	NotSig	-0.22799	small	OK
WBGene00016630	acer-1	205	65	128	74	9	1.13846	0.0933379	0.692492	NotSig	-0.246172	small	OK
WBGene00004258	pyc-1	103	86	89	97	11	1.12791	0.0929731	0.692492	NotSig	-0.227606	small	OK
WBGene00008865	F15G9.1	21	64	35	78	14	1.21875	0.0921165	0.692492	NotSig	-0.455397	small	OK
WBGene00010437	cox-11	8	44	5	64	20	1.45455	0.091845	0.692492	NotSig	-0.989994	large	OK
WBGene00016681	C45G9.10	40	60	38	80	20	1.33333	0.0929835	0.692492	NotSig	-0.382997	small	OK
WBGene00000080	adr-2	15	31	16	52.5	21.5	1.69355	0.0928992	0.692492	NotSig	-0.455431	small	OK
WBGene00018146	F37C4.6	12	39.5	21	62	22.5	1.56962	0.0918122	0.692492	NotSig	-0.665178	medium	OK
WBGene00019624	rnst-2	30	50	30	76	26	1.52	0.0932543	0.692492	NotSig	-0.51597	medium	OK
WBGene00017771	F25B4.8	8	38	10	73.5	35.5	1.93421	0.0912068	0.692492	NotSig	-0.929242	large	OK
WBGene00003676	nhr-86	8	62	5	129	67	2.08065	0.091845	0.692492	NotSig	-1.22806	large	OK
WBGene00006946	prx-10	7	79	8	68.5	-10.5	0.867089	0.0938617	0.693579	NotSig	0.995311	large	OK
WBGene00004953	spd-2	28	80.5	32	90	9.5	1.11801	0.0939766	0.693579	NotSig	-0.483051	small	OK
WBGene00010778	gpdh-2	84	70.5	70	96	25.5	1.3617	0.0939936	0.693579	NotSig	-0.113281	negligible	OK
WBGene00022145	Y71G12B.5	5	173	5	135	-38	0.780347	0.0952381	0.693638	NotSig	1.25054	large	OK
WBGene00004825	skr-19	16	79	12	44	-35	0.556962	0.0945804	0.693638	NotSig	0.722782	medium	OK
WBGene00000516	cki-1	5	64	5	42	-22	0.65625	0.0952381	0.693638	NotSig	1.38183	large	OK
WBGene00016601	acin-1	26	65	18	43.5	-21.5	0.669231	0.094595	0.693638	NotSig	0.402648	small	OK
WBGene00044107	F58G6.9	20	86	23	68	-18	0.790698	0.095256	0.693638	NotSig	0.410273	small	OK
WBGene00012344	ola-1	60	86	62	68.5	-17.5	0.796512	0.0944487	0.693638	NotSig	0.223118	small	OK
WBGene00000941	ddp-1	60	46	59	40	-6	0.869565	0.0944971	0.693638	NotSig	0.304017	small	OK
WBGene00004441	rpl-27	1270	41	1059	39	-2	0.95122	0.0948292	0.693638	NotSig	0.0459238	negligible	OK
WBGene00019656	slc-25A10	48	51.5	37	61	9.5	1.18447	0.0946818	0.693638	NotSig	-0.354325	small	OK
WBGene00019229	ipla-5	10	79	14	93	14	1.17722	0.0948715	0.693638	NotSig	-0.703158	medium	OK
WBGene00012171	W01B6.4	20	60.5	11	78	17.5	1.28926	0.0943739	0.693638	NotSig	-0.461969	small	OK
WBGene00012364	zmp-4	55	68	31	86	18	1.26471	0.0943054	0.693638	NotSig	-0.279403	small	OK
WBGene00020569	lgc-32	13	47	5	72	25	1.53191	0.0945378	0.693638	NotSig	-1.0288	large	OK
WBGene00000992	dhs-29	13	45	6	82.5	37.5	1.83333	0.0951952	0.693638	NotSig	-0.531356	medium	OK
WBGene00000136	amt-4	14	47.5	12	85.5	38	1.8	0.0950116	0.693638	NotSig	-0.738617	medium	OK
WBGene00008720	F12F6.1	20	70.5	18	47.5	-23	0.673759	0.0954503	0.694002	NotSig	0.632714	medium	OK
WBGene00016810	C50D2.7	13	60	16	44.5	-15.5	0.741667	0.09555	0.694002	NotSig	0.708756	medium	OK
WBGene00022474	zig-9	9	63	13	93	30	1.47619	0.0955571	0.694002	NotSig	-0.843312	large	OK
WBGene00015943	tiar-1	35	90	25	69	-21	0.766667	0.0960056	0.695685	NotSig	0.514141	medium	OK
WBGene00003448	msp-55	1009	68	849	66	-2	0.970588	0.0960404	0.695685	NotSig	0.0534056	negligible	OK
WBGene00006733	ufd-1	56	69	34	95	26	1.37681	0.0959807	0.695685	NotSig	-0.390179	small	OK
WBGene00009574	F40E10.6	30	76	24	33	-43	0.434211	0.09631	0.695815	NotSig	0.409454	small	OK
WBGene00015688	C10G11.8	223	119	197	104	-15	0.87395	0.0962234	0.695815	NotSig	0.158919	negligible	OK
WBGene00015092	mrpl-47	23	38	26	57	19	1.5	0.0962728	0.695815	NotSig	-0.46009	small	OK
WBGene00015418	pac-1	12	97	11	41	-56	0.42268	0.0964012	0.695867	NotSig	0.655751	medium	OK
WBGene00010047	F54D1.6	31	98	17	25	-73	0.255102	0.0968741	0.696606	NotSig	0.571768	medium	OK
WBGene00011283	ttbk-7	7	146	7	81	-65	0.554795	0.0973193	0.696606	NotSig	1.00865	large	OK
WBGene00004296	rad-50	13	108	15	82	-26	0.759259	0.0971548	0.696606	NotSig	0.619235	medium	OK
WBGene00044483	H06H21.11	11	56	6	33	-23	0.589286	0.0970494	0.696606	NotSig	0.837099	large	OK
WBGene00007791	C28A5.6	36	100.5	43	79	-21.5	0.78607	0.097109	0.696606	NotSig	0.30971	small	OK
WBGene00010758	vnut-1	15	59	16	42.5	-16.5	0.720339	0.0967741	0.696606	NotSig	0.726679	medium	OK
WBGene00003748	nlp-10	30	44.5	17	32	-12.5	0.719101	0.0966539	0.696606	NotSig	0.339065	small	OK
WBGene00003755	nlp-17	35	36	22	28	-8	0.777778	0.0975114	0.696606	NotSig	0.245109	small	OK
WBGene00021908	Y55B1AR.4	32	50	31	61	11	1.22	0.0974285	0.696606	NotSig	-0.374888	small	OK
WBGene00020146	got-1.2	121	59	52	81	22	1.37288	0.0968176	0.696606	NotSig	-0.151423	negligible	OK
WBGene00012251	clec-49	35	53	25	77	24	1.45283	0.0975073	0.696606	NotSig	-0.389055	small	OK
WBGene00000257	bmk-1	27	63	20	87.5	24.5	1.38889	0.0974969	0.696606	NotSig	-0.374259	small	OK
WBGene00008429	etc-1	25	87	14	62.5	-24.5	0.718391	0.0980119	0.697679	NotSig	0.401023	small	OK
WBGene00001405	fce-1	42	85	47	63	-22	0.741176	0.0985028	0.697679	NotSig	0.274069	small	OK
WBGene00008106	C45B11.5	11	60	8	43	-17	0.716667	0.0984998	0.697679	NotSig	0.861583	large	OK
WBGene00018218	F40A3.3	52	56	35	43	-13	0.767857	0.0981417	0.697679	NotSig	0.289691	small	OK
WBGene00013449	Y67A6A.1	75	64	90	53	-11	0.828125	0.0980141	0.697679	NotSig	0.275568	small	OK
WBGene00015168	pdi-6	145	59	134	48.5	-10.5	0.822034	0.0982971	0.697679	NotSig	0.154169	negligible	OK
WBGene00002196	kin-10	102	75.5	87	71	-4.5	0.940397	0.0983605	0.697679	NotSig	0.202591	small	OK
WBGene00236808	C54G6.8	6	48.5	16	75	26.5	1.54639	0.0980258	0.697679	NotSig	-0.755086	medium	OK
WBGene00022792	ZK686.2	10	25.5	11	64	38.5	2.5098	0.097852	0.697679	NotSig	-0.497303	small	OK
WBGene00004148	pqn-65	15	113	5	189	76	1.67257	0.0982972	0.697679	NotSig	-0.96386	large	OK
WBGene00018710	F52G3.1	14	75.5	6	34	-41.5	0.450331	0.0987766	0.699021	NotSig	0.793695	medium	OK
WBGene00000175	aqp-7	136	44	101	55	11	1.25	0.0993919	0.702776	NotSig	-0.234403	small	OK
WBGene00000794	crn-1	23	50	22	32	-18	0.64	0.0996062	0.703691	NotSig	0.630642	medium	OK
WBGene00009941	F52F12.8	53	71	44	64	-7	0.901408	0.0998847	0.704817	NotSig	0.302819	small	OK
WBGene00004178	prg-1	60	70.5	48	86.5	16	1.22695	0.100013	0.704817	NotSig	-0.215327	small	OK
WBGene00017112	E03H12.5	46	79.5	60	95.5	16	1.20126	0.10002	0.704817	NotSig	-0.19703	negligible	OK
WBGene00017563	F18C5.10	29	100	25	53	-47	0.53	0.101069	0.705537	NotSig	0.210872	small	OK
WBGene00011281	R74.7	14	85	10	40.5	-44.5	0.476471	0.101032	0.705537	NotSig	0.692495	medium	OK
WBGene00010308	F59B2.3	20	96.5	16	56.5	-40	0.585492	0.100837	0.705537	NotSig	0.580623	medium	OK
WBGene00010908	imph-1	16	93	17	54	-39	0.580645	0.100986	0.705537	NotSig	0.445916	small	OK
WBGene00012482	clec-106	47	53	25	33	-20	0.622642	0.101265	0.705537	NotSig	0.200577	small	OK
WBGene00017815	F26B1.1	12	80	6	63.5	-16.5	0.79375	0.10068	0.705537	NotSig	0.857288	large	OK
WBGene00000835	cuc-1	23	53	29	43	-10	0.811321	0.100866	0.705537	NotSig	0.572538	medium	OK
WBGene00006048	ssp-31	192	61	208	56	-5	0.918033	0.101139	0.705537	NotSig	0.122055	negligible	OK
WBGene00011748	T13F2.9	433	83	420	80	-3	0.963855	0.100897	0.705537	NotSig	0.0504722	negligible	OK
WBGene00009122	tct-1	804	42	671	45	3	1.07143	0.100342	0.705537	NotSig	-0.0336766	negligible	OK
WBGene00007112	B0035.13	111	43	53	56	13	1.30233	0.100525	0.705537	NotSig	-0.304493	small	OK
WBGene00004274	rab-11.1	173	71	168	85	14	1.19718	0.100215	0.705537	NotSig	-0.177817	negligible	OK
WBGene00012532	crp-1	7	57	6	102.5	45.5	1.79825	0.101399	0.705537	NotSig	-1.01326	large	OK
WBGene00019403	K05B2.2	7	44	6	94.5	50.5	2.14773	0.101399	0.705537	NotSig	-1.24341	large	OK
WBGene00000983	dhs-20	7	29	6	91	62	3.13793	0.101399	0.705537	NotSig	-1.16653	large	OK
WBGene00019537	K08D12.3	274	47	215	52	5	1.10638	0.101583	0.706228	NotSig	-0.185511	negligible	OK
WBGene00016013	ugt-66	12	106.5	9	49	-57.5	0.460094	0.102034	0.706611	NotSig	0.898418	large	OK
WBGene00045355	D1086.17	190	83	153	79	-4	0.951807	0.101907	0.706611	NotSig	0.177466	negligible	OK
WBGene00009682	msd-2	1451	71	1132	69	-2	0.971831	0.102186	0.706611	NotSig	0.0907439	negligible	OK
WBGene00019626	K10C9.7	61	66	55	79	13	1.19697	0.10224	0.706611	NotSig	-0.208112	small	OK
WBGene00044018	T04B2.8	31	73	13	88	15	1.20548	0.102242	0.706611	NotSig	-0.59287	medium	OK
WBGene00018318	F41H10.5	18	66	21	83	17	1.25758	0.102162	0.706611	NotSig	-0.547507	medium	OK
WBGene00012277	ccch-3	9	29	10	46	17	1.58621	0.10232	0.706611	NotSig	-0.806422	large	OK
WBGene00011971	lron-9	9	43	12	113.5	70.5	2.63953	0.102034	0.706611	NotSig	-0.736038	medium	OK
WBGene00010731	K10C3.4	8	103.5	13	40	-63.5	0.386473	0.103103	0.711425	NotSig	0.984654	large	OK
WBGene00006771	tln-1	21	87	12	47	-40	0.54023	0.103363	0.712038	NotSig	0.665445	medium	OK
WBGene00000143	apc-2	16	68	11	40	-28	0.588235	0.103328	0.712038	NotSig	0.553844	medium	OK
WBGene00013484	Y69H2.9	5	126	7	38	-88	0.301587	0.103771	0.713075	NotSig	1.48818	large	OK
WBGene00004245	puf-9	6	124	8	36.5	-87.5	0.294355	0.105043	0.713075	NotSig	0.964706	large	OK
WBGene00004858	sma-4	8	132.5	8	68.5	-64	0.516981	0.104895	0.713075	NotSig	0.927886	large	OK
WBGene00022613	sek-3	8	91	7	39	-52	0.428571	0.104882	0.713075	NotSig	1.03509	large	OK
WBGene00015819	fbxc-44	13	67	13	39	-28	0.58209	0.105869	0.713075	NotSig	0.676327	medium	OK
WBGene00010259	ric-7	8	88.5	16	62.5	-26	0.706215	0.10456	0.713075	NotSig	0.734281	medium	OK
WBGene00012011	T25B9.5	12	76.5	10	53	-23.5	0.69281	0.106009	0.713075	NotSig	0.359471	small	OK
WBGene00020625	mrrf-1	10	63.5	12	43.5	-20	0.685039	0.10591	0.713075	NotSig	0.826599	large	OK
WBGene00013343	prp-6	21	87	24	68	-19	0.781609	0.106221	0.713075	NotSig	0.64403	medium	OK
WBGene00000146	ape-1	21	50	17	32	-18	0.64	0.106265	0.713075	NotSig	0.593983	medium	OK
WBGene00014262	ZK1321.4	55	90	35	74	-16	0.822222	0.105604	0.713075	NotSig	0.464059	small	OK
WBGene00044243	F16C3.4	32	82.5	33	69	-13.5	0.836364	0.105022	0.713075	NotSig	0.419094	small	OK
WBGene00009713	F44G4.3	16	44	19	31	-13	0.704545	0.104588	0.713075	NotSig	0.581847	medium	OK
WBGene00018497	msrp-3	46	67.5	42	60	-7.5	0.888889	0.105919	0.713075	NotSig	0.316088	small	OK
WBGene00009787	F46F2.3	84	58.5	73	53	-5.5	0.905983	0.105424	0.713075	NotSig	0.333293	small	OK
WBGene00007301	C04F12.7	404	101	407	96	-5	0.950495	0.10468	0.713075	NotSig	0.108492	negligible	OK
WBGene00004422	rpl-11.1	852	38	714	37	-1	0.973684	0.103961	0.713075	NotSig	0.0786714	negligible	OK
WBGene00003467	msp-81	2517	55	1917	54	-1	0.981818	0.105999	0.713075	NotSig	0.024304	negligible	OK
WBGene00015944	C18A3.7	79	43	68	46	3	1.06977	0.105541	0.713075	NotSig	-0.281884	small	OK
WBGene00019540	K08D12.6	345	44	256	48	4	1.09091	0.104688	0.713075	NotSig	-0.111595	negligible	OK
WBGene00009705	F44F4.10	20	56	34	64	8	1.14286	0.104915	0.713075	NotSig	-0.520692	medium	OK
WBGene00012486	Y18D10A.21	23	63	26	72	9	1.14286	0.104457	0.713075	NotSig	-0.36809	small	OK
WBGene00010583	K05C4.7	18	35.5	14	45.5	10	1.28169	0.106239	0.713075	NotSig	-0.628127	medium	OK
WBGene00001840	hel-1	92	73.5	62	84.5	11	1.14966	0.104983	0.713075	NotSig	-0.224818	small	OK
WBGene00018849	spt-16	39	54	42	68	14	1.25926	0.105952	0.713075	NotSig	-0.345209	small	OK
WBGene00019512	K08A2.2	30	81	23	96	15	1.18519	0.106131	0.713075	NotSig	-0.35838	small	OK
WBGene00022589	ZC317.6	41	102	46	119	17	1.16667	0.104317	0.713075	NotSig	-0.259011	small	OK
WBGene00013103	Y51H4A.7	17	35	9	55	20	1.57143	0.10578	0.713075	NotSig	-0.663402	medium	OK
WBGene00022244	Y73B6BL.23	15	40	8	60.5	20.5	1.5125	0.106151	0.713075	NotSig	-0.623893	medium	OK
WBGene00001056	dpf-3	34	71.5	24	101.5	30	1.41958	0.105557	0.713075	NotSig	-0.425913	small	OK
WBGene00007422	ugt-17	14	33	19	86	53	2.60606	0.104999	0.713075	NotSig	-0.590029	medium	OK
WBGene00015369	ugt-51	13	52	6	129.5	77.5	2.49038	0.106074	0.713075	NotSig	-1.00053	large	OK
WBGene00020339	ttr-59	24	84.5	27	60	-24.5	0.710059	0.10655	0.713833	NotSig	0.510363	medium	OK
WBGene00017017	D1014.4	23	44	16	79	35	1.79545	0.106526	0.713833	NotSig	-0.623387	medium	OK
WBGene00009246	gfm-1	24	77	25	51	-26	0.662338	0.10729	0.715596	NotSig	0.476622	small	OK
WBGene00003792	npp-6	14	59.5	17	38	-21.5	0.638655	0.107777	0.715596	NotSig	0.647179	medium	OK
WBGene00015540	sams-4	72	88.5	51	68	-20.5	0.768362	0.106942	0.715596	NotSig	0.317277	small	OK
WBGene00012853	Y44A6D.2	34	72.5	26	54	-18.5	0.744828	0.107104	0.715596	NotSig	0.382013	small	OK
WBGene00015306	C01G5.4	17	84	14	68	-16	0.809524	0.107848	0.715596	NotSig	0.637485	medium	OK
WBGene00001496	frm-10	26	88.5	18	78.5	-10	0.887006	0.107074	0.715596	NotSig	0.551286	medium	OK
WBGene00003065	lpd-9	115	54	69	48	-6	0.888889	0.107724	0.715596	NotSig	0.211107	small	OK
WBGene00002980	lgg-1	338	68	287	74	6	1.08824	0.107508	0.715596	NotSig	-0.1528	negligible	OK
WBGene00044466	Y48A5A.3	14	38	14	54	16	1.42105	0.107654	0.715596	NotSig	-0.707399	medium	OK
WBGene00004995	spp-10	251	52	112	69	17	1.32692	0.107543	0.715596	NotSig	-0.256597	small	OK
WBGene00009895	scl-2	185	46	112	65	19	1.41304	0.107636	0.715596	NotSig	-0.156642	negligible	OK
WBGene00017102	E02H9.4	16	38	10	64.5	26.5	1.69737	0.107766	0.715596	NotSig	-0.618922	medium	OK
WBGene00009319	mccc-1	64	75	51	81	6	1.08	0.107938	0.715617	NotSig	-0.345724	small	OK
WBGene00012690	Y39B6A.31	6	123	6	69	-54	0.560976	0.108695	0.718506	NotSig	0.907196	large	OK
WBGene00008548	F07A11.5	13	61	9	42	-19	0.688525	0.108807	0.718506	NotSig	0.716204	medium	OK
WBGene00021348	moag-4	89	63	59	71	8	1.12698	0.108724	0.718506	NotSig	-0.263261	small	OK
WBGene00009920	abts-1	17	59	16	95.5	36.5	1.61864	0.108792	0.718506	NotSig	-0.688682	medium	OK
WBGene00020763	ztf-18	10	42	7	83	41	1.97619	0.108803	0.718506	NotSig	-0.805431	large	OK
WBGene00003402	mpk-2	9	105	5	64	-41	0.609524	0.109208	0.718834	NotSig	1.00895	large	OK
WBGene00043057	M142.8	9	59	5	29	-30	0.491525	0.109208	0.718834	NotSig	0.961856	large	OK
WBGene00194894	T05B4.14	41	82	26	74	-8	0.902439	0.109054	0.718834	NotSig	0.46559	small	OK
WBGene00003740	nlp-2	18	31	6	43.5	12.5	1.40323	0.10929	0.718834	NotSig	-1.1875	large	OK
WBGene00006933	vps-35	24	54	16	88	34	1.62963	0.109187	0.718834	NotSig	-0.541268	medium	OK
WBGene00000973	dhs-9	15	66	20	32	-34	0.484848	0.109449	0.718998	NotSig	0.592961	medium	OK
WBGene00002263	lea-1	211	50	131	58	8	1.16	0.109488	0.718998	NotSig	-0.149827	negligible	OK
WBGene00016407	C34D10.2	18	103.5	11	61	-42.5	0.589372	0.110489	0.719923	NotSig	0.565057	medium	OK
WBGene00017760	F23H11.4	10	82	5	42	-40	0.512195	0.111027	0.719923	NotSig	0.951621	large	OK
WBGene00015344	nra-4	33	88	18	50.5	-37.5	0.573864	0.110311	0.719923	NotSig	0.171033	negligible	OK
WBGene00008165	C47G2.4	13	82	11	52	-30	0.634146	0.110948	0.719923	NotSig	0.679567	medium	OK
WBGene00009974	F53C11.4	19	91	33	64	-27	0.703297	0.110382	0.719923	NotSig	0.330127	small	OK
WBGene00015237	B0511.12	9	60	9	40	-20	0.666667	0.111221	0.719923	NotSig	0.925918	large	OK
WBGene00004164	pqn-83	39	67	41	48	-19	0.716418	0.111115	0.719923	NotSig	0.207568	small	OK
WBGene00011072	tag-209	47	52	12	34	-18	0.653846	0.111365	0.719923	NotSig	0.0722849	negligible	OK
WBGene00018253	F40H6.1	151	75	108	74	-1	0.986667	0.111264	0.719923	NotSig	0.0799752	negligible	OK
WBGene00004986	spp-1	295	42	102	50	8	1.19048	0.110529	0.719923	NotSig	-0.182008	negligible	OK
WBGene00020195	T03G6.3	27	71	25	83	12	1.16901	0.110968	0.719923	NotSig	-0.455099	small	OK
WBGene00004677	rrn-3.56	14	6.5	25	19	12.5	2.92308	0.109983	0.719923	NotSig	-0.603961	medium	OK
WBGene00007917	C34C6.4	37	46	18	61	15	1.32609	0.110322	0.719923	NotSig	-0.511401	medium	OK
WBGene00010809	M01F1.3	59	47	60	62.5	15.5	1.32979	0.110777	0.719923	NotSig	-0.135065	negligible	OK
WBGene00015351	C02F5.10	36	50	32	66	16	1.32	0.110079	0.719923	NotSig	-0.378986	small	OK
WBGene00016749	C48E7.1	36	56	38	76	20	1.35714	0.110612	0.719923	NotSig	-0.358586	small	OK
WBGene00019492	K07E3.4	60	48	33	75	27	1.5625	0.110011	0.719923	NotSig	-0.343706	small	OK
WBGene00000592	coh-3	6	44	9	72	28	1.63636	0.111292	0.719923	NotSig	-0.734281	medium	OK
WBGene00000259	bpl-1	9	51	11	88	37	1.72549	0.110478	0.719923	NotSig	-0.656963	medium	OK
WBGene00019365	rei-2	6	40.5	15	97	56.5	2.39506	0.11039	0.719923	NotSig	-0.731109	medium	OK
WBGene00011462	vap-2	9	133	10	78	-55	0.586466	0.112754	0.721881	NotSig	0.918234	large	OK
WBGene00001703	grd-14	15	82	7	53	-29	0.646341	0.112628	0.721881	NotSig	0.792375	medium	OK
WBGene00016452	C35D10.17	16	57.5	17	31	-26.5	0.53913	0.112674	0.721881	NotSig	0.375845	small	OK
WBGene00016201	tdo-2	33	77	29	52	-25	0.675325	0.112416	0.721881	NotSig	0.374443	small	OK
WBGene00020171	T02H6.1	11	58	7	41	-17	0.706897	0.112799	0.721881	NotSig	0.889476	large	OK
WBGene00020084	R105.1	204	78.5	166	74	-4.5	0.942675	0.11276	0.721881	NotSig	0.0905072	negligible	OK
WBGene00194922	F13E9.19	74	35	55	39	4	1.11429	0.11208	0.721881	NotSig	-0.22611	small	OK
WBGene00007508	C10C5.4	29	75	41	85	10	1.13333	0.112769	0.721881	NotSig	-0.328945	small	OK
WBGene00009434	F35E12.10	44	51	41	65	14	1.27451	0.112365	0.721881	NotSig	-0.319351	small	OK
WBGene00021155	Y4C6B.1	18	46	12	65	19	1.41304	0.112319	0.721881	NotSig	-0.44905	small	OK
WBGene00013475	Y69E1A.3	15	63	12	83	20	1.31746	0.112337	0.721881	NotSig	-0.295838	small	OK
WBGene00012675	Y39B6A.13	9	41	5	67	26	1.63415	0.111888	0.721881	NotSig	-0.856332	large	OK
WBGene00009711	F44G4.1	13	47	7	80	33	1.70213	0.112728	0.721881	NotSig	-0.396519	small	OK
WBGene00015650	pkg-2	30	94	36	69	-25	0.734043	0.113152	0.723366	NotSig	0.384289	small	OK
WBGene00017683	rbbp-5	15	49	9	37	-12	0.755102	0.113206	0.723366	NotSig	0.674557	medium	OK
WBGene00009578	F40F8.5	31	96	33	56	-40	0.583333	0.114364	0.724199	NotSig	0.461116	small	OK
WBGene00013545	Y75B8A.8	5	106	11	73	-33	0.688679	0.114927	0.724199	NotSig	0.887144	large	OK
WBGene00010699	trpp-6	16	84	21	56	-28	0.666667	0.114267	0.724199	NotSig	0.337545	small	OK
WBGene00044431	mzt-1	16	56.5	10	29	-27.5	0.513274	0.113661	0.724199	NotSig	0.465801	small	OK
WBGene00008153	C47E12.10	16	103.5	21	77	-26.5	0.743961	0.114202	0.724199	NotSig	0.627818	medium	OK
WBGene00016844	sucg-1	45	90	39	75	-15	0.833333	0.114389	0.724199	NotSig	0.378725	small	OK
WBGene00219326	F36D3.16	27	58	34	47	-11	0.810345	0.114995	0.724199	NotSig	0.0409781	negligible	OK
WBGene00019084	F59A6.2	18	69	32	59.5	-9.5	0.862319	0.114767	0.724199	NotSig	0.304923	small	OK
WBGene00013988	ZK512.10	114	75.5	86	70	-5.5	0.927152	0.113938	0.724199	NotSig	0.20376	small	OK
WBGene00303369	Y49F6B.20	149	62	108	57	-5	0.919355	0.114588	0.724199	NotSig	0.112179	negligible	OK
WBGene00007274	C03C11.1	101	62	86	58	-4	0.935484	0.11488	0.724199	NotSig	0.226395	small	OK
WBGene00022169	Y71H2AM.4	142	46.5	112	51.5	5	1.10753	0.114267	0.724199	NotSig	-0.133434	negligible	OK
WBGene00011951	T23F6.3	65	100	47	106	6	1.06	0.11404	0.724199	NotSig	-0.322114	small	OK
WBGene00011128	R07H5.8	177	73	121	80	7	1.09589	0.114934	0.724199	NotSig	-0.135557	negligible	OK
WBGene00007867	C32H11.4	126	51	94	62.5	11.5	1.22549	0.114769	0.724199	NotSig	-0.183947	negligible	OK
WBGene00001867	him-8	9	33	6	48	15	1.45455	0.113487	0.724199	NotSig	-0.969975	large	OK
WBGene00001755	gst-7	51	49	28	73	24	1.4898	0.114389	0.724199	NotSig	-0.351525	small	OK
WBGene00015692	ugt-25	20	35.5	9	102	66.5	2.87324	0.1142	0.724199	NotSig	-0.545463	medium	OK
WBGene00019806	R01B10.4	5	33	11	100	67	3.0303	0.114927	0.724199	NotSig	-0.921686	large	OK
WBGene00008688	rbm-34	14	61	22	41	-20	0.672131	0.115434	0.724249	NotSig	0.545792	medium	OK
WBGene00016765	C49C8.1	19	91	20	73.5	-17.5	0.807692	0.115427	0.724249	NotSig	0.440805	small	OK
WBGene00017978	msrp-1	292	67	375	66	-1	0.985075	0.115357	0.724249	NotSig	0.106912	negligible	OK
WBGene00009992	F53F4.10	166	53	119	58	5	1.09434	0.11544	0.724249	NotSig	-0.111662	negligible	OK
WBGene00010246	F58D5.7	92	57	111	63	6	1.10526	0.115322	0.724249	NotSig	-0.286115	small	OK
WBGene00020682	T22D1.3	42	85.5	29	69	-16.5	0.807018	0.115573	0.724534	NotSig	0.286019	small	OK
WBGene00000482	chd-3	5	140	5	26	-114	0.185714	0.116074	0.725259	NotSig	1.24651	large	OK
WBGene00001245	elo-7	41	61	30	41	-20	0.672131	0.115906	0.725259	NotSig	0.339844	small	OK
WBGene00019460	idi-1	21	65	21	46	-19	0.707692	0.115778	0.725259	NotSig	0.338417	small	OK
WBGene00018149	F37C12.1	17	26	21	44	18	1.69231	0.116125	0.725259	NotSig	0.00955821	negligible	OK
WBGene00011180	R09H10.2	5	51	5	113	62	2.21569	0.116074	0.725259	NotSig	-1.28485	large	OK
WBGene00012609	Y38F1A.7	40	93	34	87.5	-5.5	0.94086	0.116982	0.728417	NotSig	0.397639	small	OK
WBGene00004489	rps-20	1182	45	947	44	-1	0.977778	0.116776	0.728417	NotSig	0.0708297	negligible	OK
WBGene00009773	lipl-2	55	43	22	53	10	1.23256	0.116944	0.728417	NotSig	-0.154092	negligible	OK
WBGene00013647	Y105C5B.5	202	52	208	64.5	12.5	1.24038	0.116953	0.728417	NotSig	-0.118117	negligible	OK
WBGene00005015	spt-5	16	85	21	57	-28	0.670588	0.117847	0.731055	NotSig	0.39715	small	OK
WBGene00017774	nop-1	18	56	26	43	-13	0.767857	0.117801	0.731055	NotSig	0.212299	small	OK
WBGene00019750	M03D4.3	8	38.5	7	30	-8.5	0.779221	0.117555	0.731055	NotSig	0.707287	medium	OK
WBGene00013766	prmt-1	84	56	80	59	3	1.05357	0.11768	0.731055	NotSig	-0.187211	negligible	OK
WBGene00269337	F28A10.12	20	81	18	94	13	1.16049	0.117717	0.731055	NotSig	-0.378319	small	OK
WBGene00010197	F57C2.5	50	50.5	34	68.5	18	1.35644	0.11801	0.731524	NotSig	-0.345857	small	OK
WBGene00014202	mmcm-1	55	62	43	55	-7	0.887097	0.118549	0.733763	NotSig	0.25798	small	OK
WBGene00006915	vha-6	73	50	70	66.5	16.5	1.33	0.118506	0.733763	NotSig	-0.243125	small	OK
WBGene00007964	cyp-25A2	11	52	6	29.5	-22.5	0.567308	0.119052	0.734642	NotSig	0.776368	medium	OK
WBGene00009402	F35C11.3	22	66.5	17	58	-8.5	0.87218	0.119189	0.734642	NotSig	0.490175	small	OK
WBGene00000915	hsp-90	775	64	611	62	-2	0.96875	0.119204	0.734642	NotSig	0.0900275	negligible	OK
WBGene00011938	alh-13	13	61	8	88.5	27.5	1.45082	0.11898	0.734642	NotSig	-0.841429	large	OK
WBGene00019129	F59G1.8	16	39.5	12	68.5	29	1.73418	0.119138	0.734642	NotSig	-0.555512	medium	OK
WBGene00015217	tes-1	9	34	11	91	57	2.67647	0.119222	0.734642	NotSig	-0.731365	medium	OK
WBGene00006536	tbb-1	289	68	251	60	-8	0.882353	0.119469	0.735618	NotSig	0.128585	negligible	OK
WBGene00020443	esyt-2	8	134	6	57.5	-76.5	0.429104	0.120926	0.735822	NotSig	0.899266	large	OK
WBGene00023421	rde-11	10	138	10	66.5	-71.5	0.481884	0.121085	0.735822	NotSig	0.509452	medium	OK
WBGene00000565	cnt-1	12	97	13	42	-55	0.43299	0.121023	0.735822	NotSig	0.741708	medium	OK
WBGene00021733	otub-2	8	141	13	88	-53	0.624113	0.121254	0.735822	NotSig	0.888652	large	OK
WBGene00016429	C35A11.2	17	80	15	33	-47	0.4125	0.12142	0.735822	NotSig	0.532039	medium	OK
WBGene00012443	Y15E3A.4	8	88.5	20	53.5	-35	0.60452	0.120783	0.735822	NotSig	0.605835	medium	OK
WBGene00044901	Y41G9A.10	20	90	8	55.5	-34.5	0.616667	0.120834	0.735822	NotSig	0.644729	medium	OK
WBGene00008874	F15H10.7	9	114	10	87	-27	0.763158	0.120656	0.735822	NotSig	0.798909	medium	OK
WBGene00002850	let-716	11	85	20	58.5	-26.5	0.688235	0.121454	0.735822	NotSig	0.240459	small	OK
WBGene00004249	pvf-1	20	75	6	51.5	-23.5	0.686667	0.120564	0.735822	NotSig	0.644957	medium	OK
WBGene00016591	C42C1.13	7	62	8	47.5	-14.5	0.766129	0.120591	0.735822	NotSig	0.842645	large	OK
WBGene00003079	lsm-5	34	41	23	32	-9	0.780488	0.120141	0.735822	NotSig	0.433273	small	OK
WBGene00185048	urm-1	9	30	5	21	-9	0.7	0.120612	0.735822	NotSig	0.609774	medium	OK
WBGene00015907	C17F3.1	421	81	333	79	-2	0.975309	0.120279	0.735822	NotSig	0.138707	negligible	OK
WBGene00013237	Y56A3A.19	110	49	65	54	5	1.10204	0.121393	0.735822	NotSig	-0.195095	negligible	OK
WBGene00012973	spat-2	24	56	23	72	16	1.28571	0.120165	0.735822	NotSig	-0.420421	small	OK
WBGene00019760	calu-1	59	47	40	67.5	20.5	1.43617	0.120855	0.735822	NotSig	-0.318126	small	OK
WBGene00012528	pap-1	20	59.5	22	82	22.5	1.37815	0.121331	0.735822	NotSig	-0.608331	medium	OK
WBGene00016321	tppp-1	51	52	40	77	25	1.48077	0.12074	0.735822	NotSig	-0.338018	small	OK
WBGene00017011	eaf-1	30	47.5	18	73	25.5	1.53684	0.119891	0.735822	NotSig	-0.52465	medium	OK
WBGene00021835	Y54E10A.17	54	51	31	79	28	1.54902	0.120555	0.735822	NotSig	-0.256439	small	OK
WBGene00004040	pld-1	17	48	19	97	49	2.02083	0.120282	0.735822	NotSig	-0.477884	small	OK
WBGene00009671	mfap-1	23	60	29	43	-17	0.716667	0.121622	0.736303	NotSig	0.34837	small	OK
WBGene00012101	zip-10	30	100.5	25	55	-45.5	0.547264	0.121891	0.737394	NotSig	0.441046	small	OK
WBGene00018123	F36H12.9	64	58.5	67	51	-7.5	0.871795	0.12232	0.73936	NotSig	0.198412	negligible	OK
WBGene00016331	obr-4	59	71	50	85.5	14.5	1.20423	0.122395	0.73936	NotSig	-0.327267	small	OK
WBGene00016782	phat-3	12	41	8	31	-10	0.756098	0.122541	0.739706	NotSig	0.289646	small	OK
WBGene00012105	T27F6.6	9	98	18	62	-36	0.632653	0.122651	0.739832	NotSig	0.59502	medium	OK
WBGene00007010	alx-1	35	80	43	67	-13	0.8375	0.122993	0.739916	NotSig	0.302064	small	OK
WBGene00000218	asp-5	708	45	182	40.5	-4.5	0.9	0.123022	0.739916	NotSig	-0.108942	negligible	OK
WBGene00008590	F08H9.2	373	101	346	97.5	-3.5	0.965347	0.122962	0.739916	NotSig	0.100172	negligible	OK
WBGene00012185	W01F3.2	35	57	28	84	27	1.47368	0.122966	0.739916	NotSig	-0.405638	small	OK
WBGene00003990	pfn-2	52	74	61	65	-9	0.878378	0.123272	0.74088	NotSig	0.23648	small	OK
WBGene00009179	kbp-3	42	39	16	48.5	9.5	1.24359	0.123477	0.741578	NotSig	-0.478262	small	OK
WBGene00011814	gtf-2H2C	18	46.5	14	32	-14.5	0.688172	0.123796	0.741876	NotSig	0.689131	medium	OK
WBGene00008398	D2005.3	42	50	32	71.5	21.5	1.43	0.123884	0.741876	NotSig	-0.354062	small	OK
WBGene00020039	R12E2.14	31	46	16	75	29	1.63043	0.123885	0.741876	NotSig	-0.338785	small	OK
WBGene00022498	hsd-2	9	75	21	111	36	1.48	0.123791	0.741876	NotSig	-0.619726	medium	OK
WBGene00004272	rab-8	34	75.5	29	54	-21.5	0.715232	0.124071	0.742455	NotSig	0.362844	small	OK
WBGene00000976	dhs-13	24	70.5	29	53	-17.5	0.751773	0.124277	0.742809	NotSig	0.282925	small	OK
WBGene00015796	C15F1.5	27	60	32	78	18	1.3	0.124309	0.742809	NotSig	-0.486595	small	OK
WBGene00003007	lin-18	5	97	6	34.5	-62.5	0.35567	0.125541	0.743572	NotSig	0.696788	medium	OK
WBGene00006811	unc-79	5	75	6	15.5	-59.5	0.206667	0.125541	0.743572	NotSig	0.766824	medium	OK
WBGene00002179	jph-1	7	75	12	17	-58	0.226667	0.128023	0.743572	NotSig	0.821014	large	OK
WBGene00013768	sld-5	6	126.5	5	76	-50.5	0.600791	0.125541	0.743572	NotSig	1.10298	large	OK
WBGene00009981	F53F1.3	6	74	13	24	-50	0.324324	0.127377	0.743572	NotSig	1.01077	large	OK
WBGene00045457	F33H12.7	5	114	15	65	-49	0.570175	0.126345	0.743572	NotSig	0.795715	medium	OK
WBGene00015464	C05C8.7	18	100.5	16	55.5	-45	0.552239	0.1246	0.743572	NotSig	0.651284	medium	OK
WBGene00020025	R12C12.5	14	82	15	49	-33	0.597561	0.126256	0.743572	NotSig	0.582237	medium	OK
WBGene00020190	guk-1	40	111	40	85.5	-25.5	0.77027	0.12718	0.743572	NotSig	0.295125	small	OK
WBGene00007048	nfx-1	14	85.5	21	65	-20.5	0.760234	0.125295	0.743572	NotSig	0.360654	small	OK
WBGene00016236	heri-1	6	57.5	6	37	-20.5	0.643478	0.127538	0.743572	NotSig	0.728929	medium	OK
WBGene00018762	F53E10.6	12	54.5	12	34.5	-20	0.633028	0.125775	0.743572	NotSig	0.415706	small	OK
WBGene00010541	ttr-1	32	50	15	32	-18	0.64	0.126107	0.743572	NotSig	0.500705	medium	OK
WBGene00007959	C35C5.10	17	83	15	72	-11	0.86747	0.126063	0.743572	NotSig	0.645378	medium	OK
WBGene00007977	gska-3	79	110	88	99	-11	0.9	0.126236	0.743572	NotSig	0.303914	small	OK
WBGene00008854	F15D3.4	24	70	24	59.5	-10.5	0.85	0.126881	0.743572	NotSig	0.628934	medium	OK
WBGene00014223	ZK1098.6	27	56	35	48	-8	0.857143	0.125101	0.743572	NotSig	0.454506	small	OK
WBGene00018811	pmt-2	138	59	105	52	-7	0.881356	0.12712	0.743572	NotSig	0.171468	negligible	OK
WBGene00020070	rmd-6	184	65	132	60	-5	0.923077	0.12738	0.743572	NotSig	0.163349	negligible	OK
WBGene00014108	ZK856.7	206	63	78	59	-4	0.936508	0.126649	0.743572	NotSig	0.220725	small	OK
WBGene00003860	oig-2	59	47	33	43	-4	0.914894	0.127813	0.743572	NotSig	0.400825	small	OK
WBGene00010474	K01D12.15	199	68	147	65	-3	0.955882	0.127904	0.743572	NotSig	0.238288	small	OK
WBGene00003444	msp-51	2236	65	1969	63	-2	0.969231	0.124709	0.743572	NotSig	0.0445246	negligible	OK
WBGene00017121	cyc-2.1	684	45	499	48	3	1.06667	0.125506	0.743572	NotSig	-0.0939836	negligible	OK
WBGene00008125	C47A4.5	68	60	44	66.5	6.5	1.10833	0.127882	0.743572	NotSig	-0.255327	small	OK
WBGene00003162	mdh-2	306	56	190	64.5	8.5	1.15179	0.126905	0.743572	NotSig	-0.193218	negligible	OK
WBGene00013553	Y75B8A.18	8	29	5	40	11	1.37931	0.127428	0.743572	NotSig	-0.772454	medium	OK
WBGene00022268	Y73E7A.1	42	40	35	53	13	1.325	0.124832	0.743572	NotSig	-0.23868	small	OK
WBGene00010727	K09G1.1	78	48	76	64	16	1.33333	0.127208	0.743572	NotSig	-0.262643	small	OK
WBGene00011182	R09H10.5	44	37	44	55.5	18.5	1.5	0.1277	0.743572	NotSig	-0.169425	negligible	OK
WBGene00008336	C55A6.7	9	32	15	51	19	1.59375	0.127964	0.743572	NotSig	-0.509797	medium	OK
WBGene00019240	H24K24.3	43	52	45	74	22	1.42308	0.1276	0.743572	NotSig	-0.360874	small	OK
WBGene00017989	nol-10	7	22	7	45	23	2.04545	0.124786	0.743572	NotSig	-0.857972	large	OK
WBGene00012907	cpt-1	44	70.5	35	98	27.5	1.39007	0.127276	0.743572	NotSig	-0.375172	small	OK
WBGene00018744	F53B3.6	6	54	5	90	36	1.66667	0.125541	0.743572	NotSig	-0.914476	large	OK
WBGene00013014	Y48E1C.1	5	37	8	80	43	2.16216	0.127428	0.743572	NotSig	-1.03088	large	OK
WBGene00007214	C01A2.2	13	45	5	95	50	2.11111	0.126347	0.743572	NotSig	-0.800919	large	OK
WBGene00013364	Y60A3A.16	5	32	6	83.5	51.5	2.60938	0.125541	0.743572	NotSig	-1.30754	large	OK
WBGene00023485	ttr-49	16	66.5	11	124	57.5	1.86466	0.126024	0.743572	NotSig	-0.607376	medium	OK
WBGene00003658	nhr-68	13	37	5	108	71	2.91892	0.126151	0.743572	NotSig	-0.656836	medium	OK
WBGene00015555	ufl-1	27	79	23	51	-28	0.64557	0.128767	0.746849	NotSig	0.495214	small	OK
WBGene00019216	H20J04.1	21	91	16	80.5	-10.5	0.884615	0.128727	0.746849	NotSig	0.350352	small	OK
WBGene00002111	ins-28	10	45	5	25	-20	0.555556	0.129204	0.747294	NotSig	0.0138943	negligible	OK
WBGene00019461	K07A3.3	41	106	33	91	-15	0.858491	0.129199	0.747294	NotSig	0.201845	small	OK
WBGene00006923	vhp-1	27	109	19	100	-9	0.917431	0.129096	0.747294	NotSig	0.475988	small	OK
WBGene00001565	gei-8	10	17	12	58	41	3.41176	0.129158	0.747294	NotSig	-0.70586	medium	OK
WBGene00003767	nlp-29	20	84.5	15	117	32.5	1.38462	0.129297	0.747311	NotSig	-0.421214	small	OK
WBGene00022252	Y73B6BL.31	6	87.5	6	44	-43.5	0.502857	0.132035	0.747383	NotSig	1.0351	large	OK
WBGene00006831	unc-104	6	76	6	42.5	-33.5	0.559211	0.132035	0.747383	NotSig	0.801526	large	OK
WBGene00022273	Y73E7A.6	9	69	13	41	-28	0.594203	0.132747	0.747383	NotSig	0.697727	medium	OK
WBGene00303105	R07E5.19	28	62	13	37	-25	0.596774	0.130256	0.747383	NotSig	0.22687	small	OK
WBGene00018370	F42H10.6	12	52.5	16	27.5	-25	0.52381	0.131145	0.747383	NotSig	0.420867	small	OK
WBGene00013516	Y73F4A.3	19	57	10	34.5	-22.5	0.605263	0.129895	0.747383	NotSig	0.476952	small	OK
WBGene00013668	Y105E8A.3	33	98	35	76	-22	0.77551	0.129556	0.747383	NotSig	0.344419	small	OK
WBGene00010679	K08F4.5	18	69	20	47	-22	0.681159	0.131996	0.747383	NotSig	0.477947	small	OK
WBGene00019247	syp-4	13	66	21	47	-19	0.712121	0.131796	0.747383	NotSig	0.613013	medium	OK
WBGene00011661	ztf-27	6	118.5	7	102	-16.5	0.860759	0.13308	0.747383	NotSig	0.811375	large	OK
WBGene00004891	smr-1	33	68	27	52	-16	0.764706	0.133275	0.747383	NotSig	0.128033	negligible	OK
WBGene00184956	F49C5.12	24	56	23	42	-14	0.75	0.130649	0.747383	NotSig	0.518437	medium	OK
WBGene00303021	F02A9.10	53	98	37	86	-12	0.877551	0.130238	0.747383	NotSig	0.378828	small	OK
WBGene00013677	yars-1	19	71	17	59	-12	0.830986	0.13196	0.747383	NotSig	0.515078	medium	OK
WBGene00014809	M142.3	7	81	6	70	-11	0.864198	0.132546	0.747383	NotSig	0.751153	medium	OK
WBGene00009623	F41E7.7	12	37.5	17	28	-9.5	0.746667	0.131469	0.747383	NotSig	0.729664	medium	OK
WBGene00044062	snb-6	50	65.5	49	56	-9.5	0.854962	0.132309	0.747383	NotSig	0.219791	small	OK
WBGene00016437	C35B1.8	58	52.5	33	43	-9.5	0.819048	0.132897	0.747383	NotSig	0.181114	negligible	OK
WBGene00014082	ZK795.2	76	77	64	69.5	-7.5	0.902597	0.132017	0.747383	NotSig	0.187221	negligible	OK
WBGene00000669	col-94	160	47.5	116	43.5	-4	0.915789	0.130736	0.747383	NotSig	0.213612	small	OK
WBGene00013696	Y106G6A.4	205	63	203	60	-3	0.952381	0.13236	0.747383	NotSig	0.173523	negligible	OK
WBGene00014247	ZK1307.4	244	70	208	68	-2	0.971429	0.130002	0.747383	NotSig	0.223654	small	OK
WBGene00006050	ssq-1	1025	62	1031	61	-1	0.983871	0.131324	0.747383	NotSig	0.0713029	negligible	OK
WBGene00004431	rpl-19	1474	39	1184	39	0	1	0.132599	0.747383	NotSig	-0.0578926	negligible	OK
WBGene00017498	pud-4	389	36	261	41	5	1.13889	0.133106	0.747383	NotSig	-0.0949452	negligible	OK
WBGene00008707	F11E6.3	355	43	290	49.5	6.5	1.15116	0.131045	0.747383	NotSig	-0.117764	negligible	OK
WBGene00000822	csq-1	206	47	114	54	7	1.14894	0.13077	0.747383	NotSig	-0.138793	negligible	OK
WBGene00009514	F37H8.5	95	57	45	65	8	1.14035	0.133203	0.747383	NotSig	-0.264767	small	OK
WBGene00020282	mps-3	56	68.5	50	77	8.5	1.12409	0.131132	0.747383	NotSig	-0.300234	small	OK
WBGene00014016	ZK632.9	118	71.5	127	81	9.5	1.13287	0.130766	0.747383	NotSig	-0.153309	negligible	OK
WBGene00009685	F44D12.8	46	66	48	75.5	9.5	1.14394	0.13224	0.747383	NotSig	-0.295371	small	OK
WBGene00002212	kin-31	20	76	17	89	13	1.17105	0.131249	0.747383	NotSig	-0.207181	small	OK
WBGene00001244	elo-6	345	58	237	71	13	1.22414	0.131418	0.747383	NotSig	-0.14748	negligible	OK
WBGene00006843	unc-119	11	47	11	62	15	1.31915	0.130751	0.747383	NotSig	-0.744635	medium	OK
WBGene00016048	C24B9.3	53	43	17	62	19	1.44186	0.131807	0.747383	NotSig	-0.207856	small	OK
WBGene00003177	mec-15	12	46	8	65	19	1.41304	0.132172	0.747383	NotSig	-0.435446	small	OK
WBGene00003766	nlp-28	27	38	17	58	20	1.52632	0.131799	0.747383	NotSig	-0.350778	small	OK
WBGene00014118	ZK858.5	13	73	16	98	25	1.34247	0.130015	0.747383	NotSig	-0.623012	medium	OK
WBGene00007743	C26C6.9	13	34	16	62.5	28.5	1.83824	0.129778	0.747383	NotSig	-0.452723	small	OK
WBGene00018538	marg-1	12	38.5	12	67	28.5	1.74026	0.133158	0.747383	NotSig	-0.51369	medium	OK
WBGene00015009	B0041.5	33	72	24	101	29	1.40278	0.132742	0.747383	NotSig	-0.310381	small	OK
WBGene00010807	M01E5.4	7	31	16	71.5	40.5	2.30645	0.132463	0.747383	NotSig	-0.570842	medium	OK
WBGene00004789	sgk-1	16	52	7	103	51	1.98077	0.132559	0.747383	NotSig	-0.645401	medium	OK
WBGene00016218	pals-23	8	46	8	117	71	2.54348	0.130381	0.747383	NotSig	-1.04758	large	OK
WBGene00014088	ZK809.8	96	61.5	87	68	6.5	1.10569	0.133434	0.74777	NotSig	-0.272958	small	OK
WBGene00007848	cytb-5.1	71	45	50	57	12	1.26667	0.133526	0.747782	NotSig	-0.262977	small	OK
WBGene00016390	ttc-1	22	29.5	20	44.5	15	1.50847	0.133823	0.748939	NotSig	-0.201343	small	OK
WBGene00017265	snpc-1.3	11	69	7	35	-34	0.507246	0.134278	0.750369	NotSig	0.698169	medium	OK
WBGene00009120	F25H2.6	16	93.5	20	76	-17.5	0.812834	0.134531	0.750369	NotSig	0.49148	small	OK
WBGene00001426	fkb-1	220	55	142	59	4	1.07273	0.134289	0.750369	NotSig	-0.125695	negligible	OK
WBGene00001746	gsk-3	58	74.5	55	82	7.5	1.10067	0.134477	0.750369	NotSig	-0.197115	negligible	OK
WBGene00013689	bath-40	22	52.5	32	69	16.5	1.31429	0.134495	0.750369	NotSig	-0.538119	medium	OK
WBGene00003119	mac-1	7	95	11	58	-37	0.610526	0.134883	0.750615	NotSig	0.764472	medium	OK
WBGene00012020	gyg-2	12	47.5	8	23.5	-24	0.494737	0.134937	0.750615	NotSig	0.426776	small	OK
WBGene00044026	cisd-1	113	63	107	71	8	1.12698	0.134853	0.750615	NotSig	-0.185543	negligible	OK
WBGene00022632	ZC581.2	40	63	31	86	23	1.36508	0.134687	0.750615	NotSig	-0.23184	small	OK
WBGene00010326	F59C6.5	143	56	130	63.5	7.5	1.13393	0.135085	0.750937	NotSig	-0.118339	negligible	OK
WBGene00017398	slc-17.6	8	129	9	84	-45	0.651163	0.135594	0.753257	NotSig	0.750186	medium	OK
WBGene00018934	F56B3.11	47	44	37	59	15	1.34091	0.135832	0.754075	NotSig	-0.282941	small	OK
WBGene00008007	C38D4.7	17	74	14	33	-41	0.445946	0.136492	0.756299	NotSig	0.617095	medium	OK
WBGene00016845	C50F7.5	182	71.5	137	81	9.5	1.13287	0.136358	0.756299	NotSig	-0.183738	negligible	OK
WBGene00013232	faah-4	12	41.5	15	66	24.5	1.59036	0.136506	0.756299	NotSig	-0.667832	medium	OK
WBGene00018700	lmd-3	59	60	59	85	25	1.41667	0.136665	0.756674	NotSig	-0.276381	small	OK
WBGene00016616	C43H6.3	9	115	11	73	-42	0.634783	0.138328	0.757155	NotSig	0.667474	medium	OK
WBGene00009534	F38B7.3	7	77	9	37	-40	0.480519	0.137201	0.757155	NotSig	1.07612	large	OK
WBGene00012650	orc-1	6	62.5	7	26	-36.5	0.416	0.137529	0.757155	NotSig	1.00248	large	OK
WBGene00019951	R08C7.8	27	118	15	90	-28	0.762712	0.137978	0.757155	NotSig	0.512238	medium	OK
WBGene00012337	W07G4.3	9	115	14	87	-28	0.756522	0.138679	0.757155	NotSig	0.363307	small	OK
WBGene00017817	F26B1.5	11	93	12	69.5	-23.5	0.747312	0.139552	0.757155	NotSig	0.771508	medium	OK
WBGene00004823	skr-17	14	52.5	11	31	-21.5	0.590476	0.139226	0.757155	NotSig	0.294251	small	OK
WBGene00016763	C49A9.9	11	125	13	112	-13	0.896	0.139229	0.757155	NotSig	0.602324	medium	OK
WBGene00011304	mnk-1	47	76	48	65.5	-10.5	0.861842	0.137505	0.757155	NotSig	0.394169	small	OK
WBGene00020320	T07F8.4	11	44	8	34	-10	0.772727	0.137027	0.757155	NotSig	0.629439	medium	OK
WBGene00000743	col-170	11	53	9	43	-10	0.811321	0.13818	0.757155	NotSig	0.715466	medium	OK
WBGene00007082	acs-10	84	70.5	86	62.5	-8	0.886525	0.138278	0.757155	NotSig	0.22362	small	OK
WBGene00022443	Y110A2AL.6	26	53.5	18	46	-7.5	0.859813	0.138658	0.757155	NotSig	0.24597	small	OK
WBGene00018336	F42A9.7	75	69	69	62	-7	0.898551	0.138392	0.757155	NotSig	0.330642	small	OK
WBGene00011401	T03F6.6	158	72	144	66	-6	0.916667	0.139452	0.757155	NotSig	0.168156	negligible	OK
WBGene00013523	Y73F8A.14	136	85	114	80	-5	0.941176	0.138031	0.757155	NotSig	0.131199	negligible	OK
WBGene00004999	spp-14	921	54	266	50	-4	0.925926	0.140181	0.757155	NotSig	-0.0415828	negligible	OK
WBGene00004446	rpl-32	1432	39	1086	39	0	1	0.140105	0.757155	NotSig	-0.0865976	negligible	OK
WBGene00006481	plrg-1	29	34	33	38	4	1.11765	0.140221	0.757155	NotSig	-0.431058	small	OK
WBGene00001424	fis-1	36	37.5	41	43	5.5	1.14667	0.139979	0.757155	NotSig	-0.399568	small	OK
WBGene00018395	mtch-1	119	91	83	100	9	1.0989	0.138831	0.757155	NotSig	-0.143322	negligible	OK
WBGene00020246	clic-1	76	60.5	70	70	9.5	1.15702	0.137606	0.757155	NotSig	-0.24969	small	OK
WBGene00021370	nape-2	51	54	58	65	11	1.2037	0.13994	0.757155	NotSig	-0.329004	small	OK
WBGene00006542	tbp-1	12	39.5	18	52.5	13	1.32911	0.138034	0.757155	NotSig	-0.412409	small	OK
WBGene00015146	abi-1	14	33.5	22	47	13.5	1.40299	0.139638	0.757155	NotSig	-0.384318	small	OK
WBGene00019821	gtf-2H1	17	66	12	82.5	16.5	1.25	0.137773	0.757155	NotSig	-0.569592	medium	OK
WBGene00235095	B0035.21	14	50	11	68	18	1.36	0.13915	0.757155	NotSig	-0.683011	medium	OK
WBGene00009635	F42F12.3	21	39	12	60.5	21.5	1.55128	0.139142	0.757155	NotSig	-0.663706	medium	OK
WBGene00009803	F47B8.2	19	64	13	88	24	1.375	0.13958	0.757155	NotSig	-0.549115	medium	OK
WBGene00007428	wdr-20	16	56.5	14	80.5	24	1.42478	0.139922	0.757155	NotSig	-0.412737	small	OK
WBGene00015393	C03G6.5	12	70.5	5	100	29.5	1.41844	0.139531	0.757155	NotSig	-0.770156	medium	OK
WBGene00020954	W02G9.4	28	40	5	70	30	1.75	0.138393	0.757155	NotSig	-0.889116	large	OK
WBGene00022704	ZK353.9	31	53	21	84	31	1.58491	0.13794	0.757155	NotSig	-0.203374	small	OK
WBGene00044260	Y87G2A.19	13	53	11	84	31	1.58491	0.139143	0.757155	NotSig	-0.641836	medium	OK
WBGene00018998	flap-1	8	31.5	11	69	37.5	2.19048	0.137027	0.757155	NotSig	-0.688527	medium	OK
WBGene00018248	F40G9.14	8	83.5	9	125	41.5	1.49701	0.138791	0.757155	NotSig	-0.702067	medium	OK
WBGene00013578	scav-2	12	67	5	116	49	1.73134	0.139774	0.757155	NotSig	-0.93403	large	OK
WBGene00011348	T01H3.2	9	51	7	139	88	2.72549	0.138072	0.757155	NotSig	-1.05619	large	OK
WBGene00010946	M176.10	129	72	59	62	-10	0.861111	0.140315	0.75717	NotSig	0.069445	negligible	OK
WBGene00001214	ego-1	5	96	11	61	-35	0.635417	0.140527	0.75775	NotSig	0.730147	medium	OK
WBGene00006728	ubq-2	1627	36	1252	37	1	1.02778	0.140696	0.75775	NotSig	-0.0569393	negligible	OK
WBGene00003602	nhr-3	12	57	12	133.5	76.5	2.34211	0.14061	0.75775	NotSig	-0.698023	medium	OK
WBGene00002845	let-711	23	105	18	76	-29	0.72381	0.141167	0.759419	NotSig	0.382335	small	OK
WBGene00016119	C25H3.10	8	19	8	79	60	4.15789	0.141189	0.759419	NotSig	-0.826738	large	OK
WBGene00003561	ncr-1	7	37	7	20	-17	0.540541	0.141282	0.759425	NotSig	0.982167	large	OK
WBGene00003449	msp-56	1830	57	1540	56	-1	0.982456	0.141424	0.759694	NotSig	0.0364876	negligible	OK
WBGene00044805	Y53C10A.15	6	131	8	79	-52	0.603053	0.141858	0.761535	NotSig	0.847858	large	OK
WBGene00020274	T05H4.11	12	95.5	14	54.5	-41	0.570681	0.142544	0.761913	NotSig	0.785726	medium	OK
WBGene00010912	gmps-1	27	95	31	72	-23	0.757895	0.142769	0.761913	NotSig	0.378411	small	OK
WBGene00022834	ZK973.8	27	95	25	72	-23	0.757895	0.142787	0.761913	NotSig	0.343347	small	OK
WBGene00011300	R107.5	27	53	34	39.5	-13.5	0.745283	0.142463	0.761913	NotSig	0.465059	small	OK
WBGene00010961	nduo-2	389	39	518	39	0	1	0.142674	0.761913	NotSig	-0.0339663	negligible	OK
WBGene00013979	ZK507.3	23	73	17	82	9	1.12329	0.143133	0.761913	NotSig	-0.61774	medium	OK
WBGene00017289	F09E5.11	27	37	20	46	9	1.24324	0.143201	0.761913	NotSig	-0.430186	small	OK
WBGene00005011	F26F4.8	35	40	34	50	10	1.25	0.142997	0.761913	NotSig	-0.313207	small	OK
WBGene00045394	ZK813.7	10	50	6	62.5	12.5	1.25	0.142234	0.761913	NotSig	-1.09312	large	OK
WBGene00011275	psf-1	12	35.5	8	52	16.5	1.46479	0.14238	0.761913	NotSig	-0.489503	small	OK
WBGene00014172	clpp-1	35	60	26	78	18	1.3	0.142655	0.761913	NotSig	-0.268832	small	OK
WBGene00009186	trcs-1	22	47	23	71	24	1.51064	0.142946	0.761913	NotSig	-0.335876	small	OK
WBGene00018509	xrep-4	28	74	21	106	32	1.43243	0.142926	0.761913	NotSig	-0.51401	medium	OK
WBGene00022366	Y92H12BL.5	6	51	5	93	42	1.82353	0.143215	0.761913	NotSig	-0.988941	large	OK
WBGene00010147	F56D5.2	12	78.5	16	53	-25.5	0.675159	0.14359	0.762933	NotSig	0.527145	medium	OK
WBGene00044216	C47E8.10	16	95.5	12	136.5	41	1.42932	0.143535	0.762933	NotSig	-0.702991	medium	OK
WBGene00016028	flp-24	79	33	47	35	2	1.06061	0.143845	0.763798	NotSig	-0.0832904	negligible	OK
WBGene00020414	T10E9.4	222	86.5	256	83	-3.5	0.959538	0.143967	0.763955	NotSig	0.0526204	negligible	OK
WBGene00012905	Y46G5A.14	70	69	65	64	-5	0.927536	0.144267	0.76506	NotSig	0.260799	small	OK
WBGene00003932	pat-6	17	61	16	38.5	-22.5	0.631148	0.144462	0.765291	NotSig	0.392415	small	OK
WBGene00011720	T11G6.5	17	79	16	59.5	-19.5	0.753165	0.144495	0.765291	NotSig	0.501757	medium	OK
WBGene00007013	mdt-8	6	131.5	9	59	-72.5	0.448669	0.144655	0.765649	NotSig	1.04292	large	OK
WBGene00001645	gly-20	21	88	22	61	-27	0.693182	0.144823	0.766047	NotSig	0.444984	small	OK
WBGene00007555	dohh-1	25	48	19	34	-14	0.708333	0.144925	0.766101	NotSig	0.676679	medium	OK
WBGene00007627	ccdc-55	17	73	10	49.5	-23.5	0.678082	0.145186	0.766115	NotSig	0.6081	medium	OK
WBGene00012113	T28B8.1	37	100	36	104.5	4.5	1.045	0.145205	0.766115	NotSig	-0.3989	small	OK
WBGene00022200	fard-1	11	41	5	63	22	1.53659	0.145147	0.766115	NotSig	-1.08654	large	OK
WBGene00007001	tufm-2	16	57	14	33.5	-23.5	0.587719	0.145499	0.766966	NotSig	0.264247	small	OK
WBGene00011071	R06F6.8	15	99	22	78.5	-20.5	0.792929	0.14585	0.766966	NotSig	0.516574	medium	OK
WBGene00009268	F30A10.11	242	64	79	54	-10	0.84375	0.14585	0.766966	NotSig	-0.0188594	negligible	OK
WBGene00022113	Y71F9AL.8	8	39	13	46	7	1.17949	0.145921	0.766966	NotSig	-0.598904	medium	OK
WBGene00001033	dnj-15	14	51	7	80	29	1.56863	0.145596	0.766966	NotSig	-0.535357	medium	OK
WBGene00010730	ensa-1	38	75	42	104.5	29.5	1.39333	0.145687	0.766966	NotSig	-0.322937	small	OK
WBGene00015661	C09H5.7	29	77	28	65.5	-11.5	0.850649	0.146229	0.768097	NotSig	0.366684	small	OK
WBGene00011259	miz-1	10	98.5	12	40	-58.5	0.406091	0.146653	0.768375	NotSig	0.39934	small	OK
WBGene00001597	gld-3	15	66	13	79	13	1.19697	0.146487	0.768375	NotSig	-0.54496	medium	OK
WBGene00021901	rbm-42	26	60.5	20	74.5	14	1.2314	0.146624	0.768375	NotSig	-0.51627	medium	OK
WBGene00016404	mutd-1	14	53	11	82	29	1.54717	0.146619	0.768375	NotSig	-0.350779	small	OK
WBGene00003958	pcp-3	31	34	31	54	20	1.58824	0.146885	0.769106	NotSig	-0.356872	small	OK
WBGene00004887	smn-1	13	50	8	40.5	-9.5	0.81	0.147238	0.77047	NotSig	0.179415	negligible	OK
WBGene00015185	mrpl-41	21	42	11	38	-4	0.904762	0.147346	0.770547	NotSig	0.668623	medium	OK
WBGene00044467	R05C11.4	8	115	7	48	-67	0.417391	0.147649	0.771157	NotSig	0.894626	large	OK
WBGene00010884	M7.8	8	61.5	7	107	45.5	1.73984	0.147649	0.771157	NotSig	-0.554306	medium	OK
WBGene00015853	C16C8.16	7	105	5	22	-83	0.209524	0.14899	0.771638	NotSig	0.938269	large	OK
WBGene00007058	dmd-6	13	122	18	58	-64	0.47541	0.149418	0.771638	NotSig	0.655215	medium	OK
WBGene00009451	cids-2	5	85	16	51	-34	0.6	0.148058	0.771638	NotSig	0.620049	medium	OK
WBGene00017349	farl-11	17	102	26	68.5	-33.5	0.671569	0.149539	0.771638	NotSig	0.118739	negligible	OK
WBGene00021265	Y22D7AR.12	13	100	12	72.5	-27.5	0.725	0.149234	0.771638	NotSig	0.515615	medium	OK
WBGene00004404	rom-5	11	79	10	56.5	-22.5	0.71519	0.148729	0.771638	NotSig	0.649702	medium	OK
WBGene00019946	chat-1	50	86	39	64	-22	0.744186	0.15016	0.771638	NotSig	0.393295	small	OK
WBGene00007399	clec-162	9	52	8	31	-21	0.596154	0.148167	0.771638	NotSig	0.84884	large	OK
WBGene00010117	nkb-3	46	73.5	44	53.5	-20	0.727891	0.149588	0.771638	NotSig	0.30338	small	OK
WBGene00013834	clec-261	23	41	5	23	-18	0.560976	0.149746	0.771638	NotSig	0.503931	medium	OK
WBGene00001149	bcat-1	69	76	64	62	-14	0.815789	0.148266	0.771638	NotSig	0.267114	small	OK
WBGene00044554	F41E6.15	33	69	32	56	-13	0.811594	0.148844	0.771638	NotSig	0.44163	small	OK
WBGene00018007	F33D11.10	25	49	20	41	-8	0.836735	0.150077	0.771638	NotSig	0.384945	small	OK
WBGene00001686	gpd-4	69	66	37	59	-7	0.893939	0.148414	0.771638	NotSig	0.306117	small	OK
WBGene00004418	rpl-7	1432	43	1086	45	2	1.04651	0.149326	0.771638	NotSig	-0.0845005	negligible	OK
WBGene00011954	T23F11.2	180	74	164	76.5	2.5	1.03378	0.147873	0.771638	NotSig	-0.194088	negligible	OK
WBGene00003479	mtm-9	7	38	5	43	5	1.13158	0.14899	0.771638	NotSig	-1.16108	large	OK
WBGene00013158	Y53F4B.11	130	55.5	105	63	7.5	1.13514	0.149581	0.771638	NotSig	-0.154366	negligible	OK
WBGene00022022	Y61A9LA.11	9	27	11	36	9	1.33333	0.148574	0.771638	NotSig	-0.220495	small	OK
WBGene00001564	icl-1	260	71	114	80	9	1.12676	0.150106	0.771638	NotSig	-0.208911	small	OK
WBGene00016530	C39D10.2	10	31.5	11	44	12.5	1.39683	0.148597	0.771638	NotSig	-0.831459	large	OK
WBGene00018769	mnat-1	12	74	15	87	13	1.17568	0.149898	0.771638	NotSig	-0.676776	medium	OK
WBGene00019311	K02E7.6	11	99	6	123.5	24.5	1.24747	0.148998	0.771638	NotSig	-0.444248	small	OK
WBGene00012783	Y43C5A.3	35	64	25	89	25	1.39062	0.14993	0.771638	NotSig	-0.269486	small	OK
WBGene00013365	Y60A3A.19	34	35.5	14	61	25.5	1.71831	0.149652	0.771638	NotSig	-0.316738	small	OK
WBGene00001001	dis-3	11	44	12	84.5	40.5	1.92045	0.147986	0.771638	NotSig	-0.73204	medium	OK
WBGene00019643	K11C4.2	9	119	11	86	-33	0.722689	0.151941	0.772386	NotSig	0.505883	medium	OK
WBGene00045208	F13E9.15	10	67.5	10	36.5	-31	0.540741	0.150773	0.772386	NotSig	0.717116	medium	OK
WBGene00006786	unc-51	11	90	7	59	-31	0.655556	0.150892	0.772386	NotSig	0.841544	large	OK
WBGene00004800	sir-2.1	11	79	9	57	-22	0.721519	0.151941	0.772386	NotSig	0.528319	medium	OK
WBGene00012343	W08E3.2	10	66	14	46	-20	0.69697	0.151142	0.772386	NotSig	0.742438	medium	OK
WBGene00000942	deb-1	27	92	42	72.5	-19.5	0.788043	0.15195	0.772386	NotSig	0.198381	negligible	OK
WBGene00013214	Y54G11A.3	27	80	24	64	-16	0.8	0.151427	0.772386	NotSig	0.502798	medium	OK
WBGene00019246	rpb-5	32	52	22	38.5	-13.5	0.740385	0.151245	0.772386	NotSig	0.315963	small	OK
WBGene00018488	acs-1	25	82	28	70	-12	0.853659	0.151404	0.772386	NotSig	0.539055	medium	OK
WBGene00000859	cwp-1	56	52.5	46	42.5	-10	0.809524	0.150973	0.772386	NotSig	0.0771696	negligible	OK
WBGene00022849	acs-6	56	61.5	39	65	3.5	1.05691	0.151525	0.772386	NotSig	-0.285586	small	OK
WBGene00012434	Y11D7A.10	52	50	40	59	9	1.18	0.151646	0.772386	NotSig	-0.186992	negligible	OK
WBGene00015147	B0336.7	8	35	7	49	14	1.4	0.151981	0.772386	NotSig	-0.750279	medium	OK
WBGene00011932	sptl-3	30	78	19	95	17	1.21795	0.150793	0.772386	NotSig	-0.604005	medium	OK
WBGene00019158	H05C05.2	10	48	11	70	22	1.45833	0.151737	0.772386	NotSig	-0.632793	medium	OK
WBGene00007550	C13C4.6	5	106	5	138	32	1.30189	0.150794	0.772386	NotSig	-1.09201	large	OK
WBGene00022489	Y119D3B.12	7	33	8	73	40	2.21212	0.151981	0.772386	NotSig	-0.369734	small	OK
WBGene00020131	gcy-28	12	63	7	114	51	1.80952	0.150606	0.772386	NotSig	-0.832462	large	OK
WBGene00017158	hpo-10	18	100	16	90.5	-9.5	0.905	0.152145	0.772744	NotSig	0.347607	small	OK
WBGene00017328	nemp-1	28	106.5	19	99	-7.5	0.929577	0.152282	0.772965	NotSig	0.359996	small	OK
WBGene00010424	lep-5	107	52	69	46	-6	0.884615	0.152559	0.7739	NotSig	0.158371	negligible	OK
WBGene00003735	nhx-8	9	101	7	62	-39	0.613861	0.152705	0.774164	NotSig	0.760227	medium	OK
WBGene00004217	ptr-2	13	46	7	24	-22	0.521739	0.152832	0.77422	NotSig	0.684925	medium	OK
WBGene00001601	glh-4	20	72.5	26	96	23.5	1.32414	0.152902	0.77422	NotSig	-0.558001	medium	OK
WBGene00010958	ndfl-4	122	37	138	38.5	1.5	1.04054	0.153066	0.774575	NotSig	-0.187824	negligible	OK
WBGene00020103	R148.4	17	114	6	40.5	-73.5	0.355263	0.155091	0.775069	NotSig	0.732431	medium	OK
WBGene00044049	sfxn-5	10	113.5	8	51	-62.5	0.449339	0.154918	0.775069	NotSig	0.918553	large	OK
WBGene00001582	gfi-2	28	73	20	43.5	-29.5	0.59589	0.154985	0.775069	NotSig	0.32732	small	OK
WBGene00009180	nurf-1	45	86	34	63	-23	0.732558	0.153867	0.775069	NotSig	0.326799	small	OK
WBGene00000142	aos-1	29	67	16	48.5	-18.5	0.723881	0.154723	0.775069	NotSig	0.533024	medium	OK
WBGene00006493	ivns-1	32	80.5	40	63	-17.5	0.782609	0.154885	0.775069	NotSig	0.321395	small	OK
WBGene00017012	acs-22	26	67	38	52	-15	0.776119	0.155013	0.775069	NotSig	0.360738	small	OK
WBGene00008820	nlp-55	19	43	15	32	-11	0.744186	0.154725	0.775069	NotSig	0.0451448	negligible	OK
WBGene00020353	T08B6.4	165	80	160	73	-7	0.9125	0.154366	0.775069	NotSig	0.03871	negligible	OK
WBGene00010309	rpn-6.2	55	69	64	63.5	-5.5	0.92029	0.154648	0.775069	NotSig	0.141499	negligible	OK
WBGene00044273	nspa-6	247	68	179	64	-4	0.941176	0.153375	0.775069	NotSig	-0.000137135	negligible	OK
WBGene00017864	pcca-1	71	46	62	44.5	-1.5	0.967391	0.154	0.775069	NotSig	0.256962	small	OK
WBGene00044741	Y57G11C.52	54	59	51	65	6	1.10169	0.153597	0.775069	NotSig	-0.33562	small	OK
WBGene00002061	ife-3	90	62	61	68	6	1.09677	0.154965	0.775069	NotSig	-0.266498	small	OK
WBGene00023209	ZC513.7	202	70	148	78.5	8.5	1.12143	0.154149	0.775069	NotSig	-0.158712	negligible	OK
WBGene00021093	W08F4.3	35	65	22	79	14	1.21538	0.153752	0.775069	NotSig	-0.351578	small	OK
WBGene00017446	F14B8.4	10	33.5	8	57	23.5	1.70149	0.154705	0.775069	NotSig	-0.267691	small	OK
WBGene00007978	C36B1.11	18	70.5	14	94.5	24	1.34043	0.154186	0.775069	NotSig	-0.537093	medium	OK
WBGene00002075	imb-1	5	63	12	90	27	1.42857	0.15397	0.775069	NotSig	-0.86473	large	OK
WBGene00008456	eral-1	6	38.5	8	78	39.5	2.02597	0.155126	0.775069	NotSig	-0.866877	large	OK
WBGene00004238	ptr-24	27	52	17	93	41	1.78846	0.154925	0.775069	NotSig	-0.410164	small	OK
WBGene00004138	pqn-53	23	93	29	48	-45	0.516129	0.155943	0.776641	NotSig	0.320953	small	OK
WBGene00009482	F36G3.1	20	95	14	50.5	-44.5	0.531579	0.156328	0.776641	NotSig	0.406203	small	OK
WBGene00015567	bath-44	18	93	12	61	-32	0.655914	0.15605	0.776641	NotSig	0.550925	medium	OK
WBGene00012887	Y45F10D.7	14	71	7	45	-26	0.633803	0.156205	0.776641	NotSig	0.623474	medium	OK
WBGene00004971	spe-17	54	55	43	45	-10	0.818182	0.155618	0.776641	NotSig	0.225563	small	OK
WBGene00019401	nuo-4	127	67	98	76.5	9.5	1.14179	0.156471	0.776641	NotSig	-0.178945	negligible	OK
WBGene00012694	gtf-2F2	18	57.5	23	68	10.5	1.18261	0.155962	0.776641	NotSig	-0.511871	medium	OK
WBGene00017719	ldp-1	112	54	45	66	12	1.22222	0.156447	0.776641	NotSig	-0.228677	small	OK
WBGene00022645	ZK6.11	100	55.5	128	69	13.5	1.24324	0.155763	0.776641	NotSig	-0.107465	negligible	OK
WBGene00008317	C54G4.7	20	110	14	125.5	15.5	1.14091	0.156328	0.776641	NotSig	-0.531895	medium	OK
WBGene00077728	T23G11.11	14	58	5	100	42	1.72414	0.156003	0.776641	NotSig	-0.998791	large	OK
WBGene00002247	lam-1	11	118	12	80.5	-37.5	0.682203	0.156804	0.777555	NotSig	0.623918	medium	OK
WBGene00011586	flp-33	25	60	13	37	-23	0.616667	0.156842	0.777555	NotSig	0.0493428	negligible	OK
WBGene00020627	T20F5.5	30	71	34	57	-14	0.802817	0.157532	0.778182	NotSig	0.165496	negligible	OK
WBGene00022856	cth-2	196	80.5	241	76	-4.5	0.944099	0.157495	0.778182	NotSig	0.142638	negligible	OK
WBGene00020940	W02D7.4	43	59	41	71	12	1.20339	0.157295	0.778182	NotSig	-0.174957	negligible	OK
WBGene00011538	T06E6.1	8	37	13	54	17	1.45946	0.157485	0.778182	NotSig	-0.576397	medium	OK
WBGene00011528	fndc-1	16	44	16	63.5	19.5	1.44318	0.157443	0.778182	NotSig	-0.590965	medium	OK
WBGene00006436	ttn-1	16	49	14	98.5	49.5	2.0102	0.157492	0.778182	NotSig	-0.624585	medium	OK
WBGene00006976	zhp-3	13	58	8	41.5	-16.5	0.715517	0.157755	0.778822	NotSig	0.843074	large	OK
WBGene00004494	rps-25	2099	41	1717	40	-1	0.97561	0.157855	0.778851	NotSig	0.0442813	negligible	OK
WBGene00011719	T11G6.4	10	95	6	51.5	-43.5	0.542105	0.158219	0.780046	NotSig	0.861888	large	OK
WBGene00020991	W03D8.10	30	87.5	47	84	-3.5	0.96	0.158285	0.780046	NotSig	0.322059	small	OK
WBGene00016219	pals-24	5	72	10	32.5	-39.5	0.451389	0.158624	0.78125	NotSig	0.5059	medium	OK
WBGene00016635	C44B11.6	14	61.5	10	30	-31.5	0.487805	0.159297	0.781622	NotSig	0.497881	small	OK
WBGene00007087	B0001.2	13	135	14	114	-21	0.844444	0.159223	0.781622	NotSig	0.567237	medium	OK
WBGene00000079	adr-1	21	75	19	56	-19	0.746667	0.158964	0.781622	NotSig	0.420274	small	OK
WBGene00015518	C06E1.1	26	65	41	56	-9	0.861538	0.158806	0.781622	NotSig	0.284268	small	OK
WBGene00001137	eat-6	135	64	133	66	2	1.03125	0.158991	0.781622	NotSig	-0.194804	negligible	OK
WBGene00019792	M116.5	11	47	16	62	15	1.31915	0.159359	0.781622	NotSig	-0.75315	medium	OK
WBGene00000963	dhp-1	11	47	18	73	26	1.55319	0.159282	0.781622	NotSig	-0.416202	small	OK
WBGene00006582	tmd-2	12	93.5	5	56	-37.5	0.59893	0.159987	0.781643	NotSig	0.710266	medium	OK
WBGene00006386	taf-5	18	55	14	35	-20	0.636364	0.159792	0.781643	NotSig	0.623719	medium	OK
WBGene00021336	Y34F4.1	23	53	18	41.5	-11.5	0.783019	0.159665	0.781643	NotSig	0.448298	small	OK
WBGene00010458	mrpl-10	19	30	30	38	8	1.26667	0.159665	0.781643	NotSig	-0.40053	small	OK
WBGene00021026	W04C9.4	15	30	23	42	12	1.4	0.160023	0.781643	NotSig	-0.35554	small	OK
WBGene00004058	pmp-1	41	56	51	73	17	1.30357	0.159649	0.781643	NotSig	-0.321446	small	OK
WBGene00011788	hal-3	13	36	6	54.5	18.5	1.51389	0.159979	0.781643	NotSig	-0.769314	medium	OK
WBGene00011894	ttr-23	11	94	8	63.5	-30.5	0.675532	0.160216	0.781803	NotSig	0.836191	large	OK
WBGene00007385	atp-5	473	61	360	64	3	1.04918	0.160244	0.781803	NotSig	-0.0940506	negligible	OK
WBGene00019411	K05F1.10	19	102	26	53	-49	0.519608	0.160928	0.781917	NotSig	0.471271	small	OK
WBGene00002223	klp-12	19	92	14	55.5	-36.5	0.603261	0.160692	0.781917	NotSig	0.494146	small	OK
WBGene00015794	C15F1.1	15	58	11	32	-26	0.551724	0.16091	0.781917	NotSig	0.458911	small	OK
WBGene00008063	C41G7.6	9	65	15	49	-16	0.753846	0.16086	0.781917	NotSig	0.703701	medium	OK
WBGene00003214	mel-32	102	70	94	59.5	-10.5	0.85	0.16067	0.781917	NotSig	0.161764	negligible	OK
WBGene00021151	Y4C6A.1	14	80.5	6	70.5	-10	0.875776	0.16056	0.781917	NotSig	0.637164	medium	OK
WBGene00219411	T14G12.11	25	57	18	68.5	11.5	1.20175	0.160371	0.781917	NotSig	-0.587464	medium	OK
WBGene00022507	ZC21.8	29	82	14	60.5	-21.5	0.737805	0.161499	0.782216	NotSig	0.3968	small	OK
WBGene00004435	rpl-23	1328	43.5	1120	42	-1.5	0.965517	0.161555	0.782216	NotSig	0.0568381	negligible	OK
WBGene00004622	rrn-3.1	605	31	1147	33	2	1.06452	0.161465	0.782216	NotSig	-0.0903409	negligible	OK
WBGene00021650	Y47G6A.26	96	70	91	85	15	1.21429	0.161413	0.782216	NotSig	-0.21154	small	OK
WBGene00012157	adbp-1	10	36.5	7	59	22.5	1.61644	0.161251	0.782216	NotSig	-0.633076	medium	OK
WBGene00007108	gspd-1	29	57	23	85	28	1.49123	0.161369	0.782216	NotSig	-0.127146	negligible	OK
WBGene00006863	gyg-1	45	69	38	62	-7	0.898551	0.161884	0.78335	NotSig	0.370246	small	OK
WBGene00016494	C37A2.8	22	41	21	57	16	1.39024	0.162082	0.783853	NotSig	-0.395391	small	OK
WBGene00017675	F21F3.6	103	82	109	68	-14	0.829268	0.162819	0.786823	NotSig	0.316909	small	OK
WBGene00015349	henn-1	16	78	21	65	-13	0.833333	0.162899	0.786823	NotSig	0.591831	medium	OK
WBGene00004135	pqn-48	12	60.5	7	119	58.5	1.96694	0.162981	0.786823	NotSig	-0.954595	large	OK
WBGene00013236	Y56A3A.18	27	41	21	50	9	1.21951	0.16363	0.789497	NotSig	-0.234842	small	OK
WBGene00015312	C01G8.1	8	52	5	38	-14	0.730769	0.163749	0.789614	NotSig	1.05426	large	OK
WBGene00018519	F46H5.3	1028	40	729	46	6	1.15	0.164038	0.790546	NotSig	-0.0178668	negligible	OK
WBGene00013340	tcc-1	64	93	54	73	-20	0.784946	0.164196	0.790849	NotSig	0.31923	small	OK
WBGene00022785	ZK652.6	8	104.5	12	41.5	-63	0.397129	0.164756	0.791063	NotSig	0.768833	medium	OK
WBGene00019692	fubl-4	7	85	9	37	-48	0.435294	0.168488	0.791063	NotSig	0.980544	large	OK
WBGene00000507	cit-1.1	9	105	8	60.5	-44.5	0.57619	0.167174	0.791063	NotSig	0.616178	medium	OK
WBGene00004166	pqn-85	16	95.5	11	61	-34.5	0.638743	0.166935	0.791063	NotSig	0.609888	medium	OK
WBGene00020895	plpp-1.2	23	78	15	46	-32	0.589744	0.169427	0.791063	NotSig	0.397486	small	OK
WBGene00017642	F20D12.2	19	77	9	48	-29	0.623377	0.168222	0.791063	NotSig	0.568278	medium	OK
WBGene00011487	T05E12.6	14	94	13	69	-25	0.734043	0.166537	0.791063	NotSig	0.437066	small	OK
WBGene00021190	Y14H12A.1	15	67	12	43.5	-23.5	0.649254	0.167023	0.791063	NotSig	0.228278	small	OK
WBGene00017355	F10E9.3	17	52	10	28.5	-23.5	0.548077	0.167157	0.791063	NotSig	0.648521	medium	OK
WBGene00000836	cul-1	24	98.5	26	75	-23.5	0.761421	0.167945	0.791063	NotSig	0.424564	small	OK
WBGene00194908	F22F7.8	26	116	31	96	-20	0.827586	0.165695	0.791063	NotSig	0.431106	small	OK
WBGene00000984	dhs-21	50	80	21	61	-19	0.7625	0.169604	0.791063	NotSig	0.414205	small	OK
WBGene00022368	Y92H12BR.2	16	61.5	18	43	-18.5	0.699187	0.167092	0.791063	NotSig	0.321597	small	OK
WBGene00001020	dnj-2	13	101	15	83	-18	0.821782	0.169623	0.791063	NotSig	0.587469	medium	OK
WBGene00007333	ufd-3	39	76	32	59	-17	0.776316	0.165422	0.791063	NotSig	0.395385	small	OK
WBGene00007219	nlp-38	12	49.5	12	37.5	-12	0.757576	0.165673	0.791063	NotSig	0.45556	small	OK
WBGene00001596	gld-2	25	105	22	93	-12	0.885714	0.165696	0.791063	NotSig	0.354251	small	OK
WBGene00003744	nlp-6	40	47	25	37	-10	0.787234	0.164744	0.791063	NotSig	0.204169	small	OK
WBGene00011944	T23D8.3	19	47	15	37	-10	0.787234	0.165133	0.791063	NotSig	0.547242	medium	OK
WBGene00020915	nol-58	49	72	57	63	-9	0.875	0.165122	0.791063	NotSig	0.248417	small	OK
WBGene00012471	Y17G7B.20	30	67	29	62	-5	0.925373	0.165295	0.791063	NotSig	0.409937	small	OK
WBGene00011214	R10E9.2	364	64	340	60	-4	0.9375	0.16562	0.791063	NotSig	0.0891736	negligible	OK
WBGene00007307	spch-1	994	73	940	72	-1	0.986301	0.169605	0.791063	NotSig	0.0510049	negligible	OK
WBGene00002064	iff-1	669	43	437	44	1	1.02326	0.169256	0.791063	NotSig	-0.0619286	negligible	OK
WBGene00045238	rpr-1	13	4	13	6	2	1.5	0.169041	0.791063	NotSig	-0.492328	small	OK
WBGene00004879	smg-1	13	114	16	117	3	1.02632	0.167062	0.791063	NotSig	-0.657409	medium	OK
WBGene00017756	F23F12.12	101	74	85	77	3	1.04054	0.169868	0.791063	NotSig	-0.153819	negligible	OK
WBGene00004896	smu-2	15	39	18	44	5	1.12821	0.169368	0.791063	NotSig	-0.536568	medium	OK
WBGene00004506	rpt-6	98	63.5	96	69.5	6	1.09449	0.166416	0.791063	NotSig	-0.224045	small	OK
WBGene00003081	lsm-7	35	38	31	44	6	1.15789	0.169001	0.791063	NotSig	-0.0388005	negligible	OK
WBGene00002134	inx-12	48	49	50	56	7	1.14286	0.169027	0.791063	NotSig	-0.354028	small	OK
WBGene00018459	F45D11.14	114	53	71	60	7	1.13208	0.169108	0.791063	NotSig	-0.133769	negligible	OK
WBGene00009736	F45G2.10	22	29	17	37	8	1.27586	0.169171	0.791063	NotSig	-0.257102	small	OK
WBGene00013200	Y54E5A.5	32	37.5	22	46.5	9	1.24	0.169584	0.791063	NotSig	-0.328355	small	OK
WBGene00003391	mog-3	15	33	11	43	10	1.30303	0.168878	0.791063	NotSig	-0.583478	medium	OK
WBGene00021787	Y51H7C.9	30	76	40	88	12	1.15789	0.168429	0.791063	NotSig	-0.405282	small	OK
WBGene00044306	F58F9.8	44	54	32	66.5	12.5	1.23148	0.168014	0.791063	NotSig	-0.377863	small	OK
WBGene00011507	T05H10.1	15	61	25	74	13	1.21311	0.166579	0.791063	NotSig	-0.140113	negligible	OK
WBGene00017070	praf-3	32	59.5	33	73	13.5	1.22689	0.168224	0.791063	NotSig	-0.372176	small	OK
WBGene00022579	ZC262.2	25	55	24	69.5	14.5	1.26364	0.167391	0.791063	NotSig	-0.604486	medium	OK
WBGene00012548	Y37D8A.6	28	47.5	25	64	16.5	1.34737	0.167214	0.791063	NotSig	-0.460462	small	OK
WBGene00194654	M05B5.7	29	49	25	66	17	1.34694	0.16769	0.791063	NotSig	-0.332212	small	OK
WBGene00009132	F25H8.2	8	41.5	9	60	18.5	1.44578	0.167174	0.791063	NotSig	-0.771315	medium	OK
WBGene00019920	acs-15	20	92.5	16	112.5	20	1.21622	0.165797	0.791063	NotSig	-0.378095	small	OK
WBGene00008418	D2030.8	11	44	22	64	20	1.45455	0.16908	0.791063	NotSig	-0.239638	small	OK
WBGene00021170	arx-4	23	43	29	64	21	1.48837	0.169729	0.791063	NotSig	-0.268587	small	OK
WBGene00001649	gob-1	20	73.5	20	95	21.5	1.29252	0.167604	0.791063	NotSig	-0.395834	small	OK
WBGene00015813	thoc-2	22	36.5	25	59	22.5	1.61644	0.16566	0.791063	NotSig	0.0303352	negligible	OK
WBGene00002192	kin-4	13	31	16	55	24	1.77419	0.1668	0.791063	NotSig	-0.523924	medium	OK
WBGene00010317	idh-1	103	37	82	61	24	1.64865	0.167382	0.791063	NotSig	-0.153021	negligible	OK
WBGene00021442	Y39A3CL.4	28	61.5	18	86.5	25	1.4065	0.166255	0.791063	NotSig	-0.449551	small	OK
WBGene00021487	comt-3	22	64	19	89	25	1.39062	0.169828	0.791063	NotSig	-0.550978	medium	OK
WBGene00000176	aqp-8	21	43	17	69	26	1.60465	0.167131	0.791063	NotSig	-0.420378	small	OK
WBGene00011142	R08D7.1	18	33.5	13	60	26.5	1.79104	0.167204	0.791063	NotSig	-0.404394	small	OK
WBGene00019963	R08E5.3	15	44	11	74	30	1.68182	0.168805	0.791063	NotSig	-0.609593	medium	OK
WBGene00022628	ZC513.3	12	49.5	9	82	32.5	1.65657	0.165532	0.791063	NotSig	-0.379493	small	OK
WBGene00001752	gst-4	32	50.5	16	86.5	36	1.71287	0.164787	0.791063	NotSig	-0.353453	small	OK
WBGene00015295	acl-12	18	72	16	113	41	1.56944	0.167481	0.791063	NotSig	-0.417758	small	OK
WBGene00016292	tbc-7	5	43	6	99.5	56.5	2.31395	0.168954	0.791063	NotSig	-0.899738	large	OK
WBGene00003858	ogt-1	13	139	20	79	-60	0.568345	0.172669	0.791615	NotSig	0.505284	medium	OK
WBGene00021367	Y37E11AM.3	10	117	16	82	-35	0.700855	0.170368	0.791615	NotSig	0.603427	medium	OK
WBGene00009455	phip-1	16	72	12	41	-31	0.569444	0.170784	0.791615	NotSig	0.55787	medium	OK
WBGene00015554	C06G3.8	9	78	11	48	-30	0.615385	0.170977	0.791615	NotSig	0.711252	medium	OK
WBGene00004064	pms-2	5	59	5	32	-27	0.542373	0.173217	0.791615	NotSig	0.984466	large	OK
WBGene00017895	vrk-1	15	73	6	51	-22	0.69863	0.172801	0.791615	NotSig	0.7481	medium	OK
WBGene00017144	brap-2	21	59	13	39	-20	0.661017	0.172251	0.791615	NotSig	0.436748	small	OK
WBGene00020939	W02D7.3	6	90.5	6	72	-18.5	0.79558	0.172733	0.791615	NotSig	0.816681	large	OK
WBGene00001058	dpf-5	36	65.5	27	49	-16.5	0.748092	0.173401	0.791615	NotSig	0.275345	small	OK
WBGene00008215	C49F8.3	7	65	6	51	-14	0.784615	0.172359	0.791615	NotSig	0.960355	large	OK
WBGene00044513	nlp-70	11	42	8	29.5	-12.5	0.702381	0.17287	0.791615	NotSig	0.523987	medium	OK
WBGene00012684	Y39B6A.25	28	67	31	56	-11	0.835821	0.171805	0.791615	NotSig	0.308346	small	OK
WBGene00003085	ccar-1	44	46	22	38	-8	0.826087	0.173615	0.791615	NotSig	0.348248	small	OK
WBGene00012549	Y37D8A.8	35	104	46	96.5	-7.5	0.927885	0.172666	0.791615	NotSig	0.225947	small	OK
WBGene00015192	B0432.11	22	53	16	48	-5	0.90566	0.173683	0.791615	NotSig	0.506348	medium	OK
WBGene00004754	sec-23	81	82	65	78	-4	0.95122	0.171183	0.791615	NotSig	0.304303	small	OK
WBGene00015094	B0261.6	208	79	174	83.5	4.5	1.05696	0.170475	0.791615	NotSig	-0.165819	negligible	OK
WBGene00009688	F44E5.1	478	62	288	66.5	4.5	1.07258	0.173341	0.791615	NotSig	-0.082294	negligible	OK
WBGene00019017	F57F4.4	219	72	242	78	6	1.08333	0.17241	0.791615	NotSig	-0.105561	negligible	OK
WBGene00012859	Y45F3A.1	30	65	36	71.5	6.5	1.1	0.174186	0.791615	NotSig	-0.386365	small	OK
WBGene00015461	krr-1	17	30	14	40	10	1.33333	0.170686	0.791615	NotSig	-0.268797	small	OK
WBGene00017816	hrpk-1	23	66	41	76	10	1.15152	0.172446	0.791615	NotSig	-0.436157	small	OK
WBGene00012000	T24H10.1	13	35	16	45.5	10.5	1.3	0.17353	0.791615	NotSig	-0.563912	medium	OK
WBGene00021161	Y4C6B.7	30	55	16	65.5	10.5	1.19091	0.173532	0.791615	NotSig	-0.299564	small	OK
WBGene00011869	dod-6	102	42.5	42	53.5	11	1.25882	0.170844	0.791615	NotSig	-0.322085	small	OK
WBGene00015752	C14B9.2	50	75	53	86	11	1.14667	0.17191	0.791615	NotSig	-0.259974	small	OK
WBGene00012187	rpb-11	30	31	22	42	11	1.35484	0.173285	0.791615	NotSig	-0.282263	small	OK
WBGene00007185	nlp-36	64	50	46	63	13	1.26	0.170762	0.791615	NotSig	-0.239725	small	OK
WBGene00000250	bir-2	9	27	7	40	13	1.48148	0.173776	0.791615	NotSig	-0.491635	small	OK
WBGene00018674	F52C9.3	13	44	17	58	14	1.31818	0.173389	0.791615	NotSig	-0.258954	small	OK
WBGene00015160	B0361.6	8	27.5	8	42.5	15	1.54545	0.171536	0.791615	NotSig	-0.674423	medium	OK
WBGene00007137	lcmt-1	20	42	15	58	16	1.38095	0.17152	0.791615	NotSig	-0.312898	small	OK
WBGene00008859	F15D4.2	10	25	7	43	18	1.72	0.170542	0.791615	NotSig	-0.763045	medium	OK
WBGene00000886	cyn-10	13	32	16	50	18	1.5625	0.173848	0.791615	NotSig	-0.501698	medium	OK
WBGene00015283	C01B10.9	12	59.5	6	82.5	23	1.38655	0.173558	0.791615	NotSig	-0.929701	large	OK
WBGene00002215	klc-2	29	45	23	70	25	1.55556	0.172648	0.791615	NotSig	-0.436221	small	OK
WBGene00017431	F13H6.3	22	61.5	16	88.5	27	1.43902	0.173706	0.791615	NotSig	-0.272339	small	OK
WBGene00011019	R05A10.2	15	44	15	75	31	1.70455	0.170879	0.791615	NotSig	-0.404388	small	OK
WBGene00019599	acds-10	14	29.5	13	68	38.5	2.30508	0.1741	0.791615	NotSig	-0.679283	medium	OK
WBGene00022196	gpa-17	6	46	7	88	42	1.91304	0.174143	0.791615	NotSig	-0.820335	large	OK
WBGene00009218	acs-20	11	73	7	128	55	1.75342	0.174083	0.791615	NotSig	-0.75621	medium	OK
WBGene00017745	F23F1.4	6	32.5	6	89	56.5	2.73846	0.171979	0.791615	NotSig	-0.904477	large	OK
WBGene00001516	gap-2	5	83	8	146	63	1.75904	0.17094	0.791615	NotSig	-0.807302	large	OK
WBGene00016004	C18H9.6	81	78	34	163.5	85.5	2.09615	0.17359	0.791615	NotSig	-0.355617	small	OK
WBGene00000974	dhs-11	31	41	23	33	-8	0.804878	0.17483	0.791929	NotSig	0.14593	negligible	OK
WBGene00010671	eak-7	19	50	11	61	11	1.22	0.175019	0.791929	NotSig	-0.0550762	negligible	OK
WBGene00011777	T14G10.8	99	79	104	97	18	1.22785	0.174549	0.791929	NotSig	-0.114812	negligible	OK
WBGene00007070	ugt-49	27	35	13	58	23	1.65714	0.174638	0.791929	NotSig	-0.621835	medium	OK
WBGene00001898	his-24	56	66.5	39	95	28.5	1.42857	0.174417	0.791929	NotSig	-0.242608	small	OK
WBGene00004756	sec-24.2	19	65	19	99	34	1.52308	0.174463	0.791929	NotSig	-0.537927	medium	OK
WBGene00009138	F25H9.6	16	40	7	74	34	1.85	0.17499	0.791929	NotSig	-0.647437	medium	OK
WBGene00004721	san-1	6	28.5	8	80.5	52	2.82456	0.17477	0.791929	NotSig	-0.90881	large	OK
WBGene00004455	rpl-42	22	85	26	61	-24	0.717647	0.175169	0.791936	NotSig	0.00802257	negligible	OK
WBGene00018635	nprl-2	12	74.5	18	61.5	-13	0.825503	0.175331	0.791936	NotSig	0.565231	medium	OK
WBGene00001501	ftn-2	407	69	332	75	6	1.08696	0.175498	0.791936	NotSig	-0.0587768	negligible	OK
WBGene00011194	R10D12.13	11	68	9	79	11	1.16176	0.175411	0.791936	NotSig	-0.749943	medium	OK
WBGene00003773	nlt-1	194	58.5	114	73.5	15	1.25641	0.175397	0.791936	NotSig	-0.149363	negligible	OK
WBGene00006725	ubl-1	1087	40	930	42	2	1.05	0.175852	0.793105	NotSig	-0.0211268	negligible	OK
WBGene00004026	phy-3	5	106	6	47.5	-58.5	0.448113	0.177489	0.793155	NotSig	1.04701	large	OK
WBGene00012756	Y41C4A.9	5	68	6	34	-34	0.5	0.177489	0.793155	NotSig	0.576114	medium	OK
WBGene00007740	C26C6.6	23	96	20	67	-29	0.697917	0.176459	0.793155	NotSig	0.473781	small	OK
WBGene00008960	F19H6.5	25	72	24	51.5	-20.5	0.715278	0.176917	0.793155	NotSig	0.466855	small	OK
WBGene00007732	spe-44	25	102	24	87.5	-14.5	0.857843	0.176928	0.793155	NotSig	0.142697	negligible	OK
WBGene00011383	T02E9.5	9	71	8	56.5	-14.5	0.795775	0.1774	0.793155	NotSig	0.832328	large	OK
WBGene00011771	T14G8.3	23	68	20	54	-14	0.794118	0.176328	0.793155	NotSig	0.343752	small	OK
WBGene00004085	pph-4.1	25	61	23	47	-14	0.770492	0.176358	0.793155	NotSig	0.220481	small	OK
WBGene00000536	clk-1	22	53.5	13	61	7.5	1.14019	0.177343	0.793155	NotSig	-0.375318	small	OK
WBGene00009498	tat-5	27	70	24	82.5	12.5	1.17857	0.177173	0.793155	NotSig	-0.403807	small	OK
WBGene00006734	ufd-2	21	48	26	61.5	13.5	1.28125	0.177484	0.793155	NotSig	-0.431885	small	OK
WBGene00001599	glh-2	10	57.5	5	76	18.5	1.32174	0.176746	0.793155	NotSig	-0.72069	medium	OK
WBGene00016192	bcl-7	5	24	6	44	20	1.83333	0.177489	0.793155	NotSig	-0.652271	medium	OK
WBGene00014078	ZK792.5	8	49	12	69.5	20.5	1.41837	0.176641	0.793155	NotSig	-0.478911	small	OK
WBGene00008582	F08G5.3	20	61	15	101	40	1.65574	0.176986	0.793155	NotSig	-0.402226	small	OK
WBGene00000101	aka-1	27	66	15	124	58	1.87879	0.176381	0.793155	NotSig	-0.466937	small	OK
WBGene00022329	fbxa-79	5	52	6	135	83	2.59615	0.177489	0.793155	NotSig	-0.834357	large	OK
WBGene00016395	spcs-1	93	65	43	74	9	1.13846	0.177665	0.793515	NotSig	-0.179772	negligible	OK
WBGene00006701	ubc-1	12	104.5	21	90	-14.5	0.861244	0.177858	0.793949	NotSig	0.631514	medium	OK
WBGene00017179	wht-4	27	72	25	58	-14	0.805556	0.178102	0.794609	NotSig	0.114843	negligible	OK
WBGene00003847	blmp-1	8	100.5	6	25.5	-75	0.253731	0.181152	0.794926	NotSig	0.629774	medium	OK
WBGene00018210	F39G3.5	8	100.5	6	38	-62.5	0.378109	0.181152	0.794926	NotSig	0.760384	medium	OK
WBGene00001560	gei-3	5	120	11	64	-56	0.533333	0.180403	0.794926	NotSig	0.29568	small	OK
WBGene00010638	K07F5.14	7	73	14	24.5	-48.5	0.335616	0.178885	0.794926	NotSig	0.72473	medium	OK
WBGene00003943	pbo-4	10	112.5	13	68	-44.5	0.604444	0.182085	0.794926	NotSig	0.475419	small	OK
WBGene00012125	T28D6.5	11	119	10	75.5	-43.5	0.634454	0.180633	0.794926	NotSig	0.685412	medium	OK
WBGene00015156	B0361.2	9	103	6	65.5	-37.5	0.635922	0.181019	0.794926	NotSig	0.797294	medium	OK
WBGene00016629	C44B7.7	6	94.5	11	58	-36.5	0.613757	0.180187	0.794926	NotSig	0.669027	medium	OK
WBGene00004184	T19D2.2	14	99.5	13	64	-35.5	0.643216	0.181917	0.794926	NotSig	0.237013	small	OK
WBGene00018016	lrr-1	8	59	6	25	-34	0.423729	0.181152	0.794926	NotSig	0.442874	small	OK
WBGene00045508	D1081.10	5	118	9	84	-34	0.711864	0.181942	0.794926	NotSig	0.953587	large	OK
WBGene00043156	C27F2.9	10	70.5	13	40	-30.5	0.567376	0.180242	0.794926	NotSig	0.687626	medium	OK
WBGene00003961	pct-1	16	52.5	11	22	-30.5	0.419048	0.182544	0.794926	NotSig	0.0343244	negligible	OK
WBGene00018156	ncbp-1	12	79.5	17	54	-25.5	0.679245	0.179731	0.794926	NotSig	0.654152	medium	OK
WBGene00001853	hil-2	23	82	29	58	-24	0.707317	0.178551	0.794926	NotSig	0.422125	small	OK
WBGene00016898	clik-2	27	59	22	38.5	-20.5	0.652542	0.18122	0.794926	NotSig	0.242196	small	OK
WBGene00010333	copz-1	79	62	62	43.5	-18.5	0.701613	0.181672	0.794926	NotSig	0.162398	negligible	OK
WBGene00022127	yop-1	67	75	67	57	-18	0.76	0.181841	0.794926	NotSig	0.208654	small	OK
WBGene00021273	Y23H5B.2	8	72.5	7	57	-15.5	0.786207	0.181272	0.794926	NotSig	0.136747	negligible	OK
WBGene00020827	T26A8.4	13	49	16	35	-14	0.714286	0.18084	0.794926	NotSig	0.449234	small	OK
WBGene00021620	Y47D7A.7	89	49	24	36.5	-12.5	0.744898	0.178754	0.794926	NotSig	0.250201	small	OK
WBGene00000707	col-133	32	43.5	30	33.5	-10	0.770115	0.18063	0.794926	NotSig	0.176047	negligible	OK
WBGene00018575	clec-119	33	86	33	76	-10	0.883721	0.18216	0.794926	NotSig	0.1589	negligible	OK
WBGene00013765	cdkr-3	17	52	16	42.5	-9.5	0.817308	0.182448	0.794926	NotSig	0.231373	small	OK
WBGene00018964	F56D2.2	11	45	13	36	-9	0.8	0.182397	0.794926	NotSig	0.655802	medium	OK
WBGene00044895	R06A10.5	13	79	12	70.5	-8.5	0.892405	0.182318	0.794926	NotSig	0.503517	medium	OK
WBGene00017775	F25B5.3	164	88.5	146	80.5	-8	0.909605	0.180061	0.794926	NotSig	0.219954	small	OK
WBGene00021209	hgap-1	7	82	15	76	-6	0.926829	0.180219	0.794926	NotSig	0.537398	medium	OK
WBGene00008390	D1086.3	38	59.5	25	56	-3.5	0.941176	0.181912	0.794926	NotSig	0.348704	small	OK
WBGene00016722	C46G7.2	109	50	70	54	4	1.08	0.179044	0.794926	NotSig	-0.123512	negligible	OK
WBGene00003982	pes-9	98	53.5	78	62	8.5	1.15888	0.1787	0.794926	NotSig	-0.109414	negligible	OK
WBGene00022276	nlp-40	147	48	100	58	10	1.20833	0.18024	0.794926	NotSig	-0.0235655	negligible	OK
WBGene00007875	dod-24	75	49	46	60	11	1.22449	0.180095	0.794926	NotSig	-0.351004	small	OK
WBGene00019607	K10B2.4	35	38	24	51	13	1.34211	0.179307	0.794926	NotSig	-0.244281	small	OK
WBGene00022462	Y110A7A.15	14	52.5	14	65.5	13	1.24762	0.182582	0.794926	NotSig	-0.583708	medium	OK
WBGene00012903	vps-2	48	43	40	58	15	1.34884	0.178528	0.794926	NotSig	-0.340634	small	OK
WBGene00012968	Y48A6B.7	42	51	38	69.5	18.5	1.36275	0.182008	0.794926	NotSig	-0.328998	small	OK
WBGene00020842	nmrk-1	14	44.5	11	64	19.5	1.4382	0.179504	0.794926	NotSig	-0.42969	small	OK
WBGene00019757	memb-2	40	59	26	81	22	1.37288	0.178496	0.794926	NotSig	-0.318645	small	OK
WBGene00019803	PDB1.1	14	65	13	87	22	1.33846	0.181716	0.794926	NotSig	-0.262215	small	OK
WBGene00044247	F36H2.4	9	26	5	57	31	2.19231	0.180978	0.794926	NotSig	-0.40418	small	OK
WBGene00007101	B0024.11	15	36	13	67	31	1.86111	0.181225	0.794926	NotSig	-0.509991	medium	OK
WBGene00010538	ttr-3	18	80	19	117	37	1.4625	0.181112	0.794926	NotSig	-0.332044	small	OK
WBGene00019196	H14A12.3	9	58	6	97	39	1.67241	0.181019	0.794926	NotSig	-0.759893	medium	OK
WBGene00018492	hpo-26	8	38.5	6	83	44.5	2.15584	0.181152	0.794926	NotSig	-0.412358	small	OK
WBGene00016490	C36E6.2	7	60	6	127.5	67.5	2.125	0.180653	0.794926	NotSig	-0.972946	large	OK
WBGene00011708	T11B7.5	13	51	7	66	15	1.29412	0.182688	0.794972	NotSig	-0.515421	medium	OK
WBGene00022134	hrpu-2	8	83	7	44	-39	0.53012	0.182842	0.79511	NotSig	0.680978	medium	OK
WBGene00000019	abt-1	14	115	24	84	-31	0.730435	0.182929	0.79511	NotSig	0.26465	small	OK
WBGene00016447	msd-4	1111	69	926	67	-2	0.971014	0.183088	0.79511	NotSig	0.0358259	negligible	OK
WBGene00001491	frm-4	23	73	14	100	27	1.36986	0.183104	0.79511	NotSig	-0.438393	small	OK
WBGene00021117	clec-126	31	71	11	52	-19	0.732394	0.183313	0.79554	NotSig	0.52393	medium	OK
WBGene00007714	C25D7.1	129	55	105	50	-5	0.909091	0.183394	0.79554	NotSig	0.14002	negligible	OK
WBGene00000276	byn-1	29	64	32	41	-23	0.640625	0.183902	0.795717	NotSig	0.240586	small	OK
WBGene00015159	psd-1	17	71	26	54	-17	0.760563	0.1838	0.795717	NotSig	0.349794	small	OK
WBGene00012193	vps-25	19	79	19	69	-10	0.873418	0.183915	0.795717	NotSig	0.413712	small	OK
WBGene00017384	F11G11.4	93	61	71	55	-6	0.901639	0.183707	0.795717	NotSig	0.264686	small	OK
WBGene00004382	rnh-1.0	18	56.5	14	58.5	2	1.0354	0.183549	0.795717	NotSig	-0.504266	medium	OK
WBGene00018893	wdr-12	12	50	12	72.5	22.5	1.45	0.184114	0.796163	NotSig	-0.212184	small	OK
WBGene00017273	gos-28	15	99	15	49	-50	0.494949	0.184312	0.796177	NotSig	0.573907	medium	OK
WBGene00022380	Y94H6A.8	119	65	89	58	-7	0.892308	0.184405	0.796177	NotSig	0.158625	negligible	OK
WBGene00022679	ZK180.5	25	53	15	68	15	1.28302	0.184215	0.796177	NotSig	-0.443347	small	OK
WBGene00011378	T02E1.6	48	82	55	91	9	1.10976	0.184895	0.797461	NotSig	-0.319701	small	OK
WBGene00019105	asp-8	20	60	5	81	21	1.35	0.184827	0.797461	NotSig	-1.00152	large	OK
WBGene00012908	Y46G5A.18	15	90	16	57.5	-32.5	0.638889	0.185391	0.798356	NotSig	0.55153	medium	OK
WBGene00007733	smz-1	355	58	302	54	-4	0.931034	0.185313	0.798356	NotSig	0.0809772	negligible	OK
WBGene00017969	F32A5.3	12	41	20	60.5	19.5	1.47561	0.185323	0.798356	NotSig	-0.656927	medium	OK
WBGene00007113	B0035.15	11	42	12	66.5	24.5	1.58333	0.18554	0.798584	NotSig	-0.452651	small	OK
WBGene00011230	nud-2	25	73	16	52.5	-20.5	0.719178	0.185778	0.799191	NotSig	0.640371	medium	OK
WBGene00003431	msp-33	1362	56	1196	55	-1	0.982143	0.186091	0.800125	NotSig	0.0265452	negligible	OK
WBGene00019396	K04F10.3	10	134	17	67	-67	0.5	0.186821	0.800751	NotSig	0.485438	small	OK
WBGene00009978	F53E4.1	19	83	15	62	-21	0.746988	0.187299	0.800751	NotSig	0.430932	small	OK
WBGene00006808	unc-76	12	73.5	10	53.5	-20	0.727891	0.187125	0.800751	NotSig	0.534776	medium	OK
WBGene00001110	duo-1	8	69	5	55	-14	0.797101	0.187076	0.800751	NotSig	0.68353	medium	OK
WBGene00010712	K09B11.5	19	68	20	54.5	-13.5	0.801471	0.186461	0.800751	NotSig	0.449589	small	OK
WBGene00004452	rpl-38	1368	41	1120	42	1	1.02439	0.186655	0.800751	NotSig	-0.0156266	negligible	OK
WBGene00011759	mrps-18B	31	45	25	53	8	1.17778	0.187211	0.800751	NotSig	-0.455306	small	OK
WBGene00006049	ssp-32	35	71	24	80.5	9.5	1.1338	0.186994	0.800751	NotSig	-0.301224	small	OK
WBGene00014090	ZK822.2	49	63	17	103	40	1.63492	0.186859	0.800751	NotSig	-0.461457	small	OK
WBGene00006635	tsp-9	8	65	5	108	43	1.66154	0.187076	0.800751	NotSig	-1.03112	large	OK
WBGene00020632	T20F7.5	7	13	10	68	55	5.23077	0.187141	0.800751	NotSig	-0.345731	small	OK
WBGene00006650	tts-1	486	77.5	301	77	-0.5	0.993548	0.187421	0.800862	NotSig	-0.168178	negligible	OK
WBGene00021852	Y54F10AM.8	50	69	36	44	-25	0.637681	0.187643	0.800983	NotSig	0.378141	small	OK
WBGene00002023	hsp-25	116	47	93	65	18	1.38298	0.187597	0.800983	NotSig	-0.177202	negligible	OK
WBGene00006648	ttb-1	14	71	24	60	-11	0.84507	0.188026	0.80138	NotSig	0.540462	medium	OK
WBGene00016288	C31H1.5	44	90.5	52	87	-3.5	0.961326	0.187985	0.80138	NotSig	0.38415	small	OK
WBGene00005018	sqt-3	34	50	42	69.5	19.5	1.39	0.18801	0.80138	NotSig	-0.350063	small	OK
WBGene00015050	clec-51	20	62.5	18	41	-21.5	0.656	0.188143	0.80147	NotSig	0.575771	medium	OK
WBGene00017928	tut-1	14	47.5	11	26	-21.5	0.547368	0.188377	0.801843	NotSig	0.604513	medium	OK
WBGene00220258	C50C3.19	11	30	7	14	-16	0.466667	0.188424	0.801843	NotSig	0.634251	medium	OK
WBGene00045336	R11D1.12	7	30	11	37	7	1.23333	0.188653	0.802404	NotSig	-0.808821	large	OK
WBGene00008274	C53B4.4	26	92.5	18	64	-28.5	0.691892	0.189162	0.803528	NotSig	0.327796	small	OK
WBGene00001584	nrde-4	15	75	9	98	23	1.30667	0.189097	0.803528	NotSig	-0.613889	medium	OK
WBGene00010077	F55A11.4	14	49.5	12	84.5	35	1.70707	0.189208	0.803528	NotSig	-0.84489	large	OK
WBGene00012717	Y39E4B.6	12	127	14	106.5	-20.5	0.838583	0.189587	0.804725	NotSig	0.595926	medium	OK
WBGene00010539	ttr-2	219	51	150	46.5	-4.5	0.911765	0.189783	0.805146	NotSig	0.153392	negligible	OK
WBGene00015044	cyp-34A9	13	55	14	93	38	1.69091	0.189923	0.805328	NotSig	-0.535883	medium	OK
WBGene00003586	ndx-9	21	64	11	47	-17	0.734375	0.190064	0.805455	NotSig	0.488322	small	OK
WBGene00002344	let-70	250	57.5	210	67.5	10	1.17391	0.190147	0.805455	NotSig	-0.110451	negligible	OK
WBGene00012761	Y41C4A.18	87	68	65	65	-3	0.955882	0.190425	0.805694	NotSig	0.129439	negligible	OK
WBGene00000013	abf-2	31	55	38	69	14	1.25455	0.190495	0.805694	NotSig	-0.246713	small	OK
WBGene00002017	hsp-16.11	13	70	30	109	39	1.55714	0.19047	0.805694	NotSig	-0.446933	small	OK
WBGene00007110	leo-1	20	52	13	35	-17	0.673077	0.190666	0.806006	NotSig	0.0571544	negligible	OK
WBGene00015308	ddi-1	39	58	30	47	-11	0.810345	0.191012	0.807059	NotSig	0.278092	small	OK
WBGene00001394	fat-2	561	41	632	41	0	1	0.191141	0.807192	NotSig	0.11176	negligible	OK
WBGene00004386	rnp-3	22	59	30	67.5	8.5	1.14407	0.191428	0.807994	NotSig	-0.458561	small	OK
WBGene00008925	F17H10.1	6	89	9	33	-56	0.370787	0.194452	0.808094	NotSig	0.591512	medium	OK
WBGene00003025	lin-40	7	139	10	86	-53	0.618705	0.193233	0.808094	NotSig	0.79831	medium	OK
WBGene00014002	ZK593.2	9	79	6	33.5	-45.5	0.424051	0.194452	0.808094	NotSig	0.765429	medium	OK
WBGene00010428	dcn-1	28	84	17	43	-41	0.511905	0.193703	0.808094	NotSig	0.384217	small	OK
WBGene00010806	M01E5.3	10	77.5	13	51	-26.5	0.658065	0.192682	0.808094	NotSig	0.300388	small	OK
WBGene00020461	T12C9.7	12	90.5	5	66	-24.5	0.729282	0.19457	0.808094	NotSig	0.68274	medium	OK
WBGene00001814	haf-4	15	45	11	24	-21	0.533333	0.194231	0.808094	NotSig	0.432581	small	OK
WBGene00011375	T02E1.2	18	49.5	11	36	-13.5	0.727273	0.192091	0.808094	NotSig	0.534095	medium	OK
WBGene00002036	hum-2	25	78	28	64.5	-13.5	0.826923	0.193272	0.808094	NotSig	0.361212	small	OK
WBGene00009002	hint-1	51	52	45	41	-11	0.788462	0.192368	0.808094	NotSig	0.0521903	negligible	OK
WBGene00021630	Y47D9A.3	10	83	13	73	-10	0.879518	0.192352	0.808094	NotSig	0.733198	medium	OK
WBGene00006768	unc-32	44	83	49	74	-9	0.891566	0.19339	0.808094	NotSig	0.232099	small	OK
WBGene00004919	snr-6	42	60.5	33	56	-4.5	0.92562	0.192794	0.808094	NotSig	0.45059	small	OK
WBGene00020053	R13A5.11	39	68	31	65	-3	0.955882	0.19327	0.808094	NotSig	0.400808	small	OK
WBGene00006039	ssp-10	992	75	865	73	-2	0.973333	0.193522	0.808094	NotSig	0.0462576	negligible	OK
WBGene00022002	Y59E9AR.7	2521	68	2219	66	-2	0.970588	0.193921	0.808094	NotSig	0.0184445	negligible	OK
WBGene00012179	W01D2.1	817	38	619	36	-2	0.947368	0.194001	0.808094	NotSig	0.0486266	negligible	OK
WBGene00002891	let-767	157	52	60	55.5	3.5	1.06731	0.191721	0.808094	NotSig	-0.224481	small	OK
WBGene00004988	spp-3	338	43	72	49	6	1.13953	0.194425	0.808094	NotSig	-0.208934	small	OK
WBGene00017926	cox-6C	248	49.5	188	56	6.5	1.13131	0.192886	0.808094	NotSig	-0.093232	negligible	OK
WBGene00009983	cut-2	32	53.5	37	64	10.5	1.19626	0.193665	0.808094	NotSig	-0.382911	small	OK
WBGene00020419	acdh-4	52	71.5	48	82	10.5	1.14685	0.194498	0.808094	NotSig	-0.242443	small	OK
WBGene00009925	F52B11.2	43	61	35	72	11	1.18033	0.193201	0.808094	NotSig	-0.361663	small	OK
WBGene00012950	eif-2Bbeta	12	50.5	16	67	16.5	1.32673	0.193463	0.808094	NotSig	-0.364857	small	OK
WBGene00013109	Y51H4A.15	13	32	18	52.5	20.5	1.64062	0.19311	0.808094	NotSig	-0.1825	negligible	OK
WBGene00012216	W02D9.10	15	99	16	120.5	21.5	1.21717	0.191949	0.808094	NotSig	-0.440772	small	OK
WBGene00015817	C16A11.4	8	42	14	72.5	30.5	1.72619	0.194324	0.808094	NotSig	-0.671663	medium	OK
WBGene00019597	K09H9.5	7	54	5	87	33	1.61111	0.193096	0.808094	NotSig	-0.792133	medium	OK
WBGene00009971	F53C11.1	8	44.5	14	80	35.5	1.79775	0.19445	0.808094	NotSig	-0.475811	small	OK
WBGene00020113	R151.10	6	59.5	10	105.5	46	1.77311	0.192404	0.808094	NotSig	-0.769324	medium	OK
WBGene00019515	ugt-19	7	37	5	86	49	2.32432	0.193096	0.808094	NotSig	-1.14821	large	OK
WBGene00009692	F44E5.5	9	55	13	106	51	1.92727	0.192606	0.808094	NotSig	-0.655522	medium	OK
WBGene00194703	F26B1.8	396	111	337	103	-8	0.927928	0.194811	0.808133	NotSig	0.070924	negligible	OK
[truncated: 13,016 more rows]

## Sheet: ST4.2 shorter tails in mutant
Supplementary Table 4.2: TENT-5 targtets in males - genes with shorter poly(A) tails in tent-5(tm3504) mutant males (FDR < 0.05; length difference ≤ -5)
gene WB ID	gene name	sex-related expression	tissue specificity	counts N2 males	poly(A) median N2 males	counts tent-5 mutat males	poly(A) median tent-5 mutant males	length difference	fold change	pvalue	padj	significance	cohen d	effect size				all TENT-5 targets		male-enriched or male-specific		expressed in male-specific tissues
WBGene00019684	K12H6.4	male-specific	seminal vesicle	981	76	551	40	-36	0.526316	2.63795e-97	2.18791e-93	Sig	1.10478	large		number of genes		119		112		79
WBGene00019689	K12H6.9	male-specific	seminal vesicle	1030	65	633	40	-25	0.615385	4.5513e-85	1.88742e-81	Sig	0.897894	large		percentage				0.941176		0.663866
WBGene00008202	clec-197	male-specific	vas deferens	974	60	1001	42	-18	0.7	9.03715e-70	2.49847e-66	Sig	0.664797	medium
WBGene00002114	ins-31	male-specific	seminal vesicle	743	63	491	31	-32	0.492063	8.35954e-68	1.73335e-64	Sig	0.911583	large
WBGene00013120	fipr-28	male-specific	seminal vesicle	629	87	341	50	-37	0.574713	1.02365e-64	1.69803e-61	Sig	1.11753	large
WBGene00020945	clec-219	male-specific	vas deferens	535	59	383	35	-24	0.59322	4.12426e-60	5.7011e-57	Sig	1.04411	large
WBGene00189937	Y6G8.15	male-specific	other	485	85	272	36.5	-48.5	0.429412	3.33622e-49	3.95295e-46	Sig	1.10194	large
WBGene00015847	C16C8.9	male-specific	seminal vesicle	531	75	332	44	-31	0.586667	1.02654e-46	1.06427e-43	Sig	0.916724	large
WBGene00013928	clec-94	male-specific	vas deferens	459	63	584	41	-22	0.650794	2.18076e-40	2.00969e-37	Sig	0.63581	medium
WBGene00044449	fipr-20	male-specific	vas deferens	449	52	248	30	-22	0.576923	3.92364e-39	3.25427e-36	Sig	0.834462	large
WBGene00045242	C05B5.11	male-specific	seminal vesicle	573	55	281	31	-24	0.563636	9.40976e-32	7.09496e-29	Sig	0.714623	medium
WBGene00044450	fipr-18	male-specific	vas deferens	522	52	244	32	-20	0.615385	3.11191e-30	2.15085e-27	Sig	0.617967	medium
WBGene00010314	F59B2.12	male-specific	vas deferens	777	56	650	41	-15	0.732143	1.4915e-29	9.5158e-27	Sig	0.437123	small
WBGene00044244	F26D10.13	male-specific	seminal vesicle	433	59	551	41	-18	0.694915	1.68584e-29	9.98738e-27	Sig	0.496377	small
WBGene00008175	C48B4.12	male-specific	vas deferens	665	54	626	40	-14	0.740741	2.81761e-29	1.55795e-26	Sig	0.484731	small
WBGene00011373	T02D1.7	male-specific	other	303	78	107	33	-45	0.423077	4.83251e-29	2.50505e-26	Sig	1.27278	large
WBGene00044366	nspf-3	male-specific	other	238	76	160	37.5	-38.5	0.493421	1.15519e-28	5.63594e-26	Sig	1.081	large
WBGene00010885	M7.9	male-specific	vas deferens	554	60	460	39	-21	0.65	6.41067e-28	2.95389e-25	Sig	0.461127	small
WBGene00008030	scl-8	male-specific	vas deferens	366	62	261	35	-27	0.564516	1.57177e-27	6.86117e-25	Sig	0.71464	medium
WBGene00194801	Y6G8.16	male-specific	other	402	86	189	51	-35	0.593023	2.5442e-26	1.05508e-23	Sig	0.90001	large
WBGene00013933	clec-99	male-enriched	vas deferens	389	54	310	35	-19	0.648148	6.81965e-24	2.57101e-21	Sig	0.531653	medium
WBGene00017791	try-8	male-specific	seminal vesicle	444	57	357	39	-18	0.684211	1.04639e-23	3.77337e-21	Sig	0.427445	small
WBGene00015655	C09G12.5	male-specific	vas deferens	612	69	572	54	-15	0.782609	1.79806e-23	6.2138e-21	Sig	0.484112	small
WBGene00303365	M151.10	male-specific	other	413	51	357	36	-15	0.705882	9.34386e-20	3.09992e-17	Sig	0.438535	small
WBGene00010531	K03D3.5	male-specific	vas deferens	542	69	568	54	-15	0.782609	1.05282e-19	3.35849e-17	Sig	0.476117	small
WBGene00008201	C49C3.11	male-specific	vas deferens	533	56	518	41	-15	0.732143	6.11516e-19	1.87849e-16	Sig	0.432803	small
WBGene00010226	F58A4.1	male-specific	vas deferens	283	59	169	40	-19	0.677966	9.04807e-19	2.68017e-16	Sig	0.800685	large
WBGene00019688	K12H6.8	male-specific	seminal vesicle	187	51	155	30	-21	0.588235	1.16305e-16	3.32632e-14	Sig	0.780786	medium
WBGene00018097	clec-208	male-specific	vas deferens	432	48	354	35	-13	0.729167	1.85383e-16	5.12523e-14	Sig	0.53948	medium
WBGene00017183	scl-15	male-specific	other	403	58	237	37	-21	0.637931	1.30784e-15	3.49912e-13	Sig	0.53222	medium
WBGene00009030	clec-233	male-enriched	vas deferens	128	65	111	32	-33	0.492308	2.92142e-15	7.57196e-13	Sig	0.795982	medium
WBGene00012039	T26E3.6	male-specific	seminal vesicle	263	63	132	38.5	-24.5	0.611111	3.05634e-15	7.68159e-13	Sig	0.667074	medium
WBGene00013930	clec-96	male-specific	seminal vesicle	217	70	173	39	-31	0.557143	7.69474e-15	1.87706e-12	Sig	0.769804	medium
WBGene00138715	Y6G8.14	male-specific	other	110	73	118	40	-33	0.547945	7.45764e-13	1.75021e-10	Sig	0.854417	large
WBGene00235368	F49F1.18	male-specific	other	144	62.5	125	37	-25.5	0.592	7.59678e-13	1.75021e-10	Sig	0.609106	medium
WBGene00017573	F18E9.7	male-specific	seminal vesicle	247	55	193	41	-14	0.745455	1.15283e-12	2.58421e-10	Sig	0.656392	medium
WBGene00018096	clec-207	male-specific	vas deferens	500	46	225	32	-14	0.695652	2.7896e-12	6.08866e-10	Sig	0.432761	small
WBGene00017810	clec-157	male-specific	vas deferens	127	55	142	34	-21	0.618182	3.81623e-12	8.11585e-10	Sig	0.711972	medium
WBGene00022444	Y110A2AL.7	male-specific	seminal vesicle	428	54	289	39	-15	0.722222	1.0412e-11	2.15892e-09	Sig	0.365862	small
WBGene00012965	fipr-17	male-specific	vas deferens	238	51	105	33	-18	0.647059	1.29898e-11	2.62774e-09	Sig	0.609794	medium
WBGene00015782	C14F11.7	male-specific	seminal vesicle	341	61	142	40	-21	0.655738	2.35202e-11	4.64467e-09	Sig	0.412441	small
WBGene00013076	Y51A2D.8	male-specific	vas deferens	371	47	432	36	-11	0.765957	3.09194e-11	5.96384e-09	Sig	0.322167	small
WBGene00018324	F42A6.2	male-specific	vas deferens	141	73	69	45	-28	0.616438	5.46214e-11	1.02961e-08	Sig	0.88317	large
WBGene00004165	pqn-84	male-specific	vas deferens	247	50	265	33	-17	0.66	7.07166e-11	1.30338e-08	Sig	0.342759	small
WBGene00017824	clec-217	male-specific	vas deferens	155	61	83	33	-28	0.540984	1.22481e-10	2.20839e-08	Sig	0.374643	small
WBGene00044451	fipr-19	male-specific	vas deferens	216	49	67	29	-20	0.591837	2.58422e-10	4.56032e-08	Sig	0.701999	medium
WBGene00012500	hpo-2	male-specific	other	163	56	147	36	-20	0.642857	2.6e-09	4.49258e-07	Sig	0.447788	small
WBGene00012480	clec-104	male-enriched	vas deferens	95	57	85	40	-17	0.701754	5.4147e-09	9.16521e-07	Sig	0.732377	medium
WBGene00003543	nas-24	male-specific	other	314	62	179	42	-20	0.677419	6.13285e-09	1.01732e-06	Sig	0.443621	small
WBGene00006053	ssq-4	male-enriched	other	888	67	1054	61	-6	0.910448	2.86227e-08	4.65484e-06	Sig	0.234271	small
WBGene00019685	K12H6.5	male-specific	seminal vesicle	86	58.5	81	39	-19.5	0.666667	3.26656e-08	5.21017e-06	Sig	0.568282	medium
WBGene00009209	F28C6.10	male-specific	vas deferens	237	51	160	39	-12	0.764706	3.9054e-08	6.11159e-06	Sig	0.361981	small
WBGene00018048	clec-137	male-specific	vas deferens	556	55	290	40	-15	0.727273	1.00855e-07	1.5209e-05	Sig	0.276701	small
WBGene00011961	T23G4.5	male-specific	vas deferens	187	66	336	51	-15	0.772727	1.08924e-07	1.61324e-05	Sig	0.435239	small
WBGene00016179	C28C12.3	male-specific	other	301	68	182	50	-18	0.735294	2.64351e-07	3.84654e-05	Sig	0.379308	small
WBGene00011685	T10B10.9	male-specific	seminal vesicle	166	56	123	34	-22	0.607143	4.49586e-07	6.42908e-05	Sig	0.284071	small
WBGene00018822	F54D12.9	male-specific	other	250	56	155	40	-16	0.714286	4.62726e-07	6.50483e-05	Sig	0.154243	negligible
WBGene00015520	fip-3	male-specific	vas deferens	110	52	66	32.5	-19.5	0.625	5.03326e-07	6.84359e-05	Sig	0.696012	medium
WBGene00008231	tag-329	male-specific	vas deferens	277	48	282	35.5	-12.5	0.739583	5.02939e-07	6.84359e-05	Sig	0.340025	small
WBGene00017784	F25E5.3	male-specific	seminal vesicle	200	57	92	36	-21	0.631579	6.09487e-07	8.02394e-05	Sig	0.395014	small
WBGene00001386	far-2	both	other	2326	57	1261	52	-5	0.912281	7.63611e-07	9.89592e-05	Sig	0.122842	negligible
WBGene00012502	clec-107	male-specific	vas deferens	28	88.5	29	36	-52.5	0.40678	1.12024e-06	0.000138676	Sig	1.41968	large
WBGene00235301	B0513.90	male-specific	other	111	55	107	41	-14	0.745455	1.53946e-06	0.000187769	Sig	0.394294	small
WBGene00119201	C08E8.11	male-specific	other	96	65.5	69	46	-19.5	0.70229	1.6341e-06	0.000196423	Sig	0.740219	medium
WBGene00018968	F56D2.8	male-specific	seminal vesicle	155	47	142	31	-16	0.659574	2.18111e-06	0.00025479	Sig	0.372712	small
WBGene00235282	F17E9.18	male-specific	other	67	75	31	34	-41	0.453333	2.29507e-06	0.000264379	Sig	0.811349	large
WBGene00008759	F13E9.10	male-specific	seminal vesicle	77	54	66	34.5	-19.5	0.638889	3.59092e-06	0.000397108	Sig	0.559703	medium
WBGene00006452	heh-1	male-enriched	other	406	77.5	113	53	-24.5	0.683871	4.79066e-06	0.000516022	Sig	0.472922	small
WBGene00050968	R11G10.4	male-specific	other	162	63	43	34	-29	0.539683	5.1633e-06	0.000542081	Sig	0.537727	medium
WBGene00003536	nas-17	male-specific	seminal vesicle	190	57	90	35	-22	0.614035	5.15803e-06	0.000542081	Sig	0.407495	small
WBGene00050898	T19B10.12	male-specific	other	86	63	45	38	-25	0.603175	6.10196e-06	0.000632621	Sig	0.67705	medium
WBGene00013927	clec-95	male-specific	vas deferens	269	40	163	33	-7	0.825	7.93141e-06	0.000812137	Sig	0.357062	small
WBGene00019646	K11D12.6	male-specific	seminal vesicle	316	53	204	41.5	-11.5	0.783019	8.13955e-06	0.000823286	Sig	0.245798	small
WBGene00009748	F46A8.5	male-specific	vas deferens	119	53	74	33.5	-19.5	0.632075	8.30347e-06	0.000829747	Sig	0.538022	medium
WBGene00015846	C16C8.8	male-specific	seminal vesicle	72	72	39	39	-33	0.541667	9.84444e-06	0.000972022	Sig	0.889236	large
WBGene00235365	F49F1.15	male-specific	other	308	52	89	39	-13	0.75	1.40854e-05	0.00135842	Sig	0.42873	small
WBGene00022282	Y74C10AR.2	male-specific	seminal vesicle	474	65.5	401	57	-8.5	0.870229	1.4084e-05	0.00135842	Sig	0.238124	small
WBGene00013474	Y69E1A.2	male-enriched	other	651	62	580	55.5	-6.5	0.895161	1.51667e-05	0.0014459	Sig	0.215768	small
WBGene00017455	F14D2.7	male-specific	seminal vesicle	108	48	83	32	-16	0.666667	1.76044e-05	0.00165921	Sig	0.5151	medium
WBGene00009680	msd-1	male-enriched	other	1438	75	1343	70	-5	0.933333	2.15096e-05	0.0020045	Sig	0.135902	negligible
WBGene00009171	clec-263	male-specific	other	82	59	41	40	-19	0.677966	2.35006e-05	0.00216571	Sig	0.560165	medium
WBGene00010886	M7.10	male-specific	vas deferens	159	72	156	56.5	-15.5	0.784722	2.94423e-05	0.00268346	Sig	0.339436	small
WBGene00010526	K03B8.11	male-specific	seminal vesicle	129	54	43	35	-19	0.648148	3.63891e-05	0.00328055	Sig	0.579148	medium
WBGene00012913	Y46G5A.23	male-specific	vas deferens	187	54	161	42	-12	0.777778	4.30812e-05	0.00380123	Sig	0.240358	small
WBGene00017542	F17E9.5	male-enriched	other	927	74	805	68	-6	0.918919	4.47104e-05	0.00390346	Sig	0.133257	negligible
WBGene00044192	F46B6.13	male-specific	seminal vesicle	420	50	79	35	-15	0.7	5.76893e-05	0.00493274	Sig	0.276554	small
WBGene00044222	T16G12.10	male-specific	other	429	48	325	42	-6	0.875	5.89365e-05	0.00498795	Sig	0.198162	negligible
WBGene00009890	scl-9	male-specific	seminal vesicle	104	58.5	99	41	-17.5	0.700855	6.15727e-05	0.00515842	Sig	0.424612	small
WBGene00008575	scl-24	male-enriched	seminal vesicle	40	77	63	50	-27	0.649351	8.54415e-05	0.00694756	Sig	0.854679	large
WBGene00022886	ZK1290.1	male-specific	vas deferens	222	63	119	48	-15	0.761905	8.77312e-05	0.00706449	Sig	0.293914	small
WBGene00086567	C05C10.8	male-specific	other	289	54	230	40	-14	0.740741	9.59946e-05	0.00758266	Sig	0.138837	negligible
WBGene00008916	clec-221	male-enriched	vas deferens	474	63	265	56	-7	0.888889	9.90966e-05	0.00769972	Sig	0.203941	small
WBGene00009746	F46A8.3	male-specific	vas deferens	96	59	46	38.5	-20.5	0.652542	0.000104264	0.00800712	Sig	0.517371	medium
WBGene00018047	clec-136	male-specific	vas deferens	197	54	72	34.5	-19.5	0.638889	0.000128472	0.00977565	Sig	0.388195	small
WBGene00018378	F43C11.1	male-specific	other	93	78	45	52	-26	0.666667	0.000144726	0.0109123	Sig	0.725192	medium
WBGene00015348	C02F5.5	male-enriched	other	182	94	173	83	-11	0.882979	0.000180446	0.0134831	Sig	0.448713	small
WBGene00020067	clec-158	male-specific	other	153	72	25	47	-25	0.652778	0.000187828	0.0137862	Sig	0.800643	large
WBGene00021141	clec-134	male-specific	vas deferens	30	60.5	56	33	-27.5	0.545455	0.000195067	0.014192	Sig	0.850728	large
WBGene00020179	T02H6.9	male-specific	seminal vesicle	206	42.5	185	34	-8.5	0.8	0.000227833	0.0162901	Sig	0.240781	small
WBGene00003539	nas-20	both	vas deferens	51	59	32	32.5	-26.5	0.550847	0.000337991	0.0237567	Sig	0.790102	medium
WBGene00023425	try-9	male-specific	vas deferens	62	65.5	44	42.5	-23	0.648855	0.000345602	0.0240876	Sig	0.493771	small
WBGene00015821	clec-135	male-specific	vas deferens	117	53	95	37	-16	0.698113	0.000408936	0.0280307	Sig	0.378034	small
WBGene00015746	C13F10.7	both	other	12	102.5	10	46	-56.5	0.44878	0.000417635	0.0283923	Sig	1.70311	large
WBGene00044462	C44B12.9	male-specific	vas deferens	112	63	49	46	-17	0.730159	0.00042541	0.0285985	Sig	0.275617	small
WBGene00194783	K03B8.14	male-specific	other	140	55	38	37	-18	0.672727	0.000433753	0.0287804	Sig	0.539446	medium
WBGene00015028	B0207.5	male-specific	seminal vesicle	42	62	32	37.5	-24.5	0.604839	0.000508131	0.0331846	Sig	0.724444	medium
WBGene00011277	R53.8	male-specific	seminal vesicle	188	52.5	90	37	-15.5	0.704762	0.000569206	0.0365968	Sig	0.260754	small
WBGene00017827	F26F4.5	both	other	15	111	12	51	-60	0.459459	0.000579358	0.036963	Sig	1.75154	large
WBGene00007248	catp-4	male-enriched	other	117	82	100	66	-16	0.804878	0.000594858	0.0375993	Sig	0.429048	small
WBGene00194731	Y39A1A.27	male-specific	other	125	64	41	40	-24	0.625	0.000598397	0.0375993	Sig	0.389697	small
WBGene00018379	F43C11.2	male-specific	other	175	68	89	48	-20	0.705882	0.000622562	0.0382483	Sig	0.295543	small
WBGene00006623	try-5	male-specific	seminal vesicle	57	63	22	42.5	-20.5	0.674603	0.000615979	0.0382483	Sig	0.902454	large
WBGene00016637	C44B12.3	male-specific	vas deferens	116	59	62	43	-16	0.728814	0.000622318	0.0382483	Sig	0.323164	small
WBGene00011503	gcc-2	both	other	18	119.5	25	71	-48.5	0.594142	0.000776161	0.0466484	Sig	1.0089	large
WBGene00013125	clec-92	male-specific	vas deferens	235	38	160	32	-6	0.842105	0.000785591	0.0468755	Sig	0.215862	small
WBGene00009342	fasn-1	both	other	21	122	26	53	-69	0.434426	0.000810233	0.0480005	Sig	1.10964	large
WBGene00021224	clec-209	both	other	159	62	92	47	-15	0.758065	0.00082157	0.048327	Sig	0.300609	small
WBGene00195148	W02B12.16	male-specific	other	122	39	39	25	-14	0.641026	0.000841037	0.0487801	Sig	0.464151	small
WBGene00022594	ZC328.5	male-specific	vas deferens	138	57.5	73	41	-16.5	0.713043	0.000836472	0.0487801	Sig	0.210214	small

## Sheet: ST4.3 longer tails in mutant
Supplementary Table 4.3: Genes with longer poly(A) tails in tent-5(tm3504) mutant males (FDR < 0.05; length difference ≥ 5).
gene WB ID	gene name	sex-related expression	tissue specificity	counts N2 males	poly(A) median N2 males	counts tent-5 mutat males	poly(A) median tent-5 mutant males	length difference	fold change	pvalue	padj	significance	cohen d	effect size
WBGene00014173	ZK970.7	both	other	27	53	9	109	56	2.0566	0.000632769	0.0385896	Sig	-1.2876	large
WBGene00007710	rsa-1	both	other	21	51	18	87	36	1.70588	0.000450415	0.0296488	Sig	-1.17151	large
WBGene00006927	vit-3	hermaphrodite-enriched	other	44	52	21	81	29	1.55769	7.56538e-05	0.00627473	Sig	-0.904963	large
WBGene00002271	lec-8	both	other	182	56	150	81.5	25.5	1.45536	9.2521e-05	0.00737855	Sig	-0.392568	small
WBGene00019744	M02H5.8	male-enriched	other	168	37	67	60	23	1.62162	0.000728036	0.0440754	Sig	-0.375515	small
WBGene00018731	F53A9.8	male-enriched	other	573	37	254	58	21	1.56757	9.93333e-05	0.00769972	Sig	-0.304979	small
WBGene00006930	vit-6	hermaphrodite-enriched	other	161	59	62	78	19	1.32203	7.72874e-05	0.00634675	Sig	-0.5066	medium
WBGene00010204	F57F5.1	both	other	553	46	263	63	17	1.36957	8.67832e-07	0.000110735	Sig	-0.435487	small
WBGene00010896	M28.5	hermaphrodite-enriched	other	239	64	163	81	17	1.26562	0.000186266	0.0137862	Sig	-0.315768	small
WBGene00003090	lys-1	both	other	643	45	444	61.5	16.5	1.36667	4.20577e-06	0.000458983	Sig	-0.265786	small
WBGene00016658	C45B2.1	hermaphrodite-enriched	other	276	38.5	199	55	16.5	1.42857	4.13829e-05	0.00369065	Sig	-0.355413	small
WBGene00012615	dct-16	hermaphrodite-enriched	other	932	35	677	49	14	1.4	5.7378e-07	7.6757e-05	Sig	-0.294544	small
WBGene00006764	unc-27	both	other	588	50	434	63.5	13.5	1.27	4.89459e-05	0.00422872	Sig	-0.217143	small
WBGene00194674	F23D12.11	male-enriched	other	271	43	221	54	11	1.25581	0.00037065	0.0256181	Sig	-0.351535	small
WBGene00004990	spp-5	male-enriched	other	1687	41	520	51	10	1.2439	3.4236e-06	0.000383721	Sig	-0.291984	small
WBGene00000214	asp-1	both	other	2348	38	722	45.5	7.5	1.19737	1.78559e-06	0.000211567	Sig	-0.287302	small
WBGene00009394	clec-63	male-enriched	other	1483	45	730	52	7	1.15556	0.000204122	0.0147216	Sig	-0.229248	small
WBGene00003370	mlc-2	both	other	1082	51	738	56	5	1.09804	0.000427564	0.0285985	Sig	-0.166707	negligible

## Sheet: ST4.4 localization predictions
Supplementary Table 4.4: Localization prediction for proteins encoded by genes differently polyadenylated in tent-5(tm3504) mutant males (our DRS) and hermaphrodites (Liudkovska V. et al. 2022) (performed by DeepLoc 2.0).
(Liudkovska V. et al. 2022)						our DRS results
TENT-5 targets in hermaphrodites (FDR < 0.05; length difference ≤ -5)			longer poly(A) tails in tent-5 mutant hermaphrodites (FDR < 0.05; length difference ≥ 5)			TENT-5 targets in males (FDR < 0.05; length difference ≤ -5)			longer poly(A) tails in tent-5 mutant males (FDR < 0.05; length difference ≥ 5)						hermaphrodites				males
gene WB ID	gene name	localization(s)	gene WB ID	gene name	localization(s)	gene WB ID	gene name	localization(s)	gene WB ID	gene name	localization(s)				shorter poly(A) tails		longer poly(A)		shorter poly(A) tails		longer poly(A)
WBGene00010769	asah-1	Cell membrane	WBGene00009952	acaa-2	Cell membrane	WBGene00015028	B0207.5	Extracellular	WBGene00000214	asp-1	Extracellular		all genes (FDR < 0.05)		96		150		119		18
WBGene00017678	asp-12	Cell membrane	WBGene00016655	acbp-1	Cell membrane	WBGene00235301	B0513.90	Extracellular	WBGene00016658	C45B2.1	Extracellular
WBGene00000218	asp-5	Cell membrane	WBGene00045192	aho-3	Cell membrane	WBGene00015348	C02F5.5	Endoplasmic reticulum	WBGene00009394	clec-63	Extracellular		genes with extracellular or ER localization		76		60		111		9
WBGene00007196	B0513.4	Cell membrane	WBGene00000107	alh-1	Cell membrane|Lysosome/Vacuole	WBGene00045242	C05B5.11	Extracellular	WBGene00012615	dct-16	Cytoplasm
WBGene00015683	C10G8.4	Cell membrane	WBGene00000181	ard-1	Cytoplasm	WBGene00086567	C05C10.8	Extracellular	WBGene00194674	F23D12.11	Cytoplasm		percentage		0.791667		0.4		0.932773		0.5
WBGene00015759	C14C6.5	Cell membrane	WBGene00000204	arx-6	Cytoplasm	WBGene00119201	C08E8.11	Extracellular	WBGene00018731	F53A9.8	Cytoplasm|Nucleus
WBGene00016097	C25E10.8	Cell membrane	WBGene00007100	asps-1	Cytoplasm	WBGene00015655	C09G12.5	Extracellular	WBGene00010204	F57F5.1	Extracellular
WBGene00016434	C35B1.4	Cell membrane	WBGene00017178	atg-16.1	Cytoplasm	WBGene00015746	C13F10.7	Nucleus	WBGene00002271	lec-8	Cytoplasm
WBGene00016627	C44B7.5	Cell membrane	WBGene00007112	B0035.13	Cytoplasm	WBGene00015782	C14F11.7	Extracellular	WBGene00003090	lys-1	Extracellular
WBGene00016893	C53B7.2	Cell membrane	WBGene00015150	B0336.13	Cytoplasm	WBGene00015846	C16C8.8	Extracellular	WBGene00019744	M02H5.8	Cytoplasm
WBGene00016084	cht-3	Cell membrane	WBGene00015232	B0511.6	Cytoplasm	WBGene00015847	C16C8.9	Endoplasmic reticulum|Lysosome/Vacuole	WBGene00010896	M28.5	Cytoplasm|Nucleus
WBGene00009156	clec-196	Cell membrane	WBGene00015355	C02F12.5	Cytoplasm	WBGene00016179	C28C12.3	Extracellular	WBGene00003370	mlc-2	Cytoplasm|Nucleus
WBGene00021224	clec-209	Cell membrane	WBGene00007623	C16C10.2	Cytoplasm	WBGene00016637	C44B12.3	Extracellular	WBGene00007710	rsa-1	Cytoplasm|Nucleus
WBGene00007283	clec-222	Cytoplasm	WBGene00016435	C35B1.5	Cytoplasm	WBGene00044462	C44B12.9	Extracellular	WBGene00004990	spp-5	Extracellular
WBGene00000680	col-106	Cytoplasm	WBGene00016845	C50F7.5	Cytoplasm	WBGene00008175	C48B4.12	Extracellular	WBGene00006764	unc-27	Cytoplasm
WBGene00000693	col-119	Cytoplasm|Nucleus	WBGene00016862	C52A10.1	Cytoplasm	WBGene00008201	C49C3.11	Extracellular	WBGene00006927	vit-3	Extracellular
WBGene00000696	col-122	Cytoplasm|Nucleus	WBGene00012484	car-1	Cytoplasm	WBGene00007248	catp-4	Lysosome/Vacuole	WBGene00006930	vit-6	Extracellular
WBGene00000713	col-140	Cytoplasm|Nucleus	WBGene00015975	cas-2	Cytoplasm	WBGene00012480	clec-104	Extracellular	WBGene00014173	ZK970.7	Extracellular
WBGene00000716	col-143	Cytoplasm|Nucleus	WBGene00008296	cdr-2	Cytoplasm	WBGene00012502	clec-107	Extracellular
WBGene00000751	col-178	Extracellular	WBGene00017538	ceh-49	Cytoplasm	WBGene00021141	clec-134	Extracellular
WBGene00000757	col-184	Extracellular	WBGene00000479	cgh-1	Cytoplasm	WBGene00015821	clec-135	Extracellular
WBGene00000608	col-19	Extracellular	WBGene00022141	chaf-2	Cytoplasm	WBGene00018047	clec-136	Extracellular
WBGene00013489	col-42	Extracellular	WBGene00000527	cle-1	Cytoplasm	WBGene00018048	clec-137	Extracellular
WBGene00000597	col-8	Extracellular	WBGene00014138	clec-186	Cytoplasm	WBGene00017810	clec-157	Extracellular
WBGene00000670	col-95	Extracellular	WBGene00012251	clec-49	Cytoplasm	WBGene00020067	clec-158	Extracellular
WBGene00008377	D1054.10	Extracellular	WBGene00018971	clec-67	Cytoplasm	WBGene00008202	clec-197	Extracellular
WBGene00008388	D1086.1	Extracellular	WBGene00020808	clik-1	Cytoplasm	WBGene00018096	clec-207	Extracellular
WBGene00017648	ddo-3	Extracellular	WBGene00000535	cpi-1	Cytoplasm	WBGene00018097	clec-208	Extracellular
WBGene00017128	E04F6.9	Extracellular	WBGene00000779	cpn-3	Cytoplasm	WBGene00021224	clec-209	Extracellular
WBGene00017362	F10G2.1	Extracellular	WBGene00000784	cpr-4	Cytoplasm	WBGene00017824	clec-217	Extracellular
WBGene00017613	F20A1.1	Extracellular	WBGene00000785	cpr-5	Cytoplasm	WBGene00020945	clec-219	Extracellular
WBGene00009514	F37H8.5	Extracellular	WBGene00000786	cpr-6	Cytoplasm	WBGene00008916	clec-221	Extracellular
WBGene00018601	F48C1.9	Extracellular	WBGene00000815	csn-3	Cytoplasm	WBGene00009030	clec-233	Extracellular
WBGene00018605	F48E3.4	Extracellular	WBGene00007184	ctr-9	Cytoplasm	WBGene00009171	clec-263	Extracellular
WBGene00010007	F53H4.2	Extracellular	WBGene00000883	cyn-7	Cytoplasm	WBGene00013125	clec-92	Extracellular
WBGene00010049	F54D5.3	Extracellular	WBGene00044080	D1086.10	Cytoplasm	WBGene00013928	clec-94	Extracellular
WBGene00010085	F55B11.3	Extracellular	WBGene00001094	dars-1	Cytoplasm	WBGene00013927	clec-95	Extracellular
WBGene00010124	F55G11.4	Extracellular	WBGene00010664	dbn-1	Cytoplasm	WBGene00013930	clec-96	Extracellular
WBGene00018910	F56A4.2	Extracellular	WBGene00012615	dct-16	Cytoplasm|Cell membrane|Golgi apparatus	WBGene00013933	clec-99	Extracellular
WBGene00010196	F57C2.4	Extracellular	WBGene00018612	disl-2	Cytoplasm|Extracellular	WBGene00008759	F13E9.10	Extracellular
WBGene00010244	F58D5.5	Extracellular	WBGene00001027	dnj-9	Cytoplasm|Golgi apparatus	WBGene00017455	F14D2.7	Extracellular
WBGene00001386	far-2	Extracellular	WBGene00022644	dod-19	Cytoplasm|Mitochondrion	WBGene00235282	F17E9.18	Extracellular
WBGene00001392	far-8	Extracellular	WBGene00012156	ebp-2	Cytoplasm|Nucleus	WBGene00017542	F17E9.5	Endoplasmic reticulum
WBGene00020862	fip-2	Extracellular	WBGene00001209	egl-45	Cytoplasm|Nucleus	WBGene00017573	F18E9.7	Extracellular
WBGene00006452	heh-1	Extracellular	WBGene00010405	erfa-3	Cytoplasm|Nucleus	WBGene00017784	F25E5.3	Extracellular
WBGene00002017	hsp-16.11	Extracellular	WBGene00021419	eri-5	Cytoplasm|Nucleus	WBGene00044244	F26D10.13	Extracellular
WBGene00002018	hsp-16.41	Extracellular	WBGene00014309	F07H5.5	Cytoplasm|Nucleus	WBGene00017827	F26F4.5	Cytoplasm
WBGene00002019	hsp-16.48	Extracellular	WBGene00017275	F08F8.10	Cytoplasm|Nucleus	WBGene00009209	F28C6.10	Extracellular
WBGene00002020	hsp-16.49	Extracellular	WBGene00017591	F19C7.1	Cytoplasm|Nucleus	WBGene00018324	F42A6.2	Extracellular
WBGene00219216	K08D10.14	Extracellular	WBGene00009131	F25H8.1	Cytoplasm|Nucleus	WBGene00018378	F43C11.1	Extracellular
WBGene00002254	lbp-2	Extracellular	WBGene00009237	F28H7.3	Cytoplasm|Nucleus	WBGene00018379	F43C11.2	Extracellular
WBGene00003096	lys-7	Extracellular	WBGene00018426	F44E7.4	Cytoplasm|Nucleus	WBGene00009746	F46A8.3	Extracellular
WBGene00003756	nlp-18	Extracellular	WBGene00010050	F54D5.4	Cytoplasm|Nucleus	WBGene00009748	F46A8.5	Extracellular
WBGene00023477	nspc-1	Extracellular	WBGene00010204	F57F5.1	Cytoplasm|Nucleus	WBGene00044192	F46B6.13	Extracellular
WBGene00009640	nspc-10	Extracellular	WBGene00019021	F57H12.6	Cytoplasm|Nucleus	WBGene00235365	F49F1.15	Extracellular
WBGene00023493	nspc-12	Extracellular	WBGene00020082	gcp-2.1	Cytoplasm|Nucleus	WBGene00235368	F49F1.18	Extracellular
WBGene00009637	nspc-13	Extracellular	WBGene00001794	gta-1	Cytoplasm|Nucleus	WBGene00018822	F54D12.9	Extracellular
WBGene00009638	nspc-14	Extracellular	WBGene00010677	gtbp-1	Cytoplasm|Nucleus	WBGene00018968	F56D2.8	Extracellular
WBGene00009639	nspc-15	Extracellular	WBGene00022253	hrpf-2	Cytoplasm|Nucleus	WBGene00010226	F58A4.1	Extracellular
WBGene00008357	nspc-16	Extracellular	WBGene00019001	ipgm-1	Cytoplasm|Nucleus	WBGene00010314	F59B2.12	Extracellular
WBGene00008359	nspc-17	Extracellular	WBGene00008584	irg-4	Cytoplasm|Nucleus	WBGene00001386	far-2	Extracellular
WBGene00008358	nspc-18	Extracellular	WBGene00019388	K04F1.9	Cytoplasm|Nucleus	WBGene00009342	fasn-1	Cytoplasm
WBGene00008360	nspc-19	Extracellular	WBGene00002273	lec-10	Cytoplasm|Nucleus	WBGene00015520	fip-3	Extracellular
WBGene00044337	nspc-2	Extracellular	WBGene00002269	lec-6	Endoplasmic reticulum	WBGene00012965	fipr-17	Extracellular
WBGene00008356	nspc-20	Extracellular	WBGene00002271	lec-8	Endoplasmic reticulum	WBGene00044450	fipr-18	Extracellular
WBGene00044339	nspc-4	Extracellular	WBGene00010793	LLC1.2	Endoplasmic reticulum	WBGene00044451	fipr-19	Extracellular
WBGene00044340	nspc-5	Extracellular	WBGene00003090	lys-1	Endoplasmic reticulum	WBGene00044449	fipr-20	Extracellular
WBGene00044357	nspc-6	Extracellular	WBGene00003091	lys-2	Endoplasmic reticulum	WBGene00013120	fipr-28	Extracellular
WBGene00015392	nspc-7	Extracellular	WBGene00003097	lys-8	Extracellular	WBGene00011503	gcc-2	Cytoplasm|Golgi apparatus
WBGene00009634	nspc-9	Extracellular	WBGene00019744	M02H5.8	Extracellular	WBGene00006452	heh-1	Extracellular
WBGene00003844	odc-1	Extracellular	WBGene00003132	mat-1	Extracellular	WBGene00012500	hpo-2	Extracellular
WBGene00020471	pho-14	Extracellular	WBGene00020115	mboa-6	Extracellular	WBGene00002114	ins-31	Extracellular
WBGene00004999	spp-14	Extracellular	WBGene00018491	mdh-1	Extracellular	WBGene00010526	K03B8.11	Extracellular
WBGene00005000	spp-15	Extracellular	WBGene00011247	mrpl-49	Extracellular	WBGene00194783	K03B8.14	Extracellular
WBGene00020155	T02B11.3	Extracellular	WBGene00016142	mrps-18C	Extracellular	WBGene00010531	K03D3.5	Extracellular
WBGene00020218	T04G9.7	Extracellular	WBGene00003495	mup-2	Extracellular	WBGene00019646	K11D12.6	Extracellular
WBGene00020589	T19H12.3	Extracellular	WBGene00003514	myo-2	Extracellular	WBGene00019684	K12H6.4	Extracellular
WBGene00011072	tag-209	Extracellular	WBGene00010070	nep-17	Extracellular	WBGene00019685	K12H6.5	Extracellular
WBGene00010539	ttr-2	Extracellular	WBGene00021132	nfyb-1	Extracellular	WBGene00019688	K12H6.8	Extracellular
WBGene00045268	ttr-42	Extracellular	WBGene00003786	npa-1	Extracellular	WBGene00019689	K12H6.9	Extracellular
WBGene00019203	ttr-47	Extracellular	WBGene00020417	nuo-2	Extracellular	WBGene00303365	M151.10	Extracellular
WBGene00007458	ule-4	Extracellular	WBGene00015814	oatr-1	Extracellular	WBGene00010886	M7.10	Extracellular
WBGene00013394	ule-5	Extracellular	WBGene00003860	oig-2	Extracellular	WBGene00010885	M7.9	Extracellular
WBGene00006896	ver-3	Extracellular	WBGene00003891	osm-11	Extracellular	WBGene00009680	msd-1	Cytoplasm
WBGene00012213	W02D9.7	Extracellular	WBGene00003930	pat-3	Extracellular	WBGene00003536	nas-17	Extracellular
WBGene00012557	Y37D8A.19	Extracellular	WBGene00003956	pcp-1	Extracellular	WBGene00003539	nas-20	Extracellular
WBGene00012544	Y37D8A.2	Extracellular	WBGene00015168	pdi-6	Extracellular	WBGene00003543	nas-24	Extracellular
WBGene00189949	Y48G1C.13	Extracellular	WBGene00006889	pfd-3	Extracellular	WBGene00044366	nspf-3	Extracellular
WBGene00013181	Y53H1B.2	Extracellular	WBGene00018424	pgph-2	Extracellular	WBGene00004165	pqn-84	Extracellular
WBGene00013297	Y57G11B.5	Extracellular	WBGene00007331	pho-11	Extracellular	WBGene00050968	R11G10.4	Extracellular
WBGene00013393	Y62H9A.5	Extracellular	WBGene00007554	pptr-2	Extracellular	WBGene00011277	R53.8	Extracellular
WBGene00022653	ZK105.1	Extracellular|Lysosome/Vacuole	WBGene00004131	pqn-44	Extracellular	WBGene00017183	scl-15	Extracellular
WBGene00022821	ZK813.2	Extracellular|Lysosome/Vacuole	WBGene00011182	R09H10.5	Extracellular	WBGene00008575	scl-24	Extracellular
WBGene00022822	ZK813.3	Extracellular|Lysosome/Vacuole	WBGene00004305	ran-4	Extracellular	WBGene00008030	scl-8	Extracellular
WBGene00045394	ZK813.7	Lysosome/Vacuole	WBGene00016245	rbmx-2	Extracellular	WBGene00009890	scl-9	Extracellular
WBGene00014091	ZK822.4	Mitochondrion|Endoplasmic reticulum|Lysosome/Vacuole	WBGene00016981	rpn-13	Extracellular	WBGene00006053	ssq-4	Cytoplasm
			WBGene00004512	rrn-1.1	Extracellular	WBGene00011373	T02D1.7	Extracellular
			WBGene00004513	rrn-1.2	Extracellular	WBGene00020179	T02H6.9	Extracellular
			WBGene00004622	rrn-3.1	Extracellular	WBGene00011685	T10B10.9	Extracellular
			WBGene00004684	rsd-6	Extracellular	WBGene00044222	T16G12.10	Extracellular
			WBGene00004702	rsp-5	Extracellular	WBGene00050898	T19B10.12	Extracellular
			WBGene00009895	scl-2	Extracellular	WBGene00011961	T23G4.5	Extracellular
			WBGene00007054	scpl-1	Extracellular	WBGene00012039	T26E3.6	Extracellular
			WBGene00021844	sec-11	Extracellular	WBGene00008231	tag-329	Extracellular
			WBGene00004755	sec-24.1	Extracellular	WBGene00006623	try-5	Extracellular
			WBGene00012867	seld-1	Extracellular	WBGene00017791	try-8	Extracellular
			WBGene00004875	smd-1	Extracellular	WBGene00023425	try-9	Extracellular
			WBGene00012896	snrp-200	Extracellular	WBGene00195148	W02B12.16	Extracellular
			WBGene00004995	spp-10	Extracellular	WBGene00022444	Y110A2AL.7	Extracellular
			WBGene00011733	T12D8.5	Extracellular	WBGene00194731	Y39A1A.27	Extracellular
			WBGene00011856	T20D3.2	Extracellular	WBGene00012913	Y46G5A.23	Extracellular
			WBGene00012018	T25C12.3	Extracellular	WBGene00013076	Y51A2D.8	Extracellular
			WBGene00007187	tag-342	Extracellular	WBGene00013474	Y69E1A.2	Cytoplasm
			WBGene00006587	tnt-2	Extracellular	WBGene00138715	Y6G8.14	Extracellular
			WBGene00020047	ttr-32	Extracellular	WBGene00189937	Y6G8.15	Extracellular
			WBGene00017374	ttr-41	Extracellular|Lysosome/Vacuole	WBGene00194801	Y6G8.16	Extracellular
			WBGene00044737	ttr-45	Extracellular|Lysosome/Vacuole	WBGene00022282	Y74C10AR.2	Extracellular
			WBGene00011571	ttr-46	Golgi apparatus	WBGene00022594	ZC328.5	Extracellular
			WBGene00010440	ttr-51	Mitochondrion	WBGene00022886	ZK1290.1	Extracellular
			WBGene00016419	tyr-4	Mitochondrion
			WBGene00010904	ugt-62	Mitochondrion
			WBGene00006754	unc-15	Mitochondrion
			WBGene00006764	unc-27	Mitochondrion
			WBGene00006819	unc-87	Mitochondrion
			WBGene00006856	usp-14	Mitochondrion
			WBGene00019900	vdac-1	Mitochondrion
			WBGene00006912	vha-3	Mitochondrion
			WBGene00006915	vha-6	Mitochondrion
			WBGene00006925	vit-1	Mitochondrion
			WBGene00006927	vit-3	Mitochondrion|Endoplasmic reticulum|Lysosome/Vacuole
			WBGene00006928	vit-4	Mitochondrion|Endoplasmic reticulum|Lysosome/Vacuole
			WBGene00021088	W08E12.7	Mitochondrion|Endoplasmic reticulum|Lysosome/Vacuole
			WBGene00012365	W09G3.1	Mitochondrion|Endoplasmic reticulum|Lysosome/Vacuole
			WBGene00021128	W10C8.5	Mitochondrion|Endoplasmic reticulum|Lysosome/Vacuole
			WBGene00021248	Y22D7AL.10	Nucleus
			WBGene00012530	Y32F6A.5	Nucleus
			WBGene00021322	Y34B4A.6	Nucleus
			WBGene00021325	Y34B4A.9	Nucleus
			WBGene00044758	Y37H2A.12	Nucleus
			WBGene00012592	Y38E10A.14	Nucleus
			WBGene00021800	Y53G8AL.2	Nucleus
			WBGene00021816	Y53G8AR.9	Nucleus
			WBGene00013204	Y54E5B.2	Nucleus
			WBGene00044488	Y54G2A.45	Nucleus
			WBGene00013270	Y57A10A.31	Nucleus
			WBGene00022057	Y67D2.7	Nucleus
			WBGene00013481	Y69H2.3	Nucleus
			WBGene00011601	zim-3	Nucleus
			WBGene00014253	ZK1320.3	Nucleus
			WBGene00022645	ZK6.11	Nucleus

## Sheet: ST4.5 overlap hermaphrodite
Supplementary Table 4.5: Overlap with genes with shorter poly(A) tails in tent-5(tm3504) hermaphrodites from Liudkovska V. et al. 2022.
our DRS results (FDR < 0.05)	Liudkovska V. et al. 2022 *	overlap between studies
shorter poly(A) tails in tent-5 mutant males (119)	shorter poly(A) tails in tent-5 mutant hermaphrodites (96)	shorter poly(A) tails in tent-5 mutants (3)		* List of genes with shorter poly(A) tails in tent-5(tm3504) hermaphrodites in comparision to wild-type (N2) hermaphrodites based on DRS (FDR < 0.05; length difference ≤ -5).
B0207.5	asah-1	clec-209
B0513.90	asp-12	far-2
C02F5.5	asp-5	heh-1
C05B5.11	B0513.4
C05C10.8	C10G8.4
C08E8.11	C14C6.5
C09G12.5	C25E10.8
C13F10.7	C35B1.4
C14F11.7	C44B7.5
C16C8.8	C53B7.2
C16C8.9	cht-3
C28C12.3	clec-196
C44B12.3	clec-209
C44B12.9	clec-222
C48B4.12	col-106
C49C3.11	col-119
catp-4	col-122
clec-104	col-140
clec-107	col-143
clec-134	col-178
clec-135	col-184
clec-136	col-19
clec-137	col-42
clec-157	col-8
clec-158	col-95
clec-197	D1054.10
clec-207	D1086.1
clec-208	ddo-3
clec-209	E04F6.9
clec-217	F10G2.1
clec-219	F20A1.1
clec-221	F37H8.5
clec-233	F48C1.9
clec-263	F48E3.4
clec-92	F53H4.2
clec-94	F54D5.3
clec-95	F55B11.3
clec-96	F55G11.4
clec-99	F56A4.2
F13E9.10	F57C2.4
F14D2.7	F58D5.5
F17E9.18	far-2
F17E9.5	far-8
F18E9.7	fip-2
F25E5.3	heh-1
F26D10.13	hsp-16.11
F26F4.5	hsp-16.41
F28C6.10	hsp-16.48
F42A6.2	hsp-16.49
F43C11.1	K08D10.14
F43C11.2	lbp-2
F46A8.3	lys-7
F46A8.5	nlp-18
F46B6.13	nspc-1
F49F1.15	nspc-10
F49F1.18	nspc-12
F54D12.9	nspc-13
F56D2.8	nspc-14
F58A4.1	nspc-15
F59B2.12	nspc-16
far-2	nspc-17
fasn-1	nspc-18
fip-3	nspc-19
fipr-17	nspc-2
fipr-18	nspc-20
fipr-19	nspc-4
fipr-20	nspc-5
fipr-28	nspc-6
gcc-2	nspc-7
heh-1	nspc-9
hpo-2	odc-1
ins-31	pho-14
K03B8.11	spp-14
K03B8.14	spp-15
K03D3.5	T02B11.3
K11D12.6	T04G9.7
K12H6.4	T19H12.3
K12H6.5	tag-209
K12H6.8	ttr-2
K12H6.9	ttr-42
M151.10	ttr-47
M7.10	ule-4
M7.9	ule-5
msd-1	ver-3
nas-17	W02D9.7
nas-20	Y37D8A.19
nas-24	Y37D8A.2
nspf-3	Y48G1C.13
pqn-84	Y53H1B.2
R11G10.4	Y57G11B.5
R53.8	Y62H9A.5
scl-15	ZK105.1
scl-24	ZK813.2
scl-8	ZK813.3
scl-9	ZK813.7
ssq-4	ZK822.4
T02D1.7
T02H6.9
T10B10.9
T16G12.10
T19B10.12
T23G4.5
T26E3.6
tag-329
try-5
try-8
try-9
W02B12.16
Y110A2AL.7
Y39A1A.27
Y46G5A.23
Y51A2D.8
Y69E1A.2
Y6G8.14
Y6G8.15
Y6G8.16
Y74C10AR.2
ZC328.5
ZK1290.1

## Sheet: ST4.6 poly(A) vs diff. expr.
Supplementary Table 4.6: Relationship between differential polyadenylation and differential expression of genes between wild-type (N2) and tent-5(tm3504) males.
		differential polyadenylation of genes between wild-type (N2) and tent-5(tm3504) males (FDR < 0.05)							differential expression for coresponding genes
gene WB ID	gene name	counts N2 males	poly(A) median N2 males	counts tent-5 mutat males	poly(A) median tent-5 mutant males	length difference	padj	significance	baseMean	log2FoldChange	padj	significance
WBGene00019684	K12H6.4	981	76	551	40	-36	2.18791e-93	Sig	320.261	-0.440804	0.687148	NotSig
WBGene00019689	K12H6.9	1030	65	633	40	-25	1.88742e-81	Sig	327.442	-0.388866	0.992646	NotSig
WBGene00008202	clec-197	974	60	1001	42	-18	2.49847e-66	Sig	404.31	0.295688	0.999872	NotSig
WBGene00002114	ins-31	743	63	491	31	-32	1.73335e-64	Sig	250.118	-0.326385	0.999872	NotSig
WBGene00013120	fipr-28	629	87	341	50	-37	1.69803e-61	Sig	199.103	-0.460179	0.84115	NotSig
WBGene00020945	clec-219	535	59	383	35	-24	5.7011e-57	Sig	185.189	-0.145101	0.999872	NotSig
WBGene00189937	Y6G8.15	485	85	272	36.5	-48.5	3.95295e-46	Sig	143.925	-0.428869	0.999872	NotSig
WBGene00015847	C16C8.9	531	75	332	44	-31	1.06427e-43	Sig	175.627	-0.306376	0.999872	NotSig
WBGene00013928	clec-94	459	63	584	41	-22	2.00969e-37	Sig	218.727	0.619722	0.301696	NotSig
WBGene00044449	fipr-20	449	52	248	30	-22	3.25427e-36	Sig	134.807	-0.43379	0.999872	NotSig
WBGene00045242	C05B5.11	573	55	281	31	-24	7.09496e-29	Sig	178.611	-0.699475	0.13506	NotSig
WBGene00044450	fipr-18	522	52	244	32	-20	2.15085e-27	Sig	157.479	-0.690978	0.223475	NotSig
WBGene00010314	F59B2.12	777	56	650	41	-15	9.5158e-27	Sig	298.857	-0.031731	0.999872	NotSig
WBGene00044244	F26D10.13	433	59	551	41	-18	9.98738e-27	Sig	226.043	0.539672	0.419257	NotSig
WBGene00008175	C48B4.12	665	54	626	40	-14	1.55795e-26	Sig	259.885	0.158528	0.999872	NotSig
WBGene00011373	T02D1.7	303	78	107	33	-45	2.50505e-26	Sig	82.3768	-0.807578	0.346237	NotSig
WBGene00044366	nspf-3	238	76	160	37.5	-38.5	5.63594e-26	Sig	76.5713	-0.210448	0.999872	NotSig
WBGene00010885	M7.9	554	60	460	39	-21	2.95389e-25	Sig	201.302	-0.0121665	0.999872	NotSig
WBGene00008030	scl-8	366	62	261	35	-27	6.86117e-25	Sig	126.861	-0.105061	0.999872	NotSig
WBGene00194801	Y6G8.16	402	86	189	51	-35	1.05508e-23	Sig	111.293	-0.758943	0.323947	NotSig
WBGene00001168	eef-1A.1	5943	37	6948	33	-4	3.79349e-22	Sig	2900.33	0.348624	0.646161	NotSig
WBGene00013933	clec-99	389	54	310	35	-19	2.57101e-21	Sig	142.045	-0.0738724	0.999872	NotSig
WBGene00017791	try-8	444	57	357	39	-18	3.77337e-21	Sig	162.249	-0.0664252	0.999872	NotSig
WBGene00015655	C09G12.5	612	69	572	54	-15	6.2138e-21	Sig	248.882	0.277114	0.999872	NotSig
WBGene00303365	M151.10	413	51	357	36	-15	3.09992e-17	Sig	156.604	0.142491	0.999872	NotSig
WBGene00010531	K03D3.5	542	69	568	54	-15	3.35849e-17	Sig	231.484	0.38063	0.999872	NotSig
WBGene00008201	C49C3.11	533	56	518	41	-15	1.87849e-16	Sig	223.39	0.240246	0.999872	NotSig
WBGene00010226	F58A4.1	283	59	169	40	-19	2.68017e-16	Sig	87.4727	-0.292046	0.999872	NotSig
WBGene00019688	K12H6.8	187	51	155	30	-21	3.32632e-14	Sig	75.0773	-0.018112	0.999872	NotSig
WBGene00018097	clec-208	432	48	354	35	-13	5.12523e-14	Sig	159.342	0.0628817	0.999872	NotSig
WBGene00017183	scl-15	403	58	237	37	-21	3.49912e-13	Sig	129.142	-0.443079	0.999872	NotSig
WBGene00009030	clec-233	128	65	111	32	-33	7.57196e-13	Sig	50.73	0.222755	0.999872	NotSig
WBGene00012039	T26E3.6	263	63	132	38.5	-24.5	7.68159e-13	Sig	81.4426	-0.647522	0.558345	NotSig
WBGene00013930	clec-96	217	70	173	39	-31	1.87706e-12	Sig	89.4696	-0.131194	0.999872	NotSig
WBGene00138715	Y6G8.14	110	73	118	40	-33	1.75021e-10	Sig	47.1606	0.304968	0.999872	NotSig
WBGene00235368	F49F1.18	144	62.5	125	37	-25.5	1.75021e-10	Sig	51.3603	0.0559696	0.999872	NotSig
WBGene00017573	F18E9.7	247	55	193	41	-14	2.58421e-10	Sig	93.3526	-0.104989	0.999872	NotSig
WBGene00018096	clec-207	500	46	225	32	-14	6.08866e-10	Sig	149.836	-0.739584	0.152653	NotSig
WBGene00017810	clec-157	127	55	142	34	-21	8.11585e-10	Sig	53.676	0.400201	0.999872	NotSig
WBGene00022444	Y110A2AL.7	428	54	289	39	-15	2.15892e-09	Sig	148.795	-0.216609	0.999872	NotSig
WBGene00012965	fipr-17	238	51	105	33	-18	2.62774e-09	Sig	66.2152	-0.7202	0.558345	NotSig
WBGene00015782	C14F11.7	341	61	142	40	-21	4.64467e-09	Sig	98.7596	-0.656113	0.612796	NotSig
WBGene00013076	Y51A2D.8	371	47	432	36	-11	5.96384e-09	Sig	171.182	0.414506	0.936083	NotSig
WBGene00018324	F42A6.2	141	73	69	45	-28	1.02961e-08	Sig	42.0571	-0.498454	0.999872	NotSig
WBGene00004165	pqn-84	247	50	265	33	-17	1.30338e-08	Sig	108.823	0.336398	0.999872	NotSig
WBGene00017824	clec-217	155	61	83	33	-28	2.20839e-08	Sig	46.4652	-0.517363	0.999872	NotSig
WBGene00044451	fipr-19	216	49	67	29	-20	4.56032e-08	Sig	59.8189	-1.05436	0.0998707	NotSig
WBGene00012500	hpo-2	163	56	147	36	-20	4.49258e-07	Sig	61.7434	0.0970588	0.999872	NotSig
WBGene00012480	clec-104	95	57	85	40	-17	9.16521e-07	Sig	41.4553	0.0888577	0.999872	NotSig
WBGene00003543	nas-24	314	62	179	42	-20	1.01732e-06	Sig	97.6569	-0.55643	0.820358	NotSig
WBGene00006053	ssq-4	888	67	1054	61	-6	4.65484e-06	Sig	431.977	0.352352	0.936083	NotSig
WBGene00019685	K12H6.5	86	58.5	81	39	-19.5	5.21017e-06	Sig	38.6825	0.202141	0.999872	NotSig
WBGene00009209	F28C6.10	237	51	160	39	-12	6.11159e-06	Sig	76.1345	-0.214053	0.999872	NotSig
WBGene00003432	msp-36	2292	57	1898	54	-3	1.4994e-05	Sig	881.229	-0.0434058	0.999872	NotSig
WBGene00018048	clec-137	556	55	290	40	-15	1.5209e-05	Sig	163.334	-0.549544	0.687148	NotSig
WBGene00011961	T23G4.5	187	66	336	51	-15	1.61324e-05	Sig	103.381	0.796694	0.29494	NotSig
WBGene00016179	C28C12.3	301	68	182	50	-18	3.84654e-05	Sig	95.8136	-0.501367	0.992646	NotSig
WBGene00011685	T10B10.9	166	56	123	34	-22	6.42908e-05	Sig	60.1048	-0.0603316	0.999872	NotSig
WBGene00018822	F54D12.9	250	56	155	40	-16	6.50483e-05	Sig	83.8969	-0.359265	0.999872	NotSig
WBGene00015520	fip-3	110	52	66	32.5	-19.5	6.84359e-05	Sig	36.9464	-0.265327	0.999872	NotSig
WBGene00008231	tag-329	277	48	282	35.5	-12.5	6.84359e-05	Sig	117.535	0.201645	0.999872	NotSig
WBGene00012615	dct-16	932	35	677	49	14	7.6757e-05	Sig	381.867	-0.333448	0.999872	NotSig
WBGene00017784	F25E5.3	200	57	92	36	-21	8.02394e-05	Sig	58.184	-0.694292	0.623125	NotSig
WBGene00001386	far-2	2326	57	1261	52	-5	9.89592e-05	Sig	800.703	-0.661502	0.0373423	Sig
WBGene00010204	F57F5.1	553	46	263	63	17	0.000110735	Sig	194.476	-0.909494	0.0647526	NotSig
WBGene00003466	msp-79	1766	62	1553	59	-3	0.000115838	Sig	705.263	0.000578034	0.999872	NotSig
WBGene00012502	clec-107	28	88.5	29	36	-52.5	0.000138676	Sig	13.2978	0.200907		NotSig
WBGene00235301	B0513.90	111	55	107	41	-14	0.000187769	Sig	47.1362	0.0802079	0.999872	NotSig
WBGene00119201	C08E8.11	96	65.5	69	46	-19.5	0.000196423	Sig	33.5726	-0.135757	0.999872	NotSig
WBGene00000214	asp-1	2348	38	722	45.5	7.5	0.000211567	Sig	674.318	-1.22995	2.07051e-05	Sig
WBGene00018968	F56D2.8	155	47	142	31	-16	0.00025479	Sig	68.3214	-0.0376033	0.999872	NotSig
WBGene00235282	F17E9.18	67	75	31	34	-41	0.000264379	Sig	19.4487	-0.357886		NotSig
WBGene00000066	act-4	1912	44	2234	40	-4	0.000292437	Sig	1074.91	0.195225	0.999872	NotSig
WBGene00004990	spp-5	1687	41	520	51	10	0.000383721	Sig	453.456	-1.42439	2.20236e-09	Sig
WBGene00008759	F13E9.10	77	54	66	34.5	-19.5	0.000397108	Sig	27.1901	-0.0298148		NotSig
WBGene00003090	lys-1	643	45	444	61.5	16.5	0.000458983	Sig	228.913	-0.0921449	0.999872	NotSig
WBGene00006452	heh-1	406	77.5	113	53	-24.5	0.000516022	Sig	103.588	-1.43221	0.000164497	Sig
WBGene00050968	R11G10.4	162	63	43	34	-29	0.000542081	Sig	41.3391	-1.28585	0.0373423	Sig
WBGene00003536	nas-17	190	57	90	35	-22	0.000542081	Sig	56.0788	-0.631507	0.827193	NotSig
WBGene00050898	T19B10.12	86	63	45	38	-25	0.000632621	Sig	26.176	-0.452257		NotSig
WBGene00013927	clec-95	269	40	163	33	-7	0.000812137	Sig	89.4735	-0.350573	0.999872	NotSig
WBGene00019646	K11D12.6	316	53	204	41.5	-11.5	0.000823286	Sig	105.936	-0.259377	0.999872	NotSig
WBGene00009748	F46A8.5	119	53	74	33.5	-19.5	0.000829747	Sig	45.7257	-0.41107	0.999872	NotSig
WBGene00015846	C16C8.8	72	72	39	39	-33	0.000972022	Sig	21.7555	-0.389271		NotSig
WBGene00235365	F49F1.15	308	52	89	39	-13	0.00135842	Sig	77.122	-1.30961	0.00437249	Sig
WBGene00022282	Y74C10AR.2	474	65.5	401	57	-8.5	0.00135842	Sig	171.275	0.085733	0.999872	NotSig
WBGene00013474	Y69E1A.2	651	62	580	55.5	-6.5	0.0014459	Sig	269.076	0.0862181	0.999872	NotSig
WBGene00017455	F14D2.7	108	48	83	32	-16	0.00165921	Sig	40.2285	-0.0263482	0.999872	NotSig
WBGene00009680	msd-1	1438	75	1343	70	-5	0.0020045	Sig	602.611	0.146999	0.999872	NotSig
WBGene00009171	clec-263	82	59	41	40	-19	0.00216571	Sig	23.8606	-0.524787		NotSig
WBGene00010886	M7.10	159	72	156	56.5	-15.5	0.00268346	Sig	65.565	0.396108	0.999872	NotSig
WBGene00010526	K03B8.11	129	54	43	35	-19	0.00328055	Sig	31.5334	-0.92264	0.449301	NotSig
WBGene00016658	C45B2.1	276	38.5	199	55	16.5	0.00369065	Sig	105.493	-0.237986	0.999872	NotSig
WBGene00012913	Y46G5A.23	187	54	161	42	-12	0.00380123	Sig	72.8479	0.183466	0.999872	NotSig
WBGene00017542	F17E9.5	927	74	805	68	-6	0.00390346	Sig	369.473	-0.0749416	0.999872	NotSig
WBGene00006764	unc-27	588	50	434	63.5	13.5	0.00422872	Sig	227.99	-0.219619	0.999872	NotSig
WBGene00044192	F46B6.13	420	50	79	35	-15	0.00493274	Sig	93.0535	-1.80823	7.93545e-06	Sig
WBGene00044222	T16G12.10	429	48	325	42	-6	0.00498795	Sig	157.929	-0.16171	0.999872	NotSig
WBGene00009890	scl-9	104	58.5	99	41	-17.5	0.00515842	Sig	43.4949	0.245584	0.999872	NotSig
WBGene00006927	vit-3	44	52	21	81	29	0.00627473	Sig	13.5091	-0.435589		NotSig
WBGene00006930	vit-6	161	59	62	78	19	0.00634675	Sig	48.6322	-0.460776	0.999872	NotSig
WBGene00008575	scl-24	40	77	63	50	-27	0.00694756	Sig	19.9562	0.678238		NotSig
WBGene00022886	ZK1290.1	222	63	119	48	-15	0.00706449	Sig	65.9255	-0.548124	0.999872	NotSig
WBGene00002271	lec-8	182	56	150	81.5	25.5	0.00737855	Sig	74.9589	-0.0263579	0.999872	NotSig
WBGene00086567	C05C10.8	289	54	230	40	-14	0.00758266	Sig	109.005	-0.0647156	0.999872	NotSig
WBGene00008916	clec-221	474	63	265	56	-7	0.00769972	Sig	143.529	-0.428104	0.999872	NotSig
WBGene00018731	F53A9.8	573	37	254	58	21	0.00769972	Sig	192.437	-0.83017	0.0993985	NotSig
WBGene00009746	F46A8.3	96	59	46	38.5	-20.5	0.00800712	Sig	30.2327	-0.450355	0.999872	NotSig
WBGene00018047	clec-136	197	54	72	34.5	-19.5	0.00977565	Sig	49.4359	-0.933887	0.301696	NotSig
WBGene00018378	F43C11.1	93	78	45	52	-26	0.0109123	Sig	26.9601	-0.61238		NotSig
WBGene00015348	C02F5.5	182	94	173	83	-11	0.0134831	Sig	75.2139	0.223366	0.999872	NotSig
WBGene00020067	clec-158	153	72	25	47	-25	0.0137862	Sig	33.5388	-1.68757	0.0034304	Sig
WBGene00010896	M28.5	239	64	163	81	17	0.0137862	Sig	84.2041	-0.134494	0.999872	NotSig
WBGene00021141	clec-134	30	60.5	56	33	-27.5	0.014192	Sig	19.4743	0.665624		NotSig
WBGene00009394	clec-63	1483	45	730	52	7	0.0147216	Sig	467.691	-0.827059	0.00222484	Sig
WBGene00020179	T02H6.9	206	42.5	185	34	-8.5	0.0162901	Sig	83.3405	-0.0248854	0.999872	NotSig
WBGene00006439	ant-1.1	2224	47	1451	51	4	0.0205692	Sig	772.323	-0.271668	0.999872	NotSig
WBGene00003539	nas-20	51	59	32	32.5	-26.5	0.0237567	Sig	17.5687	-0.244118		NotSig
WBGene00023425	try-9	62	65.5	44	42.5	-23	0.0240876	Sig	25.3624	-0.0967253		NotSig
WBGene00194674	F23D12.11	271	43	221	54	11	0.0256181	Sig	101.632	-0.0411815	0.999872	NotSig
WBGene00015821	clec-135	117	53	95	37	-16	0.0280307	Sig	49.2562	0.105714	0.999872	NotSig
WBGene00015746	C13F10.7	12	102.5	10	46	-56.5	0.0283923	Sig	4.5822	0.0459973		NotSig
WBGene00044462	C44B12.9	112	63	49	46	-17	0.0285985	Sig	29.8856	-0.81337	0.76928	NotSig
WBGene00003370	mlc-2	1082	51	738	56	5	0.0285985	Sig	409.715	-0.201656	0.999872	NotSig
WBGene00194783	K03B8.14	140	55	38	37	-18	0.0287804	Sig	34.1083	-0.90944	0.467106	NotSig
WBGene00007710	rsa-1	21	51	18	87	36	0.0296488	Sig	8.03389	-0.071146		NotSig
WBGene00015028	B0207.5	42	62	32	37.5	-24.5	0.0331846	Sig	16.1016	-0.0869209		NotSig
WBGene00003465	msp-78	1834	64	1541	62	-2	0.0365678	Sig	706.081	-0.0553204	0.999872	NotSig
WBGene00011277	R53.8	188	52.5	90	37	-15.5	0.0365968	Sig	52.2804	-0.626404	0.936083	NotSig
WBGene00017827	F26F4.5	15	111	12	51	-60	0.036963	Sig	5.60217	0.0637628		NotSig
WBGene00194731	Y39A1A.27	125	64	41	40	-24	0.0375993	Sig	30.7588	-1.02978	0.301696	NotSig
WBGene00007248	catp-4	117	82	100	66	-16	0.0375993	Sig	46.7792	0.0453486	0.999872	NotSig
WBGene00006623	try-5	57	63	22	42.5	-20.5	0.0382483	Sig	16.6028	-0.742799		NotSig
WBGene00018379	F43C11.2	175	68	89	48	-20	0.0382483	Sig	55.768	-0.7405	0.557285	NotSig
WBGene00016637	C44B12.3	116	59	62	43	-16	0.0382483	Sig	38.2002	-0.495402	0.999872	NotSig
WBGene00014173	ZK970.7	27	53	9	109	56	0.0385896	Sig	6.70759	-0.40366		NotSig
WBGene00019744	M02H5.8	168	37	67	60	23	0.0440754	Sig	51.2284	-0.815924	0.411615	NotSig
WBGene00011503	gcc-2	18	119.5	25	71	-48.5	0.0466484	Sig	11.3725	0.392925		NotSig
WBGene00013125	clec-92	235	38	160	32	-6	0.0468755	Sig	89.5233	-0.414397	0.999872	NotSig
WBGene00009342	fasn-1	21	122	26	53	-69	0.0480005	Sig	9.82795	0.142768		NotSig
WBGene00021224	clec-209	159	62	92	47	-15	0.048327	Sig	62.6793	-0.490194	0.999872	NotSig
WBGene00022594	ZC328.5	138	57.5	73	41	-16.5	0.0487801	Sig	42.0278	-0.423497	0.999872	NotSig
WBGene00195148	W02B12.16	122	39	39	25	-14	0.0487801	Sig	29.4683	-0.921797	0.467106	NotSig
